# Supplementary material for: scQCEA: a framework for annotation and quality control report of single-cell RNA-sequencing data
Source: BMC Genomics. 2023 Jul 6;24:381. doi: 10.1186/s12864-023-09447-6 (PMC10327311; doi:10.1186/s12864-023-09447-6)
Supplement: Supplementary file 2 — Additional file 2: Supplementary file 2. To demonstrate the utility of scQCEA, we apply the workflow to the sixteen gene expression profiles of eight patients with metastatic melanoma, prepared from pre- and post-treatment experimental batches. You can find the QC interactive report at: https://github.com/isarnassiri/scQCEA/tree/Example-of-Application. Download and unzip the OGC_Interactive_QC_Report_P180121.zip file. You can open CLICK_ME.html file without using rStudio/R. [file 12864_2023_9447_MOESM2_ESM.zip › Inputs/10X-gex-grouped/FAI5649A17/P180121-keep_FAI5649A17_Celltype_assignment_toCells_PlusClusters.txt]

geneSet	cell	Freq	cluster
Granulocytes	AAACCTGCATGCCACG	1959	1
Granulocytes	AAACCTGGTGGCGAAT	1959	1
Granulocytes	AAACCTGTCTGCTGTC	1959	1
Granulocytes	AAACGGGAGTCTCAAC	1959	1
Granulocytes	AAACGGGTCGCGGATC	1959	1
Granulocytes	AAACGGGTCTTAACCT	1959	1
Granulocytes	AAACGGGTCTTTACAC	1959	1
Granulocytes	AAAGATGAGAAGGGTA	1959	1
Granulocytes	AAAGATGCAGTGGGAT	1959	1
Granulocytes	AAAGATGCATACAGCT	1959	1
Granulocytes	AAAGATGGTCGCGAAA	1959	1
Granulocytes	AAAGATGTCTGCGTAA	1959	1
Granulocytes	AAAGCAAAGCTGATAA	1959	1
Granulocytes	AAAGCAACAATAGCGG	1959	1
Granulocytes	AAAGCAAGTCCAGTAT	1959	1
Granulocytes	AAAGCAAGTCGAAAGC	1959	1
Granulocytes	AAAGCAATCAAACCGT	1959	1
Granulocytes	AAAGTAGAGACCTAGG	1959	1
Granulocytes	AAAGTAGAGCGATATA	1959	1
Granulocytes	AAAGTAGAGCTCAACT	1959	1
Granulocytes	AAAGTAGAGCTGTTCA	1959	1
Granulocytes	AAAGTAGCATCCTTGC	1959	1
Granulocytes	AAAGTAGTCAGTGCAT	1959	1
Granulocytes	AAATGCCAGGGCTCTC	1959	1
Granulocytes	AAATGCCCATCCGCGA	1959	1
Granulocytes	AAATGCCCATGTCCTC	1959	1
Granulocytes	AAATGCCGTGTTGGGA	1959	1
Granulocytes	AAATGCCTCACCTTAT	1959	1
Granulocytes	AAATGCCTCACGCATA	1959	1
Granulocytes	AAATGCCTCCTTAATC	1959	1
Granulocytes	AAATGCCTCTGATTCT	1959	1
Granulocytes	AAATGCCTCTGGGCCA	1959	1
Granulocytes	AACACGTAGCCCAATT	1959	1
Granulocytes	AACACGTAGGACAGAA	1959	1
Granulocytes	AACACGTAGGTGCTAG	1959	1
Granulocytes	AACACGTCAAAGGCGT	1959	1
Granulocytes	AACACGTCAGCTGTTA	1959	1
Granulocytes	AACACGTGTAGAGCTG	1959	1
Granulocytes	AACACGTTCAAGGCTT	1959	1
Granulocytes	AACACGTTCACTCTTA	1959	1
Granulocytes	AACACGTTCCGAAGAG	1959	1
Granulocytes	AACCATGAGAGGTACC	1959	1
Granulocytes	AACCATGCACGCATCG	1959	1
Granulocytes	AACCATGGTCAACATC	1959	1
Granulocytes	AACCATGTCCTTTACA	1959	1
Granulocytes	AACCGCGAGCTATGCT	1959	1
Granulocytes	AACCGCGGTACATGTC	1959	1
Granulocytes	AACGTTGAGGGAAACA	1959	1
Granulocytes	AACGTTGCAATAACGA	1959	1
Granulocytes	AACGTTGGTACTTAGC	1959	1
Granulocytes	AACGTTGGTGGTAACG	1959	1
Granulocytes	AACGTTGTCTTGGGTA	1959	1
Granulocytes	AACTCAGAGACAGAGA	1959	1
Granulocytes	AACTCAGTCAATCACG	1959	1
Granulocytes	AACTCAGTCTGTCTAT	1959	1
Granulocytes	AACTCCCAGGCTCAGA	1959	1
Granulocytes	AACTCTTCACTTCGAA	1959	1
Granulocytes	AACTCTTTCAACGAAA	1959	1
Granulocytes	AACTCTTTCGCAAACT	1959	1
Granulocytes	AACTCTTTCGCACTCT	1959	1
Granulocytes	AACTGGTCAAGCGATG	1959	1
Granulocytes	AACTGGTCATTACCTT	1959	1
Granulocytes	AACTTTCAGAAACCTA	1959	1
Granulocytes	AACTTTCCAAACCTAC	1959	1
Granulocytes	AACTTTCGTTCCGTCT	1959	1
Granulocytes	AAGACCTAGAGCTGGT	1959	1
Granulocytes	AAGACCTAGGCCATAG	1959	1
Granulocytes	AAGACCTGTACGCTGC	1959	1
Granulocytes	AAGACCTGTCCCTTGT	1959	1
Granulocytes	AAGACCTGTCGAGATG	1959	1
Granulocytes	AAGACCTGTGGACGAT	1959	1
Granulocytes	AAGCCGCAGAAGGTGA	1959	1
Granulocytes	AAGCCGCTCACGAAGG	1959	1
Granulocytes	AAGGAGCAGACCCACC	1959	1
Granulocytes	AAGGAGCAGGGCACTA	1959	1
Granulocytes	AAGGAGCCACCAGCAC	1959	1
Granulocytes	AAGGAGCCATTTCACT	1959	1
Granulocytes	AAGGAGCGTGCCTGCA	1959	1
Granulocytes	AAGGAGCTCGGCGCAT	1959	1
Granulocytes	AAGGCAGCAATCCGAT	1959	1
Granulocytes	AAGGCAGCACCAGTTA	1959	1
Granulocytes	AAGGCAGGTAGCACGA	1959	1
Granulocytes	AAGGCAGGTGTGAAAT	1959	1
Granulocytes	AAGGCAGGTTCCACAA	1959	1
Granulocytes	AAGGTTCAGCTGCAAG	1959	1
Granulocytes	AAGTCTGAGCAGGTCA	1959	1
Granulocytes	AAGTCTGGTTTCCACC	1959	1
Granulocytes	AATCCAGAGAAACCGC	1959	1
Granulocytes	AATCCAGAGGAGTAGA	1959	1
Granulocytes	AATCCAGCAAGTACCT	1959	1
Granulocytes	AATCCAGCATGTAAGA	1959	1
Granulocytes	AATCCAGGTTATGTGC	1959	1
Granulocytes	AATCCAGTCCACTGGG	1959	1
Granulocytes	AATCGGTAGCATGGCA	1959	1
Granulocytes	AATCGGTTCACAAACC	1959	1
Granulocytes	AATCGGTTCAGGCCCA	1959	1
Granulocytes	AATCGGTTCCCTTGCA	1959	1
Granulocytes	ACACCAACAGCATACT	1959	1
Granulocytes	ACACCAAGTCTAACGT	1959	1
Granulocytes	ACACCAATCCTACAGA	1959	1
Granulocytes	ACACCAATCTGAGTGT	1959	1
Granulocytes	ACACCCTGTCACACGC	1959	1
Granulocytes	ACACCCTTCAATAAGG	1959	1
Granulocytes	ACACCGGCAATGGAGC	1959	1
Granulocytes	ACACCGGGTAAACACA	1959	1
Granulocytes	ACACCGGGTGCGATAG	1959	1
Granulocytes	ACACCGGGTGTGAATA	1959	1
Granulocytes	ACACCGGTCATGCTCC	1959	1
Granulocytes	ACACCGGTCCACGAAT	1959	1
Granulocytes	ACACTGAAGAGTACAT	1959	1
Granulocytes	ACACTGAAGCCGATTT	1959	1
Granulocytes	ACACTGAAGTGACATA	1959	1
Granulocytes	ACACTGAGTCAATACC	1959	1
Granulocytes	ACACTGAGTCTAAAGA	1959	1
Granulocytes	ACACTGAGTCTTCGTC	1959	1
Granulocytes	ACACTGATCACCGGGT	1959	1
Granulocytes	ACACTGATCCCGACTT	1959	1
Granulocytes	ACACTGATCCCGGATG	1959	1
Granulocytes	ACAGCCGAGCGCTCCA	1959	1
Granulocytes	ACAGCCGAGTTAGGTA	1959	1
Granulocytes	ACAGCCGGTGTGACCC	1959	1
Granulocytes	ACAGCCGTCAGCATGT	1959	1
Granulocytes	ACAGCTAAGGATGCGT	1959	1
Granulocytes	ACAGCTAAGGGTTCCC	1959	1
Granulocytes	ACAGCTAAGTGGGATC	1959	1
Granulocytes	ACAGCTACACAGACAG	1959	1
Granulocytes	ACAGCTACACCATGTA	1959	1
Granulocytes	ACAGCTAGTAAACCTC	1959	1
Granulocytes	ACAGCTAGTAAGGATT	1959	1
Granulocytes	ACAGCTAGTAGTGAAT	1959	1
Granulocytes	ACAGCTATCAGAGGTG	1959	1
Granulocytes	ACAGCTATCAGTCCCT	1959	1
Granulocytes	ACAGCTATCTCCAACC	1959	1
Granulocytes	ACAGCTATCTCGAGTA	1959	1
Granulocytes	ACATACGCATGGAATA	1959	1
Granulocytes	ACATCAGCAAGGTTCT	1959	1
Granulocytes	ACATCAGCAGGTCTCG	1959	1
Granulocytes	ACATCAGGTCCTCCAT	1959	1
Granulocytes	ACATCAGGTGTTGAGG	1959	1
Granulocytes	ACATCAGGTTATGCGT	1959	1
Granulocytes	ACATCAGTCGCATGGC	1959	1
Granulocytes	ACATCAGTCGCGCCAA	1959	1
Granulocytes	ACATCAGTCGTTACAG	1959	1
Granulocytes	ACATGGTAGAGTGAGA	1959	1
Granulocytes	ACATGGTCACTTACGA	1959	1
Granulocytes	ACATGGTTCGGCGCAT	1959	1
Granulocytes	ACCAGTACAAAGGCGT	1959	1
Granulocytes	ACCAGTAGTTAAGTAG	1959	1
Granulocytes	ACCAGTATCAACACGT	1959	1
Granulocytes	ACCAGTATCTACCAGA	1959	1
Granulocytes	ACCCACTGTACGACCC	1959	1
Granulocytes	ACCCACTTCCATGAGT	1959	1
Granulocytes	ACCCACTTCTTACCTA	1959	1
Granulocytes	ACCGTAAAGAATGTGT	1959	1
Granulocytes	ACCGTAAAGTATCTCG	1959	1
Granulocytes	ACCGTAACAATGGTCT	1959	1
Granulocytes	ACCGTAAGTGGCAAAC	1959	1
Granulocytes	ACCTTTAAGCTAGTGG	1959	1
Granulocytes	ACCTTTACAGCCTGTG	1959	1
Granulocytes	ACCTTTACATTAGCCA	1959	1
Granulocytes	ACCTTTAGTCGGCTCA	1959	1
Granulocytes	ACCTTTAGTCTAGTCA	1959	1
Granulocytes	ACGAGCCAGGATGGAA	1959	1
Granulocytes	ACGAGCCCACAACTGT	1959	1
Granulocytes	ACGAGCCGTACCATCA	1959	1
Granulocytes	ACGAGGACAAATTGCC	1959	1
Granulocytes	ACGAGGACAAGGACAC	1959	1
Granulocytes	ACGAGGACATAGGATA	1959	1
Granulocytes	ACGAGGATCCTTTCGG	1959	1
Granulocytes	ACGAGGATCTTCGAGA	1959	1
Granulocytes	ACGATACAGTAGGTGC	1959	1
Granulocytes	ACGATACGTCTCTCTG	1959	1
Granulocytes	ACGATACTCCAAACTG	1959	1
Granulocytes	ACGATACTCGGACAAG	1959	1
Granulocytes	ACGATGTGTACCGCTG	1959	1
Granulocytes	ACGATGTGTTGATTGC	1959	1
Granulocytes	ACGCAGCGTCTAGGTT	1959	1
Granulocytes	ACGCAGCGTGCTTCTC	1959	1
Granulocytes	ACGCAGCGTTCATGGT	1959	1
Granulocytes	ACGCCAGTCGGACAAG	1959	1
Granulocytes	ACGCCGAAGCGCCTTG	1959	1
Granulocytes	ACGCCGAAGCGTCTAT	1959	1
Granulocytes	ACGCCGACAGTCACTA	1959	1
Granulocytes	ACGCCGAGTATGCTTG	1959	1
Granulocytes	ACGCCGATCCCTCTTT	1959	1
Granulocytes	ACGGAGACAGCTCGAC	1959	1
Granulocytes	ACGGAGACAGGGTTAG	1959	1
Granulocytes	ACGGAGATCCAAATGC	1959	1
Granulocytes	ACGGCCAAGCCAGTTT	1959	1
Granulocytes	ACGGCCATCCCTAACC	1959	1
Granulocytes	ACGGGCTTCTGGAGCC	1959	1
Granulocytes	ACGGGTCTCACCCTCA	1959	1
Granulocytes	ACGTCAAAGAGCCTAG	1959	1
Granulocytes	ACGTCAAAGGTGATTA	1959	1
Granulocytes	ACGTCAACAGCTGCTG	1959	1
Granulocytes	ACGTCAACATACGCCG	1959	1
Granulocytes	ACGTCAATCTTCGAGA	1959	1
Granulocytes	ACTATCTAGCAGATCG	1959	1
Granulocytes	ACTATCTGTCGATTGT	1959	1
Granulocytes	ACTATCTGTCTAGGTT	1959	1
Granulocytes	ACTATCTTCCATGAGT	1959	1
Granulocytes	ACTATCTTCTTGGGTA	1959	1
Granulocytes	ACTGAACCAGGATCGA	1959	1
Granulocytes	ACTGAACTCACCAGGC	1959	1
Granulocytes	ACTGAGTAGATTACCC	1959	1
Granulocytes	ACTGAGTAGTCTCAAC	1959	1
Granulocytes	ACTGAGTAGTGGCACA	1959	1
Granulocytes	ACTGAGTCAACACCTA	1959	1
Granulocytes	ACTGAGTCAATCACAC	1959	1
Granulocytes	ACTGAGTCACCTCGTT	1959	1
Granulocytes	ACTGAGTGTATAATGG	1959	1
Granulocytes	ACTGAGTTCTGGTATG	1959	1
Granulocytes	ACTGATGAGGCCCGTT	1959	1
Granulocytes	ACTGATGCAAACCTAC	1959	1
Granulocytes	ACTGATGGTCTAGAGG	1959	1
Granulocytes	ACTGCTCAGAGCCCAA	1959	1
Granulocytes	ACTGCTCAGGACTGGT	1959	1
Granulocytes	ACTGCTCAGGATGTAT	1959	1
Granulocytes	ACTGCTCAGTACGCCC	1959	1
Granulocytes	ACTGCTCGTTATGTGC	1959	1
Granulocytes	ACTGCTCTCAATCACG	1959	1
Granulocytes	ACTGTCCAGCTCCCAG	1959	1
Granulocytes	ACTGTCCGTTCCATGA	1959	1
Granulocytes	ACTGTCCGTTGCGCAC	1959	1
Granulocytes	ACTTACTAGATGGGTC	1959	1
Granulocytes	ACTTACTCACGTAAGG	1959	1
Granulocytes	ACTTACTGTTTGTTGG	1959	1
Granulocytes	ACTTGTTAGAATGTGT	1959	1
Granulocytes	ACTTGTTCACATTAGC	1959	1
Granulocytes	ACTTGTTCACTTACGA	1959	1
Granulocytes	ACTTGTTGTCGCATAT	1959	1
Granulocytes	ACTTGTTGTGCAACGA	1959	1
Granulocytes	ACTTGTTGTGCCTGTG	1959	1
Granulocytes	ACTTTCAAGGGCATGT	1959	1
Granulocytes	ACTTTCACACCACGTG	1959	1
Granulocytes	ACTTTCACAGGGTTAG	1959	1
Granulocytes	ACTTTCAGTAATTGGA	1959	1
Granulocytes	AGAATAGAGTGAATTG	1959	1
Granulocytes	AGAATAGAGTGCTGCC	1959	1
Granulocytes	AGAATAGCAATCAGAA	1959	1
Granulocytes	AGAATAGCAGACGCAA	1959	1
Granulocytes	AGAATAGCATGGTAGG	1959	1
Granulocytes	AGAATAGGTCAGTGGA	1959	1
Granulocytes	AGAATAGGTGAAAGAG	1959	1
Granulocytes	AGACGTTAGAGTACCG	1959	1
Granulocytes	AGACGTTAGTACACCT	1959	1
Granulocytes	AGACGTTCAAGCCGCT	1959	1
Granulocytes	AGACGTTCATTGCGGC	1959	1
Granulocytes	AGACGTTGTAAATGTG	1959	1
Granulocytes	AGAGCGAAGATCCGAG	1959	1
Granulocytes	AGAGCGAAGCTGCGAA	1959	1
Granulocytes	AGAGCTTAGAGCTGGT	1959	1
Granulocytes	AGAGCTTAGCTAGTCT	1959	1
Granulocytes	AGAGCTTCATCTATGG	1959	1
Granulocytes	AGAGCTTGTCCTCCAT	1959	1
Granulocytes	AGAGTGGAGAACTCGG	1959	1
Granulocytes	AGAGTGGCACCGCTAG	1959	1
Granulocytes	AGAGTGGGTACAGTGG	1959	1
Granulocytes	AGAGTGGGTCCGCTGA	1959	1
Granulocytes	AGAGTGGGTCCGTTAA	1959	1
Granulocytes	AGAGTGGGTCCTCTTG	1959	1
Granulocytes	AGAGTGGTCGATCCCT	1959	1
Granulocytes	AGAGTGGTCTGCAAGT	1959	1
Granulocytes	AGATCTGCAGTCGATT	1959	1
Granulocytes	AGATCTGGTGTGAAAT	1959	1
Granulocytes	AGATCTGGTTCGTCTC	1959	1
Granulocytes	AGATCTGTCTGCTTGC	1959	1
Granulocytes	AGATTGCCAAGGTTTC	1959	1
Granulocytes	AGATTGCCATCCGGGT	1959	1
Granulocytes	AGCAGCCAGGACAGAA	1959	1
Granulocytes	AGCAGCCAGGTGCTAG	1959	1
Granulocytes	AGCAGCCCAATGAAAC	1959	1
Granulocytes	AGCAGCCCAGCTCCGA	1959	1
Granulocytes	AGCAGCCGTACATCCA	1959	1
Granulocytes	AGCAGCCGTGGTAACG	1959	1
Granulocytes	AGCATACCATGACATC	1959	1
Granulocytes	AGCATACCATGCCTAA	1959	1
Granulocytes	AGCATACGTATTACCG	1959	1
Granulocytes	AGCATACGTCTAGGTT	1959	1
Granulocytes	AGCATACGTTCAACCA	1959	1
Granulocytes	AGCCTAAAGAACTGTA	1959	1
Granulocytes	AGCCTAAAGAATTCCC	1959	1
Granulocytes	AGCCTAACAAAGCGGT	1959	1
Granulocytes	AGCCTAACACGGCGTT	1959	1
Granulocytes	AGCCTAATCTGCCAGG	1959	1
Granulocytes	AGCGGTCAGCTGCAAG	1959	1
Granulocytes	AGCGGTCCAATGGAAT	1959	1
Granulocytes	AGCGTATAGGGTCGAT	1959	1
Granulocytes	AGCGTATAGTAGGCCA	1959	1
Granulocytes	AGCGTATCAATCCGAT	1959	1
Granulocytes	AGCGTATCATGGGAAC	1959	1
Granulocytes	AGCGTATGTGCAGACA	1959	1
Granulocytes	AGCGTATTCTTGAGGT	1959	1
Granulocytes	AGCGTCGAGGAATGGA	1959	1
Granulocytes	AGCGTCGCAATGAATG	1959	1
Granulocytes	AGCGTCGCAGTCGATT	1959	1
Granulocytes	AGCGTCGGTCATCCCT	1959	1
Granulocytes	AGCTCCTAGAGACTTA	1959	1
Granulocytes	AGCTCCTCAGACGTAG	1959	1
Granulocytes	AGCTCCTTCATGTAGC	1959	1
Granulocytes	AGCTCCTTCTCTGAGA	1959	1
Granulocytes	AGCTCTCAGGCATTGG	1959	1
Granulocytes	AGCTCTCAGTATGACA	1959	1
Granulocytes	AGCTCTCCAATCTGCA	1959	1
Granulocytes	AGCTCTCCACTTCGAA	1959	1
Granulocytes	AGCTCTCTCCTTGACC	1959	1
Granulocytes	AGCTTGAAGGGTTCCC	1959	1
Granulocytes	AGCTTGACAAGAAAGG	1959	1
Granulocytes	AGCTTGACAGTAACGG	1959	1
Granulocytes	AGCTTGAGTACGCACC	1959	1
Granulocytes	AGCTTGAGTCGAGATG	1959	1
Granulocytes	AGCTTGAGTGCAACGA	1959	1
Granulocytes	AGCTTGATCACTATTC	1959	1
Granulocytes	AGGCCACAGAAACCGC	1959	1
Granulocytes	AGGCCACAGCGTCTAT	1959	1
Granulocytes	AGGCCACAGTCCCACG	1959	1
Granulocytes	AGGCCGTAGACAAAGG	1959	1
Granulocytes	AGGCCGTAGTACGATA	1959	1
Granulocytes	AGGCCGTCAGCGTTCG	1959	1
Granulocytes	AGGCCGTGTATGAAAC	1959	1
Granulocytes	AGGCCGTGTGCGGTAA	1959	1
Granulocytes	AGGCCGTGTTGAGTTC	1959	1
Granulocytes	AGGCCGTTCTGCTGCT	1959	1
Granulocytes	AGGGAGTAGCTGCGAA	1959	1
Granulocytes	AGGGAGTAGGTAAACT	1959	1
Granulocytes	AGGGAGTCAGGGTACA	1959	1
Granulocytes	AGGGAGTCATCTCGCT	1959	1
Granulocytes	AGGGAGTTCTTGTATC	1959	1
Granulocytes	AGGGATGAGCCACGCT	1959	1
Granulocytes	AGGGATGCAGGAATGC	1959	1
Granulocytes	AGGGATGTCACCTCGT	1959	1
Granulocytes	AGGGTGACATCGACGC	1959	1
Granulocytes	AGGGTGATCAATCTCT	1959	1
Granulocytes	AGGTCATCAGAGCCAA	1959	1
Granulocytes	AGGTCATGTCAATGTC	1959	1
Granulocytes	AGGTCATGTTCGAATC	1959	1
Granulocytes	AGGTCATTCGCTAGCG	1959	1
Granulocytes	AGGTCATTCGCTGATA	1959	1
Granulocytes	AGGTCATTCTGCGACG	1959	1
Granulocytes	AGGTCCGAGAGCTATA	1959	1
Granulocytes	AGGTCCGGTCACAAGG	1959	1
Granulocytes	AGGTCCGTCATGTCTT	1959	1
Granulocytes	AGGTCCGTCGCTAGCG	1959	1
Granulocytes	AGTAGTCCAGGATCGA	1959	1
Granulocytes	AGTAGTCCAGTGACAG	1959	1
Granulocytes	AGTAGTCTCGCAAGCC	1959	1
Granulocytes	AGTAGTCTCGCATGAT	1959	1
Granulocytes	AGTCTTTAGGGCACTA	1959	1
Granulocytes	AGTCTTTGTCTAGAGG	1959	1
Granulocytes	AGTCTTTGTGGGTCAA	1959	1
Granulocytes	AGTCTTTGTTAAGTAG	1959	1
Granulocytes	AGTGAGGCAAGGTTTC	1959	1
Granulocytes	AGTGAGGCAATCAGAA	1959	1
Granulocytes	AGTGAGGTCATCTGTT	1959	1
Granulocytes	AGTGGGAAGGTGCTAG	1959	1
Granulocytes	AGTGGGACACCCATGG	1959	1
Granulocytes	AGTGGGAGTAAGTAGT	1959	1
Granulocytes	AGTGGGAGTACCGCTG	1959	1
Granulocytes	AGTGGGAGTGAAAGAG	1959	1
Granulocytes	AGTGGGATCAAGGTAA	1959	1
Granulocytes	AGTGGGATCCTATTCA	1959	1
Granulocytes	ATAACGCCACTCTGTC	1959	1
Granulocytes	ATAACGCGTAAGTAGT	1959	1
Granulocytes	ATAACGCGTTTGCATG	1959	1
Granulocytes	ATAACGCTCACCACCT	1959	1
Granulocytes	ATAACGCTCTCGCTTG	1959	1
Granulocytes	ATAAGAGAGATAGGAG	1959	1
Granulocytes	ATAAGAGGTGTGTGCC	1959	1
Granulocytes	ATAAGAGTCACCTTAT	1959	1
Granulocytes	ATAGACCAGGGCACTA	1959	1
Granulocytes	ATAGACCAGGGTGTTG	1959	1
Granulocytes	ATAGACCCAACGATGG	1959	1
Granulocytes	ATAGACCCACACGCTG	1959	1
Granulocytes	ATAGACCCATGGTCTA	1959	1
Granulocytes	ATAGACCGTGCCTTGG	1959	1
Granulocytes	ATAGACCTCAAACAAG	1959	1
Granulocytes	ATCACGACACGTCAGC	1959	1
Granulocytes	ATCACGAGTTTCGCTC	1959	1
Granulocytes	ATCATCTAGGAATGGA	1959	1
Granulocytes	ATCATCTTCCAAATGC	1959	1
Granulocytes	ATCATCTTCTAGAGTC	1959	1
Granulocytes	ATCATGGAGGTAAACT	1959	1
Granulocytes	ATCATGGCACTCAGGC	1959	1
Granulocytes	ATCATGGGTTAAGGGC	1959	1
Granulocytes	ATCATGGTCAAAGACA	1959	1
Granulocytes	ATCATGGTCACCTCGT	1959	1
Granulocytes	ATCCACCCAATGACCT	1959	1
Granulocytes	ATCCACCGTGTATGGG	1959	1
Granulocytes	ATCCACCGTTAGAACA	1959	1
Granulocytes	ATCCACCTCTTCGGTC	1959	1
Granulocytes	ATCCGAAAGGTGACCA	1959	1
Granulocytes	ATCCGAACATTAGGCT	1959	1
Granulocytes	ATCCGAATCACGACTA	1959	1
Granulocytes	ATCCGAATCTTGTACT	1959	1
Granulocytes	ATCGAGTAGTGCGATG	1959	1
Granulocytes	ATCGAGTAGTGGGTTG	1959	1
Granulocytes	ATCGAGTGTCCAAGTT	1959	1
Granulocytes	ATCTACTAGCCCAATT	1959	1
Granulocytes	ATCTACTAGGGATGGG	1959	1
Granulocytes	ATCTACTCAGTATGCT	1959	1
Granulocytes	ATCTGCCCACGTCTCT	1959	1
Granulocytes	ATCTGCCTCATCGATG	1959	1
Granulocytes	ATGAGGGAGCGTTCCG	1959	1
Granulocytes	ATGAGGGAGGAGCGTT	1959	1
Granulocytes	ATGAGGGGTACAAGTA	1959	1
Granulocytes	ATGAGGGGTCTAGTGT	1959	1
Granulocytes	ATGCGATAGGAGTTGC	1959	1
Granulocytes	ATGCGATCAGCCACCA	1959	1
Granulocytes	ATGCGATGTTCATGGT	1959	1
Granulocytes	ATGCGATGTTCCTCCA	1959	1
Granulocytes	ATGCGATTCCTGTAGA	1959	1
Granulocytes	ATGGGAGCAATCGAAA	1959	1
Granulocytes	ATGGGAGCAGTCAGCC	1959	1
Granulocytes	ATGGGAGGTCACAAGG	1959	1
Granulocytes	ATGGGAGGTCTAGTGT	1959	1
Granulocytes	ATGTGTGAGCGTTTAC	1959	1
Granulocytes	ATGTGTGGTTCGCTAA	1959	1
Granulocytes	ATGTGTGTCTTCGGTC	1959	1
Granulocytes	ATTACTCGTCCGTTAA	1959	1
Granulocytes	ATTATCCAGAATCTCC	1959	1
Granulocytes	ATTATCCAGACATAAC	1959	1
Granulocytes	ATTATCCAGCGTCTAT	1959	1
Granulocytes	ATTATCCTCGGTTCGG	1959	1
Granulocytes	ATTCTACAGTAATCCC	1959	1
Granulocytes	ATTCTACCACCGTTGG	1959	1
Granulocytes	ATTCTACGTCACCCAG	1959	1
Granulocytes	ATTCTACGTGAGGCTA	1959	1
Granulocytes	ATTCTACGTTACGTCA	1959	1
Granulocytes	ATTCTACTCCTTGCCA	1959	1
Granulocytes	ATTGGACAGGGCTTCC	1959	1
Granulocytes	ATTGGACAGTAAGTAC	1959	1
Granulocytes	ATTGGTGTCGTCCAGG	1959	1
Granulocytes	ATTTCTGAGACTAAGT	1959	1
Granulocytes	ATTTCTGAGCTAGTCT	1959	1
Granulocytes	ATTTCTGAGTGTCCCG	1959	1
Granulocytes	ATTTCTGCATAGTAAG	1959	1
Granulocytes	ATTTCTGTCCTTCAAT	1959	1
Granulocytes	CAACCAAGTTAAGATG	1959	1
Granulocytes	CAACCAAGTTCGAATC	1959	1
Granulocytes	CAACCTCAGCTTTGGT	1959	1
Granulocytes	CAACCTCCATCACAAC	1959	1
Granulocytes	CAACCTCGTTCTCATT	1959	1
Granulocytes	CAACCTCTCGCCTGAG	1959	1
Granulocytes	CAACTAGAGAACAATC	1959	1
Granulocytes	CAACTAGAGCTCCTTC	1959	1
Granulocytes	CAACTAGAGTCATCCA	1959	1
Granulocytes	CAACTAGAGTTGTAGA	1959	1
Granulocytes	CAACTAGCACCAACCG	1959	1
Granulocytes	CAACTAGCAGCTGCTG	1959	1
Granulocytes	CAACTAGCATGGTCTA	1959	1
Granulocytes	CAACTAGGTGATAAGT	1959	1
Granulocytes	CAACTAGGTTTGACTG	1959	1
Granulocytes	CAACTAGTCACGGTTA	1959	1
Granulocytes	CAACTAGTCAGCGACC	1959	1
Granulocytes	CAAGAAAAGCCTATGT	1959	1
Granulocytes	CAAGAAAGTGACGGTA	1959	1
Granulocytes	CAAGAAAGTGCAGTAG	1959	1
Granulocytes	CAAGAAAGTTGGTGGA	1959	1
Granulocytes	CAAGATCAGGTAGCTG	1959	1
Granulocytes	CAAGATCCACGGTAGA	1959	1
Granulocytes	CAAGATCCAGTCAGCC	1959	1
Granulocytes	CAAGATCGTCCAACTA	1959	1
Granulocytes	CAAGATCTCAGCCTAA	1959	1
Granulocytes	CAAGGCCTCAAACCAC	1959	1
Granulocytes	CAAGTTGCACCACGTG	1959	1
Granulocytes	CAAGTTGTCTTATCTG	1959	1
Granulocytes	CACAAACAGATCTGAA	1959	1
Granulocytes	CACAAACGTACAGTTC	1959	1
Granulocytes	CACAAACGTACTCAAC	1959	1
Granulocytes	CACACAAAGCAAATCA	1959	1
Granulocytes	CACACAACATGTTGAC	1959	1
Granulocytes	CACACAAGTAAGCACG	1959	1
Granulocytes	CACACAAGTAGCGCTC	1959	1
Granulocytes	CACACAAGTTCATGGT	1959	1
Granulocytes	CACACCTAGGCAATTA	1959	1
Granulocytes	CACACCTGTAGCCTCG	1959	1
Granulocytes	CACACCTGTAGGCATG	1959	1
Granulocytes	CACACCTGTTGGTGGA	1959	1
Granulocytes	CACACCTTCAACGGGA	1959	1
Granulocytes	CACACCTTCTATCGCC	1959	1
Granulocytes	CACACTCAGTGGTAGC	1959	1
Granulocytes	CACACTCAGTGTTTGC	1959	1
Granulocytes	CACACTCAGTTGCAGG	1959	1
Granulocytes	CACACTCGTGGCCCTA	1959	1
Granulocytes	CACAGGCAGCCGTCGT	1959	1
Granulocytes	CACAGGCCAGATAATG	1959	1
Granulocytes	CACAGGCGTTAAGACA	1959	1
Granulocytes	CACAGTACATGGGACA	1959	1
Granulocytes	CACAGTATCACTTACT	1959	1
Granulocytes	CACAGTATCTTTAGTC	1959	1
Granulocytes	CACATAGAGATGTCGG	1959	1
Granulocytes	CACATAGAGGACATTA	1959	1
Granulocytes	CACATAGAGTACGTAA	1959	1
Granulocytes	CACATAGCACGCTTTC	1959	1
Granulocytes	CACATAGCACTCTGTC	1959	1
Granulocytes	CACATAGGTACAGTTC	1959	1
Granulocytes	CACATAGGTCGCATAT	1959	1
Granulocytes	CACATTTAGAGTCTGG	1959	1
Granulocytes	CACATTTAGCCAGGAT	1959	1
Granulocytes	CACATTTAGTGCGATG	1959	1
Granulocytes	CACATTTGTGCACTTA	1959	1
Granulocytes	CACATTTGTGTGCGTC	1959	1
Granulocytes	CACCACTAGACTAGGC	1959	1
Granulocytes	CACCACTCAAGGACAC	1959	1
Granulocytes	CACCACTGTGCACGAA	1959	1
Granulocytes	CACCACTGTGTTCGAT	1959	1
Granulocytes	CACCAGGCACATTTCT	1959	1
Granulocytes	CACCAGGGTTCCACTC	1959	1
Granulocytes	CACCTTGCATAAAGGT	1959	1
Granulocytes	CACCTTGTCACCATAG	1959	1
Granulocytes	CACTCCAAGGATGGAA	1959	1
Granulocytes	CACTCCACAAGCCGCT	1959	1
Granulocytes	CACTCCAGTTATCGGT	1959	1
Granulocytes	CACTCCATCCGCAAGC	1959	1
Granulocytes	CACTCCATCTGGGCCA	1959	1
Granulocytes	CAGAATCAGTGCCATT	1959	1
Granulocytes	CAGAATCCAACGATCT	1959	1
Granulocytes	CAGAATCCATAGAAAC	1959	1
Granulocytes	CAGAATCGTGATGCCC	1959	1
Granulocytes	CAGAATCTCTGCAGTA	1959	1
Granulocytes	CAGAGAGGTAGCCTAT	1959	1
Granulocytes	CAGAGAGTCGAACGGA	1959	1
Granulocytes	CAGATCAAGACAAAGG	1959	1
Granulocytes	CAGATCAAGAGTCTGG	1959	1
Granulocytes	CAGATCAAGTACATGA	1959	1
Granulocytes	CAGATCATCAAGGTAA	1959	1
Granulocytes	CAGATCATCAGCACAT	1959	1
Granulocytes	CAGCAGCAGAATAGGG	1959	1
Granulocytes	CAGCAGCAGCTTCGCG	1959	1
Granulocytes	CAGCAGCGTCTGATTG	1959	1
Granulocytes	CAGCAGCTCCTTCAAT	1959	1
Granulocytes	CAGCATAAGAGACTTA	1959	1
Granulocytes	CAGCATAAGTGTCCCG	1959	1
Granulocytes	CAGCATACACTACAGT	1959	1
Granulocytes	CAGCATAGTATCTGCA	1959	1
Granulocytes	CAGCATAGTTGTGGAG	1959	1
Granulocytes	CAGCCGACAATCCGAT	1959	1
Granulocytes	CAGCCGAGTCATGCAT	1959	1
Granulocytes	CAGCCGAGTGCACTTA	1959	1
Granulocytes	CAGCCGATCCGTCATC	1959	1
Granulocytes	CAGCGACAGGTGCTTT	1959	1
Granulocytes	CAGCGACCATACGCCG	1959	1
Granulocytes	CAGCTAACATGGATGG	1959	1
Granulocytes	CAGCTAAGTGTGAAAT	1959	1
Granulocytes	CAGCTAAGTTTCGCTC	1959	1
Granulocytes	CAGCTAATCCCAGGTG	1959	1
Granulocytes	CAGCTAATCCCATTTA	1959	1
Granulocytes	CAGCTGGAGACGCTTT	1959	1
Granulocytes	CAGCTGGAGGGTTCCC	1959	1
Granulocytes	CAGCTGGCAAGTCTAC	1959	1
Granulocytes	CAGCTGGCAATAGAGT	1959	1
Granulocytes	CAGCTGGTCGCACTCT	1959	1
Granulocytes	CAGCTGGTCTTGAGAC	1959	1
Granulocytes	CAGGTGCAGGATCGCA	1959	1
Granulocytes	CAGGTGCAGGGTGTTG	1959	1
Granulocytes	CAGGTGCGTCCAACTA	1959	1
Granulocytes	CAGGTGCTCCGCATAA	1959	1
Granulocytes	CAGTAACCAAACGTGG	1959	1
Granulocytes	CAGTAACGTACGACCC	1959	1
Granulocytes	CATATGGAGGAATTAC	1959	1
Granulocytes	CATATTCCATGCCACG	1959	1
Granulocytes	CATATTCCATTCTTAC	1959	1
Granulocytes	CATATTCGTAATCGTC	1959	1
Granulocytes	CATATTCGTAGGGTAC	1959	1
Granulocytes	CATCAAGCAGGCGATA	1959	1
Granulocytes	CATCAAGCATGAAGTA	1959	1
Granulocytes	CATCAAGGTCTAGCCG	1959	1
Granulocytes	CATCAAGTCAAAGACA	1959	1
Granulocytes	CATCAAGTCTCCAGGG	1959	1
Granulocytes	CATCAGAAGGGAACGG	1959	1
Granulocytes	CATCCACAGCCAGTAG	1959	1
Granulocytes	CATCCACAGGGATGGG	1959	1
Granulocytes	CATCCACCACGGCCAT	1959	1
Granulocytes	CATCCACCAGGTCTCG	1959	1
Granulocytes	CATCCACCATTTCACT	1959	1
Granulocytes	CATCCACGTTAGATGA	1959	1
Granulocytes	CATCGAAAGCAGCGTA	1959	1
Granulocytes	CATCGAAAGGTGTGGT	1959	1
Granulocytes	CATCGAACAATCGAAA	1959	1
Granulocytes	CATCGAACATGCATGT	1959	1
Granulocytes	CATGACAAGGAGTACC	1959	1
Granulocytes	CATGACAGTGACGCCT	1959	1
Granulocytes	CATGACATCAGGCGAA	1959	1
Granulocytes	CATGCCTAGACCCACC	1959	1
Granulocytes	CATGCCTGTCCGTCAG	1959	1
Granulocytes	CATGCCTGTGGTCCGT	1959	1
Granulocytes	CATGCCTTCTTGCATT	1959	1
Granulocytes	CATGGCGAGATGTTAG	1959	1
Granulocytes	CATGGCGAGGAGCGAG	1959	1
Granulocytes	CATTATCAGCTAGGCA	1959	1
Granulocytes	CATTATCAGGTGATTA	1959	1
Granulocytes	CATTATCCAATGGATA	1959	1
Granulocytes	CATTATCCAGCCAATT	1959	1
Granulocytes	CATTATCCAGTATCTG	1959	1
Granulocytes	CATTATCCATACGCCG	1959	1
Granulocytes	CATTATCGTCGAAAGC	1959	1
Granulocytes	CATTATCGTCTCAACA	1959	1
Granulocytes	CATTCGCAGCTGTCTA	1959	1
Granulocytes	CATTCGCCACAGACTT	1959	1
Granulocytes	CATTCGCCAGTCGATT	1959	1
Granulocytes	CATTCGCCATCGACGC	1959	1
Granulocytes	CATTCGCTCAACCAAC	1959	1
Granulocytes	CCAATCCCAACTTGAC	1959	1
Granulocytes	CCAATCCCATTGAGCT	1959	1
Granulocytes	CCAATCCGTCGAAAGC	1959	1
Granulocytes	CCAATCCGTGTCTGAT	1959	1
Granulocytes	CCACCTACAGTAGAGC	1959	1
Granulocytes	CCACCTAGTCCCTACT	1959	1
Granulocytes	CCACCTAGTGGCGAAT	1959	1
Granulocytes	CCACGGAAGATATGCA	1959	1
Granulocytes	CCACGGAAGGGTTTCT	1959	1
Granulocytes	CCACGGACATTGGTAC	1959	1
Granulocytes	CCACGGAGTCAAAGCG	1959	1
Granulocytes	CCACGGAGTCCCGACA	1959	1
Granulocytes	CCACTACAGAGCCTAG	1959	1
Granulocytes	CCACTACAGATGTAAC	1959	1
Granulocytes	CCACTACCAATCGGTT	1959	1
Granulocytes	CCACTACCATATGAGA	1959	1
Granulocytes	CCACTACTCGCCGTGA	1959	1
Granulocytes	CCAGCGAAGACTTTCG	1959	1
Granulocytes	CCAGCGAGTACAGTTC	1959	1
Granulocytes	CCATGTCAGCAGACTG	1959	1
Granulocytes	CCATGTCAGCATGGCA	1959	1
Granulocytes	CCATGTCCAAAGGCGT	1959	1
Granulocytes	CCATGTCCAATCGGTT	1959	1
Granulocytes	CCATGTCTCCAGGGCT	1959	1
Granulocytes	CCATGTCTCTTCGGTC	1959	1
Granulocytes	CCATTCGGTGGTAACG	1959	1
Granulocytes	CCCAATCGTAGCTAAA	1959	1
Granulocytes	CCCAATCGTTGGTAAA	1959	1
Granulocytes	CCCAATCTCCGTAGTA	1959	1
Granulocytes	CCCAATCTCGTAGATC	1959	1
Granulocytes	CCCAGTTAGTTCGCGC	1959	1
Granulocytes	CCCTCCTAGATCGATA	1959	1
Granulocytes	CCCTCCTAGCTGTTCA	1959	1
Granulocytes	CCCTCCTAGTGTACGG	1959	1
Granulocytes	CCCTCCTCACCGAAAG	1959	1
Granulocytes	CCCTCCTCAGATTGCT	1959	1
Granulocytes	CCCTCCTTCTGAGTGT	1959	1
Granulocytes	CCCTCCTTCTGGTGTA	1959	1
Granulocytes	CCGGGATCACCACCAG	1959	1
Granulocytes	CCGGTAGGTCTCATCC	1959	1
Granulocytes	CCGGTAGGTCTTCGTC	1959	1
Granulocytes	CCGGTAGTCCTATTCA	1959	1
Granulocytes	CCGTACTAGACTAGAT	1959	1
Granulocytes	CCGTACTAGGACATTA	1959	1
Granulocytes	CCGTACTCAGACTCGC	1959	1
Granulocytes	CCGTGGAGTCTCTCGT	1959	1
Granulocytes	CCGTGGATCTATCGCC	1959	1
Granulocytes	CCGTTCAAGGCACATG	1959	1
Granulocytes	CCGTTCACAAACTGCT	1959	1
Granulocytes	CCTAAAGCAGCTGTAT	1959	1
Granulocytes	CCTAAAGGTCAAACTC	1959	1
Granulocytes	CCTAAAGGTGCTTCTC	1959	1
Granulocytes	CCTAAAGGTTCTGTTT	1959	1
Granulocytes	CCTAAAGTCTGATACG	1959	1
Granulocytes	CCTACACAGCACGCCT	1959	1
Granulocytes	CCTACACAGCCAGGAT	1959	1
Granulocytes	CCTACACAGGTCATCT	1959	1
Granulocytes	CCTACACCAGCTGTAT	1959	1
Granulocytes	CCTACACGTGGGTATG	1959	1
Granulocytes	CCTACACGTTCGAATC	1959	1
Granulocytes	CCTACCAAGTTACCCA	1959	1
Granulocytes	CCTACCAAGTTGTCGT	1959	1
Granulocytes	CCTACCATCAACACTG	1959	1
Granulocytes	CCTACCATCTTGACGA	1959	1
Granulocytes	CCTAGCTGTGTCCTCT	1959	1
Granulocytes	CCTATTAAGGGTGTGT	1959	1
Granulocytes	CCTCAGTCAGTCGTGC	1959	1
Granulocytes	CCTCAGTGTGTCCTCT	1959	1
Granulocytes	CCTCAGTGTTCAGCGC	1959	1
Granulocytes	CCTCTGAAGTGCGTGA	1959	1
Granulocytes	CCTCTGACAGCATGAG	1959	1
Granulocytes	CCTCTGACAGGTCCAC	1959	1
Granulocytes	CCTCTGAGTCAATACC	1959	1
Granulocytes	CCTCTGAGTGCTGTAT	1959	1
Granulocytes	CCTTACGAGAGGTACC	1959	1
Granulocytes	CCTTACGCAGATCCAT	1959	1
Granulocytes	CCTTCCCAGGCTAGCA	1959	1
Granulocytes	CCTTCCCCACCGCTAG	1959	1
Granulocytes	CCTTCCCCACCTCGTT	1959	1
Granulocytes	CCTTCCCGTCTTCGTC	1959	1
Granulocytes	CCTTCCCGTGCTGTAT	1959	1
Granulocytes	CCTTCGAGTCCGACGT	1959	1
Granulocytes	CCTTCGAGTGAGGGAG	1959	1
Granulocytes	CCTTTCTAGACTTGAA	1959	1
Granulocytes	CCTTTCTCAATCCAAC	1959	1
Granulocytes	CCTTTCTCACAGACTT	1959	1
Granulocytes	CCTTTCTGTACACCGC	1959	1
Granulocytes	CCTTTCTGTCGCGGTT	1959	1
Granulocytes	CCTTTCTTCTCAAGTG	1959	1
Granulocytes	CCTTTCTTCTCCGGTT	1959	1
Granulocytes	CCTTTCTTCTGTCTAT	1959	1
Granulocytes	CGAACATCAAGTTAAG	1959	1
Granulocytes	CGAACATCATCGACGC	1959	1
Granulocytes	CGAACATGTTCGAATC	1959	1
Granulocytes	CGAACATTCACTTATC	1959	1
Granulocytes	CGAACATTCGCGATCG	1959	1
Granulocytes	CGAATGTAGAGGTAGA	1959	1
Granulocytes	CGAATGTAGGTGGGTT	1959	1
Granulocytes	CGAATGTCATCAGTCA	1959	1
Granulocytes	CGAATGTCATGGAATA	1959	1
Granulocytes	CGAATGTTCATCGCTC	1959	1
Granulocytes	CGAATGTTCCACGTTC	1959	1
Granulocytes	CGAATGTTCCATGCTC	1959	1
Granulocytes	CGACCTTAGACAAAGG	1959	1
Granulocytes	CGACCTTAGTAACCCT	1959	1
Granulocytes	CGACCTTCACGTTGGC	1959	1
Granulocytes	CGACTTCCAATCGAAA	1959	1
Granulocytes	CGACTTCGTTCAGACT	1959	1
Granulocytes	CGACTTCTCTACTATC	1959	1
Granulocytes	CGACTTCTCTCACATT	1959	1
Granulocytes	CGACTTCTCTTGTCAT	1959	1
Granulocytes	CGAGAAGCATCTCCCA	1959	1
Granulocytes	CGAGAAGGTTCAGGCC	1959	1
Granulocytes	CGAGCACAGCTGATAA	1959	1
Granulocytes	CGAGCACCATGACGGA	1959	1
Granulocytes	CGAGCACTCCCTCAGT	1959	1
Granulocytes	CGAGCCACACAAGTAA	1959	1
Granulocytes	CGAGCCAGTACTTCTT	1959	1
Granulocytes	CGAGCCATCCGTAGGC	1959	1
Granulocytes	CGATCGGAGCAGGCTA	1959	1
Granulocytes	CGATCGGTCGGTTAAC	1959	1
Granulocytes	CGATCGGTCTTCATGT	1959	1
Granulocytes	CGATGGCAGAGCTTCT	1959	1
Granulocytes	CGATGGCCAATCTGCA	1959	1
Granulocytes	CGATGGCCAGCTATTG	1959	1
Granulocytes	CGATGGCCAGCTTCGG	1959	1
Granulocytes	CGATGGCCATCACCCT	1959	1
Granulocytes	CGATGGCGTAAGGGCT	1959	1
Granulocytes	CGATGGCGTCCCTACT	1959	1
Granulocytes	CGATGGCGTTCGAATC	1959	1
Granulocytes	CGATGGCTCAACTCTT	1959	1
Granulocytes	CGATGGCTCTCATTCA	1959	1
Granulocytes	CGATGTAAGCTACCTA	1959	1
Granulocytes	CGATGTATCACTTCAT	1959	1
Granulocytes	CGATGTATCTATGTGG	1959	1
Granulocytes	CGCCAAGAGAATGTTG	1959	1
Granulocytes	CGCCAAGAGTGGCACA	1959	1
Granulocytes	CGCCAAGTCTTGTACT	1959	1
Granulocytes	CGCGGTAAGGATGTAT	1959	1
Granulocytes	CGCGGTACATCACCCT	1959	1
Granulocytes	CGCGGTAGTACCGAGA	1959	1
Granulocytes	CGCGGTAGTGGTCCGT	1959	1
Granulocytes	CGCGTTTAGAGGTTGC	1959	1
Granulocytes	CGCGTTTAGCAGGTCA	1959	1
Granulocytes	CGCGTTTAGCTAAGAT	1959	1
Granulocytes	CGCGTTTAGGGTTCCC	1959	1
Granulocytes	CGCGTTTCACAACTGT	1959	1
Granulocytes	CGCGTTTCATCGATTG	1959	1
Granulocytes	CGCGTTTTCTCGATGA	1959	1
Granulocytes	CGCTATCAGTGGGATC	1959	1
Granulocytes	CGCTATCGTAAACGCG	1959	1
Granulocytes	CGCTATCGTAAATGTG	1959	1
Granulocytes	CGCTGGAAGACAGAGA	1959	1
Granulocytes	CGCTGGAAGCCATCGC	1959	1
Granulocytes	CGCTGGAAGTGCTGCC	1959	1
Granulocytes	CGCTGGATCAGCGACC	1959	1
Granulocytes	CGCTGGATCCGGCACA	1959	1
Granulocytes	CGCTGGATCGAATCCA	1959	1
Granulocytes	CGCTGGATCTACTCAT	1959	1
Granulocytes	CGCTTCAAGACTCGGA	1959	1
Granulocytes	CGCTTCAAGCTGGAAC	1959	1
Granulocytes	CGCTTCATCGCTAGCG	1959	1
Granulocytes	CGGACACCATTCTCAT	1959	1
Granulocytes	CGGACACGTAGATTAG	1959	1
Granulocytes	CGGACGTAGACTCGGA	1959	1
Granulocytes	CGGACGTCAAGTCTGT	1959	1
Granulocytes	CGGACGTCACGGCGTT	1959	1
Granulocytes	CGGACGTCAGTCAGCC	1959	1
Granulocytes	CGGACGTCAGTGGGAT	1959	1
Granulocytes	CGGACGTGTCATATCG	1959	1
Granulocytes	CGGACGTTCGTTACAG	1959	1
Granulocytes	CGGACGTTCTGCAAGT	1959	1
Granulocytes	CGGACTGAGGTCATCT	1959	1
Granulocytes	CGGACTGAGTAGCGGT	1959	1
Granulocytes	CGGACTGGTTGCTCCT	1959	1
Granulocytes	CGGACTGTCCTACAGA	1959	1
Granulocytes	CGGAGCTAGTCGATAA	1959	1
Granulocytes	CGGAGCTGTATTACCG	1959	1
Granulocytes	CGGAGCTTCACTATTC	1959	1
Granulocytes	CGGAGTCAGAATTCCC	1959	1
Granulocytes	CGGAGTCAGACATAAC	1959	1
Granulocytes	CGGAGTCAGGAATGGA	1959	1
Granulocytes	CGGAGTCAGTCCCACG	1959	1
Granulocytes	CGGAGTCCACACAGAG	1959	1
Granulocytes	CGGAGTCGTCTCTCTG	1959	1
Granulocytes	CGGAGTCGTTAGAACA	1959	1
Granulocytes	CGGCTAGAGATCCGAG	1959	1
Granulocytes	CGGCTAGCATTGTGCA	1959	1
Granulocytes	CGGGTCAAGCGCCTTG	1959	1
Granulocytes	CGGGTCAAGCTACCTA	1959	1
Granulocytes	CGGGTCAAGTAAGTAC	1959	1
Granulocytes	CGGGTCACAGGGAGAG	1959	1
Granulocytes	CGGGTCACATGTCTCC	1959	1
Granulocytes	CGGGTCAGTACAAGTA	1959	1
Granulocytes	CGGGTCAGTCATATCG	1959	1
Granulocytes	CGGGTCAGTTGAGTTC	1959	1
Granulocytes	CGGGTCATCACAACGT	1959	1
Granulocytes	CGGGTCATCACATAGC	1959	1
Granulocytes	CGGGTCATCCCAGGTG	1959	1
Granulocytes	CGGTTAAAGATTACCC	1959	1
Granulocytes	CGGTTAAAGGCAGTCA	1959	1
Granulocytes	CGGTTAACAATCGAAA	1959	1
Granulocytes	CGGTTAACAGGTTTCA	1959	1
Granulocytes	CGGTTAAGTAGCAAAT	1959	1
Granulocytes	CGGTTAAGTCGGCACT	1959	1
Granulocytes	CGTAGCGAGCCGTCGT	1959	1
Granulocytes	CGTAGCGAGCGGCTTC	1959	1
Granulocytes	CGTAGCGAGCTAAACA	1959	1
Granulocytes	CGTAGCGGTCGCGTGT	1959	1
Granulocytes	CGTAGCGGTCGGCACT	1959	1
Granulocytes	CGTAGCGGTCGTCTTC	1959	1
Granulocytes	CGTAGCGTCAATAAGG	1959	1
Granulocytes	CGTAGCGTCACCTTAT	1959	1
Granulocytes	CGTAGGCAGATGCCAG	1959	1
Granulocytes	CGTAGGCTCACAGGCC	1959	1
Granulocytes	CGTAGGCTCTTCAACT	1959	1
Granulocytes	CGTCACTCACGACGAA	1959	1
Granulocytes	CGTCAGGAGATCGGGT	1959	1
Granulocytes	CGTCAGGCAATCTGCA	1959	1
Granulocytes	CGTCAGGTCAGCTTAG	1959	1
Granulocytes	CGTCAGGTCGTGGACC	1959	1
Granulocytes	CGTCCATAGATGGGTC	1959	1
Granulocytes	CGTCCATGTATTCGTG	1959	1
Granulocytes	CGTCCATTCAATACCG	1959	1
Granulocytes	CGTCCATTCACCTCGT	1959	1
Granulocytes	CGTCCATTCACTTATC	1959	1
Granulocytes	CGTCCATTCAGGATCT	1959	1
Granulocytes	CGTCCATTCGGAGGTA	1959	1
Granulocytes	CGTCTACGTTAAGGGC	1959	1
Granulocytes	CGTGAGCAGCCTCGTG	1959	1
Granulocytes	CGTGAGCCACTGTTAG	1959	1
Granulocytes	CGTGAGCGTAGCTGCC	1959	1
Granulocytes	CGTGAGCTCCGCTGTT	1959	1
Granulocytes	CGTGTAAAGATCTGAA	1959	1
Granulocytes	CGTGTAACAAGTAATG	1959	1
Granulocytes	CGTGTAACACATGGGA	1959	1
Granulocytes	CGTGTAACACCTCGTT	1959	1
Granulocytes	CGTGTCTCACTGCCAG	1959	1
Granulocytes	CGTGTCTCATCATCCC	1959	1
Granulocytes	CGTGTCTGTAAGTTCC	1959	1
Granulocytes	CGTTAGACACAACGCC	1959	1
Granulocytes	CGTTAGACACGCATCG	1959	1
Granulocytes	CGTTAGACATCACGTA	1959	1
Granulocytes	CGTTAGACATTCCTGC	1959	1
Granulocytes	CGTTAGATCTTGCCGT	1959	1
Granulocytes	CGTTCTGCACTGTTAG	1959	1
Granulocytes	CGTTCTGGTAAGGGCT	1959	1
Granulocytes	CGTTCTGGTCTTCTCG	1959	1
Granulocytes	CGTTCTGGTTACGGAG	1959	1
Granulocytes	CGTTCTGTCAACGCTA	1959	1
Granulocytes	CGTTCTGTCCGAGCCA	1959	1
Granulocytes	CGTTCTGTCTGGTGTA	1959	1
Granulocytes	CGTTCTGTCTGTCTAT	1959	1
Granulocytes	CGTTGGGAGAGTCGGT	1959	1
Granulocytes	CGTTGGGAGTGAAGAG	1959	1
Granulocytes	CGTTGGGAGTGTCCAT	1959	1
Granulocytes	CGTTGGGAGTGTCCCG	1959	1
Granulocytes	CGTTGGGCACCCAGTG	1959	1
Granulocytes	CGTTGGGCATGCCTAA	1959	1
Granulocytes	CGTTGGGGTAGCTTGT	1959	1
Granulocytes	CGTTGGGGTATATGGA	1959	1
Granulocytes	CGTTGGGGTCCAGTTA	1959	1
Granulocytes	CTAACTTAGGATTCGG	1959	1
Granulocytes	CTAACTTGTAGCTTGT	1959	1
Granulocytes	CTAACTTTCCTAGTGA	1959	1
Granulocytes	CTAACTTTCTTGCATT	1959	1
Granulocytes	CTAAGACCAAGGTTTC	1959	1
Granulocytes	CTAAGACCACCAGCAC	1959	1
Granulocytes	CTAATGGAGACACTAA	1959	1
Granulocytes	CTAATGGCAGTCGTGC	1959	1
Granulocytes	CTAATGGTCTTTACAC	1959	1
Granulocytes	CTACACCTCGAACGGA	1959	1
Granulocytes	CTACATTCATGCATGT	1959	1
Granulocytes	CTACCCATCGGAAACG	1959	1
Granulocytes	CTACGTCAGAATCTCC	1959	1
Granulocytes	CTACGTCAGTCTCCTC	1959	1
Granulocytes	CTACGTCGTGACTCAT	1959	1
Granulocytes	CTACGTCTCATGTCTT	1959	1
Granulocytes	CTACGTCTCGGTCCGA	1959	1
Granulocytes	CTAGAGTAGACCACGA	1959	1
Granulocytes	CTAGAGTAGCGTTGCC	1959	1
Granulocytes	CTAGAGTTCACCATAG	1959	1
Granulocytes	CTAGAGTTCTCTGCTG	1959	1
Granulocytes	CTAGCCTCATTGCGGC	1959	1
Granulocytes	CTAGCCTGTAAGTGGC	1959	1
Granulocytes	CTAGCCTGTCGCGAAA	1959	1
Granulocytes	CTAGCCTGTTGGTGGA	1959	1
Granulocytes	CTAGTGAAGGGATACC	1959	1
Granulocytes	CTAGTGACAATGGACG	1959	1
Granulocytes	CTAGTGAGTCACAAGG	1959	1
Granulocytes	CTAGTGAGTCGAAAGC	1959	1
Granulocytes	CTCACACCACCGCTAG	1959	1
Granulocytes	CTCACACCAGTATCTG	1959	1
Granulocytes	CTCACACCATCAGTAC	1959	1
Granulocytes	CTCACACGTCGAAAGC	1959	1
Granulocytes	CTCACACGTGGTCCGT	1959	1
Granulocytes	CTCACACGTTAAGTAG	1959	1
Granulocytes	CTCAGAAAGACAGAGA	1959	1
Granulocytes	CTCAGAACAGGTTTCA	1959	1
Granulocytes	CTCAGAAGTTATGCGT	1959	1
Granulocytes	CTCAGAATCTGAAAGA	1959	1
Granulocytes	CTCATTAAGTCCGGTC	1959	1
Granulocytes	CTCATTAAGTGCGTGA	1959	1
Granulocytes	CTCATTAGTATATGGA	1959	1
Granulocytes	CTCATTATCATATCGG	1959	1
Granulocytes	CTCCTAGAGTGGGCTA	1959	1
Granulocytes	CTCCTAGCAAGCCTAT	1959	1
Granulocytes	CTCCTAGGTCTTGTCC	1959	1
Granulocytes	CTCCTAGGTTCAGGCC	1959	1
Granulocytes	CTCGAAAAGAACAACT	1959	1
Granulocytes	CTCGAAAAGCATCATC	1959	1
Granulocytes	CTCGAAAAGGCAGTCA	1959	1
Granulocytes	CTCGAAAAGGTAGCCA	1959	1
Granulocytes	CTCGAAACAGTGGAGT	1959	1
Granulocytes	CTCGAAAGTAGCAAAT	1959	1
Granulocytes	CTCGAAAGTTGCGTTA	1959	1
Granulocytes	CTCGAGGAGGTGATTA	1959	1
Granulocytes	CTCGAGGCAAATACAG	1959	1
Granulocytes	CTCGAGGGTCTAGGTT	1959	1
Granulocytes	CTCGGAGCAGCATACT	1959	1
Granulocytes	CTCGGAGGTAATTGGA	1959	1
Granulocytes	CTCGGGAAGAGCTTCT	1959	1
Granulocytes	CTCGGGAAGTGTGGCA	1959	1
Granulocytes	CTCGGGACAGCTGGCT	1959	1
Granulocytes	CTCGGGAGTGCAACGA	1959	1
Granulocytes	CTCGGGAGTTTGTTTC	1959	1
Granulocytes	CTCGGGATCGAGAGCA	1959	1
Granulocytes	CTCGTACAGGCTCTTA	1959	1
Granulocytes	CTCGTACCACAACTGT	1959	1
Granulocytes	CTCGTACTCACATACG	1959	1
Granulocytes	CTCGTACTCCGAATGT	1959	1
Granulocytes	CTCGTCACACCGAATT	1959	1
Granulocytes	CTCGTCATCAAGCCTA	1959	1
Granulocytes	CTCTAATCAATGACCT	1959	1
Granulocytes	CTCTAATGTCCAACTA	1959	1
Granulocytes	CTCTAATGTTCGTGAT	1959	1
Granulocytes	CTCTAATTCACAACGT	1959	1
Granulocytes	CTCTAATTCGTTGACA	1959	1
Granulocytes	CTCTAATTCGTTTGCC	1959	1
Granulocytes	CTCTACGAGAGGTTAT	1959	1
Granulocytes	CTCTACGAGCAGACTG	1959	1
Granulocytes	CTCTACGAGCGCCTTG	1959	1
Granulocytes	CTCTACGCAGCTCGCA	1959	1
Granulocytes	CTCTACGTCCAAATGC	1959	1
Granulocytes	CTCTACGTCCACGACG	1959	1
Granulocytes	CTCTACGTCCGCGTTT	1959	1
Granulocytes	CTCTGGTAGAATGTGT	1959	1
Granulocytes	CTCTGGTGTTCGTTGA	1959	1
Granulocytes	CTGAAGTAGATGCCTT	1959	1
Granulocytes	CTGAAGTAGTACGACG	1959	1
Granulocytes	CTGAAGTAGTACGATA	1959	1
Granulocytes	CTGAAGTCAGGGTACA	1959	1
Granulocytes	CTGATAGAGGAGTTTA	1959	1
Granulocytes	CTGATAGAGTCATCCA	1959	1
Granulocytes	CTGATAGGTCTCCACT	1959	1
Granulocytes	CTGATAGTCACGGTTA	1959	1
Granulocytes	CTGATCCAGGCTATCT	1959	1
Granulocytes	CTGATCCAGGGATCTG	1959	1
Granulocytes	CTGATCCCAAGGTTTC	1959	1
Granulocytes	CTGATCCCATTGTGCA	1959	1
Granulocytes	CTGATCCGTAATTGGA	1959	1
Granulocytes	CTGATCCGTAGTGAAT	1959	1
Granulocytes	CTGCCTAAGACTCGGA	1959	1
Granulocytes	CTGCCTAAGATCCGAG	1959	1
Granulocytes	CTGCCTACATACGCCG	1959	1
Granulocytes	CTGCCTAGTGTGGTTT	1959	1
Granulocytes	CTGCGGACAAAGAATC	1959	1
Granulocytes	CTGCGGACACTGTTAG	1959	1
Granulocytes	CTGCGGACATATGAGA	1959	1
Granulocytes	CTGCGGAGTCTTCAAG	1959	1
Granulocytes	CTGCGGATCCAGTATG	1959	1
Granulocytes	CTGCGGATCGAACGGA	1959	1
Granulocytes	CTGCTGTAGAAGGTTT	1959	1
Granulocytes	CTGCTGTGTCTCCACT	1959	1
Granulocytes	CTGCTGTGTTCTGAAC	1959	1
Granulocytes	CTGGTCTCACCAGTTA	1959	1
Granulocytes	CTGGTCTCACGCGAAA	1959	1
Granulocytes	CTGGTCTTCCCTAACC	1959	1
Granulocytes	CTGTGCTAGCGTCAAG	1959	1
Granulocytes	CTGTGCTCAAGGTGTG	1959	1
Granulocytes	CTGTGCTCAGACGTAG	1959	1
Granulocytes	CTGTGCTCATACAGCT	1959	1
Granulocytes	CTGTGCTTCCGCAAGC	1959	1
Granulocytes	CTGTGCTTCCGTCATC	1959	1
Granulocytes	CTGTTTAAGACAGGCT	1959	1
Granulocytes	CTGTTTAAGACGCACA	1959	1
Granulocytes	CTGTTTAGTTATCACG	1959	1
Granulocytes	CTGTTTAGTTGTCGCG	1959	1
Granulocytes	CTGTTTATCACCTCGT	1959	1
Granulocytes	CTTAACTAGCGTAATA	1959	1
Granulocytes	CTTAACTGTACGACCC	1959	1
Granulocytes	CTTAACTTCAGGATCT	1959	1
Granulocytes	CTTAACTTCTGCTTGC	1959	1
Granulocytes	CTTACCGCAGCCAGAA	1959	1
Granulocytes	CTTACCGCAGGTCTCG	1959	1
Granulocytes	CTTACCGGTCGCATCG	1959	1
Granulocytes	CTTACCGTCCGCATAA	1959	1
Granulocytes	CTTAGGAGTTCGTTGA	1959	1
Granulocytes	CTTCTCTAGATAGTCA	1959	1
Granulocytes	CTTCTCTAGTGAAGTT	1959	1
Granulocytes	CTTCTCTTCCAGATCA	1959	1
Granulocytes	CTTCTCTTCCTTGGTC	1959	1
Granulocytes	CTTGGCTTCACCATAG	1959	1
Granulocytes	CTTGGCTTCCACGTGG	1959	1
Granulocytes	CTTGGCTTCGAACGGA	1959	1
Granulocytes	CTTGGCTTCGGTTCGG	1959	1
Granulocytes	CTTGGCTTCTCGGACG	1959	1
Granulocytes	CTTTGCGAGACCGGAT	1959	1
Granulocytes	CTTTGCGAGCTCCTTC	1959	1
Granulocytes	CTTTGCGAGGTGTTAA	1959	1
Granulocytes	CTTTGCGCAAATCCGT	1959	1
Granulocytes	CTTTGCGCAGCCTGTG	1959	1
Granulocytes	CTTTGCGGTACTTAGC	1959	1
Granulocytes	CTTTGCGGTGCGAAAC	1959	1
Granulocytes	GAAACTCAGGGCTCTC	1959	1
Granulocytes	GAAACTCAGTCCCACG	1959	1
Granulocytes	GAAACTCCACGCCAGT	1959	1
Granulocytes	GAAATGAAGGATGCGT	1959	1
Granulocytes	GAAATGACAACGATGG	1959	1
Granulocytes	GAAATGACAGCCTGTG	1959	1
Granulocytes	GAAATGACAGGACCCT	1959	1
Granulocytes	GAAATGACAGTGGGAT	1959	1
Granulocytes	GAAATGAGTGTTGGGA	1959	1
Granulocytes	GAAATGAGTTCCACAA	1959	1
Granulocytes	GAAATGATCACAATGC	1959	1
Granulocytes	GAAATGATCGTCCGTT	1959	1
Granulocytes	GAACATCAGAAGGGTA	1959	1
Granulocytes	GAACATCCAAGCGTAG	1959	1
Granulocytes	GAACATCCACCGTTGG	1959	1
Granulocytes	GAACATCCATGCCTTC	1959	1
Granulocytes	GAACATCTCTCTGCTG	1959	1
Granulocytes	GAACCTAAGACCTAGG	1959	1
Granulocytes	GAACCTACATGCTGGC	1959	1
Granulocytes	GAACGGAAGACCTAGG	1959	1
Granulocytes	GAACGGACACCAACCG	1959	1
Granulocytes	GAACGGACACCCATTC	1959	1
Granulocytes	GAACGGACATACTACG	1959	1
Granulocytes	GAACGGAGTTTGGCGC	1959	1
Granulocytes	GAACGGATCCTCAATT	1959	1
Granulocytes	GAACGGATCTACTTAC	1959	1
Granulocytes	GAAGCAGCATCCTTGC	1959	1
Granulocytes	GAATAAGAGCTAACTC	1959	1
Granulocytes	GAATAAGGTACTTCTT	1959	1
Granulocytes	GAATAAGGTGTGTGCC	1959	1
Granulocytes	GAATGAAAGAACAATC	1959	1
Granulocytes	GAATGAAAGGCTCAGA	1959	1
Granulocytes	GAATGAACAAAGTCAA	1959	1
Granulocytes	GAATGAACACGAAATA	1959	1
Granulocytes	GAATGAAGTGGTAACG	1959	1
Granulocytes	GAATGAAGTTTCCACC	1959	1
Granulocytes	GAATGAATCTTTAGGG	1959	1
Granulocytes	GACACGCAGATGGGTC	1959	1
Granulocytes	GACACGCAGTTAACGA	1959	1
Granulocytes	GACACGCCAAATACAG	1959	1
Granulocytes	GACACGCCATCGGTTA	1959	1
Granulocytes	GACAGAGAGACAGGCT	1959	1
Granulocytes	GACAGAGGTCTCATCC	1959	1
Granulocytes	GACAGAGGTGACAAAT	1959	1
Granulocytes	GACAGAGGTTCTGAAC	1959	1
Granulocytes	GACAGAGTCTGACCTC	1959	1
Granulocytes	GACCAATAGCCACGCT	1959	1
Granulocytes	GACCAATAGGACATTA	1959	1
Granulocytes	GACCAATAGTAAGTAC	1959	1
Granulocytes	GACCAATGTGGTACAG	1959	1
Granulocytes	GACCAATGTGTCGCTG	1959	1
Granulocytes	GACCAATGTGTTCGAT	1959	1
Granulocytes	GACCAATTCCTCCTAG	1959	1
Granulocytes	GACCTGGAGACAGGCT	1959	1
Granulocytes	GACCTGGAGTTGAGAT	1959	1
Granulocytes	GACCTGGCAGCTATTG	1959	1
Granulocytes	GACGCGTAGTCCGGTC	1959	1
Granulocytes	GACGCGTCAGTTTACG	1959	1
Granulocytes	GACGGCTAGATCGGGT	1959	1
Granulocytes	GACGGCTCACAGGCCT	1959	1
Granulocytes	GACGGCTCACTCAGGC	1959	1
Granulocytes	GACGGCTCACTTAAGC	1959	1
Granulocytes	GACGGCTCATCTACGA	1959	1
Granulocytes	GACGGCTGTGGTGTAG	1959	1
Granulocytes	GACGGCTGTTCTGTTT	1959	1
Granulocytes	GACGGCTTCATAACCG	1959	1
Granulocytes	GACGTGCAGCTGATAA	1959	1
Granulocytes	GACGTGCCAAGGACTG	1959	1
Granulocytes	GACGTGCGTCTCCATC	1959	1
Granulocytes	GACGTGCTCCACGCAG	1959	1
Granulocytes	GACGTGCTCTTAACCT	1959	1
Granulocytes	GACGTTAAGCACACAG	1959	1
Granulocytes	GACGTTAGTCGTCTTC	1959	1
Granulocytes	GACGTTAGTTCGGCAC	1959	1
Granulocytes	GACGTTAGTTGTTTGG	1959	1
Granulocytes	GACGTTAGTTTGTGTG	1959	1
Granulocytes	GACGTTATCTCATTCA	1959	1
Granulocytes	GACTAACAGATGTTAG	1959	1
Granulocytes	GACTAACAGGGTGTTG	1959	1
Granulocytes	GACTAACGTCTCTTTA	1959	1
Granulocytes	GACTACACACGGCGTT	1959	1
Granulocytes	GACTACACATTACGAC	1959	1
Granulocytes	GACTGCGAGTACGCCC	1959	1
Granulocytes	GACTGCGCAGATTGCT	1959	1
Granulocytes	GACTGCGTCGTTGCCT	1959	1
Granulocytes	GACTGCGTCTCCCTGA	1959	1
Granulocytes	GAGCAGACATTCGACA	1959	1
Granulocytes	GAGCAGATCGAGAGCA	1959	1
Granulocytes	GAGGTGACAATAGCGG	1959	1
Granulocytes	GAGGTGAGTAGGAGTC	1959	1
Granulocytes	GAGGTGAGTCTCCATC	1959	1
Granulocytes	GAGGTGAGTGACGCCT	1959	1
Granulocytes	GAGGTGATCCTGTACC	1959	1
Granulocytes	GAGGTGATCTGTTGAG	1959	1
Granulocytes	GAGTCCGAGTTTGCGT	1959	1
Granulocytes	GAGTCCGCAACTGGCC	1959	1
Granulocytes	GAGTCCGGTGCATCTA	1959	1
Granulocytes	GATCAGTAGCTACCGC	1959	1
Granulocytes	GATCAGTCACATCTTT	1959	1
Granulocytes	GATCAGTGTATAATGG	1959	1
Granulocytes	GATCAGTTCAGTTAGC	1959	1
Granulocytes	GATCAGTTCCACGCAG	1959	1
Granulocytes	GATCAGTTCCTACAGA	1959	1
Granulocytes	GATCGATAGCGATAGC	1959	1
Granulocytes	GATCGATAGGCTCTTA	1959	1
Granulocytes	GATCGATCAAGTCTAC	1959	1
Granulocytes	GATCGATCACAGAGGT	1959	1
Granulocytes	GATCGATCATGGAATA	1959	1
Granulocytes	GATCGCGAGTGTTAGA	1959	1
Granulocytes	GATCGCGCACAACTGT	1959	1
Granulocytes	GATCGCGGTAGCTCCG	1959	1
Granulocytes	GATCGCGGTAGTAGTA	1959	1
Granulocytes	GATCGTACACTCTGTC	1959	1
Granulocytes	GATCGTACAGATGGCA	1959	1
Granulocytes	GATCGTACAGTGAGTG	1959	1
Granulocytes	GATCGTAGTCCAGTTA	1959	1
Granulocytes	GATCGTAGTTCAGTAC	1959	1
Granulocytes	GATCGTATCACGGTTA	1959	1
Granulocytes	GATCTAGAGCTAGTTC	1959	1
Granulocytes	GATCTAGCAATCCGAT	1959	1
Granulocytes	GATCTAGGTCACTGGC	1959	1
Granulocytes	GATCTAGGTGTATGGG	1959	1
Granulocytes	GATCTAGGTTGAGGTG	1959	1
Granulocytes	GATGAAACATCTCCCA	1959	1
Granulocytes	GATGAAAGTAAAGGAG	1959	1
Granulocytes	GATGAAAGTCTCCACT	1959	1
Granulocytes	GATGAAATCGAGCCCA	1959	1
Granulocytes	GATGAGGAGGGATCTG	1959	1
Granulocytes	GATGAGGGTGTGCCTG	1959	1
Granulocytes	GATTCAGAGATGCCAG	1959	1
Granulocytes	GATTCAGCACGAGGTA	1959	1
Granulocytes	GATTCAGGTAGAAAGG	1959	1
Granulocytes	GATTCAGGTATATGAG	1959	1
Granulocytes	GATTCAGGTTACTGAC	1959	1
Granulocytes	GATTCAGTCTGGCGAC	1959	1
Granulocytes	GCAAACTCACTATCTT	1959	1
Granulocytes	GCAAACTCAGCTGTGC	1959	1
Granulocytes	GCAAACTCATACCATG	1959	1
Granulocytes	GCAAACTGTACCATCA	1959	1
Granulocytes	GCAAACTGTCGATTGT	1959	1
Granulocytes	GCAATCAAGTGGGTTG	1959	1
Granulocytes	GCAATCACAACTGCGC	1959	1
Granulocytes	GCAATCAGTCGCTTCT	1959	1
Granulocytes	GCAATCATCGCCCTTA	1959	1
Granulocytes	GCAATCATCGGCTACG	1959	1
Granulocytes	GCACATAGTCTACCTC	1959	1
Granulocytes	GCACATAGTCTAGCCG	1959	1
Granulocytes	GCACATAGTTCCAACA	1959	1
Granulocytes	GCACATATCGAACTGT	1959	1
Granulocytes	GCACTCTAGTCTCGGC	1959	1
Granulocytes	GCACTCTCAATGAAAC	1959	1
Granulocytes	GCACTCTCAGCGTAAG	1959	1
Granulocytes	GCACTCTGTTATTCTC	1959	1
Granulocytes	GCACTCTTCTACTTAC	1959	1
Granulocytes	GCAGCCAAGCCTTGAT	1959	1
Granulocytes	GCAGCCAAGTGTACGG	1959	1
Granulocytes	GCAGCCACACTGAAGG	1959	1
Granulocytes	GCAGCCAGTATAAACG	1959	1
Granulocytes	GCAGCCAGTCTAGTGT	1959	1
Granulocytes	GCAGCCATCGGACAAG	1959	1
Granulocytes	GCAGTTACACAGCGTC	1959	1
Granulocytes	GCAGTTACAGTTCCCT	1959	1
Granulocytes	GCAGTTACATACGCTA	1959	1
Granulocytes	GCAGTTAGTCTCAACA	1959	1
Granulocytes	GCAGTTATCTTTCCTC	1959	1
Granulocytes	GCATACAAGATGCCAG	1959	1
Granulocytes	GCATACAAGGAATGGA	1959	1
Granulocytes	GCATACAGTAGCTCCG	1959	1
Granulocytes	GCATACAGTCTAGCCG	1959	1
Granulocytes	GCATGATAGCCCGAAA	1959	1
Granulocytes	GCATGATCAAGAAAGG	1959	1
Granulocytes	GCATGATCAATCGAAA	1959	1
Granulocytes	GCATGATCACAGCGTC	1959	1
Granulocytes	GCATGATTCTATCGCC	1959	1
Granulocytes	GCATGCGTCCCAGGTG	1959	1
Granulocytes	GCATGTAAGCGAAGGG	1959	1
Granulocytes	GCATGTAGTAGCAAAT	1959	1
Granulocytes	GCCAAATAGTAGTGCG	1959	1
Granulocytes	GCCAAATCACGGCCAT	1959	1
Granulocytes	GCCAAATTCAACCAAC	1959	1
Granulocytes	GCCTCTAAGATGTGGC	1959	1
Granulocytes	GCCTCTACAGGCGATA	1959	1
Granulocytes	GCCTCTACATTAACCG	1959	1
Granulocytes	GCCTCTAGTCTGCAAT	1959	1
Granulocytes	GCCTCTATCTAACGGT	1959	1
Granulocytes	GCGACCAAGGAACTGC	1959	1
Granulocytes	GCGACCATCACTATTC	1959	1
Granulocytes	GCGACCATCGTGGGAA	1959	1
Granulocytes	GCGAGAAAGTCTCCTC	1959	1
Granulocytes	GCGAGAAGTGAGTGAC	1959	1
Granulocytes	GCGAGAAGTGGGTATG	1959	1
Granulocytes	GCGAGAATCGGTGTTA	1959	1
Granulocytes	GCGCAACCAAGCGTAG	1959	1
Granulocytes	GCGCAACCAAGTACCT	1959	1
Granulocytes	GCGCAACCAGCTTAAC	1959	1
Granulocytes	GCGCAACGTGCCTGTG	1959	1
Granulocytes	GCGCAGTAGCCGTCGT	1959	1
Granulocytes	GCGCAGTCAATCTGCA	1959	1
Granulocytes	GCGCAGTCAGGAATGC	1959	1
Granulocytes	GCGCAGTCAGTCAGCC	1959	1
Granulocytes	GCGCCAAAGAGCTGGT	1959	1
Granulocytes	GCGCCAACATGACATC	1959	1
Granulocytes	GCGCCAATCACAGTAC	1959	1
Granulocytes	GCGCGATAGAACAACT	1959	1
Granulocytes	GCGCGATAGTGCGTGA	1959	1
Granulocytes	GCGCGATCAAACCTAC	1959	1
Granulocytes	GCGCGATCACAACGTT	1959	1
Granulocytes	GCGCGATCAGTGGGAT	1959	1
Granulocytes	GCGCGATCATCACCCT	1959	1
Granulocytes	GCGCGATGTAGCGCTC	1959	1
Granulocytes	GCGCGATGTGTCAATC	1959	1
Granulocytes	GCGCGATGTTTGTTGG	1959	1
Granulocytes	GCGCGATTCATCTGCC	1959	1
Granulocytes	GCGGGTTCAGGCGATA	1959	1
Granulocytes	GCGGGTTGTTAAGGGC	1959	1
Granulocytes	GCGGGTTTCCTATGTT	1959	1
Granulocytes	GCTCCTAAGCTGTCTA	1959	1
Granulocytes	GCTCCTAAGGTGTTAA	1959	1
Granulocytes	GCTCCTAGTAAATGTG	1959	1
Granulocytes	GCTCCTATCACGAAGG	1959	1
Granulocytes	GCTCCTATCGGCTACG	1959	1
Granulocytes	GCTCTGTAGAAGATTC	1959	1
Granulocytes	GCTCTGTAGAGTGAGA	1959	1
Granulocytes	GCTCTGTGTAGAAAGG	1959	1
Granulocytes	GCTCTGTGTTGGTGGA	1959	1
Granulocytes	GCTGCAGGTACCAGTT	1959	1
Granulocytes	GCTGCAGGTCTAGTGT	1959	1
Granulocytes	GCTGCAGGTTGACGTT	1959	1
Granulocytes	GCTGCAGGTTTCCACC	1959	1
Granulocytes	GCTGCAGTCAGGTAAA	1959	1
Granulocytes	GCTGCGAAGCTCCTTC	1959	1
Granulocytes	GCTGCGACAGCTCGCA	1959	1
Granulocytes	GCTGCGACATTTCACT	1959	1
Granulocytes	GCTGCTTAGGACAGAA	1959	1
Granulocytes	GCTGCTTCAGGAATGC	1959	1
Granulocytes	GCTGCTTTCACCACCT	1959	1
Granulocytes	GCTGGGTAGTATTGGA	1959	1
Granulocytes	GCTGGGTCAAGTTAAG	1959	1
Granulocytes	GCTGGGTTCACAATGC	1959	1
Granulocytes	GCTGGGTTCCTGCCAT	1959	1
Granulocytes	GCTTCCAAGGACAGAA	1959	1
Granulocytes	GCTTCCATCAATAAGG	1959	1
Granulocytes	GCTTGAAGTACTCTCC	1959	1
Granulocytes	GCTTGAATCACCAGGC	1959	1
Granulocytes	GCTTGAATCACCGGGT	1959	1
Granulocytes	GCTTGAATCCCTGACT	1959	1
Granulocytes	GCTTGAATCCTTGGTC	1959	1
Granulocytes	GGAAAGCAGCGAGAAA	1959	1
Granulocytes	GGAAAGCCAATGAAAC	1959	1
Granulocytes	GGAACTTAGAAGGACA	1959	1
Granulocytes	GGAACTTAGTGCGTGA	1959	1
Granulocytes	GGAACTTCAATGCCAT	1959	1
Granulocytes	GGAACTTTCATGCAAC	1959	1
Granulocytes	GGAACTTTCGGCCGAT	1959	1
Granulocytes	GGAATAAAGAAACCAT	1959	1
Granulocytes	GGAATAAAGAAGGGTA	1959	1
Granulocytes	GGAATAAAGAGTACCG	1959	1
Granulocytes	GGAATAACAGGTCGTC	1959	1
Granulocytes	GGAATAAGTTCGTGAT	1959	1
Granulocytes	GGAATAATCAAGATCC	1959	1
Granulocytes	GGACAAGAGAAGGTTT	1959	1
Granulocytes	GGACAAGCATCACGAT	1959	1
Granulocytes	GGACAAGGTCCTAGCG	1959	1
Granulocytes	GGACAAGTCCGCTGTT	1959	1
Granulocytes	GGACAAGTCGTCTGCT	1959	1
Granulocytes	GGACAAGTCTTAACCT	1959	1
Granulocytes	GGACAAGTCTTGTCAT	1959	1
Granulocytes	GGACAGAAGGGATGGG	1959	1
Granulocytes	GGACAGACAATGGAAT	1959	1
Granulocytes	GGACATTAGTCCGTAT	1959	1
Granulocytes	GGACATTCAATAGCGG	1959	1
Granulocytes	GGACATTGTACCATCA	1959	1
Granulocytes	GGACATTGTATCTGCA	1959	1
Granulocytes	GGACATTGTCCGTCAG	1959	1
Granulocytes	GGACATTGTGACTCAT	1959	1
Granulocytes	GGACGTCAGCGCCTCA	1959	1
Granulocytes	GGACGTCAGGAATGGA	1959	1
Granulocytes	GGACGTCAGGCTATCT	1959	1
Granulocytes	GGAGCAAAGAACTCGG	1959	1
Granulocytes	GGAGCAACACGTCAGC	1959	1
Granulocytes	GGAGCAAGTTCTGTTT	1959	1
Granulocytes	GGAGCAATCAGCTCTC	1959	1
Granulocytes	GGAGCAATCATCGCTC	1959	1
Granulocytes	GGATGTTAGTGCGTGA	1959	1
Granulocytes	GGATGTTGTGCCTGTG	1959	1
Granulocytes	GGATGTTGTGTCGCTG	1959	1
Granulocytes	GGATGTTTCTAAGCCA	1959	1
Granulocytes	GGATTACAGACCGGAT	1959	1
Granulocytes	GGATTACAGAGGACGG	1959	1
Granulocytes	GGATTACAGCGAGAAA	1959	1
Granulocytes	GGATTACAGGGTCTCC	1959	1
Granulocytes	GGATTACCACCACGTG	1959	1
Granulocytes	GGATTACGTCTGCCAG	1959	1
Granulocytes	GGATTACTCAAAGACA	1959	1
Granulocytes	GGATTACTCGCCAGCA	1959	1
Granulocytes	GGATTACTCGTAGGAG	1959	1
Granulocytes	GGCAATTTCCTGTAGA	1959	1
Granulocytes	GGCCGATAGCCAGTTT	1959	1
Granulocytes	GGCCGATCACGGTTTA	1959	1
Granulocytes	GGCCGATTCGCCGTGA	1959	1
Granulocytes	GGCGACTCAAGGTGTG	1959	1
Granulocytes	GGCGACTCACAGCCCA	1959	1
Granulocytes	GGCGACTCACATCCAA	1959	1
Granulocytes	GGCGACTGTACCGTAT	1959	1
Granulocytes	GGCGACTGTTCACGGC	1959	1
Granulocytes	GGCGTGTCACGCGAAA	1959	1
Granulocytes	GGCGTGTTCGGAGGTA	1959	1
Granulocytes	GGCTCGAAGTACGTTC	1959	1
Granulocytes	GGCTCGAAGTCAAGGC	1959	1
Granulocytes	GGCTCGAGTACATGTC	1959	1
Granulocytes	GGCTCGAGTCAGAAGC	1959	1
Granulocytes	GGCTCGATCGTGGGAA	1959	1
Granulocytes	GGCTGGTAGTTGCAGG	1959	1
Granulocytes	GGCTGGTCATTAACCG	1959	1
Granulocytes	GGCTGGTGTCAATGTC	1959	1
Granulocytes	GGGAATGCAGTTCCCT	1959	1
Granulocytes	GGGAATGGTGCTTCTC	1959	1
Granulocytes	GGGAATGTCCTTGCCA	1959	1
Granulocytes	GGGACCTGTAAACCTC	1959	1
Granulocytes	GGGACCTGTCGATTGT	1959	1
Granulocytes	GGGACCTGTGGCCCTA	1959	1
Granulocytes	GGGACCTTCCGCGGTA	1959	1
Granulocytes	GGGAGATAGCTGAAAT	1959	1
Granulocytes	GGGAGATAGGAGTTTA	1959	1
Granulocytes	GGGAGATCAATGGACG	1959	1
Granulocytes	GGGAGATCAGTTTACG	1959	1
Granulocytes	GGGAGATCATCGGTTA	1959	1
Granulocytes	GGGAGATCATCGTCGG	1959	1
Granulocytes	GGGAGATGTCTAAACC	1959	1
Granulocytes	GGGAGATGTTCAGACT	1959	1
Granulocytes	GGGATGAGTTACGTCA	1959	1
Granulocytes	GGGCACTAGACCCACC	1959	1
Granulocytes	GGGCACTAGGCAAAGA	1959	1
Granulocytes	GGGCACTCAGGTCCAC	1959	1
Granulocytes	GGGCACTGTCTAAACC	1959	1
Granulocytes	GGGCACTTCCTTTACA	1959	1
Granulocytes	GGGCATCAGATGTGGC	1959	1
Granulocytes	GGGCATCCAAGCGCTC	1959	1
Granulocytes	GGGCATCGTTCGTTGA	1959	1
Granulocytes	GGGTCTGCAACACCTA	1959	1
Granulocytes	GGGTCTGGTATCAGTC	1959	1
Granulocytes	GGGTCTGGTTACCGAT	1959	1
Granulocytes	GGGTTGCAGCAGCCTC	1959	1
Granulocytes	GGGTTGCAGGGCATGT	1959	1
Granulocytes	GGGTTGCAGTAGCCGA	1959	1
Granulocytes	GGGTTGCAGTAGGCCA	1959	1
Granulocytes	GGGTTGCAGTCATGCT	1959	1
Granulocytes	GGGTTGCCAACGATCT	1959	1
Granulocytes	GGGTTGCCATGAACCT	1959	1
Granulocytes	GGGTTGCGTCTAGGTT	1959	1
Granulocytes	GGGTTGCTCCGCATAA	1959	1
Granulocytes	GGGTTGCTCTTGCATT	1959	1
Granulocytes	GGTATTGCACTTCTGC	1959	1
Granulocytes	GGTATTGTCCCGGATG	1959	1
Granulocytes	GGTATTGTCTCGATGA	1959	1
Granulocytes	GGTGCGTCACGACTCG	1959	1
Granulocytes	GGTGCGTCAGGATTGG	1959	1
Granulocytes	GGTGCGTGTAAACCTC	1959	1
Granulocytes	GGTGCGTGTAAGTGTA	1959	1
Granulocytes	GGTGCGTGTATAGGTA	1959	1
Granulocytes	GGTGTTAAGGGATCTG	1959	1
Granulocytes	GGTGTTAAGTCCAGGA	1959	1
Granulocytes	GGTGTTACACAGGTTT	1959	1
Granulocytes	GGTGTTAGTATAAACG	1959	1
Granulocytes	GGTGTTAGTTGAACTC	1959	1
Granulocytes	GGTGTTAGTTGTTTGG	1959	1
Granulocytes	GTAACGTCAAACCCAT	1959	1
Granulocytes	GTAACGTCAATCGGTT	1959	1
Granulocytes	GTAACTGAGTGAATTG	1959	1
Granulocytes	GTAACTGGTGGGTATG	1959	1
Granulocytes	GTAACTGGTTAAGGGC	1959	1
Granulocytes	GTACGTAAGCCACGTC	1959	1
Granulocytes	GTACGTAAGCTCCTTC	1959	1
Granulocytes	GTACGTACAGGACGTA	1959	1
Granulocytes	GTACGTATCGATGAGG	1959	1
Granulocytes	GTACTCCAGGCCCTCA	1959	1
Granulocytes	GTACTCCCACGGCTAC	1959	1
Granulocytes	GTACTCCGTGGCCCTA	1959	1
Granulocytes	GTACTCCTCGCAAACT	1959	1
Granulocytes	GTACTCCTCTATCCCG	1959	1
Granulocytes	GTACTTTAGTCTCAAC	1959	1
Granulocytes	GTACTTTAGTTGTAGA	1959	1
Granulocytes	GTACTTTCAGGAATGC	1959	1
Granulocytes	GTACTTTTCTGATACG	1959	1
Granulocytes	GTAGGCCTCCACGTTC	1959	1
Granulocytes	GTAGGCCTCCTTGACC	1959	1
Granulocytes	GTAGTCAAGACTAGAT	1959	1
Granulocytes	GTAGTCAAGCCGGTAA	1959	1
Granulocytes	GTAGTCACACGGACAA	1959	1
Granulocytes	GTAGTCAGTCAATGTC	1959	1
Granulocytes	GTATCTTTCATAACCG	1959	1
Granulocytes	GTATCTTTCGCCTGAG	1959	1
Granulocytes	GTATTCTGTGCAGTAG	1959	1
Granulocytes	GTCAAGTCACATCCGG	1959	1
Granulocytes	GTCAAGTCATGGGAAC	1959	1
Granulocytes	GTCAAGTTCGGAAATA	1959	1
Granulocytes	GTCACAAAGTGGAGTC	1959	1
Granulocytes	GTCACAACAAGCTGAG	1959	1
Granulocytes	GTCACAAGTATCACCA	1959	1
Granulocytes	GTCACAAGTCTTTCAT	1959	1
Granulocytes	GTCACAATCACAGGCC	1959	1
Granulocytes	GTCACAATCACCAGGC	1959	1
Granulocytes	GTCACAATCGCCTGTT	1959	1
Granulocytes	GTCACGGAGGCCGAAT	1959	1
Granulocytes	GTCACGGCATTCCTGC	1959	1
Granulocytes	GTCACGGGTCAATGTC	1959	1
Granulocytes	GTCACGGGTCTCATCC	1959	1
Granulocytes	GTCACGGTCTTGTTTG	1959	1
Granulocytes	GTCATTTAGGAATTAC	1959	1
Granulocytes	GTCATTTAGGATCGCA	1959	1
Granulocytes	GTCATTTCACTTAAGC	1959	1
Granulocytes	GTCATTTGTAGGCATG	1959	1
Granulocytes	GTCATTTTCGGTCCGA	1959	1
Granulocytes	GTCCTCAAGATCGATA	1959	1
Granulocytes	GTCCTCACAGCTGCTG	1959	1
Granulocytes	GTCCTCAGTAGAGTGC	1959	1
Granulocytes	GTCCTCAGTTATCCGA	1959	1
Granulocytes	GTCGGGTAGTACGATA	1959	1
Granulocytes	GTCGGGTCACGCGAAA	1959	1
Granulocytes	GTCGGGTCATCTATGG	1959	1
Granulocytes	GTCGTAAAGATACACA	1959	1
Granulocytes	GTCGTAAAGCAGGCTA	1959	1
Granulocytes	GTCGTAACACAAGCCC	1959	1
Granulocytes	GTCGTAAGTCCGAAGA	1959	1
Granulocytes	GTCGTAAGTTCTGTTT	1959	1
Granulocytes	GTCGTAATCATGTGGT	1959	1
Granulocytes	GTCTCGTAGGTGCTAG	1959	1
Granulocytes	GTCTCGTCATTGTGCA	1959	1
Granulocytes	GTCTCGTGTGGTACAG	1959	1
Granulocytes	GTCTCGTTCCGCAAGC	1959	1
Granulocytes	GTCTTCGAGGTCGGAT	1959	1
Granulocytes	GTCTTCGGTGGCCCTA	1959	1
Granulocytes	GTGAAGGCACTCAGGC	1959	1
Granulocytes	GTGCAGCAGCCCAACC	1959	1
Granulocytes	GTGCAGCGTGATAAGT	1959	1
Granulocytes	GTGCAGCTCAGCAACT	1959	1
Granulocytes	GTGCAGCTCTGCGGCA	1959	1
Granulocytes	GTGCATAAGATATGGT	1959	1
Granulocytes	GTGCATAGTAGGGTAC	1959	1
Granulocytes	GTGCATATCAGTTGAC	1959	1
Granulocytes	GTGCATATCATCGGAT	1959	1
Granulocytes	GTGCGGTAGAGACGAA	1959	1
Granulocytes	GTGCGGTCAAACGCGA	1959	1
Granulocytes	GTGCGGTCAACTGGCC	1959	1
Granulocytes	GTGCGGTCAGGTGGAT	1959	1
Granulocytes	GTGCTTCAGAGGTACC	1959	1
Granulocytes	GTGCTTCAGTGGTAGC	1959	1
Granulocytes	GTGCTTCCACACATGT	1959	1
Granulocytes	GTGCTTCGTTGTGGCC	1959	1
Granulocytes	GTGGGTCCACCAGGTC	1959	1
Granulocytes	GTGGGTCCAGGTCGTC	1959	1
Granulocytes	GTGGGTCTCTGGGCCA	1959	1
Granulocytes	GTGTGCGAGATCACGG	1959	1
Granulocytes	GTGTGCGAGGGATGGG	1959	1
Granulocytes	GTGTGCGGTACCGTTA	1959	1
Granulocytes	GTGTGCGGTTTGACTG	1959	1
Granulocytes	GTGTGCGTCCAACCAA	1959	1
Granulocytes	GTGTTAGAGCTACCTA	1959	1
Granulocytes	GTGTTAGCACAACGTT	1959	1
Granulocytes	GTGTTAGCATGCGCAC	1959	1
Granulocytes	GTGTTAGGTTCGGGCT	1959	1
Granulocytes	GTGTTAGTCGGTGTCG	1959	1
Granulocytes	GTTAAGCAGAGTACAT	1959	1
Granulocytes	GTTAAGCCACTTAAGC	1959	1
Granulocytes	GTTAAGCGTCATATGC	1959	1
Granulocytes	GTTACAGAGAATAGGG	1959	1
Granulocytes	GTTACAGAGATGCCAG	1959	1
Granulocytes	GTTACAGCAAGGTGTG	1959	1
Granulocytes	GTTACAGCAATGGTCT	1959	1
Granulocytes	GTTACAGCACCCATTC	1959	1
Granulocytes	GTTACAGCATACTCTT	1959	1
Granulocytes	GTTACAGGTGATAAGT	1959	1
Granulocytes	GTTACAGTCAGGCCCA	1959	1
Granulocytes	GTTCATTCAAGTCTGT	1959	1
Granulocytes	GTTCATTCAGGGTTAG	1959	1
Granulocytes	GTTCATTCATCGATTG	1959	1
Granulocytes	GTTCATTGTACTTGAC	1959	1
Granulocytes	GTTCATTGTTATCGGT	1959	1
Granulocytes	GTTCATTTCTCTGTCG	1959	1
Granulocytes	GTTCGGGAGTTGAGAT	1959	1
Granulocytes	GTTCGGGGTAAGTGGC	1959	1
Granulocytes	GTTCGGGTCACAGGCC	1959	1
Granulocytes	GTTCGGGTCACCGGGT	1959	1
Granulocytes	GTTCTCGCATGTCTCC	1959	1
Granulocytes	GTTCTCGTCAGAAATG	1959	1
Granulocytes	GTTTCTAAGCAACGGT	1959	1
Granulocytes	GTTTCTATCAGGCCCA	1959	1
Granulocytes	TAAACCGAGCAAATCA	1959	1
Granulocytes	TAAACCGAGCTAACAA	1959	1
Granulocytes	TAAACCGGTCAGATAA	1959	1
Granulocytes	TAAACCGGTGCTTCTC	1959	1
Granulocytes	TAAACCGTCACTCTTA	1959	1
Granulocytes	TAAGAGAAGTAGGCCA	1959	1
Granulocytes	TAAGAGAGTAAATGTG	1959	1
Granulocytes	TAAGAGAGTCGACTGC	1959	1
Granulocytes	TAAGAGAGTCTGGAGA	1959	1
Granulocytes	TAAGAGATCGCAGGCT	1959	1
Granulocytes	TAAGCGTAGCTGTCTA	1959	1
Granulocytes	TAAGCGTCAAGACACG	1959	1
Granulocytes	TAAGCGTGTAATTGGA	1959	1
Granulocytes	TAAGTGCAGATTACCC	1959	1
Granulocytes	TAAGTGCAGGAGTTTA	1959	1
Granulocytes	TAAGTGCGTCTAGTGT	1959	1
Granulocytes	TAAGTGCTCGGCCGAT	1959	1
Granulocytes	TACACGAAGTCGATAA	1959	1
Granulocytes	TACACGACAGTTTACG	1959	1
Granulocytes	TACACGATCGGTGTCG	1959	1
Granulocytes	TACAGTGCAGCTCGAC	1959	1
Granulocytes	TACCTATAGAACTCGG	1959	1
Granulocytes	TACCTATCACGCGAAA	1959	1
Granulocytes	TACCTATCAGCGTCCA	1959	1
Granulocytes	TACCTTAAGCTGCCCA	1959	1
Granulocytes	TACCTTATCAGTCCCT	1959	1
Granulocytes	TACCTTATCGAGAGCA	1959	1
Granulocytes	TACGGATAGCCAGTAG	1959	1
Granulocytes	TACGGATCACTGTGTA	1959	1
Granulocytes	TACGGATGTGAACCTT	1959	1
Granulocytes	TACGGATTCCTCTAGC	1959	1
Granulocytes	TACGGGCGTTGCGTTA	1959	1
Granulocytes	TACGGGCTCCAGTAGT	1959	1
Granulocytes	TACGGTACAGCCAATT	1959	1
Granulocytes	TACGGTACAGGTCCAC	1959	1
Granulocytes	TACGGTAGTCAGTGGA	1959	1
Granulocytes	TACGGTATCTATCCCG	1959	1
Granulocytes	TACTCATCACAGGTTT	1959	1
Granulocytes	TACTCATGTCATATGC	1959	1
Granulocytes	TACTCATGTGAGTATA	1959	1
Granulocytes	TACTCATTCAGTTGAC	1959	1
Granulocytes	TACTCATTCCACGAAT	1959	1
Granulocytes	TACTCGCAGAAACGCC	1959	1
Granulocytes	TACTCGCCAATACGCT	1959	1
Granulocytes	TACTCGCCAATCACAC	1959	1
Granulocytes	TACTTACAGTCATCCA	1959	1
Granulocytes	TACTTACCACGGATAG	1959	1
Granulocytes	TACTTACGTCAGATAA	1959	1
Granulocytes	TACTTGTAGGAGTAGA	1959	1
Granulocytes	TACTTGTGTCCGCTGA	1959	1
Granulocytes	TACTTGTTCGCATGGC	1959	1
Granulocytes	TACTTGTTCTGCTGCT	1959	1
Granulocytes	TAGACCAAGACGCTTT	1959	1
Granulocytes	TAGACCAAGGAGCGTT	1959	1
Granulocytes	TAGACCACAGTCGTGC	1959	1
Granulocytes	TAGACCACATAAAGGT	1959	1
Granulocytes	TAGAGCTAGGGTCTCC	1959	1
Granulocytes	TAGAGCTCACGAAGCA	1959	1
Granulocytes	TAGAGCTGTCTTCTCG	1959	1
Granulocytes	TAGAGCTTCACCTCGT	1959	1
Granulocytes	TAGCCGGTCACGACTA	1959	1
Granulocytes	TAGCCGGTCCAGAAGG	1959	1
Granulocytes	TAGCCGGTCTCTGTCG	1959	1
Granulocytes	TAGGCATAGGCAGGTT	1959	1
Granulocytes	TAGGCATTCACTCCTG	1959	1
Granulocytes	TAGTGGTAGGGCATGT	1959	1
Granulocytes	TAGTGGTAGTGGGATC	1959	1
Granulocytes	TAGTGGTCACGAAAGC	1959	1
Granulocytes	TAGTGGTGTCATATGC	1959	1
Granulocytes	TAGTGGTGTGCTAGCC	1959	1
Granulocytes	TAGTGGTTCAGATAAG	1959	1
Granulocytes	TAGTGGTTCTCTTATG	1959	1
Granulocytes	TAGTTGGCAATCTGCA	1959	1
Granulocytes	TAGTTGGTCACTTCAT	1959	1
Granulocytes	TATCAGGCAAGCTGTT	1959	1
Granulocytes	TATCAGGTCCAGAGGA	1959	1
Granulocytes	TATCAGGTCCCTGACT	1959	1
Granulocytes	TATCAGGTCTGGTGTA	1959	1
Granulocytes	TATCTCAAGGACTGGT	1959	1
Granulocytes	TATGCCCAGAAACCAT	1959	1
Granulocytes	TATGCCCAGAAGCCCA	1959	1
Granulocytes	TATGCCCCACGGCGTT	1959	1
Granulocytes	TATGCCCGTGGGTATG	1959	1
Granulocytes	TATTACCAGACTGTAA	1959	1
Granulocytes	TATTACCCATCCGCGA	1959	1
Granulocytes	TATTACCTCCACTGGG	1959	1
Granulocytes	TATTACCTCTGCTGCT	1959	1
Granulocytes	TCAACGAAGGTACTCT	1959	1
Granulocytes	TCAACGAGTAGAAAGG	1959	1
Granulocytes	TCAATCTAGACAAAGG	1959	1
Granulocytes	TCAATCTAGTTCGCAT	1959	1
Granulocytes	TCAATCTCAATGCCAT	1959	1
Granulocytes	TCAATCTCACAGACTT	1959	1
Granulocytes	TCAATCTCACCAGCAC	1959	1
Granulocytes	TCAATCTCAGTAAGAT	1959	1
Granulocytes	TCAATCTGTTGTCGCG	1959	1
Granulocytes	TCAATCTGTTGTGGCC	1959	1
Granulocytes	TCAATCTTCCGAATGT	1959	1
Granulocytes	TCAATCTTCCGCAAGC	1959	1
Granulocytes	TCACAAGCAGCTGGCT	1959	1
Granulocytes	TCACAAGGTACCGAGA	1959	1
Granulocytes	TCACAAGGTATGGTTC	1959	1
Granulocytes	TCACAAGGTGTGACCC	1959	1
Granulocytes	TCACAAGTCGGAGCAA	1959	1
Granulocytes	TCACGAAAGATACACA	1959	1
Granulocytes	TCACGAAAGCTTCGCG	1959	1
Granulocytes	TCACGAAGTATGAATG	1959	1
Granulocytes	TCAGATGCAAACCTAC	1959	1
Granulocytes	TCAGATGCATACAGCT	1959	1
Granulocytes	TCAGATGTCACCATAG	1959	1
Granulocytes	TCAGCAAAGAGGTAGA	1959	1
Granulocytes	TCAGCAAAGTAGATGT	1959	1
Granulocytes	TCAGCAACAAACCTAC	1959	1
Granulocytes	TCAGCAACAACTGGCC	1959	1
Granulocytes	TCAGCAACAAGCGTAG	1959	1
Granulocytes	TCAGCAACAGTGGAGT	1959	1
Granulocytes	TCAGCAAGTAGCTAAA	1959	1
Granulocytes	TCAGCAAGTTCAGTAC	1959	1
Granulocytes	TCAGCAAGTTTGACAC	1959	1
Granulocytes	TCAGCTCAGAGTCGGT	1959	1
Granulocytes	TCAGCTCGTATTACCG	1959	1
Granulocytes	TCAGCTCTCCTATTCA	1959	1
Granulocytes	TCAGGATAGGGATGGG	1959	1
Granulocytes	TCAGGATCAATAGCAA	1959	1
Granulocytes	TCAGGATCACCTCGTT	1959	1
Granulocytes	TCAGGATTCCTACAGA	1959	1
Granulocytes	TCAGGTAAGAGGGCTT	1959	1
Granulocytes	TCAGGTACAAGAGGCT	1959	1
Granulocytes	TCAGGTACAGTCAGAG	1959	1
Granulocytes	TCATTACAGGGAGTAA	1959	1
Granulocytes	TCATTACCAATGGAAT	1959	1
Granulocytes	TCATTACGTCTGATTG	1959	1
Granulocytes	TCATTTGAGTAGGTGC	1959	1
Granulocytes	TCATTTGAGTTAAGTG	1959	1
Granulocytes	TCATTTGCACCACCAG	1959	1
Granulocytes	TCATTTGCACCAGGTC	1959	1
Granulocytes	TCATTTGCAGTAAGAT	1959	1
Granulocytes	TCCACACAGGGATGGG	1959	1
Granulocytes	TCCACACCAATCGGTT	1959	1
Granulocytes	TCCACACTCTACTTAC	1959	1
Granulocytes	TCCCGATCACATGGGA	1959	1
Granulocytes	TCCCGATTCTTCCTTC	1959	1
Granulocytes	TCGAGGCAGTGGGATC	1959	1
Granulocytes	TCGAGGCCACTCTGTC	1959	1
Granulocytes	TCGAGGCTCATTGCGA	1959	1
Granulocytes	TCGCGAGAGAGACTAT	1959	1
Granulocytes	TCGCGAGCATACTACG	1959	1
Granulocytes	TCGCGAGGTGGCAAAC	1959	1
Granulocytes	TCGCGAGTCTTATCTG	1959	1
Granulocytes	TCGCGTTAGAGAGCTC	1959	1
Granulocytes	TCGCGTTAGGGATACC	1959	1
Granulocytes	TCGCGTTCATTCTCAT	1959	1
Granulocytes	TCGCGTTGTAGCGCTC	1959	1
Granulocytes	TCGCGTTGTCGAGATG	1959	1
Granulocytes	TCGCGTTTCCCTGACT	1959	1
Granulocytes	TCGCGTTTCGTCCAGG	1959	1
Granulocytes	TCGCGTTTCTATCCTA	1959	1
Granulocytes	TCGGGACAGGCTAGCA	1959	1
Granulocytes	TCGGGACAGTAATCCC	1959	1
Granulocytes	TCGGGACCACAACGTT	1959	1
Granulocytes	TCGGGACGTGGACGAT	1959	1
Granulocytes	TCGGGACTCCTTTCGG	1959	1
Granulocytes	TCGGTAACAGCTGTTA	1959	1
Granulocytes	TCGTACCAGAGCTATA	1959	1
Granulocytes	TCGTACCCATTCTTAC	1959	1
Granulocytes	TCGTACCTCGCATGAT	1959	1
Granulocytes	TCGTAGAAGAGACTAT	1959	1
Granulocytes	TCGTAGAAGATAGGAG	1959	1
Granulocytes	TCGTAGATCAGTCAGT	1959	1
Granulocytes	TCGTAGATCATAAAGG	1959	1
Granulocytes	TCTATTGAGTCTCAAC	1959	1
Granulocytes	TCTATTGAGTGGAGAA	1959	1
Granulocytes	TCTATTGGTCAGATAA	1959	1
Granulocytes	TCTATTGTCACTCCTG	1959	1
Granulocytes	TCTATTGTCCTAGGGC	1959	1
Granulocytes	TCTCATAAGTCCGGTC	1959	1
Granulocytes	TCTCATAGTAGAGTGC	1959	1
Granulocytes	TCTCATATCAGTACGT	1959	1
Granulocytes	TCTCTAACAAACGTGG	1959	1
Granulocytes	TCTCTAATCGGTTCGG	1959	1
Granulocytes	TCTGAGACAGCTGCAC	1959	1
Granulocytes	TCTGAGACAGGTCTCG	1959	1
Granulocytes	TCTGAGACATCGGACC	1959	1
Granulocytes	TCTGAGAGTCGCGGTT	1959	1
Granulocytes	TCTGAGAGTGGCTCCA	1959	1
Granulocytes	TCTGAGATCGCAAACT	1959	1
Granulocytes	TCTGGAAAGCTTTGGT	1959	1
Granulocytes	TCTGGAATCCAAGTAC	1959	1
Granulocytes	TCTGGAATCGGTTCGG	1959	1
Granulocytes	TCTGGAATCGTCGTTC	1959	1
Granulocytes	TCTTCGGAGCCGGTAA	1959	1
Granulocytes	TCTTCGGAGGACATTA	1959	1
Granulocytes	TCTTCGGAGGCCATAG	1959	1
Granulocytes	TCTTCGGCAGCGAACA	1959	1
Granulocytes	TCTTCGGTCTTGCAAG	1959	1
Granulocytes	TCTTTCCAGTGGTCCC	1959	1
Granulocytes	TCTTTCCCAAGTACCT	1959	1
Granulocytes	TCTTTCCGTCTCTTAT	1959	1
Granulocytes	TCTTTCCGTCTGCAAT	1959	1
Granulocytes	TCTTTCCTCCCATTAT	1959	1
Granulocytes	TCTTTCCTCCGTAGTA	1959	1
Granulocytes	TCTTTCCTCGTGACAT	1959	1
Granulocytes	TGAAAGAAGTGTCTCA	1959	1
Granulocytes	TGAAAGAAGTTAGGTA	1959	1
Granulocytes	TGAAAGACAGACGCCT	1959	1
Granulocytes	TGAAAGAGTATATCCG	1959	1
Granulocytes	TGAAAGAGTCCGAAGA	1959	1
Granulocytes	TGAAAGATCACTCTTA	1959	1
Granulocytes	TGAAAGATCCAAATGC	1959	1
Granulocytes	TGAAAGATCCTCCTAG	1959	1
Granulocytes	TGACAACCACTTCTGC	1959	1
Granulocytes	TGACAACGTCTTGTCC	1959	1
Granulocytes	TGACAACGTTTGACAC	1959	1
Granulocytes	TGACGGCCAAGTAGTA	1959	1
Granulocytes	TGACGGCCACCAGCAC	1959	1
Granulocytes	TGACGGCCAGTCTTCC	1959	1
Granulocytes	TGACGGCGTCTGATTG	1959	1
Granulocytes	TGACGGCTCGAACGGA	1959	1
Granulocytes	TGACTAGAGACAGGCT	1959	1
Granulocytes	TGACTAGAGGAACTGC	1959	1
Granulocytes	TGACTAGCAATACGCT	1959	1
Granulocytes	TGACTAGCACCTATCC	1959	1
Granulocytes	TGACTAGGTCTAACGT	1959	1
Granulocytes	TGACTAGTCTTCCTTC	1959	1
Granulocytes	TGACTTTGTCTCGTTC	1959	1
Granulocytes	TGACTTTGTCTTGATG	1959	1
Granulocytes	TGACTTTGTTAAGAAC	1959	1
Granulocytes	TGAGAGGAGTGTTGAA	1959	1
Granulocytes	TGAGAGGCAAAGCGGT	1959	1
Granulocytes	TGAGAGGCATCTACGA	1959	1
Granulocytes	TGAGAGGGTGAACCTT	1959	1
Granulocytes	TGAGCCGCAAAGCAAT	1959	1
Granulocytes	TGAGCCGCATACGCCG	1959	1
Granulocytes	TGAGCCGTCAGTGTTG	1959	1
Granulocytes	TGAGGGAAGCACACAG	1959	1
Granulocytes	TGAGGGACAAGCGATG	1959	1
Granulocytes	TGAGGGACAGTTCATG	1959	1
Granulocytes	TGAGGGACATCGTCGG	1959	1
Granulocytes	TGAGGGAGTAGCACGA	1959	1
Granulocytes	TGATTTCCAAACTGTC	1959	1
Granulocytes	TGATTTCCACGAGAGT	1959	1
Granulocytes	TGATTTCCATATGCTG	1959	1
Granulocytes	TGATTTCCATCTCCCA	1959	1
Granulocytes	TGATTTCGTCGCCATG	1959	1
Granulocytes	TGATTTCGTGCAGACA	1959	1
Granulocytes	TGATTTCGTTTAGCTG	1959	1
Granulocytes	TGATTTCTCTAGCACA	1959	1
Granulocytes	TGATTTCTCTCCGGTT	1959	1
Granulocytes	TGCACCTCAAATCCGT	1959	1
Granulocytes	TGCACCTCACGTAAGG	1959	1
Granulocytes	TGCACCTCATAAGACA	1959	1
Granulocytes	TGCACCTCATGCAACT	1959	1
Granulocytes	TGCACCTGTAAGAGAG	1959	1
Granulocytes	TGCACCTGTAGCGCAA	1959	1
Granulocytes	TGCCAAACAAGCGATG	1959	1
Granulocytes	TGCCAAACAATGTTGC	1959	1
Granulocytes	TGCCAAACAGGAACGT	1959	1
Granulocytes	TGCCAAACAGTCCTTC	1959	1
Granulocytes	TGCCAAAGTCGTCTTC	1959	1
Granulocytes	TGCCAAAGTTGACGTT	1959	1
Granulocytes	TGCCAAATCCCAAGTA	1959	1
Granulocytes	TGCCAAATCGGTCTAA	1959	1
Granulocytes	TGCCCATGTTAAGGGC	1959	1
Granulocytes	TGCCCATTCACCCTCA	1959	1
Granulocytes	TGCCCATTCGTTACAG	1959	1
Granulocytes	TGCCCTAAGCGGCTTC	1959	1
Granulocytes	TGCCCTACATTGAGCT	1959	1
Granulocytes	TGCCCTAGTACTTAGC	1959	1
Granulocytes	TGCCCTAGTCTAGTGT	1959	1
Granulocytes	TGCCCTAGTTCCAACA	1959	1
Granulocytes	TGCCCTATCAACACCA	1959	1
Granulocytes	TGCGCAGGTTACGCGC	1959	1
Granulocytes	TGCGGGTAGCCAACAG	1959	1
Granulocytes	TGCGGGTCAAGCCCAC	1959	1
Granulocytes	TGCGGGTCACTGTGTA	1959	1
Granulocytes	TGCGGGTGTATTACCG	1959	1
Granulocytes	TGCGGGTGTGCCTGGT	1959	1
Granulocytes	TGCGGGTGTGTTGAGG	1959	1
Granulocytes	TGCGGGTGTTCGTCTC	1959	1
Granulocytes	TGCGGGTTCAAACCAC	1959	1
Granulocytes	TGCGTGGCATCGATGT	1959	1
Granulocytes	TGCGTGGCATGTCGAT	1959	1
Granulocytes	TGCGTGGTCCAAATGC	1959	1
Granulocytes	TGCGTGGTCGGCTACG	1959	1
Granulocytes	TGCTACCAGGGCTCTC	1959	1
Granulocytes	TGCTACCCAAAGTCAA	1959	1
Granulocytes	TGCTACCCAATCGGTT	1959	1
Granulocytes	TGCTACCCATCCGCGA	1959	1
Granulocytes	TGCTACCTCTACCTGC	1959	1
Granulocytes	TGCTACCTCTGAGGGA	1959	1
Granulocytes	TGCTGCTCAAATCCGT	1959	1
Granulocytes	TGCTGCTCAGTGACAG	1959	1
Granulocytes	TGCTGCTCAGTGGGAT	1959	1
Granulocytes	TGCTGCTTCGATCCCT	1959	1
Granulocytes	TGGACGCAGAAAGTGG	1959	1
Granulocytes	TGGACGCAGATCACGG	1959	1
Granulocytes	TGGACGCGTATCACCA	1959	1
Granulocytes	TGGACGCTCGTTTATC	1959	1
Granulocytes	TGGACGCTCTAAGCCA	1959	1
Granulocytes	TGGCCAGAGATAGCAT	1959	1
Granulocytes	TGGCCAGAGTAGATGT	1959	1
Granulocytes	TGGCCAGAGTGAATTG	1959	1
Granulocytes	TGGCCAGCAAGTCTGT	1959	1
Granulocytes	TGGCCAGCACGGTTTA	1959	1
Granulocytes	TGGCCAGTCAACACCA	1959	1
Granulocytes	TGGCCAGTCATCTGTT	1959	1
Granulocytes	TGGCGCAAGGTCATCT	1959	1
Granulocytes	TGGCGCAGTCAACTGT	1959	1
Granulocytes	TGGCGCATCAGTACGT	1959	1
Granulocytes	TGGCGCATCCGCGCAA	1959	1
Granulocytes	TGGCGCATCGAGCCCA	1959	1
Granulocytes	TGGCTGGAGCGAAGGG	1959	1
Granulocytes	TGGCTGGCAACTGGCC	1959	1
Granulocytes	TGGCTGGTCCTGCTTG	1959	1
Granulocytes	TGGGAAGCAGTACACT	1959	1
Granulocytes	TGGGAAGTCGGTCCGA	1959	1
Granulocytes	TGGGCGTGTCCTCTTG	1959	1
Granulocytes	TGGGCGTGTGCGGTAA	1959	1
Granulocytes	TGGGCGTTCGTTTATC	1959	1
Granulocytes	TGGGCGTTCTATCGCC	1959	1
Granulocytes	TGGGCGTTCTTGTTTG	1959	1
Granulocytes	TGGTTAGCAATCTACG	1959	1
Granulocytes	TGGTTAGCAGGATTGG	1959	1
Granulocytes	TGGTTCCCAGCAGTTT	1959	1
Granulocytes	TGGTTCCGTACCAGTT	1959	1
Granulocytes	TGGTTCCGTGGACGAT	1959	1
Granulocytes	TGGTTCCTCTACCTGC	1959	1
Granulocytes	TGTATTCCAGGGCATA	1959	1
Granulocytes	TGTATTCTCGCATGAT	1959	1
Granulocytes	TGTATTCTCGTTTATC	1959	1
Granulocytes	TGTCCCAAGAAGAAGC	1959	1
Granulocytes	TGTCCCAAGGTCGGAT	1959	1
Granulocytes	TGTCCCAAGGTGGGTT	1959	1
Granulocytes	TGTGGTAAGCCGCCTA	1959	1
Granulocytes	TGTGGTAGTCACAAGG	1959	1
Granulocytes	TGTGGTAGTCACCCAG	1959	1
Granulocytes	TGTGGTATCTTCGAGA	1959	1
Granulocytes	TGTGTTTAGAGGTTGC	1959	1
Granulocytes	TGTGTTTCAAAGGCGT	1959	1
Granulocytes	TGTGTTTGTCAGAATA	1959	1
Granulocytes	TGTGTTTGTCTAGAGG	1959	1
Granulocytes	TGTGTTTTCCAGTAGT	1959	1
Granulocytes	TGTGTTTTCCGTACAA	1959	1
Granulocytes	TGTGTTTTCGGATGGA	1959	1
Granulocytes	TGTTCCGAGTCCTCCT	1959	1
Granulocytes	TGTTCCGGTGCAGTAG	1959	1
Granulocytes	TGTTCCGTCATGGTCA	1959	1
Granulocytes	TGTTCCGTCCTAGAAC	1959	1
Granulocytes	TTAACTCAGGCGCTCT	1959	1
Granulocytes	TTAACTCCACATGGGA	1959	1
Granulocytes	TTAACTCTCTTGTACT	1959	1
Granulocytes	TTAGGACAGGGAGTAA	1959	1
Granulocytes	TTAGGACCAGTAACGG	1959	1
Granulocytes	TTAGGACGTCCTAGCG	1959	1
Granulocytes	TTAGGACTCAGCAACT	1959	1
Granulocytes	TTAGGACTCATGTAGC	1959	1
Granulocytes	TTAGGCACAATCAGAA	1959	1
Granulocytes	TTAGGCAGTGTTGAGG	1959	1
Granulocytes	TTAGGCAGTTAAGATG	1959	1
Granulocytes	TTAGGCATCCGTAGTA	1959	1
Granulocytes	TTAGTTCAGCTGAAAT	1959	1
Granulocytes	TTAGTTCGTCTGGAGA	1959	1
Granulocytes	TTAGTTCGTTAAGGGC	1959	1
Granulocytes	TTAGTTCGTTCACGGC	1959	1
Granulocytes	TTAGTTCTCCGCATCT	1959	1
Granulocytes	TTATGCTAGAATGTTG	1959	1
Granulocytes	TTATGCTAGACGCACA	1959	1
Granulocytes	TTATGCTAGAGACTAT	1959	1
Granulocytes	TTATGCTAGTACGCCC	1959	1
Granulocytes	TTATGCTCACAGATTC	1959	1
Granulocytes	TTATGCTCAGTAAGAT	1959	1
Granulocytes	TTCCCAGAGAGGTAGA	1959	1
Granulocytes	TTCCCAGAGAGGTTGC	1959	1
Granulocytes	TTCCCAGAGATATACG	1959	1
Granulocytes	TTCCCAGGTCCCGACA	1959	1
Granulocytes	TTCCCAGTCCGCAGTG	1959	1
Granulocytes	TTCGAAGCAATGACCT	1959	1
Granulocytes	TTCGAAGCATCAGTCA	1959	1
Granulocytes	TTCGAAGGTCAAACTC	1959	1
Granulocytes	TTCGAAGTCGCGGATC	1959	1
Granulocytes	TTCGGTCAGGCATTGG	1959	1
Granulocytes	TTCGGTCCAAGACGTG	1959	1
Granulocytes	TTCGGTCCAGTGGGAT	1959	1
Granulocytes	TTCGGTCGTCGGCATC	1959	1
Granulocytes	TTCGGTCGTGCACTTA	1959	1
Granulocytes	TTCGGTCTCAGCTCTC	1959	1
Granulocytes	TTCTACAAGGTGCAAC	1959	1
Granulocytes	TTCTACATCTTTCCTC	1959	1
Granulocytes	TTCTCAATCCTATTCA	1959	1
Granulocytes	TTCTCAATCTTTACAC	1959	1
Granulocytes	TTCTCCTCAAGTTAAG	1959	1
Granulocytes	TTCTCCTGTAAACGCG	1959	1
Granulocytes	TTCTCCTGTAGGCATG	1959	1
Granulocytes	TTCTCCTGTCACAAGG	1959	1
Granulocytes	TTCTCCTTCACATAGC	1959	1
Granulocytes	TTCTCCTTCTTAGAGC	1959	1
Granulocytes	TTCTTAGCATGAGCGA	1959	1
Granulocytes	TTCTTAGTCAAAGACA	1959	1
Granulocytes	TTCTTAGTCAGTACGT	1959	1
Granulocytes	TTGAACGCAAGGGTCA	1959	1
Granulocytes	TTGAACGCAGGTGGAT	1959	1
Granulocytes	TTGAACGCATTATCTC	1959	1
Granulocytes	TTGAACGGTCCAGTTA	1959	1
Granulocytes	TTGACTTCAATAGCAA	1959	1
Granulocytes	TTGACTTTCTCAAACG	1959	1
Granulocytes	TTGCCGTAGTGAATTG	1959	1
Granulocytes	TTGCCGTGTCTGATTG	1959	1
Granulocytes	TTGCCGTGTGAACCTT	1959	1
Granulocytes	TTGCCGTTCCGTAGGC	1959	1
Granulocytes	TTGCCGTTCCGTAGTA	1959	1
Granulocytes	TTGCGTCAGATGCCAG	1959	1
Granulocytes	TTGCGTCAGCAGGTCA	1959	1
Granulocytes	TTGCGTCCACCAGCAC	1959	1
Granulocytes	TTGCGTCGTTGATTGC	1959	1
Granulocytes	TTGGAACCACCACGTG	1959	1
Granulocytes	TTGGAACTCTCCAGGG	1959	1
Granulocytes	TTGGCAAAGCCACCTG	1959	1
Granulocytes	TTGGCAAAGCTGAAAT	1959	1
Granulocytes	TTGGCAAAGGAGTACC	1959	1
Granulocytes	TTGGCAAAGGTTCCTA	1959	1
Granulocytes	TTGGCAAGTAAGTTCC	1959	1
Granulocytes	TTGGCAAGTGGTACAG	1959	1
Granulocytes	TTGGCAAGTTCTGGTA	1959	1
Granulocytes	TTGGCAATCACAACGT	1959	1
Granulocytes	TTGGCAATCAGAGGTG	1959	1
Granulocytes	TTGTAGGAGGGATCTG	1959	1
Granulocytes	TTGTAGGGTCTAAACC	1959	1
Granulocytes	TTGTAGGTCCGAAGAG	1959	1
Granulocytes	TTGTAGGTCGACCAGC	1959	1
Granulocytes	TTGTAGGTCTCGCTTG	1959	1
Granulocytes	TTTACTGCATACGCTA	1959	1
Granulocytes	TTTACTGGTGACTACT	1959	1
Granulocytes	TTTACTGGTTATGTGC	1959	1
Granulocytes	TTTATGCAGAGCTATA	1959	1
Granulocytes	TTTATGCAGCTGCAAG	1959	1
Granulocytes	TTTCCTCAGGGTCTCC	1959	1
Granulocytes	TTTCCTCCAGGAATCG	1959	1
Granulocytes	TTTCCTCCAGGATCGA	1959	1
Granulocytes	TTTCCTCGTCGCTTTC	1959	1
Granulocytes	TTTCCTCGTGGTCCGT	1959	1
Granulocytes	TTTCCTCGTGTAATGA	1959	1
Granulocytes	TTTCCTCGTGTGAAAT	1959	1
Granulocytes	TTTCCTCGTTATCGGT	1959	1
Granulocytes	TTTCCTCTCTTATCTG	1959	1
Granulocytes	TTTGCGCCACCGAAAG	1959	1
Granulocytes	TTTGCGCCACGAGGTA	1959	1
Granulocytes	TTTGCGCGTCATGCAT	1959	1
Granulocytes	TTTGCGCTCGCCATAA	1959	1
Granulocytes	TTTGGTTAGGCTCATT	1959	1
Granulocytes	TTTGGTTAGGGAGTAA	1959	1
Granulocytes	TTTGGTTCACAGCCCA	1959	1
Granulocytes	TTTGTCAAGATCGGGT	1959	1
Granulocytes	TTTGTCAGTGCGGTAA	1959	1
Granulocytes	TTTGTCAGTTCGTCTC	1959	1
Granulocytes	TTTGTCATCACGGTTA	1959	1
Granulocytes	TTTGTCATCTCTAGGA	1959	1
T-cells	AAACCTGAGGAGTTTA	1526	2
T-cells	AAACCTGAGTCCAGGA	1526	2
T-cells	AAACCTGCAAAGGCGT	1526	2
T-cells	AAACCTGCACCAGGTC	1526	2
T-cells	AAACCTGTCTGGTGTA	1526	2
T-cells	AAACGGGAGACTACAA	1526	2
T-cells	AAACGGGAGGAATGGA	1526	2
T-cells	AAACGGGCAGCTGCAC	1526	2
T-cells	AAACGGGGTATGAAAC	1526	2
T-cells	AAACGGGTCGGATGGA	1526	2
T-cells	AAAGATGAGGGTCGAT	1526	2
T-cells	AAAGATGAGTTTGCGT	1526	2
T-cells	AAAGATGCAAGCGCTC	1526	2
T-cells	AAAGATGCAGGTTTCA	1526	2
T-cells	AAAGATGTCCATGCTC	1526	2
T-cells	AAAGATGTCGATAGAA	1526	2
T-cells	AAAGCAAAGCAGACTG	1526	2
T-cells	AAAGCAATCTCCAACC	1526	2
T-cells	AAAGTAGAGTTTAGGA	1526	2
T-cells	AAAGTAGCATCACGAT	1526	2
T-cells	AAAGTAGGTCATATGC	1526	2
T-cells	AAAGTAGGTGTAATGA	1526	2
T-cells	AAATGCCAGCCATCGC	1526	2
T-cells	AAATGCCAGGAATTAC	1526	2
T-cells	AAATGCCAGTGACATA	1526	2
T-cells	AAATGCCTCTCGTTTA	1526	2
T-cells	AACACGTAGCTATGCT	1526	2
T-cells	AACACGTCAACCGCCA	1526	2
T-cells	AACCATGCAACGATGG	1526	2
T-cells	AACCATGGTCCGCTGA	1526	2
T-cells	AACCGCGTCACGAAGG	1526	2
T-cells	AACGTTGAGCCTCGTG	1526	2
T-cells	AACGTTGCAGAGTGTG	1526	2
T-cells	AACGTTGTCTTCATGT	1526	2
T-cells	AACTCAGAGACTAGAT	1526	2
T-cells	AACTCAGAGAGCCTAG	1526	2
T-cells	AACTCAGAGCTTCGCG	1526	2
T-cells	AACTCAGCACCAGTTA	1526	2
T-cells	AACTCAGTCGTAGGAG	1526	2
T-cells	AACTCCCAGGATGGTC	1526	2
[truncated: 3,821 more rows]
