# Supplementary material for: scQCEA: a framework for annotation and quality control report of single-cell RNA-sequencing data
Source: BMC Genomics. 2023 Jul 6;24:381. doi: 10.1186/s12864-023-09447-6 (PMC10327311; doi:10.1186/s12864-023-09447-6)
Supplement: Supplementary file 2 — Additional file 2: Supplementary file 2. To demonstrate the utility of scQCEA, we apply the workflow to the sixteen gene expression profiles of eight patients with metastatic melanoma, prepared from pre- and post-treatment experimental batches. You can find the QC interactive report at: https://github.com/isarnassiri/scQCEA/tree/Example-of-Application. Download and unzip the OGC_Interactive_QC_Report_P180121.zip file. You can open CLICK_ME.html file without using rStudio/R. [file 12864_2023_9447_MOESM2_ESM.zip › Inputs/10X-gex-grouped/FAI5649A17/P180121-keep_FAI5649A17_Celltype_assignment_toCells.txt]

geneSet	cell
B-cells	AACTGGTAGAGTACCG
B-cells	AAGGTTCAGGAATGGA
B-cells	ACCCACTGTTTACTCT
B-cells	ACGAGGATCCGCAGTG
B-cells	ACTGATGGTTGAGTTC
B-cells	AGAATAGAGACGCAAC
B-cells	AGACGTTTCGTAGGTT
B-cells	AGAGTGGAGTGTCCAT
B-cells	AGGTCCGCAAGAAAGG
B-cells	AGGTCCGTCCCACTTG
B-cells	AGTCTTTTCACCGTAA
B-cells	ATAGACCCATTAGCCA
B-cells	CACAGGCTCTTACCGC
B-cells	CAGAGAGTCGGCTTGG
B-cells	CCTACCACATCATCCC
B-cells	CGTTCTGCAATCGGTT
B-cells	CTAATGGGTACCGGCT
B-cells	CTACATTAGAGTACAT
B-cells	CTAGAGTCAGCTGTAT
B-cells	CTCGGAGCAGATGGGT
B-cells	CTCGGGAAGTATGACA
B-cells	CTCTGGTGTTGAGTTC
B-cells	CTGCGGAGTTACGGAG
B-cells	GACAGAGTCAGCATGT
B-cells	GACGTGCGTAGCACGA
B-cells	GATCTAGCAAGCTGTT
B-cells	GATTCAGTCACCATAG
B-cells	GCAAACTAGAGATGAG
B-cells	GCACATAAGAGGGATA
B-cells	GCGACCACAGGGTTAG
B-cells	GGAACTTGTCGAGATG
B-cells	GGACAAGGTCCTCCAT
B-cells	GGATTACCATGCAACT
B-cells	GTAACTGAGATCGATA
B-cells	GTACTTTAGACGACGT
B-cells	GTGGGTCCAGTACACT
B-cells	TACCTTAAGCGCTCCA
B-cells	TAGTTGGTCACCCTCA
B-cells	TATGCCCAGAGCCTAG
B-cells	TGAGCCGCATAAGACA
B-cells	TGCTACCTCACGACTA
B-cells	TTAGGACGTACAGTTC
B-cells	TTAGTTCTCCAGAGGA
Dendritic	AAACCTGAGAATGTTG
Dendritic	AAACCTGCATTGGTAC
Dendritic	AAACCTGGTCGGATCC
Dendritic	AAACGGGGTCTACCTC
Dendritic	AAAGATGGTACCATCA
Dendritic	AAAGATGGTACGAAAT
Dendritic	AAAGATGTCCCAACGG
Dendritic	AAAGATGTCGTTACGA
Dendritic	AAAGCAAAGGAGTTGC
Dendritic	AAAGCAAAGGGATGGG
Dendritic	AAAGCAAGTCACTGGC
Dendritic	AAAGCAAGTTACGACT
Dendritic	AAAGCAATCACGGTTA
Dendritic	AAAGCAATCAGTTAGC
Dendritic	AAAGCAATCGGTTCGG
Dendritic	AAAGTAGTCTTGCATT
Dendritic	AAATGCCAGGCCCTCA
Dendritic	AAATGCCAGTTCGCGC
Dendritic	AAATGCCCAAGCTGTT
Dendritic	AAATGCCCAAGGACTG
Dendritic	AAATGCCTCTGCGTAA
Dendritic	AACACGTCACACCGAC
Dendritic	AACACGTGTGCTCTTC
Dendritic	AACACGTTCCTATGTT
Dendritic	AACCATGAGACTGTAA
Dendritic	AACCATGAGCTAACTC
Dendritic	AACCATGCACCAACCG
Dendritic	AACCATGTCGCCATAA
Dendritic	AACCGCGAGGGATGGG
Dendritic	AACCGCGCACGAAGCA
Dendritic	AACCGCGTCAAACGGG
Dendritic	AACGTTGAGACCACGA
Dendritic	AACGTTGCAGCTGTGC
Dendritic	AACGTTGTCAACCATG
Dendritic	AACTCAGAGCCAACAG
Dendritic	AACTCAGAGGGTTCCC
Dendritic	AACTCAGCAGCCTTGG
Dendritic	AACTCAGCATGCAATC
Dendritic	AACTCAGTCAACCAAC
Dendritic	AACTCAGTCATGCTCC
Dendritic	AACTCAGTCCAGGGCT
Dendritic	AACTCCCGTCAGAAGC
Dendritic	AACTCCCGTTATCACG
Dendritic	AACTCCCTCTTTACAC
Dendritic	AACTCTTAGAAGGTTT
Dendritic	AACTCTTAGTGTCTCA
Dendritic	AACTCTTCAAGTCTGT
Dendritic	AACTCTTGTAAGAGGA
Dendritic	AACTCTTGTGTAAGTA
Dendritic	AACTGGTAGCGATCCC
Dendritic	AACTGGTCAAAGGTGC
Dendritic	AACTGGTCATCGATGT
Dendritic	AACTGGTCATCGGGTC
Dendritic	AACTGGTGTCGCGGTT
Dendritic	AACTTTCAGTTAGCGG
Dendritic	AACTTTCCAGTACACT
Dendritic	AAGCCGCAGCTGCAAG
Dendritic	AAGCCGCCAATTGCTG
Dendritic	AAGCCGCGTCTGATCA
Dendritic	AAGCCGCGTCTTGCGG
Dendritic	AAGCCGCTCCTTCAAT
Dendritic	AAGGAGCAGCACGCCT
Dendritic	AAGGAGCAGTGACATA
Dendritic	AAGGAGCCAACTGGCC
Dendritic	AAGGAGCCACGAAGCA
Dendritic	AAGGTTCAGGCCATAG
Dendritic	AAGGTTCAGGCGTACA
Dendritic	AAGGTTCCAACACCTA
Dendritic	AAGGTTCCACAGGCCT
Dendritic	AAGGTTCCACCACCAG
Dendritic	AAGGTTCCATCCAACA
Dendritic	AAGGTTCCATGCCCGA
Dendritic	AAGGTTCGTGTATGGG
Dendritic	AAGGTTCTCACAACGT
Dendritic	AAGGTTCTCAGCACAT
Dendritic	AAGTCTGAGGCTCATT
Dendritic	AAGTCTGGTTGAGGTG
Dendritic	AAGTCTGTCAGCTTAG
Dendritic	AAGTCTGTCAGTTTGG
Dendritic	AAGTCTGTCTGGTATG
Dendritic	AATCGGTAGCTAGTCT
Dendritic	AATCGGTAGTCTCAAC
Dendritic	AATCGGTCATGCAATC
Dendritic	AATCGGTGTCTCTTTA
Dendritic	ACACCAAAGCTAGCCC
Dendritic	ACACCAATCACCCGAG
Dendritic	ACACCCTCACGCCAGT
Dendritic	ACACCCTCATATGCTG
Dendritic	ACACCCTTCGTAGGAG
Dendritic	ACACCCTTCTCTAGGA
Dendritic	ACACTGAAGCCAGTTT
Dendritic	ACACTGAGTATCAGTC
Dendritic	ACACTGAGTGCAACTT
Dendritic	ACAGCCGAGAATCTCC
Dendritic	ACAGCTAAGCGATGAC
Dendritic	ACAGCTACATCCAACA
Dendritic	ACAGCTAGTTAAGACA
Dendritic	ACAGCTATCCATGAAC
Dendritic	ACATACGAGACTAGAT
Dendritic	ACATACGAGGGCACTA
Dendritic	ACATACGGTAAGAGAG
Dendritic	ACATACGGTCGACTAT
Dendritic	ACATCAGAGCCGCCTA
Dendritic	ACATCAGCACGGTAAG
Dendritic	ACATGGTCATTAACCG
Dendritic	ACATGGTGTCCTCCAT
Dendritic	ACCAGTACAAGTACCT
Dendritic	ACCAGTAGTAACGCGA
Dendritic	ACCAGTAGTGGTGTAG
Dendritic	ACCCACTAGCTAGCCC
Dendritic	ACCCACTAGCTAGTTC
Dendritic	ACCCACTCACCAGCAC
Dendritic	ACCCACTCATGCAATC
Dendritic	ACCCACTTCCTTGACC
Dendritic	ACCGTAAAGGGCATGT
Dendritic	ACCGTAAGTAGCGATG
Dendritic	ACCGTAATCAATACCG
Dendritic	ACCTTTAAGAATCTCC
Dendritic	ACCTTTACATATGGTC
Dendritic	ACCTTTAGTTCAGGCC
Dendritic	ACCTTTATCTGTACGA
Dendritic	ACGAGCCAGCGCTTAT
Dendritic	ACGAGGAAGGTAAACT
Dendritic	ACGAGGACAGATGAGC
Dendritic	ACGAGGACAGTCAGAG
Dendritic	ACGAGGATCTCGATGA
Dendritic	ACGATACAGCGGCTTC
Dendritic	ACGATACGTCCAGTGC
Dendritic	ACGATACTCTAGAGTC
Dendritic	ACGATGTCAATAGAGT
Dendritic	ACGCAGCCAGACAGGT
Dendritic	ACGCAGCGTACAAGTA
Dendritic	ACGCAGCGTCCAGTTA
Dendritic	ACGCCAGAGGCTAGGT
Dendritic	ACGCCGAAGAGACGAA
Dendritic	ACGCCGATCATCTGTT
Dendritic	ACGGAGAAGATCGGGT
Dendritic	ACGGAGAGTCTTGTCC
Dendritic	ACGGAGAGTGCAACGA
Dendritic	ACGGCCAAGTCAATAG
Dendritic	ACGGCCACACCCAGTG
Dendritic	ACGGCCAGTAAGTGGC
Dendritic	ACGGCCAGTCGCCATG
Dendritic	ACGGCCATCACCGTAA
Dendritic	ACGGCCATCGCTTAGA
Dendritic	ACGGGCTAGCAGCCTC
Dendritic	ACGGGCTGTGCACGAA
Dendritic	ACGGGCTTCTCGTATT
Dendritic	ACGGGCTTCTGTTTGT
Dendritic	ACGGGTCTCACAGGCC
Dendritic	ACGGGTCTCTGGTGTA
Dendritic	ACGTCAACAGTATGCT
Dendritic	ACTATCTGTAAAGGAG
Dendritic	ACTATCTGTTCCGTCT
Dendritic	ACTATCTTCGCGATCG
Dendritic	ACTGAACAGATCGGGT
Dendritic	ACTGAACAGCTACCGC
Dendritic	ACTGAACAGGGAAACA
Dendritic	ACTGAACAGGGAACGG
Dendritic	ACTGAACCAATGGAGC
Dendritic	ACTGAGTAGACAATAC
Dendritic	ACTGAGTAGTGTTAGA
Dendritic	ACTGAGTTCTTGTATC
Dendritic	ACTGATGCAATGGACG
Dendritic	ACTGATGGTCCCGACA
Dendritic	ACTGATGTCAAACCGT
Dendritic	ACTGTCCCAAACTGTC
Dendritic	ACTGTCCGTGTCTGAT
Dendritic	ACTTACTGTTACGACT
Dendritic	ACTTACTTCGTGTAGT
Dendritic	ACTTGTTAGAAACGAG
Dendritic	ACTTGTTTCCACGTTC
Dendritic	ACTTGTTTCCCATTAT
Dendritic	ACTTGTTTCGCGATCG
Dendritic	ACTTTCAAGTGGACGT
Dendritic	ACTTTCATCTCGATGA
Dendritic	AGAATAGAGCCCAACC
Dendritic	AGAATAGAGCGATAGC
Dendritic	AGAATAGCATAGACTC
Dendritic	AGAATAGTCTTTACAC
Dendritic	AGACGTTAGTGGGTTG
Dendritic	AGAGCGACATCACAAC
Dendritic	AGAGCTTCAGGTTTCA
Dendritic	AGAGTGGAGTGTTAGA
Dendritic	AGAGTGGCACATCCAA
Dendritic	AGAGTGGCATAGAAAC
Dendritic	AGAGTGGGTCGGCACT
Dendritic	AGAGTGGGTCTTCGTC
Dendritic	AGAGTGGGTGACTCAT
Dendritic	AGAGTGGTCTGTTGAG
Dendritic	AGATCTGAGGACTGGT
Dendritic	AGATCTGGTATTAGCC
Dendritic	AGATTGCAGGCACATG
Dendritic	AGATTGCCAATGAATG
Dendritic	AGATTGCCATTGCGGC
Dendritic	AGATTGCTCCAAACAC
Dendritic	AGCAGCCAGAGACGAA
Dendritic	AGCAGCCAGATTACCC
Dendritic	AGCAGCCAGCGTCTAT
Dendritic	AGCAGCCCAGATCTGT
Dendritic	AGCAGCCTCCGCTGTT
Dendritic	AGCATACAGAATTGTG
Dendritic	AGCATACAGCAGCCTC
Dendritic	AGCATACCACCGAATT
Dendritic	AGCATACTCTAAGCCA
Dendritic	AGCCTAAAGGAATCGC
Dendritic	AGCCTAACACAGACTT
Dendritic	AGCGGTCCAGTTCCCT
Dendritic	AGCGTCGCATCGGAAG
Dendritic	AGCGTCGCATGGTCTA
Dendritic	AGCTCCTCACCAGGTC
Dendritic	AGCTCCTGTATATCCG
Dendritic	AGCTCCTTCCATGCTC
Dendritic	AGCTCTCAGTGGAGAA
Dendritic	AGCTCTCCACCATGTA
Dendritic	AGCTTGAGTGCGAAAC
Dendritic	AGCTTGATCAGCTCTC
Dendritic	AGGCCACCAATCCAAC
Dendritic	AGGCCACGTGTGGCTC
Dendritic	AGGCCACTCACCGTAA
Dendritic	AGGCCGTTCAGCTCTC
Dendritic	AGGGAGTGTCCGTGAC
Dendritic	AGGGATGGTAAAGTCA
Dendritic	AGGGATGTCGGCTTGG
Dendritic	AGGGATGTCTCTTATG
Dendritic	AGGGTGAAGGCCCTCA
Dendritic	AGGTCATAGACAAAGG
Dendritic	AGGTCATCATCCTAGA
Dendritic	AGGTCATCATGTCTCC
Dendritic	AGGTCATGTCTCTTAT
Dendritic	AGGTCCGGTGAACCTT
Dendritic	AGGTCCGGTGGCGAAT
Dendritic	AGGTCCGTCATTGCCC
Dendritic	AGGTCCGTCCGAACGC
Dendritic	AGGTCCGTCTGCCAGG
Dendritic	AGTAGTCAGACGACGT
Dendritic	AGTAGTCAGACTTTCG
Dendritic	AGTAGTCAGAGCTGCA
Dendritic	AGTAGTCTCTGTCCGT
Dendritic	AGTCTTTCAAGTTCTG
Dendritic	AGTGAGGGTGTTGAGG
Dendritic	AGTGAGGTCGAATCCA
Dendritic	AGTGAGGTCGCAGGCT
Dendritic	AGTGAGGTCTGAGTGT
Dendritic	AGTGGGAAGAGCCTAG
Dendritic	AGTGGGAAGCCCAATT
Dendritic	AGTGGGACAGTATGCT
Dendritic	AGTGGGAGTTCACCTC
Dendritic	AGTGGGATCAGATAAG
Dendritic	AGTGTCAAGAATGTGT
Dendritic	AGTGTCAAGCCTATGT
Dendritic	AGTGTCAAGGGCTTCC
Dendritic	AGTTGGTAGTCCGTAT
Dendritic	AGTTGGTCAATAGCAA
Dendritic	AGTTGGTGTGAAATCA
Dendritic	ATAACGCAGTAACCCT
Dendritic	ATAACGCCATAGGATA
Dendritic	ATAAGAGCACAGTCGC
Dendritic	ATAAGAGCACGCATCG
Dendritic	ATAAGAGCAGGTGGAT
Dendritic	ATAAGAGGTAGGAGTC
Dendritic	ATAGACCAGCTGTCTA
Dendritic	ATAGACCCAAAGTGCG
Dendritic	ATAGACCGTAGCTAAA
Dendritic	ATCACGAAGAGCTTCT
Dendritic	ATCACGAAGGCTAGGT
Dendritic	ATCACGATCGTCTGCT
Dendritic	ATCATGGCAAGTCTGT
Dendritic	ATCATGGCAGCTGTTA
Dendritic	ATCATGGTCACATGCA
Dendritic	ATCATGGTCCGTAGTA
Dendritic	ATCCACCAGCAATATG
Dendritic	ATCCACCCAAAGCAAT
Dendritic	ATCCACCCACATCCAA
Dendritic	ATCCACCCAGTAAGCG
Dendritic	ATCCACCGTCTCGTTC
Dendritic	ATCCACCTCTCCTATA
Dendritic	ATCCGAAAGTGGTCCC
Dendritic	ATCCGAACACCCAGTG
Dendritic	ATCCGAAGTTCAGACT
Dendritic	ATCGAGTGTACACCGC
Dendritic	ATCGAGTTCATCTGTT
Dendritic	ATCTACTAGTGACATA
Dendritic	ATCTACTGTAGCCTAT
Dendritic	ATCTGCCCATCAGTCA
Dendritic	ATCTGCCGTACCCAAT
Dendritic	ATGAGGGAGTGTCCCG
Dendritic	ATGAGGGTCACCATAG
Dendritic	ATGAGGGTCATCGGAT
Dendritic	ATGCGATAGACATAAC
Dendritic	ATGCGATAGTCGCCGT
Dendritic	ATGCGATGTGTAAGTA
Dendritic	ATGGGAGTCAGAGACG
Dendritic	ATGTGTGAGCACAGGT
Dendritic	ATGTGTGAGGGATACC
Dendritic	ATGTGTGAGTGTACGG
Dendritic	ATTACTCCAGCCAGAA
Dendritic	ATTATCCCAACACCCG
Dendritic	ATTATCCCACCACCAG
Dendritic	ATTATCCCAGATTGCT
Dendritic	ATTATCCGTCGTGGCT
Dendritic	ATTATCCGTGAGCGAT
Dendritic	ATTATCCGTTTGTGTG
Dendritic	ATTCTACAGTTAGCGG
Dendritic	ATTCTACCAATGGAGC
Dendritic	ATTCTACGTGTCAATC
Dendritic	ATTCTACTCATGCATG
Dendritic	ATTCTACTCGGTGTTA
Dendritic	ATTCTACTCGTGACAT
Dendritic	ATTCTACTCTCCTATA
Dendritic	ATTCTACTCTGTCAAG
Dendritic	ATTGGTGTCCAGAAGG
Dendritic	ATTGGTGTCCTGTAGA
Dendritic	ATTTCTGAGGAGCGAG
Dendritic	ATTTCTGAGGGATCTG
Dendritic	ATTTCTGCAAGCGCTC
Dendritic	ATTTCTGCACATAACC
Dendritic	CAACCAAAGTGACATA
Dendritic	CAACCAACAAACCCAT
Dendritic	CAACCAATCGCTTGTC
Dendritic	CAACCTCGTTGTCTTT
Dendritic	CAACCTCTCGTGTAGT
Dendritic	CAACTAGGTATTCGTG
Dendritic	CAACTAGTCATCGGAT
Dendritic	CAAGAAACAAACGTGG
Dendritic	CAAGAAAGTCCCTACT
Dendritic	CAAGATCTCCGCGTTT
Dendritic	CAAGGCCAGGCATTGG
Dendritic	CAAGGCCAGGGAACGG
Dendritic	CAAGGCCAGTGCGTGA
Dendritic	CAAGGCCAGTGCTGCC
Dendritic	CAAGGCCCATCTCCCA
Dendritic	CAAGTTGCAGACGTAG
Dendritic	CAAGTTGTCGCTAGCG
Dendritic	CAAGTTGTCTGGAGCC
Dendritic	CACAAACCAGGAACGT
Dendritic	CACAAACCAGTAAGAT
Dendritic	CACAAACCATCGACGC
Dendritic	CACAAACCATGCAACT
Dendritic	CACAAACGTTTCCACC
Dendritic	CACACAACATGCAATC
Dendritic	CACACAATCCTGTAGA
Dendritic	CACACCTAGACATAAC
Dendritic	CACACCTAGCGTAATA
Dendritic	CACACCTTCAAGGCTT
Dendritic	CACAGGCAGTAGTGCG
Dendritic	CACAGGCGTTATTCTC
Dendritic	CACAGGCTCGTCTGCT
Dendritic	CACAGTAGTCAACTGT
Dendritic	CACAGTAGTGCAGTAG
Dendritic	CACAGTAGTTAGATGA
Dendritic	CACATTTCACCTATCC
Dendritic	CACATTTTCACCGGGT
Dendritic	CACATTTTCTTTAGTC
Dendritic	CACCACTAGACTCGGA
Dendritic	CACCACTCAGGGTATG
Dendritic	CACCACTGTCGGCACT
Dendritic	CACCAGGTCATGTGGT
Dendritic	CACCTTGAGAGAGCTC
Dendritic	CACCTTGTCGTCTGCT
Dendritic	CACTCCAAGAGTACCG
Dendritic	CACTCCACAGGCAGTA
Dendritic	CACTCCATCATGTCCC
Dendritic	CAGAATCAGCGATGAC
Dendritic	CAGAATCAGTCGCCGT
Dendritic	CAGAATCCATCTGGTA
Dendritic	CAGAATCGTAGCGTGA
Dendritic	CAGAATCGTAGCTCCG
Dendritic	CAGAATCGTCATATCG
Dendritic	CAGAATCGTGGCGAAT
Dendritic	CAGAATCGTTTGACAC
Dendritic	CAGAGAGCAAAGTGCG
Dendritic	CAGATCAAGACTACAA
Dendritic	CAGATCAGTCCAGTTA
Dendritic	CAGCATAGTTCAGTAC
Dendritic	CAGCATAGTTTGGGCC
Dendritic	CAGCATATCCGTTGTC
Dendritic	CAGCCGACATGTAGTC
Dendritic	CAGCGACAGTAGGTGC
Dendritic	CAGCGACCAAGGTTTC
Dendritic	CAGCGACCATCCCACT
Dendritic	CAGCGACTCCCACTTG
Dendritic	CAGCTAAAGATAGGAG
Dendritic	CAGCTAAAGGGTGTGT
Dendritic	CAGCTGGCAGTCACTA
Dendritic	CAGCTGGTCATCACCC
Dendritic	CAGCTGGTCCGTACAA
Dendritic	CAGCTGGTCTTACCTA
Dendritic	CAGGTGCAGGAATCGC
Dendritic	CAGGTGCAGGCTAGGT
Dendritic	CAGGTGCTCCAGAGGA
Dendritic	CAGTAACGTTTGTTGG
Dendritic	CAGTCCTCAATAGAGT
Dendritic	CAGTCCTGTCGTCTTC
Dendritic	CAGTCCTGTTGTCGCG
Dendritic	CAGTCCTGTTTGGCGC
Dendritic	CAGTCCTTCTCTTATG
Dendritic	CAGTCCTTCTTCCTTC
Dendritic	CATATGGCACATGTGT
Dendritic	CATATGGCACCGGAAA
Dendritic	CATATGGCATGACATC
Dendritic	CATATTCAGAGCTGCA
Dendritic	CATATTCCAATAACGA
Dendritic	CATATTCCAGGTTTCA
Dendritic	CATATTCGTCTGCGGT
Dendritic	CATATTCGTGCCTGCA
Dendritic	CATATTCTCGGAAACG
Dendritic	CATATTCTCTCTAAGG
Dendritic	CATCAAGCATTCGACA
Dendritic	CATCAAGGTTTAGGAA
Dendritic	CATCAAGTCCTTGGTC
Dendritic	CATCAGAAGCACCGTC
Dendritic	CATCAGAAGTTACCCA
Dendritic	CATCAGAGTTATTCTC
Dendritic	CATCCACAGGTGATTA
Dendritic	CATCCACCAAAGAATC
Dendritic	CATCCACTCGTACGGC
Dendritic	CATCCACTCGTAGGAG
Dendritic	CATCGAAAGAAAGTGG
Dendritic	CATCGAAAGATCGATA
Dendritic	CATCGAAAGTGCAAGC
Dendritic	CATCGAAGTAAGCACG
Dendritic	CATCGAATCAGCAACT
Dendritic	CATCGAATCTCACATT
Dendritic	CATCGGGAGGCTAGCA
Dendritic	CATCGGGAGGTAGCTG
Dendritic	CATCGGGCATATACGC
Dendritic	CATCGGGGTTTACTCT
Dendritic	CATCGGGTCAGAAATG
Dendritic	CATCGGGTCATCATTC
Dendritic	CATCGGGTCGGTGTTA
Dendritic	CATGACACACCCTATC
Dendritic	CATGACATCTACTCAT
Dendritic	CATGCCTCACATAACC
Dendritic	CATGCCTTCATGGTCA
Dendritic	CATTATCGTGTTGGGA
Dendritic	CATTCGCAGGTCGGAT
Dendritic	CCAATCCAGTAGCCGA
Dendritic	CCAATCCGTACATGTC
Dendritic	CCAATCCGTCTCTTAT
Dendritic	CCAATCCGTGCGAAAC
Dendritic	CCAATCCTCATATCGG
Dendritic	CCACCTACACCTCGTT
Dendritic	CCACCTAGTTTAGGAA
Dendritic	CCACTACAGAGCTTCT
Dendritic	CCACTACAGCACCGCT
Dendritic	CCACTACCACAAGCCC
Dendritic	CCACTACGTACGAAAT
Dendritic	CCACTACGTATAGGGC
Dendritic	CCACTACTCAGGATCT
Dendritic	CCACTACTCCGCGGTA
Dendritic	CCACTACTCTGTCTCG
Dendritic	CCAGCGAAGACACTAA
Dendritic	CCAGCGAAGGCGATAC
Dendritic	CCAGCGATCGGATGGA
Dendritic	CCAGCGATCGTTACAG
Dendritic	CCATGTCAGCCAACAG
Dendritic	CCATGTCAGCTAAACA
Dendritic	CCATGTCCAACCGCCA
Dendritic	CCATGTCCACCGAAAG
Dendritic	CCATGTCCACCGGAAA
Dendritic	CCATGTCCACTACAGT
Dendritic	CCATGTCTCGGTGTCG
Dendritic	CCATTCGAGAAGATTC
Dendritic	CCATTCGCACAAGCCC
Dendritic	CCATTCGGTAGAGTGC
Dendritic	CCCAATCGTACTTAGC
Dendritic	CCCAATCGTTGAGGTG
Dendritic	CCCAGTTGTTGTACAC
Dendritic	CCCAGTTTCTGTACGA
Dendritic	CCCATACCATACGCCG
Dendritic	CCCATACTCACATACG
Dendritic	CCCTCCTCAACACCTA
Dendritic	CCCTCCTCAATGAAAC
Dendritic	CCGGGATCAGCTGTTA
Dendritic	CCGGGATCATCAGTAC
Dendritic	CCGGGATGTATAAACG
Dendritic	CCGGTAGCAGCGAACA
Dendritic	CCGGTAGGTCATATGC
Dendritic	CCGTACTGTATATGGA
Dendritic	CCGTACTGTGAGTGAC
Dendritic	CCGTACTGTTTGTGTG
Dendritic	CCGTGGATCGACGGAA
Dendritic	CCGTTCAAGGGAGTAA
Dendritic	CCGTTCAGTGAAGGCT
Dendritic	CCGTTCAGTGATGATA
Dendritic	CCGTTCATCACGAAGG
Dendritic	CCTACACTCCCAACGG
Dendritic	CCTACCAGTGTTCGAT
Dendritic	CCTAGCTAGAAACGAG
Dendritic	CCTAGCTAGAAAGTGG
Dendritic	CCTAGCTAGGCCCTTG
Dendritic	CCTAGCTCAACGCACC
Dendritic	CCTAGCTCACGTCTCT
Dendritic	CCTAGCTGTACCGTTA
Dendritic	CCTAGCTGTGCCTGGT
Dendritic	CCTAGCTTCGCCTGAG
Dendritic	CCTATTACAGCCAGAA
Dendritic	CCTATTAGTAAAGTCA
Dendritic	CCTATTAGTCTGATCA
Dendritic	CCTCAGTAGGAATGGA
Dendritic	CCTCTGACAGCGATCC
Dendritic	CCTCTGACATAGACTC
Dendritic	CCTCTGAGTGTCCTCT
Dendritic	CCTTACGAGTTACGGG
Dendritic	CCTTACGCAAGTTAAG
Dendritic	CCTTACGCATGTCGAT
Dendritic	CCTTACGTCCCTTGTG
Dendritic	CCTTCCCAGCTCCCAG
Dendritic	CCTTCCCGTCAAAGCG
Dendritic	CCTTCCCGTCCGAACC
Dendritic	CCTTCGATCTGTCCGT
Dendritic	CGAACATCAGATCTGT
Dendritic	CGAACATGTCATGCCG
Dendritic	CGAACATTCCAGTAGT
Dendritic	CGAATGTAGCTCTCGG
Dendritic	CGAATGTAGGGCTTGA
Dendritic	CGAATGTAGTATGACA
Dendritic	CGAATGTCAATCCGAT
Dendritic	CGACCTTCAATAAGCA
Dendritic	CGACCTTGTAGGGACT
Dendritic	CGAGAAGCAGACTCGC
Dendritic	CGAGAAGGTAGGCTGA
Dendritic	CGAGAAGTCTACTTAC
Dendritic	CGAGCACAGACGACGT
Dendritic	CGAGCACCAACACCTA
Dendritic	CGAGCACCACGTGAGA
Dendritic	CGAGCACTCAATACCG
Dendritic	CGAGCCACACATTTCT
Dendritic	CGATCGGAGAGACTTA
Dendritic	CGATGGCAGAGCCCAA
Dendritic	CGATGTAAGAATCTCC
Dendritic	CGATGTAAGGCATTGG
Dendritic	CGATGTACACAAGTAA
Dendritic	CGATGTAGTAAAGTCA
Dendritic	CGATGTAGTTACGCGC
Dendritic	CGATGTATCCCGACTT
Dendritic	CGATTGACAGTAGAGC
Dendritic	CGATTGACAGTGGAGT
Dendritic	CGATTGACATGTAAGA
Dendritic	CGCCAAGAGCTAGTCT
Dendritic	CGCCAAGTCCCTCAGT
Dendritic	CGCGGTAAGATGTGGC
Dendritic	CGCGTTTAGCGATGAC
Dendritic	CGCGTTTCAATGACCT
Dendritic	CGCGTTTCATTGAGCT
Dendritic	CGCGTTTTCAACACTG
Dendritic	CGCGTTTTCCATTCTA
Dendritic	CGCGTTTTCGTTGACA
Dendritic	CGCGTTTTCTACCTGC
Dendritic	CGCTATCAGGATATAC
Dendritic	CGCTATCTCAGATAAG
Dendritic	CGCTGGAAGTGGCACA
Dendritic	CGCTGGACAATAACGA
Dendritic	CGCTGGATCTGTTGAG
Dendritic	CGCTTCAAGAGAGCTC
Dendritic	CGCTTCAGTCTAGTGT
Dendritic	CGCTTCATCTGATTCT
Dendritic	CGGACACAGCTATGCT
Dendritic	CGGACGTAGTGTCCAT
Dendritic	CGGACGTGTGCACGAA
Dendritic	CGGACGTGTGTTGAGG
Dendritic	CGGACTGGTCAATACC
Dendritic	CGGAGCTCACCACGTG
Dendritic	CGGAGCTCATCCCACT
Dendritic	CGGAGCTCATGACGGA
Dendritic	CGGAGCTGTAATAGCA
Dendritic	CGGAGTCCAACACGCC
Dendritic	CGGAGTCCATGTCTCC
Dendritic	CGGAGTCGTGACTACT
Dendritic	CGGCTAGCAGTTTACG
Dendritic	CGGCTAGTCATCTGTT
Dendritic	CGGGTCAAGCGTAATA
Dendritic	CGGGTCAGTAGGCATG
Dendritic	CGGTTAAAGACGACGT
Dendritic	CGGTTAAAGCTGTCTA
Dendritic	CGGTTAACAGATGGCA
Dendritic	CGGTTAATCCAGTATG
Dendritic	CGGTTAATCGTTTAGG
Dendritic	CGTAGCGAGAACTGTA
Dendritic	CGTAGCGTCTCGTATT
Dendritic	CGTAGGCAGTGTTTGC
Dendritic	CGTAGGCAGTTCCACA
Dendritic	CGTAGGCCAAGGACTG
Dendritic	CGTAGGCCACTTGGAT
Dendritic	CGTAGGCCATCCTAGA
Dendritic	CGTAGGCTCTCTAGGA
Dendritic	CGTCACTGTAATAGCA
Dendritic	CGTCACTGTACATCCA
Dendritic	CGTCACTGTCTAACGT
Dendritic	CGTCCATGTTTGTTGG
Dendritic	CGTCCATTCTCAAGTG
Dendritic	CGTCTACAGGGCACTA
Dendritic	CGTCTACCATGGGACA
Dendritic	CGTGAGCAGAAACCAT
Dendritic	CGTGAGCTCAGAAATG
Dendritic	CGTGAGCTCTGGAGCC
Dendritic	CGTGAGCTCTTGTTTG
Dendritic	CGTGTAACAATCGGTT
Dendritic	CGTGTAATCCTCGCAT
Dendritic	CGTGTCTAGGGATGGG
Dendritic	CGTGTCTGTAAGGGAA
Dendritic	CGTGTCTGTGAGGGTT
Dendritic	CGTTAGAAGAACTCGG
Dendritic	CGTTAGAAGAATGTTG
Dendritic	CGTTAGAAGTCCAGGA
Dendritic	CGTTAGAAGTTGAGAT
Dendritic	CGTTAGACACGAGAGT
Dendritic	CGTTAGAGTCATACTG
Dendritic	CGTTAGAGTCGCGGTT
Dendritic	CGTTAGAGTTAGATGA
Dendritic	CGTTAGATCTACTTAC
Dendritic	CGTTCTGAGGAATGGA
Dendritic	CGTTCTGTCCCGGATG
Dendritic	CGTTCTGTCCTTAATC
Dendritic	CGTTGGGAGGGCATGT
Dendritic	CGTTGGGCATCCCACT
Dendritic	CGTTGGGTCCCATTTA
Dendritic	CTAACTTCATGAAGTA
Dendritic	CTAACTTGTCATGCCG
Dendritic	CTAAGACAGCTGAACG
Dendritic	CTAAGACCAGCCAATT
Dendritic	CTAAGACGTCTCCCTA
Dendritic	CTAAGACTCCGTTGCT
Dendritic	CTACACCAGCGATGAC
Dendritic	CTACACCAGGTCGGAT
Dendritic	CTACACCGTTACGCGC
Dendritic	CTACACCTCTCGAGTA
Dendritic	CTACATTGTCACAAGG
Dendritic	CTACATTGTCTCATCC
Dendritic	CTACGTCAGAGCTATA
Dendritic	CTACGTCCACTATCTT
Dendritic	CTACGTCGTGTGACGA
Dendritic	CTAGAGTAGAATTCCC
Dendritic	CTAGAGTTCCCATTAT
Dendritic	CTAGAGTTCGGACAAG
Dendritic	CTAGCCTAGAGGGATA
Dendritic	CTAGCCTAGGAACTGC
Dendritic	CTAGCCTCACATCCAA
Dendritic	CTAGTGAAGCACAGGT
Dendritic	CTAGTGAAGTTCGATC
Dendritic	CTAGTGAGTCCTCTTG
Dendritic	CTCACACCATTCACTT
Dendritic	CTCAGAAAGGCTATCT
Dendritic	CTCAGAAAGTAAGTAC
Dendritic	CTCAGAACACAGCCCA
Dendritic	CTCCTAGAGCCGTCGT
Dendritic	CTCCTAGAGTGGCACA
Dendritic	CTCCTAGCACAGTCGC
Dendritic	CTCCTAGCAGCTTAAC
Dendritic	CTCCTAGTCATCGCTC
Dendritic	CTCCTAGTCCAGTATG
Dendritic	CTCCTAGTCTATCCTA
Dendritic	CTCGAAAGTCGCTTCT
Dendritic	CTCGAAAGTTGAGGTG
Dendritic	CTCGAGGAGGTGCACA
Dendritic	CTCGAGGGTACTCAAC
Dendritic	CTCGGAGAGAACTCGG
Dendritic	CTCGGGACAAGGACTG
Dendritic	CTCGTACAGATCGATA
Dendritic	CTCGTACGTGAGCGAT
Dendritic	CTCGTACGTTCCACTC
Dendritic	CTCGTACTCCTAGAAC
Dendritic	CTCGTCAAGACCACGA
Dendritic	CTCGTCAGTAGAGTGC
Dendritic	CTCTACGCAAACCCAT
Dendritic	CTCTGGTAGGACAGAA
Dendritic	CTCTGGTAGTTTAGGA
Dendritic	CTCTGGTCAAGAGGCT
Dendritic	CTCTGGTCATCTATGG
Dendritic	CTCTGGTGTAAACACA
Dendritic	CTGAAACAGGGTATCG
Dendritic	CTGAAACCAAAGCGGT
Dendritic	CTGAAACCACCGATAT
Dendritic	CTGAAACGTACACCGC
Dendritic	CTGAAACGTGTGTGCC
Dendritic	CTGAAACTCAACGAAA
Dendritic	CTGAAACTCCCATTAT
Dendritic	CTGATCCAGCTTATCG
Dendritic	CTGATCCGTAAACGCG
Dendritic	CTGATCCTCCGATATG
Dendritic	CTGCCTAAGCTACCGC
Dendritic	CTGCCTAAGGGTCGAT
Dendritic	CTGCGGAAGATAGGAG
Dendritic	CTGCGGACAATGGTCT
Dendritic	CTGCGGACACCAGGCT
Dendritic	CTGCGGACAGGGTATG
Dendritic	CTGCTGTAGGCAGTCA
Dendritic	CTGCTGTGTTGTCTTT
Dendritic	CTGCTGTTCACCTTAT
Dendritic	CTGGTCTGTGGCCCTA
Dendritic	CTGGTCTTCACGCGGT
Dendritic	CTGTGCTGTCACACGC
Dendritic	CTGTGCTTCTACCAGA
Dendritic	CTGTTTAAGTGCTGCC
Dendritic	CTGTTTACAATGGATA
Dendritic	CTGTTTATCCGCAAGC
Dendritic	CTTAACTGTTCAGCGC
Dendritic	CTTAACTTCGTGGGAA
Dendritic	CTTACCGAGTTGAGTA
Dendritic	CTTACCGCAATGGAGC
Dendritic	CTTACCGTCGCATGGC
Dendritic	CTTAGGACATCCAACA
Dendritic	CTTAGGATCAGCATGT
Dendritic	CTTAGGATCGGAATCT
Dendritic	CTTCTCTGTCGTTGTA
Dendritic	CTTGGCTGTAAACACA
Dendritic	CTTGGCTGTTGGTAAA
Dendritic	CTTGGCTTCTTACCGC
Dendritic	GAAACTCAGCATGGCA
Dendritic	GAAACTCCACCCATTC
Dendritic	GAAACTCGTTTGTTGG
Dendritic	GAAACTCTCAAGGTAA
Dendritic	GAAATGAAGCCAGGAT
Dendritic	GAAATGACACTGTGTA
Dendritic	GAAATGATCACCGTAA
Dendritic	GAACATCAGCGATCCC
Dendritic	GAACATCCAAGACACG
Dendritic	GAACATCCACGAAATA
Dendritic	GAACATCGTACTTCTT
Dendritic	GAACATCGTAGGCATG
Dendritic	GAACATCTCACCGGGT
Dendritic	GAACATCTCAGCTGGC
Dendritic	GAACCTAGTCACCTAA
Dendritic	GAACCTAGTGCGCTTG
Dendritic	GAACCTATCTCTGTCG
Dendritic	GAACGGAAGATCACGG
Dendritic	GAACGGAAGTCTCGGC
Dendritic	GAACGGACAAGGCTCC
Dendritic	GAACGGAGTAGCGCAA
Dendritic	GAACGGAGTCGCTTTC
Dendritic	GAACGGATCGTATCAG
Dendritic	GAATAAGAGAGACTAT
Dendritic	GAATAAGCAGATAATG
Dendritic	GAATAAGGTCTCACCT
Dendritic	GAATGAAAGTCGATAA
Dendritic	GAATGAACACGTAAGG
Dendritic	GAATGAAGTTCCACAA
Dendritic	GACACGCCACGAAACG
Dendritic	GACAGAGCAAGCCCAC
Dendritic	GACAGAGGTACGACCC
Dendritic	GACAGAGGTTATCCGA
Dendritic	GACAGAGTCCAAACAC
Dendritic	GACCAATAGAGACTAT
Dendritic	GACCAATCACAAGTAA
Dendritic	GACCAATGTCCTGCTT
Dendritic	GACCAATGTCTGCGGT
Dendritic	GACCTGGGTGAGCGAT
Dendritic	GACGCGTAGCGTAATA
Dendritic	GACGCGTCAAACCCAT
Dendritic	GACGCGTCAAGTCATC
Dendritic	GACGCGTTCCACGTGG
Dendritic	GACGGCTAGTAGATGT
Dendritic	GACGGCTAGTGGTAAT
Dendritic	GACGGCTCACAGTCGC
Dendritic	GACGGCTTCAGGCCCA
Dendritic	GACGGCTTCATCGGAT
Dendritic	GACGTTATCAGGCGAA
Dendritic	GACGTTATCATACGGT
Dendritic	GACGTTATCGCCTGTT
Dendritic	GACTAACGTGCACTTA
Dendritic	GACTACAAGATCACGG
Dendritic	GACTACAAGTCACGCC
Dendritic	GACTACAAGTGCAAGC
Dendritic	GACTACAAGTGTACTC
Dendritic	GACTACAGTCCGAATT
Dendritic	GACTACAGTGATAAAC
Dendritic	GACTACATCGTACCGG
Dendritic	GACTGCGAGCAGGTCA
Dendritic	GACTGCGGTTCCTCCA
Dendritic	GAGCAGACACGGACAA
Dendritic	GAGCAGACAGGACCCT
Dendritic	GAGCAGAGTTTACTCT
Dendritic	GAGCAGATCTGTCTAT
Dendritic	GAGGTGAAGGAATTAC
Dendritic	GAGGTGAAGTGCGATG
Dendritic	GAGGTGACATGGTCAT
Dendritic	GAGGTGAGTGCTAGCC
Dendritic	GAGGTGATCCTTGGTC
Dendritic	GAGTCCGCATTAGCCA
Dendritic	GAGTCCGGTACATCCA
Dendritic	GAGTCCGGTCGGCATC
Dendritic	GAGTCCGGTGTGACGA
Dendritic	GAGTCCGTCGCCAAAT
Dendritic	GATCAGTTCGACCAGC
Dendritic	GATCGATAGACTTGAA
Dendritic	GATCGATTCACGACTA
Dendritic	GATCGCGAGCTTCGCG
Dendritic	GATCGCGGTAGCGTGA
Dendritic	GATCGCGGTGATAAGT
Dendritic	GATCGTACACCAGATT
Dendritic	GATCGTACATGGTTGT
Dendritic	GATCTAGAGATGTGTA
Dendritic	GATCTAGAGGCCCGTT
Dendritic	GATCTAGCAGCGAACA
Dendritic	GATCTAGTCTCGGACG
Dendritic	GATGAAACAAGCTGTT
Dendritic	GATGAAACACATCCGG
Dendritic	GATGAAAGTAACGTTC
Dendritic	GATGAAATCTGGTTCC
Dendritic	GATGAGGTCCGAGCCA
Dendritic	GATGCTATCCCTCTTT
Dendritic	GATGCTATCGGTTAAC
Dendritic	GATTCAGTCCCATTAT
Dendritic	GATTCAGTCCCTAATT
Dendritic	GATTCAGTCTTACCTA
Dendritic	GCAAACTTCACATGCA
Dendritic	GCAAACTTCAGGTTCA
Dendritic	GCAAACTTCGCTTGTC
Dendritic	GCAAACTTCTTGCATT
Dendritic	GCAATCACAACACCCG
Dendritic	GCAATCACAAGTTAAG
Dendritic	GCAATCAGTCCCTACT
Dendritic	GCAATCATCCTTAATC
Dendritic	GCACATAAGTACGCCC
Dendritic	GCACTCTAGACATAAC
Dendritic	GCACTCTCAATGAATG
Dendritic	GCACTCTTCGACAGCC
Dendritic	GCAGCCAAGAGCTGGT
Dendritic	GCAGCCACAGACGTAG
Dendritic	GCAGCCATCCCGGATG
Dendritic	GCAGTTATCAGAGCTT
Dendritic	GCAGTTATCATGCATG
Dendritic	GCAGTTATCCAGGGCT
Dendritic	GCATACAAGCAATCTC
Dendritic	GCATACACACAGTCGC
Dendritic	GCATACACACCCATTC
Dendritic	GCATACACAGGAATCG
Dendritic	GCATACACAGGCTCAC
Dendritic	GCATACAGTACTCTCC
Dendritic	GCATACAGTGTTGAGG
Dendritic	GCATACAGTTGCGCAC
Dendritic	GCATGATGTCAGGACA
Dendritic	GCATGCGGTTTAGGAA
Dendritic	GCATGCGTCTAACTCT
Dendritic	GCATGTAAGCTAAACA
Dendritic	GCATGTAAGCTCTCGG
Dendritic	GCATGTACAGTCTTCC
Dendritic	GCCAAATAGGACATTA
Dendritic	GCCAAATAGTGCCAGA
Dendritic	GCCAAATAGTGGTAGC
Dendritic	GCCAAATGTAGTAGTA
Dendritic	GCCAAATTCTGCTGTC
Dendritic	GCCTCTAAGATGGCGT
Dendritic	GCCTCTAAGCCTCGTG
Dendritic	GCCTCTAAGGACAGCT
Dendritic	GCCTCTAAGTGGAGTC
Dendritic	GCCTCTAGTTCGTCTC
Dendritic	GCCTCTATCTGTTTGT
Dendritic	GCGACCAAGCTATGCT
Dendritic	GCGACCAAGTAGATGT
Dendritic	GCGACCACACTTCTGC
Dendritic	GCGACCACATGGTAGG
Dendritic	GCGACCAGTTACGGAG
Dendritic	GCGACCATCCTCAATT
Dendritic	GCGAGAAGTCCGAACC
Dendritic	GCGCAACCAGCTGTAT
Dendritic	GCGCAACTCGGAATCT
Dendritic	GCGCAGTAGAGACTAT
Dendritic	GCGCAGTAGCTGCAAG
Dendritic	GCGCAGTTCTAACTTC
Dendritic	GCGCCAAAGACTGTAA
Dendritic	GCGCCAACAGACGTAG
Dendritic	GCGCGATGTGAAGGCT
Dendritic	GCGGGTTCAATCTGCA
Dendritic	GCTCCTAAGGAGCGTT
Dendritic	GCTCCTACAAGACACG
Dendritic	GCTCCTACAGCCTGTG
Dendritic	GCTCCTACATGCTGGC
Dendritic	GCTCCTATCAGGATCT
Dendritic	GCTCCTATCCAAGTAC
Dendritic	GCTCCTATCCCAACGG
Dendritic	GCTCTGTAGACATAAC
Dendritic	GCTCTGTGTGTGACGA
Dendritic	GCTCTGTGTGTGTGCC
Dendritic	GCTCTGTGTTCAGACT
Dendritic	GCTCTGTTCAGTCCCT
Dendritic	GCTCTGTTCATCGGAT
Dendritic	GCTGCAGAGAAGATTC
Dendritic	GCTGCAGCAACACGCC
Dendritic	GCTGCAGGTTCAGTAC
Dendritic	GCTGCAGTCAGATAAG
Dendritic	GCTGCGAAGCCACGTC
Dendritic	GCTGCGACACTTGGAT
Dendritic	GCTGCGATCATTGCCC
Dendritic	GCTGCTTAGGCCGAAT
Dendritic	GCTGCTTCAGCCAATT
Dendritic	GCTGCTTGTGTAAGTA
Dendritic	GCTGCTTTCAGTTTGG
Dendritic	GCTGCTTTCCTGTAGA
Dendritic	GCTTCCAAGTCCCACG
Dendritic	GCTTCCACAAGCTGGA
Dendritic	GCTTCCAGTGGACGAT
Dendritic	GCTTCCATCTAACGGT
Dendritic	GCTTCCATCTACTCAT
Dendritic	GCTTGAAAGACGCTTT
Dendritic	GCTTGAAGTCACTTCC
Dendritic	GCTTGAATCAACACCA
Dendritic	GGAAAGCGTGCTTCTC
Dendritic	GGAACTTCACTTACGA
Dendritic	GGAACTTGTCAACTGT
Dendritic	GGAACTTGTTCCATGA
Dendritic	GGAACTTTCCAGATCA
Dendritic	GGAACTTTCCATGAGT
Dendritic	GGAACTTTCGATCCCT
Dendritic	GGAATAAGTTGCTCCT
Dendritic	GGAATAAGTTTAGGAA
Dendritic	GGACAAGCAGTAACGG
Dendritic	GGACAGAGTACATGTC
Dendritic	GGACATTAGAATGTGT
Dendritic	GGACATTTCTGTCTCG
Dendritic	GGACGTCAGTGGTAAT
Dendritic	GGACGTCAGTTAACGA
Dendritic	GGACGTCCACGGCCAT
Dendritic	GGACGTCTCTTAGAGC
Dendritic	GGAGCAACAATGAAAC
Dendritic	GGATGTTTCAAGGTAA
Dendritic	GGATTACTCGGCGGTT
Dendritic	GGCAATTAGGCATGTG
Dendritic	GGCAATTGTGTCTGAT
Dendritic	GGCAATTGTTCGTGAT
Dendritic	GGCAATTTCTGAGGGA
Dendritic	GGCAATTTCTTCTGGC
Dendritic	GGCCGATCATTATCTC
Dendritic	GGCCGATGTCCTCCAT
Dendritic	GGCCGATGTTCCATGA
Dendritic	GGCGACTAGTTAACGA
Dendritic	GGCGACTGTGAGTATA
Dendritic	GGCGTGTAGATATACG
Dendritic	GGCGTGTGTAGTACCT
Dendritic	GGCGTGTTCAGGTAAA
Dendritic	GGCGTGTTCTTGACGA
Dendritic	GGCTCGAAGATCACGG
Dendritic	GGGAATGAGTCATGCT
Dendritic	GGGAATGGTACAGCAG
Dendritic	GGGAATGGTTAAAGAC
Dendritic	GGGACCTAGACTAGAT
Dendritic	GGGAGATTCCTTTACA
Dendritic	GGGAGATTCGCCTGAG
Dendritic	GGGATGACATGAGCGA
Dendritic	GGGCACTCACTGTTAG
Dendritic	GGGCACTTCCTTGCCA
Dendritic	GGGCACTTCTGAGGGA
Dendritic	GGGCATCAGCCTCGTG
Dendritic	GGGCATCCAGATTGCT
Dendritic	GGGCATCTCACTTACT
Dendritic	GGGCATCTCTCGGACG
Dendritic	GGGTCTGAGGATGTAT
Dendritic	GGGTCTGGTCACCCAG
Dendritic	GGGTCTGGTTACGACT
Dendritic	GGGTTGCAGTCTTGCA
Dendritic	GGGTTGCCAAGTAGTA
Dendritic	GGTATTGTCTGGTTCC
Dendritic	GGTGAAGCAGGAATCG
Dendritic	GGTGAAGGTGGCGAAT
Dendritic	GGTGAAGGTGGTTTCA
Dendritic	GGTGAAGGTTATCACG
Dendritic	GGTGAAGGTTATCCGA
Dendritic	GGTGAAGTCAGTCAGT
Dendritic	GGTGCGTAGATAGTCA
Dendritic	GGTGCGTAGGCATGTG
Dendritic	GGTGCGTTCGTCACGG
Dendritic	GGTGCGTTCTAGAGTC
Dendritic	GTAACGTTCAGCATGT
Dendritic	GTAACTGCATTCTTAC
Dendritic	GTACGTACAAACTGTC
Dendritic	GTACGTAGTTATTCTC
Dendritic	GTACGTATCATCGCTC
Dendritic	GTACTCCAGCCGATTT
Dendritic	GTACTCCAGGGTCTCC
Dendritic	GTACTCCTCAATAAGG
Dendritic	GTACTCCTCACTTATC
Dendritic	GTACTTTGTTAAGATG
Dendritic	GTACTTTTCGCCAAAT
Dendritic	GTAGGCCAGCCAGGAT
Dendritic	GTAGGCCGTTACCAGT
Dendritic	GTAGGCCGTTTGGGCC
Dendritic	GTAGGCCTCCGTTGTC
Dendritic	GTAGGCCTCTATCCTA
Dendritic	GTAGTCAAGGGTCGAT
Dendritic	GTAGTCAGTCGTCTTC
Dendritic	GTATCTTAGTAGGTGC
Dendritic	GTATCTTAGTGGGCTA
Dendritic	GTATCTTGTTCACCTC
Dendritic	GTATCTTTCTCAAACG
Dendritic	GTATTCTGTTTGTTTC
Dendritic	GTATTCTTCAGGTAAA
Dendritic	GTATTCTTCCTAAGTG
Dendritic	GTATTCTTCTTGCCGT
Dendritic	GTCAAGTCACGCATCG
Dendritic	GTCACAAAGCCGGTAA
Dendritic	GTCACGGAGCTGTCTA
Dendritic	GTCACGGCAAGAGTCG
Dendritic	GTCATTTAGAAACCAT
Dendritic	GTCATTTAGCCAGAAC
Dendritic	GTCATTTCACATCCAA
Dendritic	GTCATTTGTACTTCTT
Dendritic	GTCATTTGTCTCCCTA
Dendritic	GTCATTTTCGGCGCAT
Dendritic	GTCCTCACACGAAACG
Dendritic	GTCCTCAGTCTAGGTT
Dendritic	GTCGGGTAGTGTCCCG
Dendritic	GTCGTAAAGCAATCTC
Dendritic	GTCGTAAAGCCGCCTA
Dendritic	GTCGTAACACTATCTT
Dendritic	GTCGTAATCCCTTGCA
Dendritic	GTCGTAATCTGCCAGG
Dendritic	GTCTTCGGTTCTGGTA
Dendritic	GTCTTCGGTTGGTAAA
Dendritic	GTCTTCGTCGTGGGAA
Dendritic	GTGAAGGCACGCGAAA
Dendritic	GTGAAGGCAGACTCGC
Dendritic	GTGAAGGGTTAAAGTG
Dendritic	GTGCAGCCAATGGAGC
Dendritic	GTGCAGCCACAGGTTT
Dendritic	GTGCAGCCAGGAATCG
Dendritic	GTGCATAAGCAAATCA
Dendritic	GTGCATAAGTGTCTCA
Dendritic	GTGCATACATACCATG
Dendritic	GTGCATACATTACGAC
Dendritic	GTGCATATCACTTATC
Dendritic	GTGCGGTGTTAGGGTG
Dendritic	GTGCGGTTCCGCTGTT
Dendritic	GTGCGGTTCTTCTGGC
Dendritic	GTGCTTCAGACAAAGG
Dendritic	GTGCTTCAGCTAAGAT
Dendritic	GTGGGTCAGCGATTCT
Dendritic	GTGGGTCCATACAGCT
Dendritic	GTGTGCGTCCATGCTC
Dendritic	GTGTTAGAGCGGATCA
Dendritic	GTGTTAGTCAAGAAGT
Dendritic	GTGTTAGTCCCATTTA
Dendritic	GTTAAGCAGGGAGTAA
Dendritic	GTTAAGCGTCCGAGTC
Dendritic	GTTAAGCTCCTGCCAT
Dendritic	GTTACAGAGCACACAG
Dendritic	GTTACAGGTCCCGACA
Dendritic	GTTCATTCACCAGGTC
Dendritic	GTTTCTACAAGTTGTC
Dendritic	GTTTCTACACGGCGTT
Dendritic	TAAACCGCAATACGCT
Dendritic	TAAACCGGTGCACGAA
Dendritic	TAAACCGTCTTGACGA
Dendritic	TAAGAGATCTAACTGG
Dendritic	TAAGCGTGTCTCATCC
Dendritic	TAAGTGCCACTTCTGC
Dendritic	TAAGTGCTCTGTCCGT
Dendritic	TACACGACATCAGTAC
Dendritic	TACACGAGTCGGCATC
Dendritic	TACAGTGCACGGCCAT
Dendritic	TACAGTGGTAGGGACT
Dendritic	TACAGTGGTCATATGC
Dendritic	TACAGTGGTTGGACCC
Dendritic	TACAGTGTCCGGCACA
Dendritic	TACCTATAGCAAATCA
Dendritic	TACCTATAGGCGATAC
Dendritic	TACCTATCACATTAGC
Dendritic	TACCTATGTCGAGTTT
Dendritic	TACCTATGTGAGTATA
Dendritic	TACCTATGTGGTAACG
Dendritic	TACCTATTCAGGTAAA
Dendritic	TACCTTATCTCTGAGA
Dendritic	TACGGATAGCGATCCC
Dendritic	TACGGATCACCCATTC
Dendritic	TACGGATCACGTAAGG
Dendritic	TACGGATCAGACTCGC
Dendritic	TACGGATGTACTCAAC
Dendritic	TACGGATGTGACTACT
Dendritic	TACGGATTCGATCCCT
Dendritic	TACGGATTCTCAACTT
Dendritic	TACGGGCAGTAGCCGA
Dendritic	TACGGGCCAACTGCGC
Dendritic	TACGGGCCAGACGCAA
Dendritic	TACGGGCCATTTGCCC
Dendritic	TACGGGCTCAGGTAAA
Dendritic	TACGGTAAGTTGAGTA
Dendritic	TACGGTACAAGAGTCG
Dendritic	TACGGTACAGTAAGAT
Dendritic	TACGGTAGTTCATGGT
Dendritic	TACGGTATCTGTGCAA
Dendritic	TACTCATAGTATTGGA
Dendritic	TACTCATGTAATTGGA
Dendritic	TACTCGCCAATAAGCA
Dendritic	TACTCGCCATTGGTAC
Dendritic	TACTCGCTCCAGGGCT
Dendritic	TACTTACAGACACGAC
Dendritic	TACTTACCATTATCTC
Dendritic	TACTTGTCACCTGGTG
Dendritic	TACTTGTGTAGCGCTC
Dendritic	TACTTGTGTTCAGCGC
Dendritic	TAGACCAAGCTGAACG
Dendritic	TAGACCAGTTAGTGGG
Dendritic	TAGAGCTCACCCTATC
Dendritic	TAGAGCTCATCCTAGA
Dendritic	TAGCCGGAGATCCCAT
Dendritic	TAGCCGGAGGGATCTG
Dendritic	TAGCCGGCAACAACCT
Dendritic	TAGCCGGGTCTTTCAT
Dendritic	TAGCCGGGTGCAACGA
Dendritic	TAGCCGGTCGGTGTTA
Dendritic	TAGCCGGTCTGCGACG
Dendritic	TAGGCATAGAGCTGCA
Dendritic	TAGGCATCACGGTAAG
Dendritic	TAGGCATGTTTGACTG
Dendritic	TAGGCATTCATGTAGC
Dendritic	TAGTGGTAGGATGTAT
Dendritic	TAGTGGTAGGGTATCG
Dendritic	TAGTGGTTCACAATGC
Dendritic	TAGTTGGCACAGACAG
Dendritic	TAGTTGGCATTGCGGC
Dendritic	TATCAGGGTATTAGCC
Dendritic	TATCAGGTCGACCAGC
Dendritic	TATCTCAAGGGTCTCC
Dendritic	TATCTCAAGTTATCGC
Dendritic	TATCTCACAGCCTTGG
Dendritic	TATCTCATCTATCGCC
Dendritic	TATGCCCAGCTGTTCA
Dendritic	TATGCCCAGTTAGGTA
Dendritic	TATGCCCGTGATGTCT
Dendritic	TATGCCCTCCACGCAG
Dendritic	TATTACCAGTACATGA
Dendritic	TATTACCCATCCAACA
Dendritic	TCAACGATCACAAACC
Dendritic	TCAATCTCACAGCGTC
Dendritic	TCAATCTCATCACCCT
Dendritic	TCACAAGCACTTCGAA
Dendritic	TCACAAGGTATTCGTG
Dendritic	TCACGAAGTAACGTTC
Dendritic	TCACGAAGTCTAGTCA
Dendritic	TCACGAATCATGTCCC
Dendritic	TCAGATGAGCCGTCGT
Dendritic	TCAGCAAAGAACAATC
Dendritic	TCAGCAACACGGCTAC
Dendritic	TCAGCAACAGCTGTAT
Dendritic	TCAGCAAGTTACTGAC
Dendritic	TCAGCAATCGTGGTCG
Dendritic	TCAGCTCTCGTAGGAG
Dendritic	TCAGGATAGACGCAAC
Dendritic	TCAGGATAGCACCGTC
Dendritic	TCAGGATAGGAATGGA
Dendritic	TCAGGATAGGACAGCT
Dendritic	TCAGGATAGTTATCGC
Dendritic	TCAGGATCAAGGACTG
Dendritic	TCAGGATCAATCGGTT
Dendritic	TCAGGTAAGCTAACTC
Dendritic	TCAGGTAAGGTGCACA
Dendritic	TCAGGTATCAACGCTA
Dendritic	TCAGGTATCGCTTGTC
Dendritic	TCATTACAGGGATACC
Dendritic	TCATTACAGTTTAGGA
Dendritic	TCATTACCACCGAATT
Dendritic	TCATTACCATGTTCCC
Dendritic	TCATTACGTTGGAGGT
Dendritic	TCATTACTCCAAAGTC
Dendritic	TCATTTGAGCAGGCTA
Dendritic	TCATTTGAGCCCTAAT
Dendritic	TCATTTGCACGGTGTC
Dendritic	TCATTTGGTACCGCTG
Dendritic	TCATTTGGTTCGTCTC
Dendritic	TCCACACAGGCGATAC
Dendritic	TCCACACAGTACACCT
Dendritic	TCCACACCAACACCTA
Dendritic	TCCACACTCATTATCC
Dendritic	TCCCGATCAGTCGTGC
Dendritic	TCCCGATTCAATCTCT
Dendritic	TCCCGATTCCATGAGT
Dendritic	TCGAGGCAGCCGGTAA
Dendritic	TCGAGGCCAGCCTGTG
Dendritic	TCGAGGCGTCGCGGTT
Dendritic	TCGCGAGCACCTTGTC
Dendritic	TCGCGAGCAGAAGCAC
Dendritic	TCGCGAGGTACGCTGC
Dendritic	TCGCGAGGTCTGCCAG
Dendritic	TCGCGAGTCGTGGGAA
Dendritic	TCGCGAGTCTCAACTT
Dendritic	TCGCGTTCATTTGCTT
Dendritic	TCGCGTTTCGGTGTCG
Dendritic	TCGGGACAGAAGGTTT
Dendritic	TCGGGACAGACGCAAC
Dendritic	TCGGGACAGAGTCGGT
Dendritic	TCGGGACCACTTCTGC
Dendritic	TCGGGACCAGACACTT
Dendritic	TCGGGACCAGTAACGG
Dendritic	TCGGGACGTCTACCTC
Dendritic	TCGGGACGTCTGGAGA
Dendritic	TCGGGACGTTAAGACA
Dendritic	TCGGTAATCACCAGGC
Dendritic	TCGTACCAGCAGCGTA
Dendritic	TCGTACCCACTAGTAC
Dendritic	TCGTACCGTCTTCTCG
Dendritic	TCGTACCTCCGATATG
Dendritic	TCTATTGAGACACGAC
Dendritic	TCTATTGGTGTATGGG
Dendritic	TCTATTGTCATCTGCC
Dendritic	TCTATTGTCGCCATAA
Dendritic	TCTCTAAAGAGCTTCT
Dendritic	TCTCTAACAAATCCGT
Dendritic	TCTCTAACATTAACCG
Dendritic	TCTCTAATCGCCATAA
Dendritic	TCTCTAATCTGGTTCC
Dendritic	TCTGAGAGTACGACCC
Dendritic	TCTGAGAGTTGGACCC
Dendritic	TCTGGAAAGCTGATAA
Dendritic	TCTGGAACAGTATCTG
Dendritic	TCTGGAACATTCTTAC
Dendritic	TCTGGAATCGTGGGAA
Dendritic	TCTTCGGAGATATGGT
Dendritic	TCTTCGGAGCCACCTG
Dendritic	TCTTCGGAGTGGTAAT
Dendritic	TCTTCGGGTTGTGGAG
Dendritic	TCTTCGGGTTTCCACC
Dendritic	TCTTCGGTCCATGCTC
Dendritic	TCTTCGGTCGCCTGTT
Dendritic	TCTTTCCCACTGTTAG
Dendritic	TCTTTCCGTCCATCCT
Dendritic	TCTTTCCGTTCCAACA
Dendritic	TGAAAGAAGGATGGTC
Dendritic	TGAAAGACATGGATGG
Dendritic	TGAAAGAGTCTTCGTC
Dendritic	TGAAAGAGTTATCACG
Dendritic	TGAAAGATCGAATGGG
Dendritic	TGAAAGATCGTGTAGT
Dendritic	TGACAACTCCAGTATG
Dendritic	TGACGGCCAAAGAATC
Dendritic	TGACGGCGTCAGATAA
Dendritic	TGACGGCGTTGTGGAG
Dendritic	TGACGGCTCCTGTACC
Dendritic	TGACTAGAGACACGAC
Dendritic	TGACTAGCATTGTGCA
Dendritic	TGACTAGTCTCGTTTA
Dendritic	TGACTTTAGTAGCGGT
Dendritic	TGACTTTAGTTAGGTA
Dendritic	TGACTTTGTCGTCTTC
Dendritic	TGACTTTGTGGTCTCG
Dendritic	TGACTTTTCGGCTACG
Dendritic	TGAGAGGAGCCAGGAT
Dendritic	TGAGAGGCACCAGATT
Dendritic	TGAGAGGGTGTCCTCT
Dendritic	TGAGAGGTCTTGAGGT
Dendritic	TGAGAGGTCTTGCAAG
Dendritic	TGAGCATAGGGAGTAA
Dendritic	TGAGCATGTTCCCGAG
Dendritic	TGAGCCGCAGCTGTGC
Dendritic	TGAGCCGTCCACTCCA
Dendritic	TGAGGGAAGGTGTTAA
Dendritic	TGAGGGAGTCCGTTAA
Dendritic	TGAGGGATCGTTACAG
Dendritic	TGATTTCAGAGAACAG
Dendritic	TGATTTCCACCTTGTC
Dendritic	TGCACCTAGCCAACAG
Dendritic	TGCACCTAGGCGTACA
Dendritic	TGCACCTAGTATGACA
Dendritic	TGCACCTTCGCCTGAG
Dendritic	TGCCAAACAAACAACA
Dendritic	TGCCAAACAGTAAGCG
Dendritic	TGCCAAACATGACATC
Dendritic	TGCCAAAGTTTGGGCC
Dendritic	TGCCAAATCTGGCGTG
Dendritic	TGCCCATGTTCCACTC
Dendritic	TGCCCTAAGGAGTACC
Dendritic	TGCCCTAAGGGCACTA
Dendritic	TGCCCTAAGTCCGTAT
Dendritic	TGCGCAGAGAATTGTG
Dendritic	TGCGGGTAGATGGCGT
Dendritic	TGCGGGTAGTTTAGGA
Dendritic	TGCGGGTCACAGTCGC
Dendritic	TGCGGGTGTTATCACG
Dendritic	TGCGTGGAGAAACCGC
Dendritic	TGCGTGGAGATGAGAG
Dendritic	TGCGTGGAGCTTCGCG
Dendritic	TGCGTGGGTCTGCGGT
Dendritic	TGCTACCCAGTCACTA
Dendritic	TGCTACCTCCAGGGCT
Dendritic	TGCTGCTTCAAACAAG
Dendritic	TGGACGCCAATGTAAG
Dendritic	TGGACGCCAGCCTGTG
Dendritic	TGGACGCTCAATAAGG
Dendritic	TGGCCAGTCTCTAAGG
Dendritic	TGGCGCACAATAGCAA
Dendritic	TGGCTGGAGTGATCGG
Dendritic	TGGCTGGCAGCGATCC
Dendritic	TGGCTGGGTACAGTTC
Dendritic	TGGGAAGAGTAAGTAC
Dendritic	TGGGAAGCAAATTGCC
Dendritic	TGGGAAGCATTGGCGC
Dendritic	TGGGAAGTCGTCCAGG
Dendritic	TGGGCGTAGGTGCTTT
Dendritic	TGGGCGTCATCTGGTA
Dendritic	TGGGCGTGTGTGACGA
Dendritic	TGGTTAGAGGCACATG
Dendritic	TGGTTAGAGGCGCTCT
Dendritic	TGGTTAGCAAACGCGA
Dendritic	TGGTTAGGTATAAACG
Dendritic	TGGTTAGGTGCTAGCC
Dendritic	TGGTTAGGTGGGTATG
Dendritic	TGGTTCCGTACAGTTC
Dendritic	TGGTTCCGTAGCCTCG
Dendritic	TGGTTCCTCAAAGTAG
Dendritic	TGTATTCCAGACACTT
Dendritic	TGTCCCACACCGCTAG
Dendritic	TGTCCCAGTTGAGTTC
Dendritic	TGTGGTAAGGATGGAA
Dendritic	TGTGGTACACCGCTAG
Dendritic	TGTGTTTAGAAAGTGG
Dendritic	TGTGTTTAGGGCTTGA
Dendritic	TGTGTTTCAGGACGTA
Dendritic	TGTGTTTCATGTTGAC
Dendritic	TGTTCCGAGGAGTTTA
Dendritic	TGTTCCGCACGCATCG
Dendritic	TGTTCCGCACTTAAGC
Dendritic	TGTTCCGCATACTCTT
Dendritic	TGTTCCGGTGATGCCC
Dendritic	TTAACTCAGATAGTCA
Dendritic	TTAACTCAGATGGCGT
Dendritic	TTAACTCAGGTGATTA
Dendritic	TTAACTCGTTCTGGTA
Dendritic	TTAGGACAGTCCTCCT
Dendritic	TTAGGACCATGTTCCC
Dendritic	TTAGGACTCTTCTGGC
Dendritic	TTAGGCAGTCTTCGTC
Dendritic	TTAGGCAGTGATGCCC
Dendritic	TTAGTTCGTTTGCATG
Dendritic	TTAGTTCTCGTCCGTT
Dendritic	TTCCCAGGTGACAAAT
Dendritic	TTCCCAGTCGGATGGA
Dendritic	TTCGAAGCAATCGAAA
Dendritic	TTCGAAGGTGCCTGGT
Dendritic	TTCGAAGTCGTCGTTC
Dendritic	TTCGGTCAGTATCGAA
Dendritic	TTCGGTCGTCATATCG
Dendritic	TTCGGTCGTCATGCAT
Dendritic	TTCTACACACCAGTTA
Dendritic	TTCTACACACTGCCAG
Dendritic	TTCTACACAGGGATTG
Dendritic	TTCTACAGTCTTTCAT
Dendritic	TTCTACAGTTCCCTTG
Dendritic	TTCTACATCCTTAATC
Dendritic	TTCTACATCGCACTCT
Dendritic	TTCTCAACACGGCTAC
Dendritic	TTCTCAACACTTAAGC
Dendritic	TTCTCAACAGCCTTTC
Dendritic	TTCTCCTCACTGTGTA
Dendritic	TTCTTAGCACAGAGGT
Dendritic	TTCTTAGGTGCCTGCA
Dendritic	TTCTTAGTCCGTAGTA
Dendritic	TTGAACGCACTGAAGG
Dendritic	TTGAACGTCCAGATCA
Dendritic	TTGACTTTCCTCCTAG
Dendritic	TTGCCGTGTCTCGTTC
Dendritic	TTGCCGTTCAGGCAAG
Dendritic	TTGCCGTTCATATCGG
Dendritic	TTGCGTCAGTGTCTCA
Dendritic	TTGCGTCGTTTAAGCC
Dendritic	TTGCGTCGTTTCGCTC
Dendritic	TTGCGTCGTTTGGCGC
Dendritic	TTGGAACAGAGAACAG
Dendritic	TTGGAACTCTCGTTTA
Dendritic	TTGGCAAAGTCAAGGC
Dendritic	TTGGCAACACCGCTAG
Dendritic	TTGGCAAGTCACACGC
Dendritic	TTGTAGGTCCTTGACC
Dendritic	TTTACTGGTCTAGGTT
Dendritic	TTTACTGGTTAAGGGC
Dendritic	TTTATGCAGGCCCGTT
Dendritic	TTTATGCCAAGACACG
Dendritic	TTTATGCTCCGAGCCA
Dendritic	TTTCCTCGTCGCGTGT
Dendritic	TTTGCGCCACACCGAC
Dendritic	TTTGCGCGTAAGGGAA
Dendritic	TTTGCGCGTCGCATAT
Dendritic	TTTGCGCTCACTGGGC
Dendritic	TTTGCGCTCAGAAATG
Dendritic	TTTGCGCTCGGTCTAA
Dendritic	TTTGGTTGTGGTCTCG
Dendritic	TTTGGTTGTGTTCGAT
Dendritic	TTTGGTTTCCGAGCCA
Dendritic	TTTGTCAAGAAGGTGA
Dendritic	TTTGTCAGTCTTGATG
Dendritic	TTTGTCAGTGCCTTGG
Granulocytes	AAACCTGCATGCCACG
Granulocytes	AAACCTGGTGGCGAAT
Granulocytes	AAACCTGTCTGCTGTC
Granulocytes	AAACGGGAGTCTCAAC
Granulocytes	AAACGGGTCGCGGATC
Granulocytes	AAACGGGTCTTAACCT
Granulocytes	AAACGGGTCTTTACAC
Granulocytes	AAAGATGAGAAGGGTA
Granulocytes	AAAGATGCAGTGGGAT
Granulocytes	AAAGATGCATACAGCT
Granulocytes	AAAGATGGTCGCGAAA
Granulocytes	AAAGATGTCTGCGTAA
Granulocytes	AAAGCAAAGCTGATAA
Granulocytes	AAAGCAACAATAGCGG
Granulocytes	AAAGCAAGTCCAGTAT
Granulocytes	AAAGCAAGTCGAAAGC
Granulocytes	AAAGCAATCAAACCGT
Granulocytes	AAAGTAGAGACCTAGG
Granulocytes	AAAGTAGAGCGATATA
Granulocytes	AAAGTAGAGCTCAACT
Granulocytes	AAAGTAGAGCTGTTCA
Granulocytes	AAAGTAGCATCCTTGC
Granulocytes	AAAGTAGTCAGTGCAT
Granulocytes	AAATGCCAGGGCTCTC
Granulocytes	AAATGCCCATCCGCGA
Granulocytes	AAATGCCCATGTCCTC
Granulocytes	AAATGCCGTGTTGGGA
Granulocytes	AAATGCCTCACCTTAT
Granulocytes	AAATGCCTCACGCATA
Granulocytes	AAATGCCTCCTTAATC
Granulocytes	AAATGCCTCTGATTCT
Granulocytes	AAATGCCTCTGGGCCA
Granulocytes	AACACGTAGCCCAATT
Granulocytes	AACACGTAGGACAGAA
Granulocytes	AACACGTAGGTGCTAG
Granulocytes	AACACGTCAAAGGCGT
Granulocytes	AACACGTCAGCTGTTA
Granulocytes	AACACGTGTAGAGCTG
Granulocytes	AACACGTTCAAGGCTT
Granulocytes	AACACGTTCACTCTTA
Granulocytes	AACACGTTCCGAAGAG
Granulocytes	AACCATGAGAGGTACC
Granulocytes	AACCATGCACGCATCG
Granulocytes	AACCATGGTCAACATC
Granulocytes	AACCATGTCCTTTACA
Granulocytes	AACCGCGAGCTATGCT
Granulocytes	AACCGCGGTACATGTC
Granulocytes	AACGTTGAGGGAAACA
Granulocytes	AACGTTGCAATAACGA
Granulocytes	AACGTTGGTACTTAGC
Granulocytes	AACGTTGGTGGTAACG
Granulocytes	AACGTTGTCTTGGGTA
Granulocytes	AACTCAGAGACAGAGA
Granulocytes	AACTCAGTCAATCACG
Granulocytes	AACTCAGTCTGTCTAT
Granulocytes	AACTCCCAGGCTCAGA
Granulocytes	AACTCTTCACTTCGAA
Granulocytes	AACTCTTTCAACGAAA
Granulocytes	AACTCTTTCGCAAACT
Granulocytes	AACTCTTTCGCACTCT
Granulocytes	AACTGGTCAAGCGATG
Granulocytes	AACTGGTCATTACCTT
Granulocytes	AACTTTCAGAAACCTA
Granulocytes	AACTTTCCAAACCTAC
Granulocytes	AACTTTCGTTCCGTCT
Granulocytes	AAGACCTAGAGCTGGT
Granulocytes	AAGACCTAGGCCATAG
Granulocytes	AAGACCTGTACGCTGC
Granulocytes	AAGACCTGTCCCTTGT
Granulocytes	AAGACCTGTCGAGATG
Granulocytes	AAGACCTGTGGACGAT
Granulocytes	AAGCCGCAGAAGGTGA
Granulocytes	AAGCCGCTCACGAAGG
Granulocytes	AAGGAGCAGACCCACC
Granulocytes	AAGGAGCAGGGCACTA
Granulocytes	AAGGAGCCACCAGCAC
Granulocytes	AAGGAGCCATTTCACT
Granulocytes	AAGGAGCGTGCCTGCA
Granulocytes	AAGGAGCTCGGCGCAT
Granulocytes	AAGGCAGCAATCCGAT
Granulocytes	AAGGCAGCACCAGTTA
Granulocytes	AAGGCAGGTAGCACGA
Granulocytes	AAGGCAGGTGTGAAAT
Granulocytes	AAGGCAGGTTCCACAA
Granulocytes	AAGGTTCAGCTGCAAG
Granulocytes	AAGTCTGAGCAGGTCA
Granulocytes	AAGTCTGGTTTCCACC
Granulocytes	AATCCAGAGAAACCGC
Granulocytes	AATCCAGAGGAGTAGA
Granulocytes	AATCCAGCAAGTACCT
Granulocytes	AATCCAGCATGTAAGA
Granulocytes	AATCCAGGTTATGTGC
Granulocytes	AATCCAGTCCACTGGG
Granulocytes	AATCGGTAGCATGGCA
Granulocytes	AATCGGTTCACAAACC
Granulocytes	AATCGGTTCAGGCCCA
Granulocytes	AATCGGTTCCCTTGCA
Granulocytes	ACACCAACAGCATACT
Granulocytes	ACACCAAGTCTAACGT
Granulocytes	ACACCAATCCTACAGA
Granulocytes	ACACCAATCTGAGTGT
Granulocytes	ACACCCTGTCACACGC
Granulocytes	ACACCCTTCAATAAGG
Granulocytes	ACACCGGCAATGGAGC
Granulocytes	ACACCGGGTAAACACA
Granulocytes	ACACCGGGTGCGATAG
Granulocytes	ACACCGGGTGTGAATA
Granulocytes	ACACCGGTCATGCTCC
Granulocytes	ACACCGGTCCACGAAT
Granulocytes	ACACTGAAGAGTACAT
Granulocytes	ACACTGAAGCCGATTT
Granulocytes	ACACTGAAGTGACATA
Granulocytes	ACACTGAGTCAATACC
Granulocytes	ACACTGAGTCTAAAGA
Granulocytes	ACACTGAGTCTTCGTC
Granulocytes	ACACTGATCACCGGGT
Granulocytes	ACACTGATCCCGACTT
Granulocytes	ACACTGATCCCGGATG
Granulocytes	ACAGCCGAGCGCTCCA
Granulocytes	ACAGCCGAGTTAGGTA
Granulocytes	ACAGCCGGTGTGACCC
Granulocytes	ACAGCCGTCAGCATGT
Granulocytes	ACAGCTAAGGATGCGT
Granulocytes	ACAGCTAAGGGTTCCC
Granulocytes	ACAGCTAAGTGGGATC
Granulocytes	ACAGCTACACAGACAG
Granulocytes	ACAGCTACACCATGTA
Granulocytes	ACAGCTAGTAAACCTC
Granulocytes	ACAGCTAGTAAGGATT
Granulocytes	ACAGCTAGTAGTGAAT
Granulocytes	ACAGCTATCAGAGGTG
Granulocytes	ACAGCTATCAGTCCCT
Granulocytes	ACAGCTATCTCCAACC
Granulocytes	ACAGCTATCTCGAGTA
Granulocytes	ACATACGCATGGAATA
Granulocytes	ACATCAGCAAGGTTCT
Granulocytes	ACATCAGCAGGTCTCG
Granulocytes	ACATCAGGTCCTCCAT
Granulocytes	ACATCAGGTGTTGAGG
Granulocytes	ACATCAGGTTATGCGT
Granulocytes	ACATCAGTCGCATGGC
Granulocytes	ACATCAGTCGCGCCAA
Granulocytes	ACATCAGTCGTTACAG
Granulocytes	ACATGGTAGAGTGAGA
Granulocytes	ACATGGTCACTTACGA
Granulocytes	ACATGGTTCGGCGCAT
Granulocytes	ACCAGTACAAAGGCGT
Granulocytes	ACCAGTAGTTAAGTAG
Granulocytes	ACCAGTATCAACACGT
Granulocytes	ACCAGTATCTACCAGA
Granulocytes	ACCCACTGTACGACCC
Granulocytes	ACCCACTTCCATGAGT
Granulocytes	ACCCACTTCTTACCTA
Granulocytes	ACCGTAAAGAATGTGT
Granulocytes	ACCGTAAAGTATCTCG
Granulocytes	ACCGTAACAATGGTCT
Granulocytes	ACCGTAAGTGGCAAAC
Granulocytes	ACCTTTAAGCTAGTGG
Granulocytes	ACCTTTACAGCCTGTG
Granulocytes	ACCTTTACATTAGCCA
Granulocytes	ACCTTTAGTCGGCTCA
Granulocytes	ACCTTTAGTCTAGTCA
Granulocytes	ACGAGCCAGGATGGAA
Granulocytes	ACGAGCCCACAACTGT
Granulocytes	ACGAGCCGTACCATCA
Granulocytes	ACGAGGACAAATTGCC
Granulocytes	ACGAGGACAAGGACAC
Granulocytes	ACGAGGACATAGGATA
Granulocytes	ACGAGGATCCTTTCGG
Granulocytes	ACGAGGATCTTCGAGA
Granulocytes	ACGATACAGTAGGTGC
Granulocytes	ACGATACGTCTCTCTG
Granulocytes	ACGATACTCCAAACTG
Granulocytes	ACGATACTCGGACAAG
Granulocytes	ACGATGTGTACCGCTG
Granulocytes	ACGATGTGTTGATTGC
Granulocytes	ACGCAGCGTCTAGGTT
Granulocytes	ACGCAGCGTGCTTCTC
Granulocytes	ACGCAGCGTTCATGGT
Granulocytes	ACGCCAGTCGGACAAG
Granulocytes	ACGCCGAAGCGCCTTG
Granulocytes	ACGCCGAAGCGTCTAT
Granulocytes	ACGCCGACAGTCACTA
Granulocytes	ACGCCGAGTATGCTTG
Granulocytes	ACGCCGATCCCTCTTT
Granulocytes	ACGGAGACAGCTCGAC
Granulocytes	ACGGAGACAGGGTTAG
Granulocytes	ACGGAGATCCAAATGC
Granulocytes	ACGGCCAAGCCAGTTT
Granulocytes	ACGGCCATCCCTAACC
Granulocytes	ACGGGCTTCTGGAGCC
Granulocytes	ACGGGTCTCACCCTCA
Granulocytes	ACGTCAAAGAGCCTAG
Granulocytes	ACGTCAAAGGTGATTA
Granulocytes	ACGTCAACAGCTGCTG
Granulocytes	ACGTCAACATACGCCG
Granulocytes	ACGTCAATCTTCGAGA
Granulocytes	ACTATCTAGCAGATCG
Granulocytes	ACTATCTGTCGATTGT
Granulocytes	ACTATCTGTCTAGGTT
Granulocytes	ACTATCTTCCATGAGT
Granulocytes	ACTATCTTCTTGGGTA
Granulocytes	ACTGAACCAGGATCGA
Granulocytes	ACTGAACTCACCAGGC
Granulocytes	ACTGAGTAGATTACCC
Granulocytes	ACTGAGTAGTCTCAAC
Granulocytes	ACTGAGTAGTGGCACA
Granulocytes	ACTGAGTCAACACCTA
Granulocytes	ACTGAGTCAATCACAC
Granulocytes	ACTGAGTCACCTCGTT
Granulocytes	ACTGAGTGTATAATGG
Granulocytes	ACTGAGTTCTGGTATG
Granulocytes	ACTGATGAGGCCCGTT
Granulocytes	ACTGATGCAAACCTAC
Granulocytes	ACTGATGGTCTAGAGG
Granulocytes	ACTGCTCAGAGCCCAA
Granulocytes	ACTGCTCAGGACTGGT
Granulocytes	ACTGCTCAGGATGTAT
Granulocytes	ACTGCTCAGTACGCCC
Granulocytes	ACTGCTCGTTATGTGC
Granulocytes	ACTGCTCTCAATCACG
Granulocytes	ACTGTCCAGCTCCCAG
Granulocytes	ACTGTCCGTTCCATGA
Granulocytes	ACTGTCCGTTGCGCAC
Granulocytes	ACTTACTAGATGGGTC
Granulocytes	ACTTACTCACGTAAGG
Granulocytes	ACTTACTGTTTGTTGG
Granulocytes	ACTTGTTAGAATGTGT
Granulocytes	ACTTGTTCACATTAGC
Granulocytes	ACTTGTTCACTTACGA
Granulocytes	ACTTGTTGTCGCATAT
Granulocytes	ACTTGTTGTGCAACGA
Granulocytes	ACTTGTTGTGCCTGTG
Granulocytes	ACTTTCAAGGGCATGT
Granulocytes	ACTTTCACACCACGTG
Granulocytes	ACTTTCACAGGGTTAG
Granulocytes	ACTTTCAGTAATTGGA
Granulocytes	AGAATAGAGTGAATTG
Granulocytes	AGAATAGAGTGCTGCC
Granulocytes	AGAATAGCAATCAGAA
Granulocytes	AGAATAGCAGACGCAA
Granulocytes	AGAATAGCATGGTAGG
Granulocytes	AGAATAGGTCAGTGGA
Granulocytes	AGAATAGGTGAAAGAG
Granulocytes	AGACGTTAGAGTACCG
Granulocytes	AGACGTTAGTACACCT
Granulocytes	AGACGTTCAAGCCGCT
Granulocytes	AGACGTTCATTGCGGC
Granulocytes	AGACGTTGTAAATGTG
Granulocytes	AGAGCGAAGATCCGAG
Granulocytes	AGAGCGAAGCTGCGAA
Granulocytes	AGAGCTTAGAGCTGGT
Granulocytes	AGAGCTTAGCTAGTCT
Granulocytes	AGAGCTTCATCTATGG
Granulocytes	AGAGCTTGTCCTCCAT
Granulocytes	AGAGTGGAGAACTCGG
Granulocytes	AGAGTGGCACCGCTAG
Granulocytes	AGAGTGGGTACAGTGG
Granulocytes	AGAGTGGGTCCGCTGA
Granulocytes	AGAGTGGGTCCGTTAA
Granulocytes	AGAGTGGGTCCTCTTG
Granulocytes	AGAGTGGTCGATCCCT
Granulocytes	AGAGTGGTCTGCAAGT
Granulocytes	AGATCTGCAGTCGATT
Granulocytes	AGATCTGGTGTGAAAT
Granulocytes	AGATCTGGTTCGTCTC
Granulocytes	AGATCTGTCTGCTTGC
Granulocytes	AGATTGCCAAGGTTTC
Granulocytes	AGATTGCCATCCGGGT
Granulocytes	AGCAGCCAGGACAGAA
Granulocytes	AGCAGCCAGGTGCTAG
Granulocytes	AGCAGCCCAATGAAAC
Granulocytes	AGCAGCCCAGCTCCGA
Granulocytes	AGCAGCCGTACATCCA
Granulocytes	AGCAGCCGTGGTAACG
Granulocytes	AGCATACCATGACATC
Granulocytes	AGCATACCATGCCTAA
Granulocytes	AGCATACGTATTACCG
Granulocytes	AGCATACGTCTAGGTT
Granulocytes	AGCATACGTTCAACCA
Granulocytes	AGCCTAAAGAACTGTA
Granulocytes	AGCCTAAAGAATTCCC
Granulocytes	AGCCTAACAAAGCGGT
Granulocytes	AGCCTAACACGGCGTT
Granulocytes	AGCCTAATCTGCCAGG
Granulocytes	AGCGGTCAGCTGCAAG
Granulocytes	AGCGGTCCAATGGAAT
Granulocytes	AGCGTATAGGGTCGAT
Granulocytes	AGCGTATAGTAGGCCA
Granulocytes	AGCGTATCAATCCGAT
Granulocytes	AGCGTATCATGGGAAC
Granulocytes	AGCGTATGTGCAGACA
Granulocytes	AGCGTATTCTTGAGGT
Granulocytes	AGCGTCGAGGAATGGA
Granulocytes	AGCGTCGCAATGAATG
Granulocytes	AGCGTCGCAGTCGATT
Granulocytes	AGCGTCGGTCATCCCT
Granulocytes	AGCTCCTAGAGACTTA
Granulocytes	AGCTCCTCAGACGTAG
Granulocytes	AGCTCCTTCATGTAGC
Granulocytes	AGCTCCTTCTCTGAGA
Granulocytes	AGCTCTCAGGCATTGG
Granulocytes	AGCTCTCAGTATGACA
Granulocytes	AGCTCTCCAATCTGCA
Granulocytes	AGCTCTCCACTTCGAA
Granulocytes	AGCTCTCTCCTTGACC
Granulocytes	AGCTTGAAGGGTTCCC
Granulocytes	AGCTTGACAAGAAAGG
Granulocytes	AGCTTGACAGTAACGG
Granulocytes	AGCTTGAGTACGCACC
Granulocytes	AGCTTGAGTCGAGATG
Granulocytes	AGCTTGAGTGCAACGA
Granulocytes	AGCTTGATCACTATTC
Granulocytes	AGGCCACAGAAACCGC
Granulocytes	AGGCCACAGCGTCTAT
Granulocytes	AGGCCACAGTCCCACG
Granulocytes	AGGCCGTAGACAAAGG
Granulocytes	AGGCCGTAGTACGATA
Granulocytes	AGGCCGTCAGCGTTCG
Granulocytes	AGGCCGTGTATGAAAC
Granulocytes	AGGCCGTGTGCGGTAA
Granulocytes	AGGCCGTGTTGAGTTC
Granulocytes	AGGCCGTTCTGCTGCT
Granulocytes	AGGGAGTAGCTGCGAA
Granulocytes	AGGGAGTAGGTAAACT
Granulocytes	AGGGAGTCAGGGTACA
Granulocytes	AGGGAGTCATCTCGCT
Granulocytes	AGGGAGTTCTTGTATC
Granulocytes	AGGGATGAGCCACGCT
Granulocytes	AGGGATGCAGGAATGC
Granulocytes	AGGGATGTCACCTCGT
Granulocytes	AGGGTGACATCGACGC
Granulocytes	AGGGTGATCAATCTCT
Granulocytes	AGGTCATCAGAGCCAA
Granulocytes	AGGTCATGTCAATGTC
Granulocytes	AGGTCATGTTCGAATC
Granulocytes	AGGTCATTCGCTAGCG
Granulocytes	AGGTCATTCGCTGATA
Granulocytes	AGGTCATTCTGCGACG
Granulocytes	AGGTCCGAGAGCTATA
Granulocytes	AGGTCCGGTCACAAGG
Granulocytes	AGGTCCGTCATGTCTT
Granulocytes	AGGTCCGTCGCTAGCG
Granulocytes	AGTAGTCCAGGATCGA
Granulocytes	AGTAGTCCAGTGACAG
Granulocytes	AGTAGTCTCGCAAGCC
Granulocytes	AGTAGTCTCGCATGAT
Granulocytes	AGTCTTTAGGGCACTA
Granulocytes	AGTCTTTGTCTAGAGG
Granulocytes	AGTCTTTGTGGGTCAA
Granulocytes	AGTCTTTGTTAAGTAG
Granulocytes	AGTGAGGCAAGGTTTC
Granulocytes	AGTGAGGCAATCAGAA
Granulocytes	AGTGAGGTCATCTGTT
Granulocytes	AGTGGGAAGGTGCTAG
Granulocytes	AGTGGGACACCCATGG
Granulocytes	AGTGGGAGTAAGTAGT
Granulocytes	AGTGGGAGTACCGCTG
Granulocytes	AGTGGGAGTGAAAGAG
Granulocytes	AGTGGGATCAAGGTAA
Granulocytes	AGTGGGATCCTATTCA
Granulocytes	ATAACGCCACTCTGTC
Granulocytes	ATAACGCGTAAGTAGT
Granulocytes	ATAACGCGTTTGCATG
Granulocytes	ATAACGCTCACCACCT
Granulocytes	ATAACGCTCTCGCTTG
Granulocytes	ATAAGAGAGATAGGAG
Granulocytes	ATAAGAGGTGTGTGCC
Granulocytes	ATAAGAGTCACCTTAT
Granulocytes	ATAGACCAGGGCACTA
Granulocytes	ATAGACCAGGGTGTTG
Granulocytes	ATAGACCCAACGATGG
Granulocytes	ATAGACCCACACGCTG
Granulocytes	ATAGACCCATGGTCTA
Granulocytes	ATAGACCGTGCCTTGG
Granulocytes	ATAGACCTCAAACAAG
Granulocytes	ATCACGACACGTCAGC
Granulocytes	ATCACGAGTTTCGCTC
Granulocytes	ATCATCTAGGAATGGA
Granulocytes	ATCATCTTCCAAATGC
Granulocytes	ATCATCTTCTAGAGTC
Granulocytes	ATCATGGAGGTAAACT
Granulocytes	ATCATGGCACTCAGGC
Granulocytes	ATCATGGGTTAAGGGC
Granulocytes	ATCATGGTCAAAGACA
Granulocytes	ATCATGGTCACCTCGT
Granulocytes	ATCCACCCAATGACCT
Granulocytes	ATCCACCGTGTATGGG
Granulocytes	ATCCACCGTTAGAACA
Granulocytes	ATCCACCTCTTCGGTC
Granulocytes	ATCCGAAAGGTGACCA
Granulocytes	ATCCGAACATTAGGCT
Granulocytes	ATCCGAATCACGACTA
Granulocytes	ATCCGAATCTTGTACT
Granulocytes	ATCGAGTAGTGCGATG
Granulocytes	ATCGAGTAGTGGGTTG
Granulocytes	ATCGAGTGTCCAAGTT
Granulocytes	ATCTACTAGCCCAATT
Granulocytes	ATCTACTAGGGATGGG
Granulocytes	ATCTACTCAGTATGCT
Granulocytes	ATCTGCCCACGTCTCT
Granulocytes	ATCTGCCTCATCGATG
Granulocytes	ATGAGGGAGCGTTCCG
Granulocytes	ATGAGGGAGGAGCGTT
Granulocytes	ATGAGGGGTACAAGTA
Granulocytes	ATGAGGGGTCTAGTGT
Granulocytes	ATGCGATAGGAGTTGC
Granulocytes	ATGCGATCAGCCACCA
Granulocytes	ATGCGATGTTCATGGT
Granulocytes	ATGCGATGTTCCTCCA
Granulocytes	ATGCGATTCCTGTAGA
Granulocytes	ATGGGAGCAATCGAAA
Granulocytes	ATGGGAGCAGTCAGCC
Granulocytes	ATGGGAGGTCACAAGG
Granulocytes	ATGGGAGGTCTAGTGT
Granulocytes	ATGTGTGAGCGTTTAC
Granulocytes	ATGTGTGGTTCGCTAA
Granulocytes	ATGTGTGTCTTCGGTC
Granulocytes	ATTACTCGTCCGTTAA
Granulocytes	ATTATCCAGAATCTCC
Granulocytes	ATTATCCAGACATAAC
Granulocytes	ATTATCCAGCGTCTAT
Granulocytes	ATTATCCTCGGTTCGG
Granulocytes	ATTCTACAGTAATCCC
Granulocytes	ATTCTACCACCGTTGG
Granulocytes	ATTCTACGTCACCCAG
Granulocytes	ATTCTACGTGAGGCTA
Granulocytes	ATTCTACGTTACGTCA
Granulocytes	ATTCTACTCCTTGCCA
Granulocytes	ATTGGACAGGGCTTCC
Granulocytes	ATTGGACAGTAAGTAC
Granulocytes	ATTGGTGTCGTCCAGG
Granulocytes	ATTTCTGAGACTAAGT
Granulocytes	ATTTCTGAGCTAGTCT
Granulocytes	ATTTCTGAGTGTCCCG
Granulocytes	ATTTCTGCATAGTAAG
Granulocytes	ATTTCTGTCCTTCAAT
Granulocytes	CAACCAAGTTAAGATG
Granulocytes	CAACCAAGTTCGAATC
Granulocytes	CAACCTCAGCTTTGGT
Granulocytes	CAACCTCCATCACAAC
Granulocytes	CAACCTCGTTCTCATT
Granulocytes	CAACCTCTCGCCTGAG
Granulocytes	CAACTAGAGAACAATC
Granulocytes	CAACTAGAGCTCCTTC
Granulocytes	CAACTAGAGTCATCCA
Granulocytes	CAACTAGAGTTGTAGA
Granulocytes	CAACTAGCACCAACCG
Granulocytes	CAACTAGCAGCTGCTG
Granulocytes	CAACTAGCATGGTCTA
Granulocytes	CAACTAGGTGATAAGT
Granulocytes	CAACTAGGTTTGACTG
Granulocytes	CAACTAGTCACGGTTA
Granulocytes	CAACTAGTCAGCGACC
Granulocytes	CAAGAAAAGCCTATGT
Granulocytes	CAAGAAAGTGACGGTA
Granulocytes	CAAGAAAGTGCAGTAG
Granulocytes	CAAGAAAGTTGGTGGA
Granulocytes	CAAGATCAGGTAGCTG
Granulocytes	CAAGATCCACGGTAGA
Granulocytes	CAAGATCCAGTCAGCC
Granulocytes	CAAGATCGTCCAACTA
Granulocytes	CAAGATCTCAGCCTAA
Granulocytes	CAAGGCCTCAAACCAC
Granulocytes	CAAGTTGCACCACGTG
Granulocytes	CAAGTTGTCTTATCTG
Granulocytes	CACAAACAGATCTGAA
Granulocytes	CACAAACGTACAGTTC
Granulocytes	CACAAACGTACTCAAC
Granulocytes	CACACAAAGCAAATCA
Granulocytes	CACACAACATGTTGAC
Granulocytes	CACACAAGTAAGCACG
Granulocytes	CACACAAGTAGCGCTC
Granulocytes	CACACAAGTTCATGGT
Granulocytes	CACACCTAGGCAATTA
Granulocytes	CACACCTGTAGCCTCG
Granulocytes	CACACCTGTAGGCATG
Granulocytes	CACACCTGTTGGTGGA
Granulocytes	CACACCTTCAACGGGA
Granulocytes	CACACCTTCTATCGCC
Granulocytes	CACACTCAGTGGTAGC
Granulocytes	CACACTCAGTGTTTGC
Granulocytes	CACACTCAGTTGCAGG
Granulocytes	CACACTCGTGGCCCTA
Granulocytes	CACAGGCAGCCGTCGT
Granulocytes	CACAGGCCAGATAATG
Granulocytes	CACAGGCGTTAAGACA
Granulocytes	CACAGTACATGGGACA
Granulocytes	CACAGTATCACTTACT
Granulocytes	CACAGTATCTTTAGTC
Granulocytes	CACATAGAGATGTCGG
Granulocytes	CACATAGAGGACATTA
Granulocytes	CACATAGAGTACGTAA
Granulocytes	CACATAGCACGCTTTC
Granulocytes	CACATAGCACTCTGTC
Granulocytes	CACATAGGTACAGTTC
Granulocytes	CACATAGGTCGCATAT
Granulocytes	CACATTTAGAGTCTGG
Granulocytes	CACATTTAGCCAGGAT
Granulocytes	CACATTTAGTGCGATG
Granulocytes	CACATTTGTGCACTTA
Granulocytes	CACATTTGTGTGCGTC
Granulocytes	CACCACTAGACTAGGC
Granulocytes	CACCACTCAAGGACAC
Granulocytes	CACCACTGTGCACGAA
Granulocytes	CACCACTGTGTTCGAT
Granulocytes	CACCAGGCACATTTCT
Granulocytes	CACCAGGGTTCCACTC
Granulocytes	CACCTTGCATAAAGGT
Granulocytes	CACCTTGTCACCATAG
Granulocytes	CACTCCAAGGATGGAA
Granulocytes	CACTCCACAAGCCGCT
Granulocytes	CACTCCAGTTATCGGT
Granulocytes	CACTCCATCCGCAAGC
Granulocytes	CACTCCATCTGGGCCA
Granulocytes	CAGAATCAGTGCCATT
Granulocytes	CAGAATCCAACGATCT
Granulocytes	CAGAATCCATAGAAAC
Granulocytes	CAGAATCGTGATGCCC
Granulocytes	CAGAATCTCTGCAGTA
Granulocytes	CAGAGAGGTAGCCTAT
Granulocytes	CAGAGAGTCGAACGGA
Granulocytes	CAGATCAAGACAAAGG
Granulocytes	CAGATCAAGAGTCTGG
Granulocytes	CAGATCAAGTACATGA
Granulocytes	CAGATCATCAAGGTAA
Granulocytes	CAGATCATCAGCACAT
Granulocytes	CAGCAGCAGAATAGGG
Granulocytes	CAGCAGCAGCTTCGCG
Granulocytes	CAGCAGCGTCTGATTG
Granulocytes	CAGCAGCTCCTTCAAT
Granulocytes	CAGCATAAGAGACTTA
Granulocytes	CAGCATAAGTGTCCCG
Granulocytes	CAGCATACACTACAGT
Granulocytes	CAGCATAGTATCTGCA
Granulocytes	CAGCATAGTTGTGGAG
Granulocytes	CAGCCGACAATCCGAT
Granulocytes	CAGCCGAGTCATGCAT
Granulocytes	CAGCCGAGTGCACTTA
Granulocytes	CAGCCGATCCGTCATC
Granulocytes	CAGCGACAGGTGCTTT
Granulocytes	CAGCGACCATACGCCG
Granulocytes	CAGCTAACATGGATGG
Granulocytes	CAGCTAAGTGTGAAAT
Granulocytes	CAGCTAAGTTTCGCTC
Granulocytes	CAGCTAATCCCAGGTG
Granulocytes	CAGCTAATCCCATTTA
Granulocytes	CAGCTGGAGACGCTTT
Granulocytes	CAGCTGGAGGGTTCCC
Granulocytes	CAGCTGGCAAGTCTAC
Granulocytes	CAGCTGGCAATAGAGT
Granulocytes	CAGCTGGTCGCACTCT
Granulocytes	CAGCTGGTCTTGAGAC
Granulocytes	CAGGTGCAGGATCGCA
Granulocytes	CAGGTGCAGGGTGTTG
Granulocytes	CAGGTGCGTCCAACTA
Granulocytes	CAGGTGCTCCGCATAA
Granulocytes	CAGTAACCAAACGTGG
Granulocytes	CAGTAACGTACGACCC
Granulocytes	CATATGGAGGAATTAC
Granulocytes	CATATTCCATGCCACG
Granulocytes	CATATTCCATTCTTAC
Granulocytes	CATATTCGTAATCGTC
Granulocytes	CATATTCGTAGGGTAC
Granulocytes	CATCAAGCAGGCGATA
Granulocytes	CATCAAGCATGAAGTA
Granulocytes	CATCAAGGTCTAGCCG
Granulocytes	CATCAAGTCAAAGACA
Granulocytes	CATCAAGTCTCCAGGG
Granulocytes	CATCAGAAGGGAACGG
Granulocytes	CATCCACAGCCAGTAG
Granulocytes	CATCCACAGGGATGGG
Granulocytes	CATCCACCACGGCCAT
Granulocytes	CATCCACCAGGTCTCG
Granulocytes	CATCCACCATTTCACT
Granulocytes	CATCCACGTTAGATGA
Granulocytes	CATCGAAAGCAGCGTA
[truncated: 3,821 more rows]
