# Supplementary material for: scQCEA: a framework for annotation and quality control report of single-cell RNA-sequencing data
Source: BMC Genomics. 2023 Jul 6;24:381. doi: 10.1186/s12864-023-09447-6 (PMC10327311; doi:10.1186/s12864-023-09447-6)
Supplement: Supplementary file 2 — Additional file 2: Supplementary file 2. To demonstrate the utility of scQCEA, we apply the workflow to the sixteen gene expression profiles of eight patients with metastatic melanoma, prepared from pre- and post-treatment experimental batches. You can find the QC interactive report at: https://github.com/isarnassiri/scQCEA/tree/Example-of-Application. Download and unzip the OGC_Interactive_QC_Report_P180121.zip file. You can open CLICK_ME.html file without using rStudio/R. [file 12864_2023_9447_MOESM2_ESM.zip › Inputs/10X-gex-grouped/FAI5649A18/P180121-keep_FAI5649A18_Celltype_assignment_toCells_PlusClusters.txt]

geneSet	cell	Freq	cluster
T-cells	AAACCTGAGCGTTCCG	2062	1
T-cells	AAACCTGCAGTATAAG	2062	1
T-cells	AAACCTGGTCACCTAA	2062	1
T-cells	AAACGGGAGGCTCATT	2062	1
T-cells	AAACGGGGTAAGTGTA	2062	1
T-cells	AAACGGGTCCAAGCCG	2062	1
T-cells	AAACGGGTCCGAAGAG	2062	1
T-cells	AAAGATGCAGCCTATA	2062	1
T-cells	AAAGATGGTGGCGAAT	2062	1
T-cells	AAAGCAAAGAATTGTG	2062	1
T-cells	AAAGCAAAGCTCCCAG	2062	1
T-cells	AAAGCAAAGGTAGCTG	2062	1
T-cells	AAAGCAACATCACCCT	2062	1
T-cells	AAAGCAATCGGCGCAT	2062	1
T-cells	AAAGTAGAGACCGGAT	2062	1
T-cells	AAAGTAGAGCTGTCTA	2062	1
T-cells	AAAGTAGAGGAGTTGC	2062	1
T-cells	AAAGTAGAGGGCTTGA	2062	1
T-cells	AAAGTAGCAGCTTAAC	2062	1
T-cells	AAAGTAGCAGTAGAGC	2062	1
T-cells	AAAGTAGCAGTTAACC	2062	1
T-cells	AAAGTAGCATTAACCG	2062	1
T-cells	AAAGTAGTCGGCCGAT	2062	1
T-cells	AAAGTAGTCTCTAGGA	2062	1
T-cells	AAAGTAGTCTCTGTCG	2062	1
T-cells	AAATGCCTCACGCGGT	2062	1
T-cells	AACACGTAGAAGGTGA	2062	1
T-cells	AACACGTAGGATGGAA	2062	1
T-cells	AACACGTCATCACAAC	2062	1
T-cells	AACACGTCATCAGTCA	2062	1
T-cells	AACACGTGTCGGCACT	2062	1
T-cells	AACACGTGTTCAGGCC	2062	1
T-cells	AACCATGAGAAGAAGC	2062	1
T-cells	AACCATGAGAGGGCTT	2062	1
T-cells	AACCATGAGCACCGTC	2062	1
T-cells	AACCATGCAAGACACG	2062	1
T-cells	AACCATGGTTACTGAC	2062	1
T-cells	AACCATGTCAGGCGAA	2062	1
T-cells	AACCATGTCCATGAAC	2062	1
T-cells	AACCGCGCATTGGCGC	2062	1
T-cells	AACGTTGGTCTCCCTA	2062	1
T-cells	AACGTTGTCCGTCATC	2062	1
T-cells	AACTCAGCACATAACC	2062	1
T-cells	AACTCAGCACTCAGGC	2062	1
T-cells	AACTCAGGTCCTCCAT	2062	1
T-cells	AACTCAGTCGTTACGA	2062	1
T-cells	AACTCCCAGTCGAGTG	2062	1
T-cells	AACTCCCCAACACGCC	2062	1
T-cells	AACTCCCGTGAGTATA	2062	1
T-cells	AACTCCCGTTTCGCTC	2062	1
T-cells	AACTCCCTCAGTACGT	2062	1
T-cells	AACTCCCTCCTGCCAT	2062	1
T-cells	AACTCTTAGAGTAATC	2062	1
T-cells	AACTCTTCAATAGCGG	2062	1
T-cells	AACTCTTGTTACAGAA	2062	1
T-cells	AACTCTTTCTTGCCGT	2062	1
T-cells	AACTGGTAGGGCACTA	2062	1
T-cells	AACTGGTAGTCCATAC	2062	1
T-cells	AACTGGTAGTGTGGCA	2062	1
T-cells	AACTTTCAGAATAGGG	2062	1
T-cells	AACTTTCAGCCAGTTT	2062	1
T-cells	AACTTTCGTCTCTTAT	2062	1
T-cells	AACTTTCTCCTAGGGC	2062	1
T-cells	AACTTTCTCTTCTGGC	2062	1
T-cells	AAGACCTCAGTGAGTG	2062	1
T-cells	AAGACCTCATCTGGTA	2062	1
T-cells	AAGACCTTCCACGCAG	2062	1
T-cells	AAGACCTTCCCTTGTG	2062	1
T-cells	AAGCCGCAGAGAACAG	2062	1
T-cells	AAGCCGCCACGTCTCT	2062	1
T-cells	AAGCCGCCATTGGCGC	2062	1
T-cells	AAGCCGCGTACGACCC	2062	1
T-cells	AAGCCGCGTAGTAGTA	2062	1
T-cells	AAGCCGCGTATCAGTC	2062	1
T-cells	AAGCCGCGTTCAGCGC	2062	1
T-cells	AAGGAGCGTAAGAGGA	2062	1
T-cells	AAGGAGCGTGACAAAT	2062	1
T-cells	AAGGCAGAGTCGATAA	2062	1
T-cells	AAGGCAGCAAAGCAAT	2062	1
T-cells	AAGGCAGCAAGTAATG	2062	1
T-cells	AAGGCAGCAGATCGGA	2062	1
T-cells	AAGGCAGGTACGACCC	2062	1
T-cells	AAGGTTCCAATCGAAA	2062	1
T-cells	AAGGTTCCAGCAGTTT	2062	1
T-cells	AAGGTTCCAGGCAGTA	2062	1
T-cells	AAGGTTCCAGTGACAG	2062	1
T-cells	AAGGTTCTCGCAAACT	2062	1
T-cells	AAGTCTGAGTTTCCTT	2062	1
T-cells	AAGTCTGCACATGTGT	2062	1
T-cells	AAGTCTGCAGGTGGAT	2062	1
T-cells	AATCCAGAGTTAAGTG	2062	1
T-cells	AATCCAGTCGTCGTTC	2062	1
T-cells	AATCCAGTCTACTCAT	2062	1
T-cells	AATCCAGTCTCGTTTA	2062	1
T-cells	AATCGGTAGTCCAGGA	2062	1
T-cells	AATCGGTCAAACTGTC	2062	1
T-cells	AATCGGTCATCGATTG	2062	1
T-cells	AATCGGTCATGGTCTA	2062	1
T-cells	AATCGGTGTAGCGTAG	2062	1
T-cells	AATCGGTTCAGCGATT	2062	1
T-cells	AATCGGTTCATTGCCC	2062	1
T-cells	ACACCAAAGCGCCTTG	2062	1
T-cells	ACACCAAGTGCACGAA	2062	1
T-cells	ACACCAAGTTCGAATC	2062	1
T-cells	ACACCAATCTATCGCC	2062	1
T-cells	ACACCCTAGGTGCACA	2062	1
T-cells	ACACCCTGTCTCCCTA	2062	1
T-cells	ACACCCTGTGGTAACG	2062	1
T-cells	ACACCCTTCATCTGCC	2062	1
T-cells	ACACCCTTCGAGCCCA	2062	1
T-cells	ACACCGGAGCCGCCTA	2062	1
T-cells	ACACCGGGTCGAATCT	2062	1
T-cells	ACACCGGGTTACCGAT	2062	1
T-cells	ACACCGGTCGGAGCAA	2062	1
T-cells	ACACCGGTCGTCGTTC	2062	1
T-cells	ACACTGACAGACGCCT	2062	1
T-cells	ACACTGAGTGATGATA	2062	1
T-cells	ACACTGATCAAACCAC	2062	1
T-cells	ACAGCCGGTATAGGGC	2062	1
T-cells	ACAGCCGGTCCCGACA	2062	1
T-cells	ACAGCCGGTTAAGTAG	2062	1
T-cells	ACAGCCGTCCCAAGTA	2062	1
T-cells	ACAGCCGTCTCTTGAT	2062	1
T-cells	ACAGCTAAGTGGGATC	2062	1
T-cells	ACAGCTACAGTATGCT	2062	1
T-cells	ACAGCTAGTGCCTTGG	2062	1
T-cells	ACATACGAGAGGTTGC	2062	1
T-cells	ACATACGAGAGTCTGG	2062	1
T-cells	ACATACGAGGAGCGTT	2062	1
T-cells	ACATACGAGGTCATCT	2062	1
T-cells	ACATACGCACTTGGAT	2062	1
T-cells	ACATACGTCGTGGTCG	2062	1
T-cells	ACATCAGAGGTAAACT	2062	1
T-cells	ACATCAGGTGGCCCTA	2062	1
T-cells	ACATCAGGTGTAAGTA	2062	1
T-cells	ACATCAGTCGAATGGG	2062	1
T-cells	ACATGGTAGAGGACGG	2062	1
T-cells	ACATGGTCACGAAAGC	2062	1
T-cells	ACCAGTAAGAGTTGGC	2062	1
T-cells	ACCAGTAGTCAAACTC	2062	1
T-cells	ACCAGTAGTCAGATAA	2062	1
T-cells	ACCAGTATCGGCATCG	2062	1
T-cells	ACCAGTATCTAACTCT	2062	1
T-cells	ACCCACTGTAAATGTG	2062	1
T-cells	ACCCACTGTTATCGGT	2062	1
T-cells	ACCGTAAAGCGGCTTC	2062	1
T-cells	ACCTTTAAGAAACGAG	2062	1
T-cells	ACCTTTAAGCAGGCTA	2062	1
T-cells	ACCTTTAAGCCACTAT	2062	1
T-cells	ACCTTTACAGCATGAG	2062	1
T-cells	ACCTTTAGTATATGGA	2062	1
T-cells	ACGAGCCAGAGTGAGA	2062	1
T-cells	ACGAGCCAGCACAGGT	2062	1
T-cells	ACGAGCCGTGGGTCAA	2062	1
T-cells	ACGAGCCTCCTTAATC	2062	1
T-cells	ACGAGCCTCTGCGTAA	2062	1
T-cells	ACGAGCCTCTTCATGT	2062	1
T-cells	ACGAGGAAGGGCTCTC	2062	1
T-cells	ACGAGGAGTGAAAGAG	2062	1
T-cells	ACGAGGATCCAAACAC	2062	1
T-cells	ACGATACAGGGTTTCT	2062	1
T-cells	ACGATACAGGTGCAAC	2062	1
T-cells	ACGATACTCAGTTTGG	2062	1
T-cells	ACGATGTAGGCCATAG	2062	1
T-cells	ACGATGTCAGTCCTTC	2062	1
T-cells	ACGATGTCATTCTTAC	2062	1
T-cells	ACGATGTTCCATGCTC	2062	1
T-cells	ACGCAGCCAGTCACTA	2062	1
T-cells	ACGCAGCGTTATGTGC	2062	1
T-cells	ACGCAGCTCTGGGCCA	2062	1
T-cells	ACGCCAGAGCCAGGAT	2062	1
T-cells	ACGCCAGCAGCTGTAT	2062	1
T-cells	ACGCCAGTCGCAAACT	2062	1
T-cells	ACGCCAGTCGCACTCT	2062	1
T-cells	ACGCCAGTCTGCGGCA	2062	1
T-cells	ACGCCGATCCGAGCCA	2062	1
T-cells	ACGGCCAAGCGATCCC	2062	1
T-cells	ACGGCCACACAAGCCC	2062	1
T-cells	ACGGCCAGTTAAGGGC	2062	1
T-cells	ACGGCCATCACTCTTA	2062	1
T-cells	ACGGGCTAGAAGGTGA	2062	1
T-cells	ACGGGCTAGAGCTGCA	2062	1
T-cells	ACGGGCTAGCGAGAAA	2062	1
T-cells	ACGGGCTCACCAACCG	2062	1
T-cells	ACGGGCTCACCTTGTC	2062	1
T-cells	ACGGGCTGTGAGTATA	2062	1
T-cells	ACGGGCTTCGTCCAGG	2062	1
T-cells	ACGGGTCAGATGTCGG	2062	1
T-cells	ACGGGTCAGCTTATCG	2062	1
T-cells	ACGGGTCCACATAACC	2062	1
T-cells	ACGGGTCGTTCTGTTT	2062	1
T-cells	ACGGGTCTCTTCGAGA	2062	1
T-cells	ACGTCAAAGATATGGT	2062	1
T-cells	ACGTCAACAAACCTAC	2062	1
T-cells	ACGTCAAGTAGAAAGG	2062	1
T-cells	ACTATCTAGGACGAAA	2062	1
T-cells	ACTATCTTCACCAGGC	2062	1
T-cells	ACTATCTTCGGTCTAA	2062	1
T-cells	ACTATCTTCTTCTGGC	2062	1
T-cells	ACTGAACAGACCTTTG	2062	1
T-cells	ACTGAACCAAAGCAAT	2062	1
T-cells	ACTGAACGTAGGGACT	2062	1
T-cells	ACTGAACTCCGATATG	2062	1
T-cells	ACTGAACTCTCCAACC	2062	1
T-cells	ACTGAGTAGCATCATC	2062	1
T-cells	ACTGAGTTCAGGTTCA	2062	1
T-cells	ACTGAGTTCATCGATG	2062	1
T-cells	ACTGAGTTCGTCCGTT	2062	1
T-cells	ACTGATGAGCAGCGTA	2062	1
T-cells	ACTGATGAGTACATGA	2062	1
T-cells	ACTGATGAGTACTTGC	2062	1
T-cells	ACTGATGCAGCTTAAC	2062	1
T-cells	ACTGATGCATTTGCCC	2062	1
T-cells	ACTGATGGTCTGCAAT	2062	1
T-cells	ACTGATGTCAGTTGAC	2062	1
T-cells	ACTGCTCAGACTTTCG	2062	1
T-cells	ACTGCTCAGCTACCGC	2062	1
T-cells	ACTGCTCCACGCGAAA	2062	1
T-cells	ACTGCTCCAGTTCCCT	2062	1
T-cells	ACTGCTCCATCATCCC	2062	1
T-cells	ACTGCTCGTCCGCTGA	2062	1
T-cells	ACTGTCCAGACAGAGA	2062	1
T-cells	ACTGTCCAGGAACTGC	2062	1
T-cells	ACTGTCCAGTCTCGGC	2062	1
T-cells	ACTGTCCGTAAACACA	2062	1
T-cells	ACTGTCCGTCGCATCG	2062	1
T-cells	ACTTACTAGTCGATAA	2062	1
T-cells	ACTTACTGTGTCTGAT	2062	1
T-cells	ACTTACTTCCCTTGTG	2062	1
T-cells	ACTTACTTCCGTAGTA	2062	1
T-cells	ACTTGTTCACTTCTGC	2062	1
T-cells	ACTTGTTCATTACCTT	2062	1
T-cells	ACTTGTTGTGTTGAGG	2062	1
T-cells	ACTTGTTTCAACGGGA	2062	1
T-cells	ACTTTCACATGTTCCC	2062	1
T-cells	ACTTTCAGTCTCCACT	2062	1
T-cells	AGAATAGAGCAGATCG	2062	1
T-cells	AGAATAGAGGTAGCCA	2062	1
T-cells	AGAATAGCAAAGCGGT	2062	1
T-cells	AGAATAGCAAGACACG	2062	1
T-cells	AGAATAGTCATGCTCC	2062	1
T-cells	AGAATAGTCTACCTGC	2062	1
T-cells	AGACGTTCAAGGTTCT	2062	1
T-cells	AGACGTTCACCAGGTC	2062	1
T-cells	AGACGTTGTACAGCAG	2062	1
T-cells	AGACGTTGTATAATGG	2062	1
T-cells	AGACGTTGTCTCTCTG	2062	1
T-cells	AGAGCGAAGAGTGAGA	2062	1
T-cells	AGAGCGAAGCCAGGAT	2062	1
T-cells	AGAGCGACATGTAAGA	2062	1
T-cells	AGAGCGATCCACGCAG	2062	1
T-cells	AGAGCGATCTTGCAAG	2062	1
T-cells	AGAGCTTAGCTTATCG	2062	1
T-cells	AGAGCTTAGGCCCTCA	2062	1
T-cells	AGAGCTTGTGCGAAAC	2062	1
T-cells	AGAGTGGAGAGCTTCT	2062	1
T-cells	AGAGTGGAGAGGGATA	2062	1
T-cells	AGAGTGGGTGGGTATG	2062	1
T-cells	AGATTGCCAATGGAGC	2062	1
T-cells	AGATTGCGTCAAGCGA	2062	1
T-cells	AGATTGCGTCTTCTCG	2062	1
T-cells	AGATTGCGTTACCAGT	2062	1
T-cells	AGATTGCTCACGGTTA	2062	1
T-cells	AGATTGCTCAGTTTGG	2062	1
T-cells	AGCAGCCAGCACAGGT	2062	1
T-cells	AGCAGCCAGGCCATAG	2062	1
T-cells	AGCAGCCCAACTGCTA	2062	1
T-cells	AGCAGCCGTCTAGAGG	2062	1
T-cells	AGCAGCCTCTGTGCAA	2062	1
T-cells	AGCATACGTTTAGGAA	2062	1
T-cells	AGCATACTCTGTCAAG	2062	1
T-cells	AGCCTAAAGACATAAC	2062	1
T-cells	AGCCTAAAGCCGATTT	2062	1
T-cells	AGCCTAAAGCTAACTC	2062	1
T-cells	AGCCTAAAGGACAGCT	2062	1
T-cells	AGCCTAACAAGCTGAG	2062	1
T-cells	AGCCTAACAGCGTCCA	2062	1
T-cells	AGCCTAACAGGGTTAG	2062	1
T-cells	AGCCTAACAGGTCCAC	2062	1
T-cells	AGCCTAACAGTTCCCT	2062	1
T-cells	AGCCTAATCAGCAACT	2062	1
T-cells	AGCCTAATCCTAGAAC	2062	1
T-cells	AGCCTAATCTGCGGCA	2062	1
T-cells	AGCGGTCAGCTCCTTC	2062	1
T-cells	AGCGGTCCAAGAAAGG	2062	1
T-cells	AGCGGTCCAGCTTCGG	2062	1
T-cells	AGCGGTCGTCGAGTTT	2062	1
T-cells	AGCGTATCAACTGCGC	2062	1
T-cells	AGCGTATCACGAAGCA	2062	1
T-cells	AGCGTATCATCTCCCA	2062	1
T-cells	AGCGTATGTGATGCCC	2062	1
T-cells	AGCTCCTAGTGTACGG	2062	1
T-cells	AGCTCCTTCCTCCTAG	2062	1
T-cells	AGCTCTCAGACCCACC	2062	1
T-cells	AGCTCTCAGTCTTGCA	2062	1
T-cells	AGCTCTCTCCGTAGTA	2062	1
T-cells	AGCTTGAAGTGTTAGA	2062	1
T-cells	AGCTTGAGTCAGAATA	2062	1
T-cells	AGGCCACAGTGAACGC	2062	1
T-cells	AGGCCACCAACTGCTA	2062	1
T-cells	AGGCCACCAAGAAAGG	2062	1
T-cells	AGGCCACGTAGCAAAT	2062	1
T-cells	AGGCCACGTCCATGAT	2062	1
T-cells	AGGCCACGTTGCTCCT	2062	1
T-cells	AGGCCACTCAACACCA	2062	1
T-cells	AGGCCACTCTGCAAGT	2062	1
T-cells	AGGCCACTCTTAGAGC	2062	1
T-cells	AGGCCGTAGCCCGAAA	2062	1
T-cells	AGGCCGTAGTCCAGGA	2062	1
T-cells	AGGCCGTGTATCTGCA	2062	1
T-cells	AGGCCGTGTGCCTTGG	2062	1
T-cells	AGGCCGTGTTAGTGGG	2062	1
T-cells	AGGGAGTAGCTGAACG	2062	1
T-cells	AGGGAGTAGTCAATAG	2062	1
T-cells	AGGGAGTCACACCGAC	2062	1
T-cells	AGGGAGTGTTGATTGC	2062	1
T-cells	AGGGAGTTCATGTCTT	2062	1
T-cells	AGGGAGTTCTGGTATG	2062	1
T-cells	AGGGATGAGCGCTTAT	2062	1
T-cells	AGGGATGCAGTCTTCC	2062	1
T-cells	AGGGTGAAGTGAACAT	2062	1
T-cells	AGGGTGACAGCTGTGC	2062	1
T-cells	AGGGTGATCACGCATA	2062	1
T-cells	AGGGTGATCATAAAGG	2062	1
T-cells	AGGGTGATCTACCTGC	2062	1
T-cells	AGGGTGATCTTGACGA	2062	1
T-cells	AGGTCATCAGATTGCT	2062	1
T-cells	AGGTCATGTCAAAGAT	2062	1
T-cells	AGGTCCGAGCGTCTAT	2062	1
T-cells	AGGTCCGCAGGCAGTA	2062	1
T-cells	AGGTCCGCATTGAGCT	2062	1
T-cells	AGGTCCGGTCAGAAGC	2062	1
T-cells	AGGTCCGGTGTATGGG	2062	1
T-cells	AGTAGTCAGATAGCAT	2062	1
T-cells	AGTAGTCGTGGAAAGA	2062	1
T-cells	AGTAGTCTCTCGATGA	2062	1
T-cells	AGTCTTTCAGACGCTC	2062	1
T-cells	AGTCTTTGTTTACTCT	2062	1
T-cells	AGTGAGGAGGCGATAC	2062	1
T-cells	AGTGAGGAGGGTGTTG	2062	1
T-cells	AGTGAGGTCAAACCGT	2062	1
T-cells	AGTGAGGTCGTATCAG	2062	1
T-cells	AGTGGGACAAGTCTGT	2062	1
T-cells	AGTGGGACAGGCAGTA	2062	1
T-cells	AGTGGGATCCACTCCA	2062	1
T-cells	AGTGGGATCTCTTATG	2062	1
T-cells	AGTGTCACACAACGCC	2062	1
T-cells	AGTGTCAGTTCTCATT	2062	1
T-cells	AGTGTCAGTTTGTGTG	2062	1
T-cells	AGTGTCATCAACACGT	2062	1
T-cells	AGTGTCATCACCAGGC	2062	1
T-cells	AGTGTCATCCTCGCAT	2062	1
T-cells	AGTTGGTAGACGACGT	2062	1
T-cells	AGTTGGTAGTGGAGTC	2062	1
T-cells	AGTTGGTCAATCTACG	2062	1
T-cells	ATAACGCCATACCATG	2062	1
T-cells	ATAACGCGTAGTAGTA	2062	1
T-cells	ATAACGCGTCAAAGAT	2062	1
T-cells	ATAACGCGTGTTGGGA	2062	1
T-cells	ATAAGAGCAAATCCGT	2062	1
T-cells	ATAAGAGCACGTCAGC	2062	1
T-cells	ATAAGAGCATTGTGCA	2062	1
T-cells	ATAAGAGTCCTGCCAT	2062	1
T-cells	ATAAGAGTCGACGGAA	2062	1
T-cells	ATAAGAGTCTCAAGTG	2062	1
T-cells	ATAGACCCAATCCAAC	2062	1
T-cells	ATAGACCCAGTCACTA	2062	1
T-cells	ATAGACCGTCATGCAT	2062	1
T-cells	ATAGACCGTTGTGGAG	2062	1
T-cells	ATCACGAAGCTGGAAC	2062	1
T-cells	ATCACGACACTGTGTA	2062	1
T-cells	ATCACGACAGCCAATT	2062	1
T-cells	ATCACGATCCCAAGAT	2062	1
T-cells	ATCACGATCCTCTAGC	2062	1
T-cells	ATCATCTAGCTAACAA	2062	1
T-cells	ATCATCTTCCCGGATG	2062	1
T-cells	ATCATGGAGAGGGCTT	2062	1
T-cells	ATCATGGAGATGTAAC	2062	1
T-cells	ATCATGGCAAGCCGCT	2062	1
T-cells	ATCATGGGTGCGCTTG	2062	1
T-cells	ATCCACCCAGATCCAT	2062	1
T-cells	ATCCACCGTCGCATAT	2062	1
T-cells	ATCCACCTCGTTTAGG	2062	1
T-cells	ATCCGAAAGATCGGGT	2062	1
T-cells	ATCCGAAAGTAATCCC	2062	1
T-cells	ATCCGAACAAGCCTAT	2062	1
T-cells	ATCCGAAGTGTTCTTT	2062	1
T-cells	ATCCGAATCAGGCAAG	2062	1
T-cells	ATCCGAATCTGCCCTA	2062	1
T-cells	ATCGAGTAGAGCTGCA	2062	1
T-cells	ATCGAGTAGATGTTAG	2062	1
T-cells	ATCGAGTAGCGTTTAC	2062	1
T-cells	ATCGAGTCATGTTGAC	2062	1
T-cells	ATCGAGTGTAGCTGCC	2062	1
T-cells	ATCGAGTTCTCGCATC	2062	1
T-cells	ATCTACTCATGACATC	2062	1
T-cells	ATCTACTGTTTGCATG	2062	1
T-cells	ATCTACTTCCTACAGA	2062	1
T-cells	ATCTGCCAGCTAGTTC	2062	1
T-cells	ATCTGCCGTACCGTTA	2062	1
T-cells	ATCTGCCGTCATATGC	2062	1
T-cells	ATCTGCCGTGTCAATC	2062	1
T-cells	ATCTGCCGTTCACCTC	2062	1
T-cells	ATGAGGGAGCCAGTAG	2062	1
T-cells	ATGAGGGCATCGACGC	2062	1
T-cells	ATGAGGGGTAATCACC	2062	1
T-cells	ATGAGGGGTGTAATGA	2062	1
T-cells	ATGCGATAGACCTTTG	2062	1
T-cells	ATGCGATAGCCCAATT	2062	1
T-cells	ATGCGATCATGTCTCC	2062	1
T-cells	ATGCGATGTATCTGCA	2062	1
T-cells	ATGGGAGCAATGCCAT	2062	1
T-cells	ATGGGAGGTACACCGC	2062	1
T-cells	ATGGGAGTCAGTTGAC	2062	1
T-cells	ATGGGAGTCTTGCATT	2062	1
T-cells	ATGTGTGAGGACACCA	2062	1
T-cells	ATGTGTGCACGACGAA	2062	1
T-cells	ATGTGTGGTCGCATCG	2062	1
T-cells	ATTACTCAGAAGGCCT	2062	1
T-cells	ATTACTCAGCCCGAAA	2062	1
T-cells	ATTACTCAGCTACCGC	2062	1
T-cells	ATTACTCAGCTGTTCA	2062	1
T-cells	ATTACTCGTACAAGTA	2062	1
T-cells	ATTACTCTCCAAACTG	2062	1
T-cells	ATTACTCTCCTATTCA	2062	1
T-cells	ATTATCCAGACATAAC	2062	1
T-cells	ATTATCCAGTACGCGA	2062	1
T-cells	ATTATCCAGTCAAGCG	2062	1
T-cells	ATTATCCCACGCTTTC	2062	1
T-cells	ATTATCCCAGATCCAT	2062	1
T-cells	ATTATCCCAGGGATTG	2062	1
T-cells	ATTATCCGTAAATACG	2062	1
T-cells	ATTATCCTCCATTCTA	2062	1
T-cells	ATTATCCTCCTCCTAG	2062	1
T-cells	ATTATCCTCTAACTGG	2062	1
T-cells	ATTCTACCACATGTGT	2062	1
T-cells	ATTCTACCATCACCCT	2062	1
T-cells	ATTCTACGTCTTCGTC	2062	1
T-cells	ATTCTACTCGATGAGG	2062	1
T-cells	ATTCTACTCTGAAAGA	2062	1
T-cells	ATTGGACCAATGGAGC	2062	1
T-cells	ATTGGACCATACGCTA	2062	1
T-cells	ATTGGACCATCGGGTC	2062	1
T-cells	ATTGGACGTCGTGGCT	2062	1
T-cells	ATTGGACGTTAAGACA	2062	1
T-cells	ATTGGTGAGATGTTAG	2062	1
T-cells	ATTGGTGCACATGTGT	2062	1
T-cells	ATTGGTGCACTAGTAC	2062	1
T-cells	ATTGGTGCAGCCTGTG	2062	1
T-cells	ATTGGTGGTGAACCTT	2062	1
T-cells	ATTGGTGGTTATCCGA	2062	1
T-cells	ATTGGTGTCTGTCTAT	2062	1
T-cells	ATTTCTGAGAGCCTAG	2062	1
T-cells	ATTTCTGAGTACGCGA	2062	1
T-cells	ATTTCTGAGTTTCCTT	2062	1
T-cells	ATTTCTGCACCAACCG	2062	1
T-cells	ATTTCTGCATTTCAGG	2062	1
T-cells	ATTTCTGCATTTGCCC	2062	1
T-cells	CAACCAAAGAGTACCG	2062	1
T-cells	CAACCAAAGTTTCCTT	2062	1
T-cells	CAACCAACAGACAAAT	2062	1
T-cells	CAACCAACATACGCTA	2062	1
T-cells	CAACCAATCACATGCA	2062	1
T-cells	CAACCTCAGATGCGAC	2062	1
T-cells	CAACCTCCAGCCTATA	2062	1
T-cells	CAACCTCGTAAGTGTA	2062	1
T-cells	CAACCTCGTCAATACC	2062	1
T-cells	CAACCTCTCTTCGAGA	2062	1
T-cells	CAACTAGCAAGAAAGG	2062	1
T-cells	CAACTAGGTTCCCTTG	2062	1
T-cells	CAACTAGTCGGTGTTA	2062	1
T-cells	CAAGAAAAGTGACATA	2062	1
T-cells	CAAGAAAGTCGAAAGC	2062	1
T-cells	CAAGAAATCAATCACG	2062	1
T-cells	CAAGAAATCCGAGCCA	2062	1
T-cells	CAAGATCTCTTCGAGA	2062	1
T-cells	CAAGGCCAGCTCCCAG	2062	1
T-cells	CAAGGCCCAACAACCT	2062	1
T-cells	CAAGGCCGTTTCCACC	2062	1
T-cells	CAAGGCCTCGCTTAGA	2062	1
T-cells	CAAGGCCTCTGCTTGC	2062	1
T-cells	CAAGTTGAGCGTGAGT	2062	1
T-cells	CAAGTTGAGCTTATCG	2062	1
T-cells	CAAGTTGCAAAGTGCG	2062	1
T-cells	CAAGTTGCAAGAAGAG	2062	1
T-cells	CAAGTTGCATCAGTCA	2062	1
T-cells	CAAGTTGTCAGCGATT	2062	1
T-cells	CAAGTTGTCTACCAGA	2062	1
T-cells	CACAAACAGCCCAATT	2062	1
T-cells	CACAAACAGGCATGGT	2062	1
T-cells	CACAAACCATTACCTT	2062	1
T-cells	CACAAACGTCGAGATG	2062	1
T-cells	CACACAAAGCTATGCT	2062	1
T-cells	CACACAACATACCATG	2062	1
T-cells	CACACAAGTCTTGTCC	2062	1
T-cells	CACACCTAGCATGGCA	2062	1
T-cells	CACACCTAGGGTTCCC	2062	1
T-cells	CACACCTCAAGAGTCG	2062	1
T-cells	CACACCTCAAGCGCTC	2062	1
T-cells	CACACCTCACAGCCCA	2062	1
T-cells	CACACCTCATCCAACA	2062	1
T-cells	CACACCTCATTCTTAC	2062	1
T-cells	CACACTCAGTCGATAA	2062	1
T-cells	CACACTCCAAGGTTTC	2062	1
T-cells	CACACTCGTGCCTGGT	2062	1
T-cells	CACACTCGTTAGAACA	2062	1
T-cells	CACACTCTCCAATGGT	2062	1
T-cells	CACAGGCAGATCCTGT	2062	1
T-cells	CACAGGCAGTACATGA	2062	1
T-cells	CACAGGCAGTCCGGTC	2062	1
T-cells	CACAGGCCAGGTCCAC	2062	1
T-cells	CACAGGCCAGTAAGCG	2062	1
T-cells	CACAGGCGTCTAACGT	2062	1
T-cells	CACAGGCGTTTGTTTC	2062	1
T-cells	CACAGTAAGCCACTAT	2062	1
T-cells	CACAGTAAGGCTAGCA	2062	1
T-cells	CACAGTATCTTCATGT	2062	1
T-cells	CACATAGCAAGCGATG	2062	1
T-cells	CACATAGCATCGATTG	2062	1
T-cells	CACATAGGTGTAATGA	2062	1
T-cells	CACATAGTCAGCTGGC	2062	1
T-cells	CACATTTAGTCGATAA	2062	1
T-cells	CACATTTCAATGAATG	2062	1
T-cells	CACATTTCACCTGGTG	2062	1
T-cells	CACATTTGTACAGCAG	2062	1
T-cells	CACATTTGTGTCCTCT	2062	1
T-cells	CACATTTGTTGGGACA	2062	1
T-cells	CACATTTGTTTGGGCC	2062	1
T-cells	CACCACTAGAAGGACA	2062	1
T-cells	CACCACTAGACTTTCG	2062	1
T-cells	CACCACTAGTGGGCTA	2062	1
T-cells	CACCACTCATTACGAC	2062	1
T-cells	CACCACTGTGCCTTGG	2062	1
T-cells	CACCACTTCCAGAGGA	2062	1
T-cells	CACCACTTCTGTCAAG	2062	1
T-cells	CACCAGGAGGCTAGGT	2062	1
T-cells	CACCAGGAGGGATGGG	2062	1
T-cells	CACCAGGCACCCAGTG	2062	1
T-cells	CACCAGGCATTGGCGC	2062	1
T-cells	CACCAGGTCACCACCT	2062	1
T-cells	CACCAGGTCATCGGAT	2062	1
T-cells	CACCTTGCACCCTATC	2062	1
T-cells	CACCTTGCAGTTCCCT	2062	1
T-cells	CACCTTGCATCTCCCA	2062	1
T-cells	CACCTTGGTACAAGTA	2062	1
T-cells	CACCTTGGTTTAGGAA	2062	1
T-cells	CACCTTGTCATTTGGG	2062	1
T-cells	CACTCCAAGCGATAGC	2062	1
T-cells	CACTCCAAGTCCTCCT	2062	1
T-cells	CACTCCAGTATAGGGC	2062	1
T-cells	CACTCCATCCCGGATG	2062	1
T-cells	CACTCCATCCCTAATT	2062	1
T-cells	CAGAATCAGACGCACA	2062	1
T-cells	CAGAATCAGGCACATG	2062	1
T-cells	CAGAATCCAATAAGCA	2062	1
T-cells	CAGAATCCACCTTGTC	2062	1
T-cells	CAGAATCCATCGGAAG	2062	1
T-cells	CAGAATCGTAGCTCCG	2062	1
T-cells	CAGAATCGTATAGTAG	2062	1
T-cells	CAGAATCGTGACGGTA	2062	1
T-cells	CAGAATCTCAGTCAGT	2062	1
T-cells	CAGAGAGAGACAGGCT	2062	1
T-cells	CAGAGAGCAGCTGGCT	2062	1
T-cells	CAGATCAAGAACAACT	2062	1
T-cells	CAGATCAAGGCCCTCA	2062	1
T-cells	CAGATCAAGGTGCTTT	2062	1
T-cells	CAGATCACAATGGTCT	2062	1
T-cells	CAGATCACACAGGTTT	2062	1
T-cells	CAGATCACAGACTCGC	2062	1
T-cells	CAGATCACAGCTGCTG	2062	1
T-cells	CAGATCATCACAGGCC	2062	1
T-cells	CAGCAGCAGACAATAC	2062	1
T-cells	CAGCAGCAGAGTGACC	2062	1
T-cells	CAGCAGCAGGAATTAC	2062	1
T-cells	CAGCAGCTCGGAGGTA	2062	1
T-cells	CAGCATACAGACGTAG	2062	1
T-cells	CAGCATACAGGCTGAA	2062	1
T-cells	CAGCATATCTGCTTGC	2062	1
T-cells	CAGCCGAAGCTGCCCA	2062	1
T-cells	CAGCCGAAGGGTATCG	2062	1
T-cells	CAGCCGAAGTTTGCGT	2062	1
T-cells	CAGCCGACACCACGTG	2062	1
T-cells	CAGCCGACACCAGCAC	2062	1
T-cells	CAGCCGACACCCATGG	2062	1
T-cells	CAGCCGACAGTCCTTC	2062	1
T-cells	CAGCCGAGTAGCCTCG	2062	1
T-cells	CAGCCGAGTCTAAAGA	2062	1
T-cells	CAGCCGAGTCTTGCGG	2062	1
T-cells	CAGCCGATCCTCAATT	2062	1
T-cells	CAGCGACGTTTGTTTC	2062	1
T-cells	CAGCGACTCACTTCAT	2062	1
T-cells	CAGCTAACATCCCACT	2062	1
T-cells	CAGCTAACATCGGGTC	2062	1
T-cells	CAGCTAATCCCTCTTT	2062	1
T-cells	CAGCTGGAGTTCGCAT	2062	1
T-cells	CAGCTGGCACGCCAGT	2062	1
T-cells	CAGCTGGGTACATCCA	2062	1
T-cells	CAGCTGGGTGCCTGCA	2062	1
T-cells	CAGCTGGGTTGTCTTT	2062	1
T-cells	CAGCTGGTCGGCTACG	2062	1
T-cells	CAGGTGCAGTGTGAAT	2062	1
T-cells	CAGGTGCCACACCGAC	2062	1
T-cells	CAGGTGCCAGCTGTGC	2062	1
T-cells	CAGGTGCGTAACGTTC	2062	1
T-cells	CAGGTGCGTGGCAAAC	2062	1
T-cells	CAGTAACAGACAGAGA	2062	1
T-cells	CAGTAACAGCATCATC	2062	1
T-cells	CAGTAACTCGACGGAA	2062	1
T-cells	CAGTCCTGTACAGTGG	2062	1
T-cells	CAGTCCTGTCTCCACT	2062	1
T-cells	CATATGGAGTGACATA	2062	1
T-cells	CATATGGCACAGTCGC	2062	1
T-cells	CATATGGGTCAAAGCG	2062	1
T-cells	CATATGGTCAAACCAC	2062	1
T-cells	CATATGGTCGAGAGCA	2062	1
T-cells	CATATTCCAGGCTCAC	2062	1
T-cells	CATATTCGTGAGGGTT	2062	1
T-cells	CATATTCTCAGAGCTT	2062	1
T-cells	CATATTCTCGGACAAG	2062	1
T-cells	CATCAAGCATTGTGCA	2062	1
T-cells	CATCAAGGTTGTACAC	2062	1
T-cells	CATCAAGGTTGTCGCG	2062	1
T-cells	CATCAAGTCTAACTTC	2062	1
T-cells	CATCAGAAGAAGATTC	2062	1
T-cells	CATCAGACAGTGAGTG	2062	1
T-cells	CATCAGAGTTACAGAA	2062	1
T-cells	CATCCACAGTAGGCCA	2062	1
T-cells	CATCCACCATACTCTT	2062	1
T-cells	CATCCACGTATATGAG	2062	1
T-cells	CATCCACGTCATATCG	2062	1
T-cells	CATCCACGTGCAACTT	2062	1
T-cells	CATCCACTCGGACAAG	2062	1
T-cells	CATCCACTCGTACGGC	2062	1
T-cells	CATCGAAGTTCGGGCT	2062	1
T-cells	CATCGGGGTTATGTGC	2062	1
T-cells	CATCGGGTCTCGAGTA	2062	1
T-cells	CATGACAAGACGCAAC	2062	1
T-cells	CATGACACACGGCTAC	2062	1
T-cells	CATGACACATGGTAGG	2062	1
T-cells	CATGACAGTATTAGCC	2062	1
T-cells	CATGACAGTGCTAGCC	2062	1
T-cells	CATGACAGTTACTGAC	2062	1
T-cells	CATGACATCCAGTAGT	2062	1
T-cells	CATGCCTAGACATAAC	2062	1
T-cells	CATGCCTCAATGGAGC	2062	1
T-cells	CATGCCTGTAAATGTG	2062	1
T-cells	CATGCCTTCAGGTAAA	2062	1
T-cells	CATGCCTTCTTCTGGC	2062	1
T-cells	CATGGCGCAAACGCGA	2062	1
T-cells	CATGGCGCAAAGCAAT	2062	1
T-cells	CATGGCGGTACTCTCC	2062	1
T-cells	CATGGCGGTGTGAAAT	2062	1
T-cells	CATTATCAGCGTTGCC	2062	1
T-cells	CATTATCCAGCTTAAC	2062	1
T-cells	CATTATCGTGCCTGGT	2062	1
T-cells	CATTCGCAGAAGGACA	2062	1
T-cells	CATTCGCAGCGATGAC	2062	1
T-cells	CATTCGCAGTAGGCCA	2062	1
T-cells	CATTCGCCACACAGAG	2062	1
T-cells	CATTCGCGTACACCGC	2062	1
T-cells	CATTCGCGTTGGTTTG	2062	1
T-cells	CATTCGCTCTGCTGCT	2062	1
T-cells	CCAATCCCACTTCTGC	2062	1
T-cells	CCAATCCCATGCCTTC	2062	1
T-cells	CCAATCCCATGTCGAT	2062	1
T-cells	CCAATCCGTTCCGTCT	2062	1
T-cells	CCAATCCTCATAACCG	2062	1
T-cells	CCAATCCTCTCCTATA	2062	1
T-cells	CCACCTAAGAGTTGGC	2062	1
T-cells	CCACCTAAGCAATATG	2062	1
T-cells	CCACCTACACAGGTTT	2062	1
T-cells	CCACCTACAGTTAACC	2062	1
T-cells	CCACGGACATGCGCAC	2062	1
T-cells	CCACGGATCATGTGGT	2062	1
T-cells	CCACTACAGACCTTTG	2062	1
T-cells	CCACTACAGGTGTGGT	2062	1
T-cells	CCACTACCATATACGC	2062	1
T-cells	CCACTACGTTTAAGCC	2062	1
T-cells	CCAGCGAAGTATGACA	2062	1
T-cells	CCAGCGATCAGTCCCT	2062	1
T-cells	CCAGCGATCGGATGTT	2062	1
T-cells	CCATGTCCAAAGGTGC	2062	1
T-cells	CCATGTCGTATGGTTC	2062	1
T-cells	CCATGTCTCCGAATGT	2062	1
T-cells	CCATGTCTCGTAGGAG	2062	1
T-cells	CCATTCGAGCCTATGT	2062	1
T-cells	CCATTCGCATCACGAT	2062	1
T-cells	CCATTCGTCTCCAACC	2062	1
T-cells	CCCAATCCAAAGGCGT	2062	1
T-cells	CCCAATCCAATTGCTG	2062	1
T-cells	CCCAGTTGTGTGGTTT	2062	1
T-cells	CCCTCCTAGCGTCTAT	2062	1
T-cells	CCCTCCTCATGTCGAT	2062	1
T-cells	CCCTCCTTCTAGAGTC	2062	1
T-cells	CCCTCCTTCTCAAACG	2062	1
T-cells	CCCTCCTTCTCTGTCG	2062	1
T-cells	CCCTCCTTCTTGTATC	2062	1
T-cells	CCGGGATAGCGAGAAA	2062	1
T-cells	CCGGGATGTTCGAATC	2062	1
T-cells	CCGGGATTCTGCCCTA	2062	1
T-cells	CCGGTAGCAGTCAGAG	2062	1
T-cells	CCGGTAGGTTATGCGT	2062	1
T-cells	CCGGTAGTCAACACCA	2062	1
T-cells	CCGTACTTCAACACTG	2062	1
T-cells	CCGTACTTCAGGCGAA	2062	1
T-cells	CCGTACTTCATTCACT	2062	1
T-cells	CCGTACTTCGGCGCTA	2062	1
T-cells	CCGTGGACAGTATCTG	2062	1
T-cells	CCGTGGAGTATCTGCA	2062	1
T-cells	CCGTGGATCAGTCAGT	2062	1
T-cells	CCGTGGATCCAATGGT	2062	1
T-cells	CCGTGGATCGTTGCCT	2062	1
T-cells	CCGTTCAAGAGACTAT	2062	1
T-cells	CCGTTCATCAGTTGAC	2062	1
T-cells	CCGTTCATCGCCGTGA	2062	1
T-cells	CCGTTCATCTCGATGA	2062	1
T-cells	CCTAAAGAGGGATGGG	2062	1
T-cells	CCTAAAGAGGGTATCG	2062	1
T-cells	CCTAAAGCAAGAGTCG	2062	1
T-cells	CCTAAAGCACTCTGTC	2062	1
T-cells	CCTAAAGCATAAGACA	2062	1
T-cells	CCTAAAGGTGAGGCTA	2062	1
T-cells	CCTACACGTAGCCTAT	2062	1
T-cells	CCTACACTCTGCAGTA	2062	1
T-cells	CCTACCAAGATGAGAG	2062	1
T-cells	CCTACCACACTCTGTC	2062	1
T-cells	CCTACCACATATACCG	2062	1
T-cells	CCTACCATCAACACCA	2062	1
T-cells	CCTACCATCTACTATC	2062	1
T-cells	CCTAGCTAGAGGGATA	2062	1
T-cells	CCTAGCTCAGTATAAG	2062	1
T-cells	CCTAGCTCAGTCCTTC	2062	1
T-cells	CCTAGCTCATGGGACA	2062	1
T-cells	CCTAGCTTCCCAAGAT	2062	1
T-cells	CCTAGCTTCTGGCGAC	2062	1
T-cells	CCTATTACAGGATTGG	2062	1
T-cells	CCTATTAGTCTAGTCA	2062	1
T-cells	CCTCAGTGTCGCGTGT	2062	1
T-cells	CCTCAGTTCAGCTCTC	2062	1
T-cells	CCTCAGTTCTAACCGA	2062	1
T-cells	CCTCAGTTCTAACGGT	2062	1
T-cells	CCTCTGAGTCCAGTTA	2062	1
T-cells	CCTCTGATCATCTGTT	2062	1
T-cells	CCTCTGATCGGATGTT	2062	1
T-cells	CCTTACGAGATGTGTA	2062	1
T-cells	CCTTACGCACTGTTAG	2062	1
T-cells	CCTTACGTCGCAAGCC	2062	1
T-cells	CCTTACGTCGTCACGG	2062	1
T-cells	CCTTACGTCTATCCTA	2062	1
T-cells	CCTTCCCCACGCATCG	2062	1
T-cells	CCTTCCCGTAGGAGTC	2062	1
T-cells	CCTTCCCGTTATGCGT	2062	1
T-cells	CCTTCGACAGTATGCT	2062	1
T-cells	CCTTCGATCCTTGCCA	2062	1
T-cells	CCTTTCTAGCGTAATA	2062	1
T-cells	CCTTTCTAGGAGCGTT	2062	1
T-cells	CCTTTCTAGTGGACGT	2062	1
T-cells	CCTTTCTAGTGGAGAA	2062	1
T-cells	CCTTTCTCACTGTGTA	2062	1
T-cells	CCTTTCTCAGATGGCA	2062	1
T-cells	CCTTTCTCAGCCAATT	2062	1
T-cells	CCTTTCTCAGTCACTA	2062	1
T-cells	CCTTTCTCATGGTTGT	2062	1
T-cells	CCTTTCTGTATGCTTG	2062	1
T-cells	CCTTTCTTCAAACCGT	2062	1
T-cells	CCTTTCTTCGCATGAT	2062	1
T-cells	CCTTTCTTCGTTTAGG	2062	1
T-cells	CGAACATTCCATGAAC	2062	1
T-cells	CGAACATTCGTTTAGG	2062	1
T-cells	CGAATGTAGCGCTTAT	2062	1
T-cells	CGAATGTAGTGTTAGA	2062	1
T-cells	CGAATGTCAATAAGCA	2062	1
T-cells	CGAATGTCACTCAGGC	2062	1
T-cells	CGACCTTCACGTCTCT	2062	1
T-cells	CGACCTTCAGCATACT	2062	1
T-cells	CGACCTTGTCGTGGCT	2062	1
T-cells	CGACCTTTCCAGATCA	2062	1
T-cells	CGACCTTTCTGCAAGT	2062	1
T-cells	CGACTTCAGATGTTAG	2062	1
T-cells	CGACTTCAGCAATATG	2062	1
T-cells	CGACTTCAGCACCGCT	2062	1
T-cells	CGACTTCTCACATGCA	2062	1
T-cells	CGACTTCTCCAGTAGT	2062	1
T-cells	CGACTTCTCCTAGGGC	2062	1
T-cells	CGAGAAGCAAGCCCAC	2062	1
T-cells	CGAGCACCAAGTCTAC	2062	1
T-cells	CGAGCACCACGGCTAC	2062	1
T-cells	CGAGCCAAGGCGCTCT	2062	1
T-cells	CGAGCCAAGTAATCCC	2062	1
T-cells	CGAGCCATCTTGGGTA	2062	1
T-cells	CGATCGGCAGACGCCT	2062	1
T-cells	CGATCGGGTAAGGGCT	2062	1
T-cells	CGATCGGGTGTCGCTG	2062	1
T-cells	CGATCGGTCAGTTCGA	2062	1
T-cells	CGATCGGTCTATCCCG	2062	1
T-cells	CGATGGCAGGTAGCCA	2062	1
T-cells	CGATGGCAGTTGAGTA	2062	1
T-cells	CGATGGCCACAGACAG	2062	1
T-cells	CGATGGCGTAGCTGCC	2062	1
T-cells	CGATGGCGTATTCTCT	2062	1
T-cells	CGATGGCGTCATGCAT	2062	1
T-cells	CGATGGCGTTCTGTTT	2062	1
T-cells	CGATGTAAGACATAAC	2062	1
T-cells	CGATGTAAGCCATCGC	2062	1
T-cells	CGATGTAAGCTCAACT	2062	1
T-cells	CGATGTAAGGAGTTTA	2062	1
T-cells	CGATGTACATTAGGCT	2062	1
T-cells	CGATGTAGTACTCGCG	2062	1
T-cells	CGATGTATCCTGTAGA	2062	1
T-cells	CGATGTATCTATCCTA	2062	1
T-cells	CGATTGAAGTACATGA	2062	1
T-cells	CGATTGACAGGCAGTA	2062	1
T-cells	CGATTGACATAGACTC	2062	1
T-cells	CGATTGACATATGGTC	2062	1
T-cells	CGATTGAGTACCTACA	2062	1
T-cells	CGATTGATCCTCTAGC	2062	1
T-cells	CGATTGATCGGCGCAT	2062	1
T-cells	CGCCAAGCATTGGGCC	2062	1
T-cells	CGCCAAGGTACATGTC	2062	1
T-cells	CGCCAAGGTCGGCTCA	2062	1
T-cells	CGCCAAGGTTCCTCCA	2062	1
T-cells	CGCCAAGTCAGCGATT	2062	1
T-cells	CGCGGTACAATCGAAA	2062	1
T-cells	CGCGGTATCGTTACGA	2062	1
T-cells	CGCGTTTGTTATCACG	2062	1
T-cells	CGCGTTTGTTCCTCCA	2062	1
T-cells	CGCTATCAGAGTTGGC	2062	1
T-cells	CGCTATCCACGCCAGT	2062	1
T-cells	CGCTATCCATCCGCGA	2062	1
T-cells	CGCTATCGTATTAGCC	2062	1
T-cells	CGCTATCGTCGAGATG	2062	1
T-cells	CGCTATCGTGGTCCGT	2062	1
T-cells	CGCTATCTCAGCATGT	2062	1
T-cells	CGCTATCTCGCTAGCG	2062	1
T-cells	CGCTGGAAGTTCCACA	2062	1
T-cells	CGCTGGAGTCTAGTGT	2062	1
T-cells	CGCTGGAGTGGTCTCG	2062	1
T-cells	CGCTGGAGTTTGACTG	2062	1
T-cells	CGCTTCAAGATATGGT	2062	1
T-cells	CGCTTCAGTAAGGGCT	2062	1
T-cells	CGCTTCAGTAGCGTAG	2062	1
T-cells	CGCTTCATCTAGAGTC	2062	1
T-cells	CGCTTCATCTGCTGCT	2062	1
T-cells	CGGACACAGCGACGTA	2062	1
T-cells	CGGACACAGCTAGCCC	2062	1
T-cells	CGGACACCATGGTAGG	2062	1
T-cells	CGGACACTCATCACCC	2062	1
T-cells	CGGACACTCTTGCATT	2062	1
T-cells	CGGACGTAGAAGGGTA	2062	1
T-cells	CGGACGTAGCTGTTCA	2062	1
T-cells	CGGACGTCAAATCCGT	2062	1
T-cells	CGGACGTCAATCCGAT	2062	1
T-cells	CGGACGTCATTGCGGC	2062	1
T-cells	CGGACGTTCATGTCTT	2062	1
T-cells	CGGACTGAGTGAAGAG	2062	1
T-cells	CGGACTGGTTTGACAC	2062	1
T-cells	CGGAGCTAGCATCATC	2062	1
T-cells	CGGAGCTCAGCTGCAC	2062	1
T-cells	CGGAGCTCAGTCTTCC	2062	1
T-cells	CGGAGCTCATGTAAGA	2062	1
T-cells	CGGAGCTGTCCTGCTT	2062	1
T-cells	CGGAGCTTCTTTACAC	2062	1
T-cells	CGGCTAGAGGATGGTC	2062	1
T-cells	CGGCTAGAGGCAATTA	2062	1
T-cells	CGGCTAGCACGCGAAA	2062	1
T-cells	CGGCTAGGTAGTAGTA	2062	1
T-cells	CGGCTAGGTATGCTTG	2062	1
T-cells	CGGCTAGGTGTTTGGT	2062	1
T-cells	CGGCTAGTCGCATGAT	2062	1
T-cells	CGGGTCAAGCAGATCG	2062	1
T-cells	CGGGTCAAGTACGCGA	2062	1
T-cells	CGGGTCACATGCCTTC	2062	1
T-cells	CGGGTCAGTACAGACG	2062	1
T-cells	CGGGTCATCGGACAAG	2062	1
T-cells	CGGTTAAAGTATTGGA	2062	1
T-cells	CGGTTAAGTCGCATCG	2062	1
T-cells	CGTAGCGAGCACCGTC	2062	1
T-cells	CGTAGCGCAAGTCTGT	2062	1
T-cells	CGTAGCGGTTCTGGTA	2062	1
T-cells	CGTAGGCAGAGTACAT	2062	1
T-cells	CGTAGGCGTTTAGGAA	2062	1
T-cells	CGTAGGCTCAGCAACT	2062	1
T-cells	CGTCACTGTCCCTTGT	2062	1
T-cells	CGTCACTGTCTCTTTA	2062	1
T-cells	CGTCACTGTTGGACCC	2062	1
T-cells	CGTCACTTCCGAACGC	2062	1
T-cells	CGTCAGGAGAAGGTTT	2062	1
T-cells	CGTCAGGAGTCGATAA	2062	1
T-cells	CGTCAGGCACATAACC	2062	1
T-cells	CGTCAGGCACCGAATT	2062	1
T-cells	CGTCAGGGTACCGTAT	2062	1
T-cells	CGTCAGGGTCAAAGAT	2062	1
T-cells	CGTCAGGGTGAAAGAG	2062	1
T-cells	CGTCAGGTCATATCGG	2062	1
T-cells	CGTCCATAGAAGGTTT	2062	1
T-cells	CGTCCATAGCTAGGCA	2062	1
T-cells	CGTCCATCAACAACCT	2062	1
T-cells	CGTCCATCAAGTTGTC	2062	1
T-cells	CGTCCATGTGTGTGCC	2062	1
T-cells	CGTCTACAGCAGCCTC	2062	1
T-cells	CGTCTACAGTATCGAA	2062	1
T-cells	CGTCTACCAGGGTATG	2062	1
T-cells	CGTCTACGTATGCTTG	2062	1
T-cells	CGTCTACGTCGACTGC	2062	1
T-cells	CGTCTACGTTGTCGCG	2062	1
T-cells	CGTCTACTCAAACAAG	2062	1
T-cells	CGTGAGCAGGTGTGGT	2062	1
T-cells	CGTGAGCGTCTAAAGA	2062	1
T-cells	CGTGAGCGTTCATGGT	2062	1
T-cells	CGTGTAAAGCTAACTC	2062	1
T-cells	CGTGTAACAGGCTCAC	2062	1
T-cells	CGTGTAACATAGTAAG	2062	1
T-cells	CGTGTAAGTGCACCAC	2062	1
T-cells	CGTGTCTTCCACGAAT	2062	1
T-cells	CGTTAGAAGTCAAGGC	2062	1
T-cells	CGTTAGAGTCTGGTCG	2062	1
T-cells	CGTTAGATCGCTTGTC	2062	1
T-cells	CGTTCTGCAAGTCTGT	2062	1
T-cells	CGTTCTGCACAGAGGT	2062	1
T-cells	CGTTCTGTCCTGCTTG	2062	1
T-cells	CGTTGGGGTTCAGTAC	2062	1
T-cells	CTAACTTAGCAATCTC	2062	1
T-cells	CTAACTTTCCAGAAGG	2062	1
T-cells	CTAACTTTCGGCATCG	2062	1
T-cells	CTAACTTTCGTACGGC	2062	1
T-cells	CTAAGACAGCCGATTT	2062	1
T-cells	CTAAGACCAACTGCTA	2062	1
T-cells	CTAAGACCATGCCCGA	2062	1
T-cells	CTAAGACGTAAGGGCT	2062	1
T-cells	CTAAGACGTACCATCA	2062	1
T-cells	CTAAGACGTTAAGAAC	2062	1
T-cells	CTAAGACTCAAGAAGT	2062	1
T-cells	CTAATGGAGTCACGCC	2062	1
T-cells	CTAATGGCAATCTACG	2062	1
T-cells	CTAATGGTCCCACTTG	2062	1
T-cells	CTACACCAGACTAGGC	2062	1
T-cells	CTACACCAGACTGTAA	2062	1
T-cells	CTACACCCAGGTCGTC	2062	1
T-cells	CTACACCGTGCATCTA	2062	1
T-cells	CTACACCGTTGATTCG	2062	1
T-cells	CTACATTAGGGTATCG	2062	1
T-cells	CTACATTGTGACTCAT	2062	1
T-cells	CTACATTGTTATCCGA	2062	1
T-cells	CTACATTGTTGCTCCT	2062	1
T-cells	CTACATTTCATGCATG	2062	1
T-cells	CTACATTTCCCAACGG	2062	1
T-cells	CTACATTTCTTGAGAC	2062	1
T-cells	CTACCCAAGGGAGTAA	2062	1
T-cells	CTACCCACAAGCGATG	2062	1
T-cells	CTACCCACAAGGACAC	2062	1
T-cells	CTACCCACAAGTTGTC	2062	1
T-cells	CTACCCATCAAACGGG	2062	1
T-cells	CTACCCATCAAGCCTA	2062	1
T-cells	CTACCCATCCCTGACT	2062	1
T-cells	CTACCCATCGAGCCCA	2062	1
T-cells	CTACCCATCTTGTCAT	2062	1
T-cells	CTACGTCAGGTAGCTG	2062	1
T-cells	CTACGTCCAATGTAAG	2062	1
T-cells	CTACGTCGTCGCTTCT	2062	1
T-cells	CTACGTCGTTCAGTAC	2062	1
T-cells	CTAGAGTAGAAACCAT	2062	1
T-cells	CTAGAGTAGGCCCTCA	2062	1
T-cells	CTAGAGTCATCCGCGA	2062	1
T-cells	CTAGAGTTCATGTGGT	2062	1
T-cells	CTAGAGTTCGACGGAA	2062	1
T-cells	CTAGCCTAGGGTATCG	2062	1
T-cells	CTAGCCTCATTAGCCA	2062	1
T-cells	CTAGCCTGTCTTCGTC	2062	1
T-cells	CTAGCCTGTGTGTGCC	2062	1
T-cells	CTAGTGATCCTCAATT	2062	1
T-cells	CTCACACAGAACTGTA	2062	1
T-cells	CTCACACAGGTGCACA	2062	1
T-cells	CTCACACCACCTTGTC	2062	1
T-cells	CTCACACCATGTAAGA	2062	1
T-cells	CTCACACGTCAGCTAT	2062	1
T-cells	CTCACACGTCTGATCA	2062	1
T-cells	CTCACACGTCTGGTCG	2062	1
T-cells	CTCACACTCCTCCTAG	2062	1
T-cells	CTCAGAACAGGCAGTA	2062	1
T-cells	CTCAGAATCTCGTTTA	2062	1
T-cells	CTCATTACAGATGAGC	2062	1
T-cells	CTCATTATCAGCACAT	2062	1
T-cells	CTCATTATCATCACCC	2062	1
T-cells	CTCCTAGAGCTAGGCA	2062	1
T-cells	CTCCTAGCACTCTGTC	2062	1
T-cells	CTCCTAGCATGCTAGT	2062	1
T-cells	CTCCTAGTCAACACCA	2062	1
T-cells	CTCGAAAAGACTTTCG	2062	1
T-cells	CTCGAAACACGTCAGC	2062	1
T-cells	CTCGAAACAGTATCTG	2062	1
T-cells	CTCGAAAGTCGCTTCT	2062	1
T-cells	CTCGAGGAGAGGTACC	2062	1
T-cells	CTCGAGGAGATATACG	2062	1
T-cells	CTCGAGGCAGTAGAGC	2062	1
T-cells	CTCGAGGCATGTCCTC	2062	1
T-cells	CTCGAGGGTCACAAGG	2062	1
T-cells	CTCGAGGTCCCTGACT	2062	1
T-cells	CTCGGAGCAGACGCTC	2062	1
T-cells	CTCGGAGGTTTGGGCC	2062	1
T-cells	CTCGGAGTCATTTGGG	2062	1
T-cells	CTCGGAGTCCATGAGT	2062	1
T-cells	CTCGGGAAGAGTGAGA	2062	1
T-cells	CTCGGGAAGGGTCTCC	2062	1
T-cells	CTCGGGACAATCAGAA	2062	1
T-cells	CTCGGGATCAACGAAA	2062	1
T-cells	CTCGTACAGTGTCTCA	2062	1
T-cells	CTCGTACCAATGGAGC	2062	1
T-cells	CTCGTACCACAAGCCC	2062	1
T-cells	CTCGTACCAGACGCTC	2062	1
T-cells	CTCGTACTCACTTATC	2062	1
T-cells	CTCGTACTCGTACGGC	2062	1
T-cells	CTCGTCACATAGTAAG	2062	1
T-cells	CTCTAATAGGCATGTG	2062	1
T-cells	CTCTAATCACCATGTA	2062	1
T-cells	CTCTAATGTACAGCAG	2062	1
T-cells	CTCTAATGTCAAACTC	2062	1
T-cells	CTCTAATTCACCTTAT	2062	1
T-cells	CTCTAATTCAGGATCT	2062	1
T-cells	CTCTACGGTTGTTTGG	2062	1
T-cells	CTCTACGTCGCCAAAT	2062	1
T-cells	CTCTGGTGTGAAAGAG	2062	1
T-cells	CTCTGGTTCAAAGACA	2062	1
T-cells	CTCTGGTTCACTTCAT	2062	1
T-cells	CTGAAACAGTGAACGC	2062	1
T-cells	CTGAAACCACGGATAG	2062	1
T-cells	CTGAAACTCCCTTGCA	2062	1
T-cells	CTGAAGTCAGACACTT	2062	1
T-cells	CTGAAGTCAGCCTGTG	2062	1
T-cells	CTGAAGTCATGCCTAA	2062	1
T-cells	CTGAAGTGTGCTGTAT	2062	1
T-cells	CTGAAGTGTTAGATGA	2062	1
T-cells	CTGAAGTTCGCCATAA	2062	1
T-cells	CTGATAGAGCCTATGT	2062	1
T-cells	CTGATAGAGTGTTGAA	2062	1
T-cells	CTGATAGCACATGTGT	2062	1
T-cells	CTGATAGTCAGGCGAA	2062	1
T-cells	CTGATAGTCCACGTTC	2062	1
T-cells	CTGATCCCACGAAAGC	2062	1
T-cells	CTGATCCGTGGTAACG	2062	1
T-cells	CTGATCCGTTGCGTTA	2062	1
T-cells	CTGATCCTCACCTCGT	2062	1
T-cells	CTGATCCTCTATCCTA	2062	1
T-cells	CTGATCCTCTCCGGTT	2062	1
T-cells	CTGCCTAAGTAACCCT	2062	1
T-cells	CTGCCTACAATGGAGC	2062	1
T-cells	CTGCCTACATCCCACT	2062	1
T-cells	CTGCGGAAGACAGGCT	2062	1
T-cells	CTGCGGAAGGCGATAC	2062	1
T-cells	CTGCGGACAACTGCTA	2062	1
T-cells	CTGCGGACACTCAGGC	2062	1
T-cells	CTGCGGACAGTTTACG	2062	1
T-cells	CTGCGGAGTTTGTTGG	2062	1
T-cells	CTGCGGATCGTTTGCC	2062	1
T-cells	CTGCGGATCTAACTTC	2062	1
T-cells	CTGCGGATCTACGAGT	2062	1
T-cells	CTGCTGTAGCAGGCTA	2062	1
T-cells	CTGCTGTGTTCTCATT	2062	1
T-cells	CTGCTGTTCATGGTCA	2062	1
T-cells	CTGCTGTTCTGAGTGT	2062	1
T-cells	CTGCTGTTCTTTACAC	2062	1
T-cells	CTGGTCTGTATCAGTC	2062	1
T-cells	CTGGTCTTCTCGTATT	2062	1
T-cells	CTGTGCTAGGTTCCTA	2062	1
T-cells	CTGTTTAAGGTGATTA	2062	1
T-cells	CTGTTTACACAGGTTT	2062	1
T-cells	CTGTTTAGTGAGGGTT	2062	1
T-cells	CTGTTTATCGGCTTGG	2062	1
T-cells	CTTAACTAGTGTCCAT	2062	1
T-cells	CTTAACTCAGACACTT	2062	1
T-cells	CTTAACTGTGTGCGTC	2062	1
T-cells	CTTAACTGTTTGTTTC	2062	1
T-cells	CTTACCGAGCAACGGT	2062	1
T-cells	CTTACCGAGGGCTTGA	2062	1
T-cells	CTTACCGGTAAGTGTA	2062	1
T-cells	CTTACCGGTCCGAGTC	2062	1
T-cells	CTTACCGTCATTCACT	2062	1
T-cells	CTTACCGTCGCTAGCG	2062	1
T-cells	CTTACCGTCGTTGCCT	2062	1
T-cells	CTTAGGACATCTCCCA	2062	1
T-cells	CTTAGGAGTCGGCACT	2062	1
T-cells	CTTAGGAGTTCCGGCA	2062	1
T-cells	CTTAGGAGTTTCCACC	2062	1
T-cells	CTTCTCTGTAAATGAC	2062	1
T-cells	CTTCTCTGTGAACCTT	2062	1
T-cells	CTTCTCTTCACCTTAT	2062	1
T-cells	CTTCTCTTCATTGCGA	2062	1
T-cells	CTTGGCTCAGCTGCTG	2062	1
T-cells	CTTGGCTCAGGTGGAT	2062	1
T-cells	CTTGGCTGTCTAGGTT	2062	1
T-cells	CTTGGCTTCGTACCGG	2062	1
T-cells	CTTGGCTTCTCCCTGA	2062	1
T-cells	CTTTGCGAGGGTATCG	2062	1
T-cells	CTTTGCGCACATCCAA	2062	1
T-cells	CTTTGCGCAGGTCGTC	2062	1
T-cells	CTTTGCGCATTTGCCC	2062	1
T-cells	CTTTGCGGTATGAAAC	2062	1
T-cells	GAAACTCAGACATAAC	2062	1
T-cells	GAAACTCAGGGAACGG	2062	1
T-cells	GAAACTCCACATGACT	2062	1
T-cells	GAAACTCCAGCTTCGG	2062	1
T-cells	GAAACTCGTTATGTGC	2062	1
T-cells	GAAACTCTCAACCAAC	2062	1
T-cells	GAAACTCTCACAATGC	2062	1
T-cells	GAAATGACAAAGTGCG	2062	1
T-cells	GAAATGACAAGCTGAG	2062	1
T-cells	GAAATGAGTCGAGATG	2062	1
T-cells	GAAATGAGTTCTGGTA	2062	1
T-cells	GAACATCAGATCACGG	2062	1
T-cells	GAACATCCACGTTGGC	2062	1
T-cells	GAACATCGTCCATGAT	2062	1
T-cells	GAACCTACACCTTGTC	2062	1
T-cells	GAACCTAGTTAAGAAC	2062	1
T-cells	GAACCTAGTTTACTCT	2062	1
T-cells	GAACCTATCAGGATCT	2062	1
T-cells	GAACGGAGTAGCCTCG	2062	1
T-cells	GAACGGATCCCAAGAT	2062	1
T-cells	GAACGGATCGTTACAG	2062	1
T-cells	GAACGGATCTCGCATC	2062	1
T-cells	GAACGGATCTGAAAGA	2062	1
T-cells	GAAGCAGAGAAACGCC	2062	1
T-cells	GAAGCAGAGCACCGTC	2062	1
T-cells	GAAGCAGCATGTCGAT	2062	1
T-cells	GAAGCAGCATTTGCCC	2062	1
T-cells	GAAGCAGGTCAAAGAT	2062	1
T-cells	GAAGCAGGTTGGAGGT	2062	1
T-cells	GAAGCAGTCAACGGGA	2062	1
T-cells	GAAGCAGTCGATCCCT	2062	1
T-cells	GAAGCAGTCGGCGCTA	2062	1
T-cells	GAATAAGGTTGAGGTG	2062	1
T-cells	GAATAAGTCACCGGGT	2062	1
T-cells	GAATAAGTCCGCAAGC	2062	1
T-cells	GAATAAGTCGTTACGA	2062	1
T-cells	GAATAAGTCTATGTGG	2062	1
T-cells	GAATGAAAGCCCGAAA	2062	1
T-cells	GAATGAAAGCTATGCT	2062	1
T-cells	GAATGAAAGTGGTAGC	2062	1
T-cells	GAATGAACAAGACGTG	2062	1
T-cells	GAATGAACATCGACGC	2062	1
T-cells	GACACGCAGACTAGGC	2062	1
T-cells	GACACGCAGCGTTCCG	2062	1
T-cells	GACACGCAGTGATCGG	2062	1
T-cells	GACACGCAGTTACGGG	2062	1
T-cells	GACACGCCACACAGAG	2062	1
T-cells	GACACGCGTATTACCG	2062	1
T-cells	GACACGCTCCAGTAGT	2062	1
T-cells	GACACGCTCCGTCAAA	2062	1
T-cells	GACAGAGAGATCCCAT	2062	1
T-cells	GACAGAGGTCCGAGTC	2062	1
T-cells	GACAGAGGTGCACCAC	2062	1
T-cells	GACCAATAGTGGTAGC	2062	1
T-cells	GACCAATCACTGAAGG	2062	1
T-cells	GACCAATGTAATTGGA	2062	1
T-cells	GACCAATTCACATGCA	2062	1
T-cells	GACCTGGAGCGTTTAC	2062	1
T-cells	GACCTGGAGGCAAAGA	2062	1
T-cells	GACCTGGCACCAGGTC	2062	1
T-cells	GACCTGGCACTAAGTC	2062	1
T-cells	GACCTGGGTATCAGTC	2062	1
T-cells	GACCTGGGTCAGCTAT	2062	1
T-cells	GACCTGGTCAGTGTTG	2062	1
T-cells	GACCTGGTCGCTTGTC	2062	1
T-cells	GACGCGTAGCTGCGAA	2062	1
T-cells	GACGCGTGTTCAGGCC	2062	1
T-cells	GACGCGTGTTCGCGAC	2062	1
T-cells	GACGCGTTCTGGGCCA	2062	1
T-cells	GACGGCTAGATCCTGT	2062	1
T-cells	GACGGCTAGCTCCCAG	2062	1
T-cells	GACGGCTGTCGAGTTT	2062	1
T-cells	GACGGCTTCAGTCAGT	2062	1
T-cells	GACGGCTTCGCACTCT	2062	1
T-cells	GACGGCTTCGTACCGG	2062	1
T-cells	GACGTGCAGCGATCCC	2062	1
T-cells	GACGTGCAGTAGGCCA	2062	1
T-cells	GACGTGCTCACTCCTG	2062	1
T-cells	GACGTGCTCCGTACAA	2062	1
T-cells	GACGTGCTCTGTCTCG	2062	1
T-cells	GACGTTAAGCGATAGC	2062	1
T-cells	GACTAACAGGGATACC	2062	1
T-cells	GACTAACAGGTCATCT	2062	1
T-cells	GACTAACCAAACCCAT	2062	1
T-cells	GACTAACCAGTTTACG	2062	1
T-cells	GACTAACGTTACGACT	2062	1
T-cells	GACTACACAACTGCTA	2062	1
T-cells	GACTACACAAGCGAGT	2062	1
T-cells	GACTACACATCGGGTC	2062	1
T-cells	GACTACAGTTCGCTAA	2062	1
T-cells	GACTACATCATGTAGC	2062	1
T-cells	GACTACATCGCCAGCA	2062	1
T-cells	GACTGCGGTCAGAGGT	2062	1
T-cells	GACTGCGTCTAACGGT	2062	1
T-cells	GACTGCGTCTTCATGT	2062	1
T-cells	GAGCAGATCGTACCGG	2062	1
T-cells	GAGGTGAGTCGCATCG	2062	1
T-cells	GAGGTGATCCGAGCCA	2062	1
T-cells	GAGGTGATCTAGCACA	2062	1
T-cells	GAGGTGATCTGGTGTA	2062	1
T-cells	GAGGTGATCTGTCTAT	2062	1
T-cells	GAGTCCGAGCTAGTGG	2062	1
T-cells	GAGTCCGGTTTGTTTC	2062	1
T-cells	GAGTCCGTCCACGTTC	2062	1
T-cells	GAGTCCGTCGGAAATA	2062	1
T-cells	GAGTCCGTCTGCAAGT	2062	1
T-cells	GATCAGTAGGCTAGGT	2062	1
T-cells	GATCAGTCATACTCTT	2062	1
T-cells	GATCAGTTCTGTCTAT	2062	1
T-cells	GATCGATAGTTACGGG	2062	1
T-cells	GATCGATCAAGCCGCT	2062	1
T-cells	GATCGATCAGTATAAG	2062	1
T-cells	GATCGATCATCTACGA	2062	1
T-cells	GATCGATGTGCAACTT	2062	1
T-cells	GATCGATTCCAAGCCG	2062	1
T-cells	GATCGATTCTAACTGG	2062	1
T-cells	GATCGATTCTTGTTTG	2062	1
T-cells	GATCGCGGTAACGCGA	2062	1
T-cells	GATCGTAAGAATGTTG	2062	1
T-cells	GATCGTAAGCGTGAGT	2062	1
T-cells	GATCGTACAAGCGAGT	2062	1
T-cells	GATCGTAGTATAATGG	2062	1
T-cells	GATCGTATCATGTCCC	2062	1
T-cells	GATCTAGCACCGAATT	2062	1
T-cells	GATCTAGCAGTGGGAT	2062	1
T-cells	GATCTAGCATTCGACA	2062	1
T-cells	GATCTAGCATTTCAGG	2062	1
T-cells	GATCTAGGTCATGCAT	2062	1
T-cells	GATCTAGGTCCTCTTG	2062	1
T-cells	GATCTAGGTTGACGTT	2062	1
T-cells	GATGAAAAGACGCTTT	2062	1
T-cells	GATGAAATCCATGAGT	2062	1
T-cells	GATGAGGGTAGGCATG	2062	1
T-cells	GATGCTAAGCGTGAGT	2062	1
T-cells	GATGCTAAGTGTCCCG	2062	1
T-cells	GATGCTAGTACCTACA	2062	1
T-cells	GATGCTAGTTGAGGTG	2062	1
T-cells	GATTCAGAGGGTCTCC	2062	1
T-cells	GATTCAGCAGTGGAGT	2062	1
T-cells	GATTCAGGTGACTCAT	2062	1
T-cells	GATTCAGGTTTAGCTG	2062	1
T-cells	GATTCAGTCTAACTGG	2062	1
T-cells	GCAAACTCACCACGTG	2062	1
T-cells	GCAAACTCATCCAACA	2062	1
T-cells	GCAATCACAAAGTGCG	2062	1
T-cells	GCAATCACATCACAAC	2062	1
T-cells	GCAATCACATCCGTGG	2062	1
T-cells	GCAATCAGTTCGCGAC	2062	1
T-cells	GCAATCATCAAACAAG	2062	1
T-cells	GCACATACAACTGCTA	2062	1
T-cells	GCACATAGTCACTTCC	2062	1
T-cells	GCACATATCGGGAGTA	2062	1
T-cells	GCACTCTCAGGCAGTA	2062	1
T-cells	GCACTCTGTAGCCTCG	2062	1
T-cells	GCACTCTTCTTATCTG	2062	1
T-cells	GCACTCTTCTTCCTTC	2062	1
T-cells	GCACTCTTCTTGCCGT	2062	1
T-cells	GCAGCCATCACGATGT	2062	1
T-cells	GCAGTTAAGGCAGGTT	2062	1
T-cells	GCAGTTACATTTCAGG	2062	1
T-cells	GCAGTTAGTACAGTTC	2062	1
T-cells	GCAGTTATCCCAACGG	2062	1
T-cells	GCAGTTATCGTCTGCT	2062	1
T-cells	GCATACAAGGAATTAC	2062	1
T-cells	GCATACACACAGGCCT	2062	1
T-cells	GCATACACACTTGGAT	2062	1
T-cells	GCATACAGTGAAGGCT	2062	1
T-cells	GCATACAGTTGTCGCG	2062	1
T-cells	GCATGATCAAAGCAAT	2062	1
T-cells	GCATGATCAAGCCGTC	2062	1
T-cells	GCATGATCAATAACGA	2062	1
T-cells	GCATGATGTAAACCTC	2062	1
T-cells	GCATGATTCAGCCTAA	2062	1
T-cells	GCATGCGAGAAGGCCT	2062	1
T-cells	GCATGCGAGGTGCTAG	2062	1
T-cells	GCATGCGCACGGTGTC	2062	1
T-cells	GCATGCGGTAGCTTGT	2062	1
T-cells	GCATGCGTCCAGAAGG	2062	1
T-cells	GCATGCGTCGGAAATA	2062	1
T-cells	GCATGCGTCTCCAGGG	2062	1
T-cells	GCATGTAAGGAGTTGC	2062	1
T-cells	GCATGTACACTTAAGC	2062	1
T-cells	GCATGTATCACCAGGC	2062	1
T-cells	GCCAAATAGGGAGTAA	2062	1
T-cells	GCCAAATGTAGAGGAA	2062	1
T-cells	GCCTCTAAGGGCACTA	2062	1
T-cells	GCCTCTAGTAGCTGCC	2062	1
T-cells	GCCTCTAGTCTAGCGC	2062	1
T-cells	GCGACCAAGTCGCCGT	2062	1
T-cells	GCGACCACAATGGACG	2062	1
T-cells	GCGACCATCTGATACG	2062	1
T-cells	GCGAGAAAGTGCGTGA	2062	1
T-cells	GCGAGAACAGGACCCT	2062	1
T-cells	GCGAGAATCGTACCGG	2062	1
T-cells	GCGCAACAGCGTTGCC	2062	1
T-cells	GCGCAGTCATGGATGG	2062	1
T-cells	GCGCAGTGTCAACTGT	2062	1
T-cells	GCGCAGTGTCTTGCGG	2062	1
T-cells	GCGCCAACAAGCCATT	2062	1
T-cells	GCGCCAAGTTGGTAAA	2062	1
T-cells	GCGCCAATCAATACCG	2062	1
T-cells	GCGCCAATCCTGTAGA	2062	1
T-cells	GCGCGATGTCGCTTCT	2062	1
T-cells	GCGCGATTCATGTGGT	2062	1
T-cells	GCGCGATTCGCATGGC	2062	1
T-cells	GCGCGATTCTGCGGCA	2062	1
T-cells	GCGGGTTAGACTAGAT	2062	1
T-cells	GCGGGTTAGTGTACGG	2062	1
T-cells	GCGGGTTCAAATACAG	2062	1
T-cells	GCGGGTTCATCCAACA	2062	1
T-cells	GCGGGTTTCTGAGTGT	2062	1
T-cells	GCTCCTACAGATTGCT	2062	1
T-cells	GCTCCTACAGCTATTG	2062	1
T-cells	GCTCCTAGTAGCCTCG	2062	1
T-cells	GCTCCTATCTAACTCT	2062	1
T-cells	GCTCTGTAGACTTGAA	2062	1
T-cells	GCTCTGTCAAACTGCT	2062	1
T-cells	GCTCTGTGTGTGGCTC	2062	1
T-cells	GCTCTGTTCAACACTG	2062	1
T-cells	GCTGCAGAGAGGGATA	2062	1
T-cells	GCTGCAGAGGCTCTTA	2062	1
T-cells	GCTGCAGAGTATCTCG	2062	1
T-cells	GCTGCGACAACGATGG	2062	1
T-cells	GCTGCGACAAGTCTGT	2062	1
T-cells	GCTGCGACAATGTTGC	2062	1
T-cells	GCTGCGACACTACAGT	2062	1
T-cells	GCTGCTTAGAAGATTC	2062	1
T-cells	GCTGCTTAGAAGGTTT	2062	1
T-cells	GCTGCTTAGGCCGAAT	2062	1
T-cells	GCTGCTTAGGCGTACA	2062	1
T-cells	GCTGCTTCAATAACGA	2062	1
T-cells	GCTGCTTTCTGATTCT	2062	1
T-cells	GCTGGGTAGACAATAC	2062	1
T-cells	GCTGGGTGTTAAGTAG	2062	1
T-cells	GCTGGGTTCGCCTGTT	2062	1
T-cells	GCTTCCACATGATCCA	2062	1
T-cells	GCTTCCAGTAAATACG	2062	1
T-cells	GCTTCCAGTTACGCGC	2062	1
T-cells	GCTTCCATCTGTACGA	2062	1
T-cells	GCTTGAAAGCTGTTCA	2062	1
T-cells	GCTTGAACATTAGGCT	2062	1
T-cells	GCTTGAACATTCGACA	2062	1
T-cells	GCTTGAATCCAGAAGG	2062	1
T-cells	GCTTGAATCGCCATAA	2062	1
T-cells	GGAAAGCCAATGGATA	2062	1
T-cells	GGAAAGCCAGAGTGTG	2062	1
T-cells	GGAAAGCCATGCAACT	2062	1
T-cells	GGAACTTGTCTCTCGT	2062	1
T-cells	GGAACTTTCTACTCAT	2062	1
T-cells	GGAATAAAGTGTTTGC	2062	1
T-cells	GGAATAACACAGGAGT	2062	1
T-cells	GGAATAACACGGTAAG	2062	1
T-cells	GGAATAAGTACCGTTA	2062	1
T-cells	GGAATAAGTATGGTTC	2062	1
T-cells	GGACAAGAGAGTTGGC	2062	1
T-cells	GGACAAGCAGGGTATG	2062	1
T-cells	GGACAAGGTAAGTTCC	2062	1
T-cells	GGACAAGTCCTATGTT	2062	1
T-cells	GGACAAGTCGCCTGAG	2062	1
T-cells	GGACAGAAGAGTCGGT	2062	1
T-cells	GGACAGATCGGTTCGG	2062	1
T-cells	GGACATTCACGAAGCA	2062	1
T-cells	GGACATTCAGCCAGAA	2062	1
T-cells	GGACATTGTCGGGTCT	2062	1
T-cells	GGACATTTCTAAGCCA	2062	1
T-cells	GGACGTCAGGACAGAA	2062	1
T-cells	GGACGTCAGTCTCAAC	2062	1
T-cells	GGACGTCGTGGTCTCG	2062	1
T-cells	GGACGTCTCACGCGGT	2062	1
T-cells	GGACGTCTCCTTTCGG	2062	1
T-cells	GGACGTCTCTCTAGGA	2062	1
T-cells	GGACGTCTCTCTTATG	2062	1
T-cells	GGAGCAAAGGCAGGTT	2062	1
T-cells	GGATGTTCATCCAACA	2062	1
T-cells	GGATGTTGTAATTGGA	2062	1
T-cells	GGATGTTGTTCCCTTG	2062	1
T-cells	GGATGTTGTTTGACTG	2062	1
T-cells	GGATGTTTCAAGGCTT	2062	1
T-cells	GGATGTTTCCAGTAGT	2062	1
T-cells	GGATGTTTCGTCCAGG	2062	1
T-cells	GGATTACAGAAACCAT	2062	1
T-cells	GGATTACAGAGGGATA	2062	1
T-cells	GGATTACCACCATCCT	2062	1
T-cells	GGATTACGTGAGTGAC	2062	1
T-cells	GGATTACTCTCACATT	2062	1
T-cells	GGCAATTAGCTTATCG	2062	1
T-cells	GGCAATTAGTCGAGTG	2062	1
T-cells	GGCAATTAGTTAGGTA	2062	1
T-cells	GGCAATTGTGATGCCC	2062	1
T-cells	GGCAATTTCCATGCTC	2062	1
T-cells	GGCAATTTCGCCGTGA	2062	1
T-cells	GGCAATTTCGTTTATC	2062	1
T-cells	GGCAATTTCTGGGCCA	2062	1
T-cells	GGCCGATAGCGCTCCA	2062	1
T-cells	GGCCGATCAATGTAAG	2062	1
T-cells	GGCCGATCAGTACACT	2062	1
T-cells	GGCCGATGTCTAAACC	2062	1
T-cells	GGCCGATTCTCAAGTG	2062	1
T-cells	GGCCGATTCTGAGTGT	2062	1
T-cells	GGCGACTAGAGACTAT	2062	1
T-cells	GGCGACTAGTGGGCTA	2062	1
T-cells	GGCGACTCATCCTTGC	2062	1
T-cells	GGCGACTGTGTCCTCT	2062	1
T-cells	GGCGACTTCTGGTATG	2062	1
T-cells	GGCGTGTCAGATGGGT	2062	1
T-cells	GGCGTGTTCACCACCT	2062	1
T-cells	GGCTCGACAATGTAAG	2062	1
T-cells	GGCTGGTAGTGGAGAA	2062	1
T-cells	GGCTGGTGTGTTAAGA	2062	1
T-cells	GGCTGGTGTTCTGTTT	2062	1
T-cells	GGCTGGTGTTTAGGAA	2062	1
T-cells	GGGAATGAGCAATCTC	2062	1
T-cells	GGGAATGAGGTGCTAG	2062	1
T-cells	GGGAATGCAGCTGTTA	2062	1
T-cells	GGGAATGCATGAGCGA	2062	1
T-cells	GGGAATGGTCCGAACC	2062	1
T-cells	GGGAATGGTTGACGTT	2062	1
T-cells	GGGAATGTCCTCTAGC	2062	1
T-cells	GGGACCTAGACTTGAA	2062	1
T-cells	GGGACCTAGGTGCTAG	2062	1
T-cells	GGGACCTTCAGGATCT	2062	1
T-cells	GGGACCTTCCCGACTT	2062	1
T-cells	GGGACCTTCGTCGTTC	2062	1
T-cells	GGGAGATCAATGGAGC	2062	1
T-cells	GGGAGATGTGTAACGG	2062	1
T-cells	GGGATGAAGCTCTCGG	2062	1
T-cells	GGGATGACAAACCCAT	2062	1
T-cells	GGGATGACACGAAACG	2062	1
T-cells	GGGCACTAGCGTTCCG	2062	1
T-cells	GGGCACTAGCTAACAA	2062	1
T-cells	GGGCACTCAGCTCGAC	2062	1
T-cells	GGGCATCAGAGCCCAA	2062	1
T-cells	GGGTCTGAGCGTCAAG	2062	1
T-cells	GGGTCTGGTAGCCTAT	2062	1
T-cells	GGGTTGCAGAAACGAG	2062	1
T-cells	GGGTTGCAGGATCGCA	2062	1
T-cells	GGGTTGCAGTGTACCT	2062	1
T-cells	GGGTTGCCACTTAACG	2062	1
T-cells	GGGTTGCCAGACGTAG	2062	1
T-cells	GGGTTGCCAGATGGGT	2062	1
T-cells	GGGTTGCGTACCGAGA	2062	1
T-cells	GGGTTGCGTCGCTTTC	2062	1
T-cells	GGGTTGCGTTACTGAC	2062	1
T-cells	GGGTTGCTCACAAACC	2062	1
T-cells	GGGTTGCTCACAGGCC	2062	1
T-cells	GGTATTGGTGAAAGAG	2062	1
T-cells	GGTATTGTCCGCGTTT	2062	1
T-cells	GGTGAAGAGAACTCGG	2062	1
T-cells	GGTGAAGAGAATTGTG	2062	1
T-cells	GGTGAAGCACCAGTTA	2062	1
T-cells	GGTGAAGCAGGCGATA	2062	1
T-cells	GGTGAAGCATTAACCG	2062	1
T-cells	GGTGAAGGTATAATGG	2062	1
T-cells	GGTGAAGTCGCTTAGA	2062	1
T-cells	GGTGCGTAGATCTGCT	2062	1
T-cells	GGTGCGTGTACAGACG	2062	1
T-cells	GGTGTTACAGGAATGC	2062	1
T-cells	GGTGTTACAGGGCATA	2062	1
T-cells	GGTGTTAGTTAAGATG	2062	1
T-cells	GGTGTTAGTTCCATGA	2062	1
T-cells	GGTGTTATCCTGCCAT	2062	1
T-cells	GGTGTTATCTTGCAAG	2062	1
T-cells	GTAACGTAGCGATTCT	2062	1
T-cells	GTAACGTAGTAGGTGC	2062	1
T-cells	GTAACGTGTCCGTGAC	2062	1
T-cells	GTAACGTGTCGGCTCA	2062	1
T-cells	GTAACGTGTTTGGGCC	2062	1
T-cells	GTAACTGAGAGTACAT	2062	1
T-cells	GTAACTGGTGACGCCT	2062	1
T-cells	GTAACTGTCGCTTGTC	2062	1
T-cells	GTAACTGTCGGGAGTA	2062	1
T-cells	GTAACTGTCTTGTATC	2062	1
T-cells	GTACGTAGTACCGAGA	2062	1
T-cells	GTACGTAGTCACTGGC	2062	1
T-cells	GTACGTAGTCCCTACT	2062	1
T-cells	GTACTCCGTGTCTGAT	2062	1
T-cells	GTACTCCTCACAATGC	2062	1
T-cells	GTACTTTCACCGTTGG	2062	1
T-cells	GTACTTTCAGGACGTA	2062	1
T-cells	GTACTTTCATTCGACA	2062	1
T-cells	GTACTTTGTAAGTGGC	2062	1
T-cells	GTACTTTGTAAGTGTA	2062	1
T-cells	GTACTTTTCAGCATGT	2062	1
T-cells	GTACTTTTCCCTAACC	2062	1
T-cells	GTAGGCCAGAGGTACC	2062	1
T-cells	GTAGGCCAGCTTTGGT	2062	1
T-cells	GTAGGCCTCCAAACTG	2062	1
T-cells	GTAGTCAAGTGGAGTC	2062	1
T-cells	GTAGTCAGTGAGGGAG	2062	1
T-cells	GTATCTTAGGAGTTGC	2062	1
T-cells	GTATCTTAGGCTCAGA	2062	1
T-cells	GTATCTTAGGTAGCCA	2062	1
T-cells	GTATCTTAGTACTTGC	2062	1
T-cells	GTATCTTAGTGTACCT	2062	1
T-cells	GTATCTTGTTGGTTTG	2062	1
T-cells	GTATTCTAGCAGCGTA	2062	1
T-cells	GTATTCTAGGCTAGGT	2062	1
T-cells	GTATTCTCAAAGTGCG	2062	1
T-cells	GTATTCTCACAACTGT	2062	1
T-cells	GTATTCTGTACCGGCT	2062	1
T-cells	GTATTCTGTCTAGCGC	2062	1
T-cells	GTATTCTGTCTCCATC	2062	1
T-cells	GTATTCTGTTCTCATT	2062	1
T-cells	GTATTCTTCATTGCGA	2062	1
T-cells	GTATTCTTCCTTCAAT	2062	1
T-cells	GTATTCTTCGTACGGC	2062	1
T-cells	GTCAAGTAGTATGACA	2062	1
T-cells	GTCAAGTTCCTGCCAT	2062	1
T-cells	GTCACAAAGCTGCAAG	2062	1
T-cells	GTCACAATCCCTGACT	2062	1
T-cells	GTCACGGCATCTCGCT	2062	1
T-cells	GTCACGGGTCCTAGCG	2062	1
T-cells	GTCACGGTCAGCATGT	2062	1
T-cells	GTCACGGTCGTTTATC	2062	1
T-cells	GTCATTTGTAGCGTAG	2062	1
T-cells	GTCATTTTCCCATTTA	2062	1
T-cells	GTCCTCAAGTCTTGCA	2062	1
T-cells	GTCCTCACAACTGCGC	2062	1
T-cells	GTCCTCAGTACCGTAT	2062	1
T-cells	GTCCTCAGTGCAGGTA	2062	1
T-cells	GTCCTCAGTGTCCTCT	2062	1
T-cells	GTCCTCATCCTAGGGC	2062	1
T-cells	GTCGGGTAGAGGGATA	2062	1
T-cells	GTCGGGTCACAGACTT	2062	1
T-cells	GTCGGGTGTCTCAACA	2062	1
T-cells	GTCGGGTTCACCACCT	2062	1
T-cells	GTCGTAAGTCTCCCTA	2062	1
T-cells	GTCGTAAGTTCGTTGA	2062	1
T-cells	GTCGTAATCCAGAAGG	2062	1
T-cells	GTCGTAATCGGTCCGA	2062	1
T-cells	GTCTCGTAGGTAAACT	2062	1
T-cells	GTCTCGTCACAGGAGT	2062	1
T-cells	GTCTCGTGTCATATGC	2062	1
T-cells	GTCTCGTGTTCAGGCC	2062	1
T-cells	GTCTCGTTCTCGTTTA	2062	1
T-cells	GTCTTCGAGTCTCGGC	2062	1
T-cells	GTCTTCGCACTAAGTC	2062	1
T-cells	GTCTTCGCAGGTCCAC	2062	1
T-cells	GTCTTCGCATCGGAAG	2062	1
T-cells	GTCTTCGTCCGAGCCA	2062	1
T-cells	GTCTTCGTCGGTCTAA	2062	1
T-cells	GTGAAGGCACCTATCC	2062	1
T-cells	GTGAAGGGTCGCGGTT	2062	1
T-cells	GTGAAGGGTTGTACAC	2062	1
T-cells	GTGAAGGTCAGTCAGT	2062	1
T-cells	GTGCAGCGTGCCTGGT	2062	1
T-cells	GTGCAGCTCCTATTCA	2062	1
T-cells	GTGCAGCTCGCCATAA	2062	1
T-cells	GTGCATAAGAATCTCC	2062	1
T-cells	GTGCATAAGTAACCCT	2062	1
T-cells	GTGCATATCCGCAGTG	2062	1
T-cells	GTGCGGTAGACTAGAT	2062	1
T-cells	GTGCGGTAGTGTCCCG	2062	1
T-cells	GTGCGGTCACTTACGA	2062	1
T-cells	GTGCGGTGTAGGGACT	2062	1
T-cells	GTGCGGTGTGACGGTA	2062	1
T-cells	GTGCGGTTCATTGCCC	2062	1
T-cells	GTGCGGTTCTGTTGAG	2062	1
T-cells	GTGCTTCCAGCTGGCT	2062	1
T-cells	GTGCTTCTCAGCTTAG	2062	1
T-cells	GTGGGTCAGTGACTCT	2062	1
T-cells	GTGGGTCGTTAAGATG	2062	1
T-cells	GTGTGCGAGATCCTGT	2062	1
T-cells	GTGTGCGAGGGCTTCC	2062	1
T-cells	GTGTGCGAGTCATCCA	2062	1
T-cells	GTGTGCGCAGATGGGT	2062	1
T-cells	GTGTGCGTCATCGGAT	2062	1
T-cells	GTGTGCGTCGGCGCTA	2062	1
T-cells	GTGTTAGAGACTAAGT	2062	1
T-cells	GTGTTAGCATTGAGCT	2062	1
T-cells	GTGTTAGGTGTCGCTG	2062	1
T-cells	GTTAAGCAGATGGCGT	2062	1
T-cells	GTTAAGCAGTTTCCTT	2062	1
T-cells	GTTAAGCCAAGTAATG	2062	1
T-cells	GTTAAGCCACTCTGTC	2062	1
T-cells	GTTAAGCGTGGTCCGT	2062	1
T-cells	GTTACAGCAGCCTGTG	2062	1
T-cells	GTTCATTCACCTGGTG	2062	1
T-cells	GTTCATTGTGACAAAT	2062	1
T-cells	GTTCATTTCCCTCTTT	2062	1
T-cells	GTTCATTTCGTTGACA	2062	1
T-cells	GTTCGGGCAACTGCTA	2062	1
T-cells	GTTCGGGGTCAAGCGA	2062	1
T-cells	GTTCGGGTCGTTTATC	2062	1
T-cells	GTTCTCGGTACACCGC	2062	1
T-cells	GTTCTCGGTTCGGCAC	2062	1
T-cells	GTTTCTACAAGAAAGG	2062	1
T-cells	GTTTCTACACGTCAGC	2062	1
T-cells	GTTTCTAGTCAGCTAT	2062	1
T-cells	TAAACCGAGGTAGCTG	2062	1
T-cells	TAAACCGCAGTCAGAG	2062	1
T-cells	TAAACCGCATATGCTG	2062	1
T-cells	TAAGAGACAAACCCAT	2062	1
T-cells	TAAGAGATCCGCGCAA	2062	1
T-cells	TAAGAGATCGCACTCT	2062	1
T-cells	TAAGCGTAGATCGATA	2062	1
T-cells	TAAGCGTCAAGCGAGT	2062	1
T-cells	TAAGCGTGTTGGAGGT	2062	1
T-cells	TAAGCGTTCGTAGGTT	2062	1
T-cells	TAAGTGCCACAGACAG	2062	1
T-cells	TAAGTGCCATGCAACT	2062	1
T-cells	TAAGTGCGTAGTACCT	2062	1
T-cells	TAAGTGCGTCGAGATG	2062	1
T-cells	TAAGTGCGTCTTGTCC	2062	1
T-cells	TAAGTGCTCCTCAATT	2062	1
T-cells	TACACGAAGAGTGACC	2062	1
T-cells	TACACGAAGGACAGAA	2062	1
T-cells	TACACGAAGGATGTAT	2062	1
T-cells	TACACGACACGGACAA	2062	1
T-cells	TACACGACAGGGCATA	2062	1
T-cells	TACACGAGTGGTTTCA	2062	1
T-cells	TACACGATCCAAATGC	2062	1
T-cells	TACAGTGAGACTAGGC	2062	1
T-cells	TACAGTGCACCAACCG	2062	1
T-cells	TACAGTGCACTGAAGG	2062	1
T-cells	TACAGTGCATGCATGT	2062	1
T-cells	TACAGTGGTCAGCTAT	2062	1
T-cells	TACAGTGGTCTCCACT	2062	1
T-cells	TACCTTAAGGACTGGT	2062	1
T-cells	TACCTTACACCAGATT	2062	1
T-cells	TACCTTACAGTCAGAG	2062	1
T-cells	TACCTTAGTAATTGGA	2062	1
T-cells	TACGGATAGCGTCAAG	2062	1
T-cells	TACGGATCAGCTTAAC	2062	1
T-cells	TACGGATCATGCCACG	2062	1
T-cells	TACGGATGTGCCTTGG	2062	1
T-cells	TACGGGCCAACGATGG	2062	1
T-cells	TACGGGCCATATGAGA	2062	1
T-cells	TACGGTAAGACTAGAT	2062	1
T-cells	TACTCATCAGTATCTG	2062	1
T-cells	TACTCATGTCCGTCAG	2062	1
T-cells	TACTCATGTGAGCGAT	2062	1
T-cells	TACTCATGTGCTTCTC	2062	1
T-cells	TACTCATGTGTTGGGA	2062	1
T-cells	TACTCATTCAATAAGG	2062	1
T-cells	TACTCGCCACCTTGTC	2062	1
T-cells	TACTCGCCATGCTAGT	2062	1
T-cells	TACTCGCGTGCACGAA	2062	1
T-cells	TACTCGCTCAATAAGG	2062	1
T-cells	TACTCGCTCTGCCCTA	2062	1
T-cells	TACTTACAGGCGCTCT	2062	1
T-cells	TACTTACAGTACGATA	2062	1
T-cells	TACTTACTCTAGCACA	2062	1
T-cells	TACTTGTAGAAAGTGG	2062	1
T-cells	TACTTGTAGACACGAC	2062	1
T-cells	TACTTGTCAAACTGTC	2062	1
T-cells	TACTTGTCAACACGCC	2062	1
T-cells	TACTTGTCAGGACCCT	2062	1
T-cells	TACTTGTGTTCAACCA	2062	1
T-cells	TACTTGTTCCACGAAT	2062	1
T-cells	TACTTGTTCCGCAGTG	2062	1
T-cells	TACTTGTTCTGGCGTG	2062	1
T-cells	TAGACCACAGGGAGAG	2062	1
T-cells	TAGACCATCAATCACG	2062	1
T-cells	TAGACCATCCATTCTA	2062	1
T-cells	TAGAGCTGTACACCGC	2062	1
T-cells	TAGAGCTGTCTCTTAT	2062	1
T-cells	TAGAGCTGTGGTAACG	2062	1
T-cells	TAGAGCTGTTACCAGT	2062	1
T-cells	TAGAGCTGTTACGACT	2062	1
T-cells	TAGAGCTTCGCCCTTA	2062	1
T-cells	TAGCCGGCAATGGACG	2062	1
T-cells	TAGCCGGGTGACTACT	2062	1
T-cells	TAGCCGGTCCTCCTAG	2062	1
T-cells	TAGGCATCACTTGGAT	2062	1
T-cells	TAGGCATCATCCAACA	2062	1
T-cells	TAGGCATGTCATACTG	2062	1
T-cells	TAGGCATGTCGGATCC	2062	1
T-cells	TAGGCATTCGCTGATA	2062	1
T-cells	TAGGCATTCGTGGACC	2062	1
T-cells	TAGTGGTAGCACCGTC	2062	1
T-cells	TAGTGGTAGTAACCCT	2062	1
T-cells	TAGTGGTCAAGACACG	2062	1
T-cells	TAGTGGTCACGAAATA	2062	1
T-cells	TAGTGGTGTAGAGGAA	2062	1
T-cells	TAGTGGTGTAGGCTGA	2062	1
T-cells	TAGTTGGAGAATAGGG	2062	1
T-cells	TAGTTGGGTCACCCAG	2062	1
T-cells	TAGTTGGTCGTACCGG	2062	1
T-cells	TATCAGGCATGTTGAC	2062	1
T-cells	TATCTCACAAGAGGCT	2062	1
T-cells	TATCTCACAATAAGCA	2062	1
T-cells	TATGCCCAGAAGGTGA	2062	1
T-cells	TATGCCCAGAGTCTGG	2062	1
T-cells	TATGCCCTCCCGACTT	2062	1
T-cells	TATGCCCTCGCTAGCG	2062	1
T-cells	TATGCCCTCTGCGGCA	2062	1
T-cells	TATTACCAGCTAGTTC	2062	1
T-cells	TATTACCGTCCATCCT	2062	1
T-cells	TATTACCGTTCTGAAC	2062	1
T-cells	TATTACCTCAACACGT	2062	1
T-cells	TATTACCTCGTCCAGG	2062	1
T-cells	TCAACGAAGCCCGAAA	2062	1
T-cells	TCAACGAAGCTAACTC	2062	1
T-cells	TCAACGAGTAACGCGA	2062	1
T-cells	TCAACGAGTGGCTCCA	2062	1
T-cells	TCAACGATCAGTACGT	2062	1
T-cells	TCAACGATCCCTGACT	2062	1
T-cells	TCAATCTAGCCGTCGT	2062	1
T-cells	TCAATCTGTATAGTAG	2062	1
T-cells	TCAATCTTCCTGCTTG	2062	1
T-cells	TCAATCTTCGCAAGCC	2062	1
T-cells	TCAATCTTCGGAGCAA	2062	1
T-cells	TCACAAGAGTGAACGC	2062	1
T-cells	TCACAAGCATGCTGGC	2062	1
T-cells	TCACGAACAAACGCGA	2062	1
T-cells	TCACGAACAAGGGTCA	2062	1
T-cells	TCACGAACAGGCAGTA	2062	1
T-cells	TCACGAAGTGATGATA	2062	1
T-cells	TCAGATGAGGCGCTCT	2062	1
T-cells	TCAGATGCAGATGGGT	2062	1
T-cells	TCAGATGGTCCTCTTG	2062	1
T-cells	TCAGATGGTGTTGAGG	2062	1
T-cells	TCAGCAACATGTAGTC	2062	1
T-cells	TCAGCAATCACGCGGT	2062	1
T-cells	TCAGCAATCTTGCAAG	2062	1
T-cells	TCAGCTCAGATCCTGT	2062	1
T-cells	TCAGCTCCACATGACT	2062	1
T-cells	TCAGCTCCACTGTCGG	2062	1
T-cells	TCAGCTCCAGGGTATG	2062	1
T-cells	TCAGCTCGTAGCTTGT	2062	1
T-cells	TCAGCTCGTGCGATAG	2062	1
T-cells	TCAGCTCGTGGTAACG	2062	1
T-cells	TCAGGATAGACAGGCT	2062	1
T-cells	TCAGGATCAATCCGAT	2062	1
T-cells	TCAGGATGTCCCGACA	2062	1
T-cells	TCAGGATTCAGGTAAA	2062	1
T-cells	TCAGGATTCTCCGGTT	2062	1
T-cells	TCAGGTAGTCAACATC	2062	1
T-cells	TCAGGTAGTCCGAGTC	2062	1
T-cells	TCAGGTAGTTACGACT	2062	1
T-cells	TCATTACAGTGTTGAA	2062	1
T-cells	TCATTACCAGCGAACA	2062	1
T-cells	TCATTACGTTAGATGA	2062	1
T-cells	TCATTACGTTCAGACT	2062	1
T-cells	TCATTACTCACTCTTA	2062	1
T-cells	TCATTACTCAGCCTAA	2062	1
T-cells	TCATTTGAGTCCTCCT	2062	1
T-cells	TCATTTGCAGGTGCCT	2062	1
T-cells	TCATTTGGTCTAAAGA	2062	1
T-cells	TCATTTGGTCTGGAGA	2062	1
T-cells	TCATTTGGTTTGGGCC	2062	1
T-cells	TCCACACCAATCCAAC	2062	1
T-cells	TCCACACGTCACAAGG	2062	1
T-cells	TCCACACTCACTTACT	2062	1
T-cells	TCCACACTCGCGATCG	2062	1
T-cells	TCCCGATAGTCCGGTC	2062	1
T-cells	TCCCGATCACCGATAT	2062	1
T-cells	TCCCGATGTAGGGTAC	2062	1
T-cells	TCCCGATGTGCCTGGT	2062	1
T-cells	TCGAGGCCACAGTCGC	2062	1
T-cells	TCGAGGCCACTCGACG	2062	1
T-cells	TCGAGGCCATCACGTA	2062	1
T-cells	TCGAGGCTCAACACGT	2062	1
T-cells	TCGCGAGAGCTCAACT	2062	1
T-cells	TCGCGAGGTATTCGTG	2062	1
T-cells	TCGCGAGGTCCGCTGA	2062	1
T-cells	TCGCGAGGTCGCGGTT	2062	1
T-cells	TCGCGAGTCAACTCTT	2062	1
T-cells	TCGCGAGTCGGATGTT	2062	1
T-cells	TCGCGTTTCCATGCTC	2062	1
T-cells	TCGGGACAGGGATACC	2062	1
T-cells	TCGGGACTCAAGATCC	2062	1
T-cells	TCGGGACTCCTGCTTG	2062	1
T-cells	TCGGGACTCGAATCCA	2062	1
T-cells	TCGGGACTCTCCGGTT	2062	1
T-cells	TCGGTAACACCAGCAC	2062	1
T-cells	TCGGTAAGTATAGTAG	2062	1
T-cells	TCGGTAAGTATTCTCT	2062	1
T-cells	TCGGTAATCCTCCTAG	2062	1
T-cells	TCGGTAATCTTAGAGC	2062	1
T-cells	TCGTACCAGATGGGTC	2062	1
T-cells	TCGTACCTCAATCACG	2062	1
T-cells	TCGTAGAAGCTAGTGG	2062	1
T-cells	TCGTAGAGTGTTCTTT	2062	1
T-cells	TCGTAGATCTCCAACC	2062	1
T-cells	TCTATTGAGATGCCTT	2062	1
T-cells	TCTATTGAGCTTATCG	2062	1
T-cells	TCTATTGGTAAGAGAG	2062	1
T-cells	TCTATTGGTGTAATGA	2062	1
T-cells	TCTATTGGTTGGTTTG	2062	1
T-cells	TCTATTGTCACAATGC	2062	1
T-cells	TCTATTGTCGTTTGCC	2062	1
T-cells	TCTCATACACTACAGT	2062	1
T-cells	TCTCATAGTCGAGTTT	2062	1
T-cells	TCTCATAGTGAGGGTT	2062	1
T-cells	TCTCATATCCATGAGT	2062	1
T-cells	TCTCATATCCTTAATC	2062	1
T-cells	TCTCATATCTTAGAGC	2062	1
T-cells	TCTCTAAAGATATACG	2062	1
T-cells	TCTCTAACAGCTGTAT	2062	1
T-cells	TCTCTAATCGTGGGAA	2062	1
T-cells	TCTCTAATCTGTACGA	2062	1
T-cells	TCTGAGAAGTACGCCC	2062	1
T-cells	TCTGAGACATACGCTA	2062	1
T-cells	TCTGAGACATGTCGAT	2062	1
T-cells	TCTGAGAGTAAGAGGA	2062	1
T-cells	TCTGAGATCAAGAAGT	2062	1
T-cells	TCTGAGATCTCCGGTT	2062	1
T-cells	TCTGAGATCTTCCTTC	2062	1
T-cells	TCTGGAAAGACACGAC	2062	1
T-cells	TCTGGAAAGAGCTGCA	2062	1
T-cells	TCTGGAAAGCTAAACA	2062	1
T-cells	TCTGGAAAGTACCGGA	2062	1
T-cells	TCTGGAACAATTCCTT	2062	1
T-cells	TCTGGAACACACCGAC	2062	1
T-cells	TCTGGAACAGCGTTCG	2062	1
T-cells	TCTGGAACAGTGACAG	2062	1
T-cells	TCTGGAAGTCTCTTTA	2062	1
T-cells	TCTGGAATCGGATGTT	2062	1
T-cells	TCTTCGGAGTGAATTG	2062	1
T-cells	TCTTCGGCACCATCCT	2062	1
T-cells	TCTTCGGCAGTAAGCG	2062	1
T-cells	TCTTCGGTCACTCCTG	2062	1
T-cells	TCTTCGGTCATCTGCC	2062	1
T-cells	TCTTCGGTCCTCAACC	2062	1
T-cells	TCTTCGGTCCTGCAGG	2062	1
T-cells	TCTTTCCAGCGTCAAG	2062	1
T-cells	TCTTTCCGTTGACGTT	2062	1
T-cells	TCTTTCCTCACCCGAG	2062	1
T-cells	TCTTTCCTCACGATGT	2062	1
T-cells	TCTTTCCTCCTGCAGG	2062	1
T-cells	TGAAAGACACAGGTTT	2062	1
T-cells	TGAAAGACACTGAAGG	2062	1
T-cells	TGACAACAGATCCCAT	2062	1
T-cells	TGACAACCACATGTGT	2062	1
T-cells	TGACAACGTTGTCTTT	2062	1
T-cells	TGACAACTCCTCTAGC	2062	1
T-cells	TGACGGCCAATCGGTT	2062	1
T-cells	TGACGGCCAGCTATTG	2062	1
T-cells	TGACGGCGTGATGATA	2062	1
T-cells	TGACTAGAGAGTGAGA	2062	1
T-cells	TGACTAGCACATCCAA	2062	1
T-cells	TGACTAGCAGACTCGC	2062	1
T-cells	TGACTAGGTATAATGG	2062	1
T-cells	TGACTAGTCATAGCAC	2062	1
T-cells	TGACTTTAGGCCCTCA	2062	1
T-cells	TGACTTTCAATACGCT	2062	1
T-cells	TGACTTTCAATGAATG	2062	1
T-cells	TGACTTTGTCCGTGAC	2062	1
T-cells	TGAGAGGCAAGACGTG	2062	1
T-cells	TGAGAGGTCCGCGGTA	2062	1
T-cells	TGAGCATAGCTAAACA	2062	1
T-cells	TGAGCATCACCACCAG	2062	1
T-cells	TGAGCATGTAGCGTCC	2062	1
T-cells	TGAGCATGTCAGATAA	2062	1
T-cells	TGAGCCGCAAGTAGTA	2062	1
T-cells	TGAGCCGTCCAAATGC	2062	1
T-cells	TGAGCCGTCGTTTATC	2062	1
T-cells	TGAGGGAAGAAACCTA	2062	1
T-cells	TGAGGGAAGAGGTACC	2062	1
T-cells	TGAGGGAAGGTGTTAA	2062	1
T-cells	TGAGGGAGTCAGAGGT	2062	1
T-cells	TGAGGGAGTTAAAGAC	2062	1
T-cells	TGAGGGAGTTCTGAAC	2062	1
T-cells	TGAGGGATCGCCTGAG	2062	1
T-cells	TGAGGGATCGTGGTCG	2062	1
T-cells	TGATTTCAGCACCGTC	2062	1
T-cells	TGATTTCAGTACGTAA	2062	1
T-cells	TGATTTCGTAAGGGCT	2062	1
T-cells	TGATTTCGTACATCCA	2062	1
T-cells	TGATTTCGTAGCAAAT	2062	1
T-cells	TGATTTCGTCGCGAAA	2062	1
T-cells	TGATTTCTCAGGATCT	2062	1
T-cells	TGCACCTAGGGCATGT	2062	1
T-cells	TGCACCTAGTCCCACG	2062	1
T-cells	TGCACCTAGTTAGCGG	2062	1
T-cells	TGCACCTCACACGCTG	2062	1
T-cells	TGCACCTGTCCCTTGT	2062	1
T-cells	TGCACCTGTGCAGTAG	2062	1
T-cells	TGCACCTGTTGCCTCT	2062	1
T-cells	TGCACCTGTTTCCACC	2062	1
T-cells	TGCACCTTCCGTTGTC	2062	1
T-cells	TGCCAAAAGCCTATGT	2062	1
T-cells	TGCCAAACAATCAGAA	2062	1
T-cells	TGCCAAAGTTCATGGT	2062	1
T-cells	TGCCCATAGCACACAG	2062	1
T-cells	TGCCCATCAAACCCAT	2062	1
T-cells	TGCCCATGTGCTCTTC	2062	1
T-cells	TGCCCATTCCGCAGTG	2062	1
T-cells	TGCCCTAAGTGCAAGC	2062	1
T-cells	TGCCCTAGTCGGGTCT	2062	1
T-cells	TGCCCTATCACCTCGT	2062	1
T-cells	TGCCCTATCAGGCCCA	2062	1
T-cells	TGCCCTATCATCACCC	2062	1
T-cells	TGCGCAGCATTTCAGG	2062	1
T-cells	TGCGCAGGTTCCACAA	2062	1
T-cells	TGCGCAGTCAGCATGT	2062	1
T-cells	TGCGCAGTCCTTTCGG	2062	1
T-cells	TGCGGGTAGCGCTTAT	2062	1
T-cells	TGCGGGTCATCCAACA	2062	1
T-cells	TGCGGGTGTAAATACG	2062	1
T-cells	TGCGGGTGTCCGAATT	2062	1
T-cells	TGCGTGGGTCGGCATC	2062	1
T-cells	TGCGTGGGTGAAGGCT	2062	1
T-cells	TGCGTGGTCCTTCAAT	2062	1
T-cells	TGCTACCAGACTGGGT	2062	1
T-cells	TGCTACCAGCCTTGAT	2062	1
T-cells	TGCTACCAGGATATAC	2062	1
T-cells	TGCTACCAGTCTCGGC	2062	1
T-cells	TGCTACCCAGTGGAGT	2062	1
T-cells	TGCTGCTAGTAGCCGA	2062	1
T-cells	TGCTGCTGTCTCCACT	2062	1
T-cells	TGCTGCTTCACCAGGC	2062	1
T-cells	TGCTGCTTCGGTCTAA	2062	1
T-cells	TGGACGCGTAGCTTGT	2062	1
T-cells	TGGCCAGAGACGACGT	2062	1
T-cells	TGGCCAGGTATGGTTC	2062	1
T-cells	TGGCCAGGTGCAACTT	2062	1
T-cells	TGGCGCACACTTGGAT	2062	1
T-cells	TGGCGCATCCAACCAA	2062	1
T-cells	TGGCTGGCAATGAATG	2062	1
T-cells	TGGCTGGGTGTTGAGG	2062	1
T-cells	TGGCTGGGTTATCGGT	2062	1
T-cells	TGGCTGGTCAGTCAGT	2062	1
T-cells	TGGCTGGTCCTGTAGA	2062	1
T-cells	TGGGAAGAGGAGTTGC	2062	1
T-cells	TGGGAAGTCGATGAGG	2062	1
T-cells	TGGGAAGTCTTCTGGC	2062	1
T-cells	TGGGCGTAGATCGGGT	2062	1
T-cells	TGGGCGTCACACTGCG	2062	1
T-cells	TGGGCGTCAGCCTGTG	2062	1
T-cells	TGGGCGTGTGGTCTCG	2062	1
T-cells	TGGGCGTTCGGGAGTA	2062	1
T-cells	TGGTTAGAGCTACCTA	2062	1
T-cells	TGGTTAGAGGCTCATT	2062	1
T-cells	TGGTTAGAGGGCATGT	2062	1
T-cells	TGGTTAGCACATTAGC	2062	1
T-cells	TGGTTAGCACCGATAT	2062	1
T-cells	TGGTTAGGTGCATCTA	2062	1
T-cells	TGGTTAGGTTACAGAA	2062	1
T-cells	TGGTTAGTCAGGTAAA	2062	1
T-cells	TGGTTAGTCGCGCCAA	2062	1
T-cells	TGGTTCCAGCGATAGC	2062	1
T-cells	TGGTTCCGTACAGTGG	2062	1
T-cells	TGGTTCCTCAGAGCTT	2062	1
T-cells	TGGTTCCTCGGTGTCG	2062	1
T-cells	TGGTTCCTCTTGAGAC	2062	1
T-cells	TGTATTCAGGTGATAT	2062	1
T-cells	TGTATTCTCGTTACAG	2062	1
T-cells	TGTCCCAAGCTTTGGT	2062	1
T-cells	TGTCCCACAAGCTGAG	2062	1
T-cells	TGTCCCACAGACAAGC	2062	1
T-cells	TGTCCCAGTCATTAGC	2062	1
T-cells	TGTCCCATCACGATGT	2062	1
T-cells	TGTGGTAAGCGTGTCC	2062	1
T-cells	TGTGGTAAGTGGGATC	2062	1
T-cells	TGTGGTAAGTTTAGGA	2062	1
T-cells	TGTGGTAGTAAGTTCC	2062	1
T-cells	TGTGTTTAGCTAGTGG	2062	1
T-cells	TGTGTTTCAATCTACG	2062	1
T-cells	TGTGTTTCAGTTCATG	2062	1
T-cells	TGTGTTTCATCTACGA	2062	1
T-cells	TGTGTTTGTAAACGCG	2062	1
T-cells	TGTGTTTTCCGCGGTA	2062	1
T-cells	TGTTCCGGTACCAGTT	2062	1
T-cells	TGTTCCGGTCCGACGT	2062	1
T-cells	TGTTCCGGTGACTACT	2062	1
T-cells	TGTTCCGTCAGCTCTC	2062	1
T-cells	TGTTCCGTCGCTTAGA	2062	1
T-cells	TTAACTCGTAGGCTGA	2062	1
T-cells	TTAACTCTCAGCTCGG	2062	1
T-cells	TTAGGACAGAGATGAG	2062	1
T-cells	TTAGGACAGCCCTAAT	2062	1
T-cells	TTAGGACCAGGACGTA	2062	1
T-cells	TTAGGACCATGCGCAC	2062	1
T-cells	TTAGGACTCCAACCAA	2062	1
T-cells	TTAGGACTCCTTGCCA	2062	1
T-cells	TTAGGACTCTGATTCT	2062	1
T-cells	TTAGGCAAGAGGGATA	2062	1
T-cells	TTAGGCACATCCGTGG	2062	1
T-cells	TTAGGCAGTCTCTCGT	2062	1
T-cells	TTAGGCATCTACTATC	2062	1
T-cells	TTAGTTCAGAAACCGC	2062	1
T-cells	TTAGTTCCATCCGGGT	2062	1
T-cells	TTAGTTCGTCGAATCT	2062	1
T-cells	TTAGTTCGTCGGCACT	2062	1
T-cells	TTATGCTAGATGTCGG	2062	1
T-cells	TTATGCTAGGAGTACC	2062	1
T-cells	TTATGCTAGGGATGGG	2062	1
T-cells	TTATGCTAGTACGATA	2062	1
T-cells	TTATGCTAGTTGAGAT	2062	1
T-cells	TTATGCTAGTTTAGGA	2062	1
T-cells	TTATGCTGTCCCTACT	2062	1
T-cells	TTATGCTTCGGACAAG	2062	1
T-cells	TTCCCAGAGTGGTAGC	2062	1
T-cells	TTCCCAGGTATAGGTA	2062	1
T-cells	TTCCCAGGTCCAAGTT	2062	1
T-cells	TTCGAAGGTACATCCA	2062	1
T-cells	TTCGAAGGTTACCGAT	2062	1
T-cells	TTCGAAGGTTTGTTTC	2062	1
T-cells	TTCGGTCAGAAGCCCA	2062	1
T-cells	TTCGGTCGTACCCAAT	2062	1
T-cells	TTCGGTCGTCTCTTTA	2062	1
T-cells	TTCGGTCGTCTTGATG	2062	1
T-cells	TTCGGTCGTTATGTGC	2062	1
T-cells	TTCGGTCTCTTCCTTC	2062	1
T-cells	TTCTACAAGAACTCGG	2062	1
T-cells	TTCTACAAGTGTACGG	2062	1
T-cells	TTCTACATCTGCAAGT	2062	1
T-cells	TTCTCAAAGCAATCTC	2062	1
T-cells	TTCTCAACACGTAAGG	2062	1
T-cells	TTCTCAACATCACAAC	2062	1
[truncated: 3,772 more rows]
