# Supplementary material for: scQCEA: a framework for annotation and quality control report of single-cell RNA-sequencing data
Source: BMC Genomics. 2023 Jul 6;24:381. doi: 10.1186/s12864-023-09447-6 (PMC10327311; doi:10.1186/s12864-023-09447-6)
Supplement: Supplementary file 2 — Additional file 2: Supplementary file 2. To demonstrate the utility of scQCEA, we apply the workflow to the sixteen gene expression profiles of eight patients with metastatic melanoma, prepared from pre- and post-treatment experimental batches. You can find the QC interactive report at: https://github.com/isarnassiri/scQCEA/tree/Example-of-Application. Download and unzip the OGC_Interactive_QC_Report_P180121.zip file. You can open CLICK_ME.html file without using rStudio/R. [file 12864_2023_9447_MOESM2_ESM.zip › Inputs/10X-gex-grouped/FAI5649A18/P180121-keep_FAI5649A18_Celltype_assignment_toCells.txt]

geneSet	cell
B-cells	AACTCCCAGTGAAGTT
B-cells	AAGGTTCCAATGAATG
B-cells	ACATACGAGGAGTACC
B-cells	ACGCCAGGTACCGGCT
B-cells	ACGGAGACATGCATGT
B-cells	ACGGCCAAGGGTGTGT
B-cells	ACTTACTAGCGATATA
B-cells	ACTTGTTCACATAACC
B-cells	AGATCTGTCGCCAAAT
B-cells	AGCGTATGTGTGTGCC
B-cells	AGGCCACAGGGCTCTC
B-cells	AGGGAGTAGCGAGAAA
B-cells	AGGGAGTTCTCCTATA
B-cells	AGGTCCGTCTGCCCTA
B-cells	AGTAGTCGTCCAACTA
B-cells	AGTCTTTTCACATACG
B-cells	ATCATCTTCTAACTTC
B-cells	ATCGAGTTCAAACCAC
B-cells	ATGGGAGAGATCACGG
B-cells	ATTACTCAGGTGATTA
B-cells	ATTATCCGTGCACTTA
B-cells	ATTTCTGAGCTGTCTA
B-cells	CAAGTTGAGCGATAGC
B-cells	CACATAGAGAAGGTTT
B-cells	CACATAGTCATGTGGT
B-cells	CAGCGACAGCAGATCG
B-cells	CATATGGCAGATCCAT
B-cells	CATATTCGTACCTACA
B-cells	CATCAAGGTCACACGC
B-cells	CATTCGCAGCAGGTCA
B-cells	CCAATCCCATGCCTAA
B-cells	CCAATCCGTCAGAGGT
B-cells	CCATTCGCATGCTGGC
B-cells	CCCAGTTTCACCACCT
B-cells	CCCATACGTGCCTGTG
B-cells	CCTATTAGTATTCTCT
B-cells	CCTTACGCATTCCTCG
B-cells	CGAGCACGTACGCACC
B-cells	CGCTATCAGTGACTCT
B-cells	CGGACACCAGTGAGTG
B-cells	CGGAGCTCATGAGCGA
B-cells	CGGCTAGTCGTGGGAA
B-cells	CGTGTCTGTGATAAAC
B-cells	CGTTGGGCAATGTTGC
B-cells	CTACATTTCTGTCAAG
B-cells	CTACGTCCACAGGAGT
B-cells	CTAGCCTGTCGGGTCT
B-cells	CTAGTGATCACAAACC
B-cells	CTCCTAGCAAGCTGGA
B-cells	CTCGGGAGTAGCGATG
B-cells	CTCTAATTCACCGTAA
B-cells	CTGGTCTTCGGCATCG
B-cells	GCAATCACACCATGTA
B-cells	GCATGCGCACACTGCG
B-cells	GCGCAGTCACGGTTTA
B-cells	GCTGGGTTCTGGTTCC
B-cells	GGAATAAGTTACGCGC
B-cells	GGAATAATCGAGAACG
B-cells	GGAGCAACATCACAAC
B-cells	GGCAATTTCTGGCGAC
B-cells	GGGAGATTCCGGGTGT
B-cells	GGTGAAGGTACCCAAT
B-cells	GTACGTAAGGTGCACA
B-cells	GTATCTTGTGAAGGCT
B-cells	GTCCTCATCGCGCCAA
B-cells	GTTCGGGGTCCGAACC
B-cells	GTTCTCGGTAATCACC
B-cells	TACACGATCAGGATCT
B-cells	TACGGATTCCCTCTTT
B-cells	TAGAGCTGTCTCACCT
B-cells	TCAACGACACCGGAAA
B-cells	TCAGCAATCTACTTAC
B-cells	TCCACACTCCAGAGGA
B-cells	TCGAGGCAGCTGCGAA
B-cells	TCGGGACCACGGTGTC
B-cells	TCTCTAATCACCACCT
B-cells	TCTGGAAGTGAGCGAT
B-cells	TGAGAGGCAGTGAGTG
B-cells	TGAGAGGCATCACCCT
B-cells	TGAGAGGGTTCACCTC
B-cells	TGCGGGTCAAGTTAAG
B-cells	TGCTGCTGTCTCTTTA
B-cells	TGGCCAGAGGGCATGT
B-cells	TGTTCCGCAGCCTTTC
B-cells	TTAACTCGTCCAGTGC
B-cells	TTAGGACAGCACGCCT
B-cells	TTAGGACTCGCTTAGA
B-cells	TTGACTTCAGCTATTG
B-cells	TTGCGTCCAGCTCCGA
B-cells	TTGCGTCTCATGTGGT
B-cells	TTTGCGCCAGTATGCT
Dendritic	AAACCTGCAAGTTGTC
Dendritic	AAACGGGTCTTAACCT
Dendritic	AAAGATGGTAATCGTC
Dendritic	AAAGATGGTTATGTGC
Dendritic	AAAGTAGAGACTAAGT
Dendritic	AAAGTAGTCAGCTGGC
Dendritic	AACACGTCACATTAGC
Dendritic	AACCATGCAAGGTGTG
Dendritic	AACCATGGTGCTAGCC
Dendritic	AACTCCCTCGGTCCGA
Dendritic	AACTCTTGTGTCTGAT
Dendritic	AACTGGTGTATAATGG
Dendritic	AACTTTCGTCTGCCAG
Dendritic	AAGCCGCAGCGCTTAT
Dendritic	AAGCCGCTCGGAAATA
Dendritic	AAGGAGCAGTGAACAT
Dendritic	AAGGAGCTCCTGCTTG
Dendritic	AAGGCAGGTAAGTGGC
Dendritic	AAGTCTGGTACCTACA
Dendritic	AATCCAGGTCGATTGT
Dendritic	AATCCAGGTCTGCGGT
Dendritic	AATCGGTAGGCCCTTG
Dendritic	ACACCAAAGCTTCGCG
Dendritic	ACACCAACACCGCTAG
Dendritic	ACACCCTGTACTCGCG
Dendritic	ACACTGAAGGTCATCT
Dendritic	ACACTGAAGTTCGCAT
Dendritic	ACAGCCGGTTGAACTC
Dendritic	ACAGCTACACGAAGCA
Dendritic	ACAGCTAGTGTGGCTC
Dendritic	ACATACGAGCTAACTC
Dendritic	ACATGGTGTCACACGC
Dendritic	ACCGTAAGTGCCTGGT
Dendritic	ACCGTAAGTTTGGGCC
Dendritic	ACGAGCCTCTGCTTGC
Dendritic	ACGATGTTCGGTTCGG
Dendritic	ACGCAGCGTTGTCTTT
Dendritic	ACGGAGAGTCGACTGC
Dendritic	ACGGAGATCATACGGT
Dendritic	ACGGCCAAGAATTGTG
Dendritic	ACTGCTCCAGTCCTTC
Dendritic	ACTGCTCTCCGCATCT
Dendritic	ACTTACTAGGCGTACA
Dendritic	ACTTGTTTCTTACCGC
Dendritic	AGACGTTCATGCAATC
Dendritic	AGAGCTTCAATGGAGC
Dendritic	AGAGCTTGTAAGCACG
Dendritic	AGCAGCCTCAGAGCTT
Dendritic	AGCGTCGCACTGAAGG
Dendritic	AGCGTCGCATCCAACA
Dendritic	AGCGTCGTCTATGTGG
Dendritic	AGCTCTCAGTCATCCA
Dendritic	AGCTTGAGTGACGGTA
Dendritic	AGGCCACGTAACGACG
Dendritic	AGGCCACGTCTTGCGG
Dendritic	AGGTCATAGCCCAACC
Dendritic	AGGTCCGGTTGCCTCT
Dendritic	AGTGTCATCATGTCCC
Dendritic	AGTTGGTAGATCCGAG
Dendritic	ATAACGCAGGGTTCCC
Dendritic	ATAGACCGTTACGCGC
Dendritic	ATAGACCTCTGGTGTA
Dendritic	ATCCACCGTAGCCTCG
Dendritic	ATCCGAAAGACAGAGA
Dendritic	ATCCGAACACATTTCT
Dendritic	ATGTGTGGTGCAGTAG
Dendritic	ATTACTCCAAGAGGCT
Dendritic	ATTACTCGTGGCTCCA
Dendritic	ATTCTACGTGTGGCTC
Dendritic	ATTGGACAGCCAGGAT
Dendritic	ATTGGACCAAACAACA
Dendritic	CAACCAAAGGACACCA
Dendritic	CAACCAACAGTAAGAT
Dendritic	CAACCAACATGAGCGA
Dendritic	CAACCAAGTGACAAAT
Dendritic	CAACCAAGTGGACGAT
Dendritic	CAACCAAGTGTGACGA
Dendritic	CAACCTCCATCGTCGG
Dendritic	CAAGAAATCGCATGGC
Dendritic	CAAGATCCACGAAAGC
Dendritic	CAAGATCCATGCTGGC
Dendritic	CACAAACTCGTTGCCT
Dendritic	CACACCTGTGCACTTA
Dendritic	CACATAGGTACATGTC
Dendritic	CACATTTGTCTTGATG
Dendritic	CACCACTCATTATCTC
Dendritic	CACCAGGCATAACCTG
Dendritic	CAGAATCCAGACTCGC
Dendritic	CAGATCAAGGTTACCT
Dendritic	CAGCAGCAGATACACA
Dendritic	CAGCATATCTCGTTTA
Dendritic	CAGCGACGTAGTACCT
Dendritic	CAGCGACGTCCAAGTT
Dendritic	CAGCGACGTTTGCATG
Dendritic	CAGGTGCCACGGTGTC
Dendritic	CATATTCCACGGATAG
Dendritic	CATCGGGGTTCGTTGA
Dendritic	CATGCCTAGACCACGA
Dendritic	CATTATCCACGTTGGC
Dendritic	CCAATCCGTACCGTTA
Dendritic	CCACCTAGTGAGGGAG
Dendritic	CCACTACCAGCTGCAC
Dendritic	CCATGTCCACTCGACG
Dendritic	CCCAGTTTCTCGATGA
Dendritic	CCCATACAGCCCAACC
Dendritic	CCCATACTCCCGACTT
Dendritic	CCGGGATAGGATGGAA
Dendritic	CCGGGATGTGCACGAA
Dendritic	CCGGGATTCGATCCCT
Dendritic	CCGGTAGGTCGACTGC
Dendritic	CCGTGGAAGATGTGTA
Dendritic	CCGTTCAAGAAACGAG
Dendritic	CCGTTCACAGCCAGAA
Dendritic	CCGTTCACATGAACCT
Dendritic	CCTAAAGGTCAAACTC
Dendritic	CCTAAAGTCTGGGCCA
Dendritic	CCTACCACACCGAAAG
Dendritic	CCTAGCTAGCGTTGCC
Dendritic	CCTAGCTCACCAGATT
Dendritic	CCTAGCTTCGGTCTAA
Dendritic	CCTATTATCCAGTAGT
Dendritic	CCTCAGTGTGGTGTAG
Dendritic	CCTCAGTTCTACCAGA
Dendritic	CCTTCGAAGACAGAGA
Dendritic	CGAATGTGTACTTCTT
Dendritic	CGAGCCAAGCTCCCAG
Dendritic	CGATCGGGTAAGTGTA
Dendritic	CGATGGCAGAGTACAT
Dendritic	CGATGGCGTCTAGCCG
Dendritic	CGATGGCTCTGCGTAA
Dendritic	CGATGTAAGTGTACCT
Dendritic	CGCCAAGAGAATTCCC
Dendritic	CGCCAAGCACCACCAG
Dendritic	CGCGGTAAGTACACCT
Dendritic	CGCGGTACATACCATG
Dendritic	CGCGTTTAGCCACTAT
Dendritic	CGCTATCAGTACTTGC
Dendritic	CGCTTCACACCCATTC
Dendritic	CGGACGTCATACGCCG
Dendritic	CGGAGCTCACATCTTT
Dendritic	CGGAGCTCATATACGC
Dendritic	CGGAGCTGTGCTAGCC
Dendritic	CGGAGTCAGGCGACAT
Dendritic	CGGTTAACAGCGTTCG
Dendritic	CGGTTAATCGCCAAAT
Dendritic	CGGTTAATCTTCAACT
Dendritic	CGTAGGCCAGTCGATT
Dendritic	CGTAGGCCATCCGTGG
Dendritic	CGTAGGCGTCGCATAT
Dendritic	CGTCACTGTGTGCCTG
Dendritic	CGTCACTGTTTGGGCC
Dendritic	CGTCAGGAGACGCACA
Dendritic	CGTCCATTCGTGGGAA
Dendritic	CGTCTACCAGACGCCT
Dendritic	CGTGTCTAGCACCGCT
Dendritic	CGTTCTGTCACGCATA
Dendritic	CGTTGGGAGAGTTGGC
Dendritic	CGTTGGGTCGGCATCG
Dendritic	CTAACTTTCCTTTACA
Dendritic	CTACATTGTAGTAGTA
Dendritic	CTACATTTCCTTGACC
Dendritic	CTAGCCTGTTCGCGAC
Dendritic	CTCAGAATCGCCATAA
Dendritic	CTCATTAAGGAGCGTT
Dendritic	CTCCTAGCAGGTCCAC
Dendritic	CTCGGAGGTCTGCCAG
Dendritic	CTCGGGACAGCTGCTG
Dendritic	CTCGTACCAAAGAATC
Dendritic	CTCGTACCACCCTATC
Dendritic	CTCGTACCAGAGCCAA
Dendritic	CTCGTACTCTTACCTA
Dendritic	CTCTAATAGCGCCTTG
Dendritic	CTGAAGTAGTTAGCGG
Dendritic	CTGATAGAGTTATCGC
Dendritic	CTGATAGCAATCGAAA
Dendritic	CTGCCTAGTGCACGAA
Dendritic	CTGCCTAGTGTAACGG
Dendritic	CTGCCTATCGCCCTTA
Dendritic	CTGCTGTAGCTGGAAC
Dendritic	CTGCTGTAGGTGATAT
Dendritic	CTGCTGTCAGTCTTCC
Dendritic	CTGTGCTTCTTAGCCC
Dendritic	CTGTTTAAGTCTTGCA
Dendritic	CTTACCGCACATGACT
Dendritic	CTTACCGTCCAGAAGG
Dendritic	CTTCTCTTCAAACAAG
Dendritic	CTTCTCTTCACCGTAA
Dendritic	CTTTGCGCATCACCCT
Dendritic	GAAACTCAGTAAGTAC
Dendritic	GAACATCCATCGATTG
Dendritic	GAACATCTCGCACTCT
Dendritic	GAACCTACATGCCTAA
Dendritic	GAACGGAGTCCCTACT
Dendritic	GACACGCAGTAACCCT
Dendritic	GACAGAGTCGGCTTGG
Dendritic	GACCTGGTCATAAAGG
Dendritic	GACGCGTTCAAGGCTT
Dendritic	GACGTGCTCGTAGGTT
Dendritic	GACTAACCAGGGTACA
Dendritic	GACTAACTCCATGCTC
Dendritic	GACTGCGAGGTAGCTG
Dendritic	GAGCAGAGTGTTCGAT
Dendritic	GAGCAGATCGTTTATC
Dendritic	GAGTCCGAGCGTTCCG
Dendritic	GATCAGTGTCGGCTCA
Dendritic	GATCGATTCATAAAGG
Dendritic	GATCGCGGTATAATGG
Dendritic	GATCGTAGTCCGCTGA
Dendritic	GATCGTAGTCTTTCAT
Dendritic	GATGCTAAGCATCATC
Dendritic	GATGCTAGTAGAAAGG
Dendritic	GATTCAGGTATGCTTG
Dendritic	GCAGCCAGTACACCGC
Dendritic	GCATACACATGACATC
Dendritic	GCATGCGCAGCTGTAT
Dendritic	GCGCAGTTCATGCATG
Dendritic	GCGCAGTTCTATCGCC
Dendritic	GCGCGATGTAAGTGGC
Dendritic	GCTGCAGAGGGCATGT
Dendritic	GCTGCAGTCGCGGATC
Dendritic	GCTGCGAGTTCGGGCT
Dendritic	GCTTGAAGTAGCGCTC
Dendritic	GGAAAGCCAGTTCCCT
Dendritic	GGAAAGCGTGGCCCTA
Dendritic	GGAACTTCAAACGTGG
Dendritic	GGAACTTTCCTTTCGG
Dendritic	GGACAAGAGGAGTTTA
Dendritic	GGACATTAGCCAGTAG
Dendritic	GGACATTTCCTCAACC
Dendritic	GGAGCAATCTTATCTG
Dendritic	GGATGTTTCGAACTGT
Dendritic	GGCGTGTGTCGCCATG
Dendritic	GGCTGGTGTTAAGATG
Dendritic	GGGAATGAGACAAGCC
Dendritic	GGGACCTAGATCCCAT
Dendritic	GGGAGATTCTCGAGTA
Dendritic	GGGCATCGTCATGCCG
Dendritic	GGTGAAGCACTGTGTA
Dendritic	GGTGAAGTCATTGCCC
Dendritic	GTACTCCAGATTACCC
Dendritic	GTAGGCCCAGGGTACA
Dendritic	GTAGGCCTCGGGAGTA
Dendritic	GTAGTCAAGAAAGTGG
Dendritic	GTATCTTTCGCCAGCA
Dendritic	GTCAAGTAGCAACGGT
Dendritic	GTCACGGGTATTCTCT
Dendritic	GTCACGGGTTGTGGAG
Dendritic	GTCGGGTAGCTGGAAC
Dendritic	GTCTCGTTCACGAAGG
Dendritic	GTCTTCGTCTTACCTA
Dendritic	GTGCAGCAGAATCTCC
Dendritic	GTGCAGCCACAACGCC
Dendritic	GTGCGGTAGTCTCCTC
Dendritic	GTGCGGTCAATACGCT
Dendritic	GTGTTAGCAATGTTGC
Dendritic	GTGTTAGCACAAGACG
Dendritic	GTTACAGTCAAAGTAG
Dendritic	GTTCATTGTTGGTTTG
Dendritic	GTTCGGGAGACTAGGC
Dendritic	GTTCGGGAGTGGACGT
Dendritic	GTTCTCGAGAAACGAG
Dendritic	GTTCTCGAGCCGCCTA
Dendritic	TAAGCGTCAGGGTTAG
Dendritic	TACACGAAGTGCCATT
Dendritic	TACCTATCAGATCGGA
Dendritic	TACCTATCAGGTCTCG
Dendritic	TACCTTAAGGCGCTCT
Dendritic	TACCTTAGTGACCAAG
Dendritic	TACGGGCTCACTCCTG
Dendritic	TACGGTATCACTATTC
Dendritic	TACTCGCCAAGTTAAG
Dendritic	TACTTACAGATGTGGC
Dendritic	TACTTACAGGAGCGTT
Dendritic	TAGGCATGTCGCATCG
Dendritic	TAGTGGTAGGCGCTCT
Dendritic	TAGTGGTCACATGACT
Dendritic	TAGTTGGAGATATACG
Dendritic	TATCTCATCAGCACAT
Dendritic	TATTACCTCATCGCTC
Dendritic	TCAACGAGTTACCAGT
Dendritic	TCAATCTGTATGCTTG
Dendritic	TCACAAGAGGGTTCCC
Dendritic	TCACAAGCATAGTAAG
Dendritic	TCACGAAAGACTAGGC
Dendritic	TCAGATGCATCTCCCA
Dendritic	TCAGCTCGTCATTAGC
Dendritic	TCAGGATCAGGAATCG
Dendritic	TCAGGATCATGAAGTA
Dendritic	TCAGGATGTCCGTTAA
Dendritic	TCATTACAGACAGGCT
Dendritic	TCATTTGTCATAGCAC
Dendritic	TCGCGAGGTATATGGA
Dendritic	TCGGTAATCCAATGGT
Dendritic	TCGTACCCAGTTAACC
Dendritic	TCTATTGTCAGTTAGC
Dendritic	TCTATTGTCCACGAAT
Dendritic	TCTCTAACAGCGATCC
Dendritic	TGACTAGAGCGTGAGT
Dendritic	TGAGCATCAATGGACG
Dendritic	TGAGCATGTGGTAACG
Dendritic	TGAGCCGTCGGTTAAC
Dendritic	TGAGGGAGTGAGGGAG
Dendritic	TGCCCTAGTCTTCAAG
Dendritic	TGCGCAGTCCTTGCCA
Dendritic	TGCGTGGTCCCTTGCA
Dendritic	TGCTACCTCCTATGTT
Dendritic	TGGACGCAGTTGTCGT
Dendritic	TGGACGCCAAAGCGGT
Dendritic	TGGACGCGTAATTGGA
Dendritic	TGGCGCAAGGCGATAC
Dendritic	TGGTTAGCAAGCGAGT
Dendritic	TGGTTAGCAATACGCT
Dendritic	TGGTTCCAGACTACAA
Dendritic	TGTGGTACACATGGGA
Dendritic	TTAACTCTCTCAAACG
Dendritic	TTAGTTCTCCGAACGC
Dendritic	TTCCCAGAGGCGATAC
Dendritic	TTCTACATCCAAACTG
Dendritic	TTCTCAAAGACTAGAT
Dendritic	TTCTTAGCATTGCGGC
Dendritic	TTCTTAGGTAGCGTAG
Dendritic	TTGAACGTCCTCATTA
Dendritic	TTGACTTCACCAGGCT
Dendritic	TTGACTTGTACACCGC
Dendritic	TTGCCGTGTTCATGGT
Dendritic	TTGCGTCAGAGGTTGC
Dendritic	TTGGCAAAGACCACGA
Dendritic	TTGGCAACAGACAGGT
Dendritic	TTTACTGCAGTATGCT
Dendritic	TTTGGTTAGTAACCCT
Dendritic	TTTGTCAGTCTAGCGC
Granulocytes	AAACCTGCACAGACTT
Granulocytes	AAACCTGCACATCCGG
Granulocytes	AAACCTGGTCTCCACT
Granulocytes	AAACGGGAGCTGCAAG
Granulocytes	AAACGGGAGCTGGAAC
Granulocytes	AAACGGGCAAGGACAC
Granulocytes	AAACGGGGTCTAGAGG
Granulocytes	AAACGGGGTCTGGAGA
Granulocytes	AAACGGGTCCAGGGCT
Granulocytes	AAAGATGCATAGACTC
Granulocytes	AAAGCAAAGAACTCGG
Granulocytes	AAAGCAACAAGCTGGA
Granulocytes	AAAGCAATCAATACCG
Granulocytes	AAAGCAATCATAAAGG
Granulocytes	AAAGCAATCTTGTACT
Granulocytes	AAAGTAGAGAAGGACA
Granulocytes	AAAGTAGAGATGTGTA
Granulocytes	AAAGTAGGTCAACATC
Granulocytes	AAAGTAGGTCTTCTCG
Granulocytes	AAAGTAGGTGGCGAAT
Granulocytes	AAAGTAGGTGTGCCTG
Granulocytes	AAAGTAGTCCGCATAA
Granulocytes	AAATGCCAGATGCGAC
Granulocytes	AAATGCCAGTGTTAGA
Granulocytes	AAATGCCCAATGAAAC
Granulocytes	AAATGCCCACCAGATT
Granulocytes	AAATGCCGTGCGATAG
Granulocytes	AACACGTAGAGCCTAG
Granulocytes	AACACGTCAAGAGTCG
Granulocytes	AACACGTGTTAAGATG
Granulocytes	AACACGTGTTGAGGTG
Granulocytes	AACCATGGTATATGGA
Granulocytes	AACCATGTCAAACCGT
Granulocytes	AACCGCGAGAGGACGG
Granulocytes	AACCGCGAGCACCGTC
Granulocytes	AACCGCGAGTGATCGG
Granulocytes	AACGTTGCACTAGTAC
Granulocytes	AACGTTGTCACAAACC
Granulocytes	AACTCAGAGCTGCCCA
Granulocytes	AACTCAGCAATGAAAC
Granulocytes	AACTCAGCAGTATGCT
Granulocytes	AACTCAGGTCATGCAT
Granulocytes	AACTCAGTCATCGATG
Granulocytes	AACTCAGTCGTACCGG
Granulocytes	AACTCCCCACGGCGTT
Granulocytes	AACTCTTAGGATGCGT
Granulocytes	AACTCTTAGGCGATAC
Granulocytes	AACTCTTCACGTAAGG
Granulocytes	AACTCTTGTATATGAG
Granulocytes	AACTCTTGTTAAGGGC
Granulocytes	AACTCTTTCATATCGG
Granulocytes	AACTCTTTCCGCAGTG
Granulocytes	AACTCTTTCCTGTAGA
Granulocytes	AACTCTTTCTCGTTTA
Granulocytes	AACTGGTAGGTCATCT
Granulocytes	AACTGGTAGTTACCCA
Granulocytes	AACTGGTCACCAGTTA
Granulocytes	AACTGGTCACTCTGTC
Granulocytes	AACTGGTGTGTATGGG
Granulocytes	AACTGGTTCAAGAAGT
Granulocytes	AAGACCTAGATGAGAG
Granulocytes	AAGACCTAGTGAATTG
Granulocytes	AAGACCTTCTACGAGT
Granulocytes	AAGCCGCAGGAGTTGC
Granulocytes	AAGCCGCCATTGGTAC
Granulocytes	AAGCCGCTCAGATAAG
Granulocytes	AAGGAGCCACGTTGGC
Granulocytes	AAGGAGCGTGCTTCTC
Granulocytes	AAGGCAGGTAAGAGGA
Granulocytes	AAGGCAGTCCGGGTGT
Granulocytes	AAGGTTCAGACTAAGT
Granulocytes	AAGGTTCCACAACGCC
Granulocytes	AAGGTTCCATTCACTT
Granulocytes	AAGGTTCGTCGCCATG
Granulocytes	AAGGTTCGTGCTAGCC
Granulocytes	AAGGTTCGTGTGAAAT
Granulocytes	AAGGTTCTCTCTGCTG
Granulocytes	AAGTCTGAGGGTGTGT
Granulocytes	AAGTCTGGTAAATACG
Granulocytes	AATCCAGAGATACACA
Granulocytes	AATCCAGAGCTGCCCA
Granulocytes	AATCCAGCAGTTCCCT
Granulocytes	AATCCAGCATCTATGG
Granulocytes	AATCCAGGTCGCTTCT
Granulocytes	AATCGGTAGTCCGGTC
Granulocytes	AATCGGTAGTGAATTG
Granulocytes	AATCGGTCAGCTGCTG
Granulocytes	AATCGGTCATACAGCT
Granulocytes	AATCGGTGTAGCAAAT
Granulocytes	AATCGGTGTCGAATCT
Granulocytes	AATCGGTGTGCAGTAG
Granulocytes	AATCGGTTCGCGTAGC
Granulocytes	AATCGGTTCGTCACGG
Granulocytes	ACACCAAGTGCAGTAG
Granulocytes	ACACCAATCTGCTTGC
Granulocytes	ACACCCTCAAAGGTGC
Granulocytes	ACACCCTGTTACGGAG
Granulocytes	ACACCGGAGTCCGGTC
Granulocytes	ACACCGGGTCGCGGTT
Granulocytes	ACACCGGTCAAAGTAG
Granulocytes	ACACCGGTCCCTCTTT
Granulocytes	ACACTGAAGTGGAGAA
Granulocytes	ACACTGACATGCAATC
Granulocytes	ACACTGAGTGTGAATA
Granulocytes	ACATACGGTTGTACAC
Granulocytes	ACATCAGAGCGAAGGG
Granulocytes	ACATCAGAGTAGGCCA
Granulocytes	ACATCAGGTGTCGCTG
Granulocytes	ACATCAGTCTCGTATT
Granulocytes	ACATGGTAGAGTAAGG
Granulocytes	ACATGGTAGGATGCGT
Granulocytes	ACATGGTCAACTGCTA
Granulocytes	ACATGGTGTCGCATAT
Granulocytes	ACATGGTGTCTTCAAG
Granulocytes	ACATGGTGTTGCGTTA
Granulocytes	ACATGGTTCAATACCG
Granulocytes	ACATGGTTCCATGAAC
Granulocytes	ACCAGTAAGTCTCCTC
Granulocytes	ACCAGTATCAACCATG
Granulocytes	ACCCACTCATGGTCTA
Granulocytes	ACCGTAAAGGCCCTCA
Granulocytes	ACCGTAACATCGACGC
Granulocytes	ACCGTAACATGACGGA
Granulocytes	ACCGTAAGTGTGAATA
Granulocytes	ACCGTAAGTTATTCTC
Granulocytes	ACCTTTAAGACCTAGG
Granulocytes	ACCTTTAAGAGTAAGG
Granulocytes	ACCTTTAAGCCCAATT
Granulocytes	ACCTTTACAGTGGAGT
Granulocytes	ACCTTTACATGACGGA
Granulocytes	ACCTTTAGTAAACACA
Granulocytes	ACCTTTATCAAACCAC
Granulocytes	ACCTTTATCATCATTC
Granulocytes	ACGAGCCAGCTTATCG
Granulocytes	ACGAGCCCACTCGACG
Granulocytes	ACGAGCCCAGCGAACA
Granulocytes	ACGAGCCGTCCATGAT
Granulocytes	ACGAGCCTCACTGGGC
Granulocytes	ACGAGCCTCGAATGCT
Granulocytes	ACGAGCCTCGGATGTT
Granulocytes	ACGAGGAAGCGTTTAC
Granulocytes	ACGAGGAAGCTCCTTC
Granulocytes	ACGAGGACACAAGTAA
Granulocytes	ACGAGGAGTACGCACC
Granulocytes	ACGAGGAGTCGAAAGC
Granulocytes	ACGATACAGGCTCTTA
Granulocytes	ACGATACCAAAGTGCG
Granulocytes	ACGATACTCAGAGACG
Granulocytes	ACGCAGCAGATCCTGT
Granulocytes	ACGCAGCCAGACGCCT
Granulocytes	ACGCAGCGTATTCGTG
Granulocytes	ACGCAGCTCACTGGGC
Granulocytes	ACGCAGCTCGGTGTCG
Granulocytes	ACGCAGCTCTCGCTTG
Granulocytes	ACGCAGCTCTGGTATG
Granulocytes	ACGCCAGAGAGGTTGC
Granulocytes	ACGCCAGAGTGAAGAG
Granulocytes	ACGCCAGGTATTACCG
Granulocytes	ACGCCAGGTGTAACGG
Granulocytes	ACGCCGAAGGGAGTAA
Granulocytes	ACGCCGACATTTCACT
Granulocytes	ACGCCGAGTAGGCATG
Granulocytes	ACGCCGAGTCCTCCAT
Granulocytes	ACGCCGATCGCATGGC
Granulocytes	ACGGAGACAGCTTCGG
Granulocytes	ACGGAGACATCGGAAG
Granulocytes	ACGGAGAGTTCCGTCT
Granulocytes	ACGGAGATCAGCTGGC
Granulocytes	ACGGCCAAGATAGTCA
Granulocytes	ACGGCCACAGGATTGG
Granulocytes	ACGGCCATCACAGGCC
Granulocytes	ACGGCCATCACGACTA
Granulocytes	ACGGCCATCAGTTGAC
Granulocytes	ACGGCCATCCTTTACA
Granulocytes	ACGGCCATCGGGAGTA
Granulocytes	ACGGGCTAGACTAAGT
Granulocytes	ACGGGCTAGAGTCTGG
Granulocytes	ACGGGCTAGTCCCACG
Granulocytes	ACGGGCTCACAGAGGT
Granulocytes	ACGGGTCAGCCCAGCT
Granulocytes	ACGGGTCAGCCGCCTA
Granulocytes	ACGGGTCAGGATCGCA
Granulocytes	ACGGGTCAGGATGTAT
Granulocytes	ACGGGTCAGGGTATCG
Granulocytes	ACGTCAAAGTCACGCC
Granulocytes	ACGTCAAAGTCTCGGC
Granulocytes	ACGTCAAGTCAGATAA
Granulocytes	ACGTCAATCACGCGGT
Granulocytes	ACGTCAATCATGTGGT
Granulocytes	ACGTCAATCGGATGGA
Granulocytes	ACTATCTAGACGCAAC
Granulocytes	ACTATCTCAACTGCTA
Granulocytes	ACTATCTCACGGTTTA
Granulocytes	ACTATCTTCAAGCCTA
Granulocytes	ACTATCTTCCAAACTG
Granulocytes	ACTGAACCAATGGAGC
Granulocytes	ACTGAACTCGATAGAA
Granulocytes	ACTGAGTGTAAATGAC
Granulocytes	ACTGATGAGGCTCATT
Granulocytes	ACTGATGGTGTGAATA
Granulocytes	ACTGCTCAGGGCACTA
Granulocytes	ACTGCTCCACAGGTTT
Granulocytes	ACTGCTCGTACGACCC
Granulocytes	ACTGCTCTCTGCTGCT
Granulocytes	ACTGTCCAGGAGTCTG
Granulocytes	ACTGTCCAGTGGGATC
Granulocytes	ACTGTCCCAAATTGCC
Granulocytes	ACTGTCCCAGACGTAG
Granulocytes	ACTGTCCGTAAGTAGT
Granulocytes	ACTGTCCGTAGAAAGG
Granulocytes	ACTGTCCGTCTCTTTA
Granulocytes	ACTGTCCGTCTTCTCG
Granulocytes	ACTGTCCGTGCAGTAG
Granulocytes	ACTTACTAGCCACGCT
Granulocytes	ACTTACTTCAGCTGGC
Granulocytes	ACTTACTTCCGCGTTT
Granulocytes	ACTTGTTAGATGTGTA
Granulocytes	ACTTGTTAGCACCGTC
Granulocytes	ACTTGTTCAAGGACTG
Granulocytes	ACTTGTTCACACGCTG
Granulocytes	ACTTGTTGTTTAGCTG
Granulocytes	ACTTTCAAGACCACGA
Granulocytes	ACTTTCAAGTAGCGGT
Granulocytes	AGAATAGAGCTCCTCT
Granulocytes	AGAATAGCAACTGCGC
Granulocytes	AGAATAGCACGTTGGC
Granulocytes	AGAATAGGTATAGGGC
Granulocytes	AGAATAGGTGATGTGG
Granulocytes	AGAATAGTCTTGCATT
Granulocytes	AGACGTTCAGCGTAAG
Granulocytes	AGACGTTCATCCGGGT
Granulocytes	AGACGTTGTTGCGCAC
Granulocytes	AGACGTTTCAGTGTTG
Granulocytes	AGAGCGAAGCTAGGCA
Granulocytes	AGAGCGACAAGCCTAT
Granulocytes	AGAGCGACATCTCCCA
Granulocytes	AGAGCGAGTCCAACTA
Granulocytes	AGAGCGAGTGTATGGG
Granulocytes	AGAGCGATCTTGTCAT
Granulocytes	AGAGCTTAGAAGCCCA
Granulocytes	AGAGCTTCAAGGACAC
Granulocytes	AGAGCTTTCTGACCTC
Granulocytes	AGAGTGGGTAGAGTGC
Granulocytes	AGAGTGGTCCGTTGTC
Granulocytes	AGAGTGGTCGTTGACA
Granulocytes	AGAGTGGTCGTTTAGG
Granulocytes	AGATCTGCACAGGAGT
Granulocytes	AGATCTGCAGACGCAA
Granulocytes	AGATCTGGTGTCCTCT
Granulocytes	AGATCTGTCTGGTATG
Granulocytes	AGATTGCCACCAGGTC
Granulocytes	AGATTGCCAGCTATTG
Granulocytes	AGATTGCGTACAGTTC
Granulocytes	AGATTGCGTGTGGTTT
Granulocytes	AGATTGCTCGCAAACT
Granulocytes	AGATTGCTCGGAATCT
Granulocytes	AGCAGCCAGGCTCATT
Granulocytes	AGCAGCCAGGTGCTTT
Granulocytes	AGCAGCCTCGCGATCG
Granulocytes	AGCATACCAATACGCT
Granulocytes	AGCATACGTTACCAGT
Granulocytes	AGCCTAAAGAGTAAGG
Granulocytes	AGCCTAAAGCAGCGTA
Granulocytes	AGCCTAACAAAGTCAA
Granulocytes	AGCCTAACAAATACAG
Granulocytes	AGCCTAACACGTCTCT
Granulocytes	AGCCTAATCCTCATTA
Granulocytes	AGCCTAATCGGTGTTA
Granulocytes	AGCGGTCCAGATCCAT
Granulocytes	AGCGGTCCAGGGCATA
Granulocytes	AGCGGTCGTCAAAGAT
Granulocytes	AGCGTATAGCTCCTTC
Granulocytes	AGCGTATGTAGCGTCC
Granulocytes	AGCGTATGTTTGCATG
Granulocytes	AGCGTCGAGTATGACA
Granulocytes	AGCGTCGCAAGTACCT
Granulocytes	AGCGTCGGTGAGGGAG
Granulocytes	AGCTCCTCAAGCGAGT
Granulocytes	AGCTCCTTCATGTGGT
Granulocytes	AGCTCCTTCTTCGGTC
Granulocytes	AGCTCTCGTAAGTGTA
Granulocytes	AGCTCTCTCGGCGCTA
Granulocytes	AGCTTGAAGACTGTAA
Granulocytes	AGCTTGAAGCAAATCA
Granulocytes	AGCTTGACATATGAGA
Granulocytes	AGCTTGATCGAATGGG
Granulocytes	AGCTTGATCGGACAAG
Granulocytes	AGGCCACAGATCTGCT
Granulocytes	AGGCCACGTACCGTAT
Granulocytes	AGGCCACTCGTGGTCG
Granulocytes	AGGCCGTAGCGTTTAC
Granulocytes	AGGCCGTAGGATCGCA
Granulocytes	AGGCCGTCAGCGTTCG
Granulocytes	AGGCCGTCAGCTCGAC
Granulocytes	AGGCCGTGTAAGGGCT
Granulocytes	AGGCCGTGTACCAGTT
Granulocytes	AGGCCGTGTATTACCG
Granulocytes	AGGCCGTGTCGCGTGT
Granulocytes	AGGCCGTTCATTTGGG
Granulocytes	AGGCCGTTCTCGTTTA
Granulocytes	AGGGAGTAGAGAACAG
Granulocytes	AGGGAGTGTTACGGAG
Granulocytes	AGGGAGTTCAGCAACT
Granulocytes	AGGGAGTTCCTACAGA
Granulocytes	AGGGAGTTCTATCCTA
Granulocytes	AGGGATGGTGTGCCTG
Granulocytes	AGGGTGAAGGAGTTTA
Granulocytes	AGGGTGAAGTCTCCTC
Granulocytes	AGGGTGAGTGGCAAAC
Granulocytes	AGGGTGATCGAACTGT
Granulocytes	AGGTCATAGGACAGAA
Granulocytes	AGGTCATCATGGTCAT
Granulocytes	AGGTCATTCAGTGTTG
Granulocytes	AGGTCCGCATGTCCTC
Granulocytes	AGGTCCGGTCTCCATC
Granulocytes	AGGTCCGGTGACTACT
Granulocytes	AGGTCCGTCTCGTATT
Granulocytes	AGTAGTCGTTCATGGT
Granulocytes	AGTAGTCGTTCGGCAC
Granulocytes	AGTAGTCGTTGCGCAC
Granulocytes	AGTAGTCTCATGCTCC
Granulocytes	AGTCTTTAGGACAGAA
Granulocytes	AGTCTTTGTGCTGTAT
Granulocytes	AGTCTTTTCTGCTGTC
Granulocytes	AGTGAGGAGCCGGTAA
Granulocytes	AGTGAGGAGGCATGTG
Granulocytes	AGTGAGGAGTTCCACA
Granulocytes	AGTGAGGCAGGACCCT
Granulocytes	AGTGAGGGTACCGGCT
Granulocytes	AGTGAGGGTCTAAACC
Granulocytes	AGTGAGGGTTCCGGCA
Granulocytes	AGTGAGGTCACCGTAA
Granulocytes	AGTGAGGTCAGATAAG
Granulocytes	AGTGGGAAGGAACTGC
Granulocytes	AGTGGGACACCTATCC
Granulocytes	AGTGGGACAGCTCCGA
Granulocytes	AGTGGGAGTCCAGTGC
Granulocytes	AGTGTCACATGATCCA
Granulocytes	AGTGTCAGTGCGGTAA
Granulocytes	AGTGTCATCCTGTACC
Granulocytes	AGTTGGTAGCCCTAAT
Granulocytes	AGTTGGTAGGATGGAA
Granulocytes	AGTTGGTAGTGCCAGA
Granulocytes	AGTTGGTCAATGAATG
Granulocytes	AGTTGGTTCAAGGTAA
Granulocytes	ATAACGCAGAGACTAT
Granulocytes	ATAACGCGTGTGAATA
Granulocytes	ATAACGCTCAACTCTT
Granulocytes	ATAACGCTCTAACGGT
Granulocytes	ATAAGAGAGCTGTCTA
Granulocytes	ATAAGAGAGTTACCCA
Granulocytes	ATAAGAGCAATGAAAC
Granulocytes	ATAAGAGCACAAGCCC
Granulocytes	ATAAGAGGTGATGTGG
Granulocytes	ATAAGAGTCTTTCCTC
Granulocytes	ATAGACCAGTGTCCAT
Granulocytes	ATAGACCCAATGGACG
Granulocytes	ATAGACCTCACATACG
Granulocytes	ATCACGAAGGTAGCTG
Granulocytes	ATCACGATCTTGAGAC
Granulocytes	ATCATCTCATGGGAAC
Granulocytes	ATCATCTGTCTGATCA
Granulocytes	ATCATCTTCTCGGACG
Granulocytes	ATCATGGAGATGTCGG
Granulocytes	ATCATGGCAGGATCGA
Granulocytes	ATCATGGCAGTCAGCC
Granulocytes	ATCATGGGTATAGGGC
Granulocytes	ATCCACCCACCCTATC
Granulocytes	ATCCACCCATCGGGTC
Granulocytes	ATCCACCGTGAGGCTA
Granulocytes	ATCCGAAAGTCCATAC
Granulocytes	ATCCGAACAGCCAGAA
Granulocytes	ATCCGAACAGTGGAGT
Granulocytes	ATCCGAACATCGGGTC
Granulocytes	ATCCGAAGTTGGTGGA
Granulocytes	ATCCGAAGTTTGACTG
Granulocytes	ATCGAGTAGCCCAACC
Granulocytes	ATCGAGTAGCGATCCC
Granulocytes	ATCGAGTCAATGGATA
Granulocytes	ATCGAGTGTCATCGGC
Granulocytes	ATCGAGTTCAGTTAGC
Granulocytes	ATCTACTAGTCGTTTG
Granulocytes	ATCTGCCAGTTCGCGC
Granulocytes	ATCTGCCGTAGAGCTG
Granulocytes	ATGAGGGAGGCGCTCT
Granulocytes	ATGAGGGCACCTGGTG
Granulocytes	ATGAGGGCAGCCTGTG
Granulocytes	ATGAGGGTCTAGAGTC
Granulocytes	ATGCGATAGCTGATAA
Granulocytes	ATGCGATAGGGAACGG
Granulocytes	ATGCGATAGGTGGGTT
Granulocytes	ATGCGATGTTATTCTC
Granulocytes	ATGGGAGAGCCAACAG
Granulocytes	ATGGGAGAGTATTGGA
Granulocytes	ATGGGAGCACGCATCG
Granulocytes	ATGGGAGGTATGGTTC
Granulocytes	ATGGGAGGTTGGACCC
Granulocytes	ATGGGAGGTTTGCATG
Granulocytes	ATGGGAGTCGCCAAAT
Granulocytes	ATGTGTGAGACAGAGA
Granulocytes	ATGTGTGAGGTGACCA
Granulocytes	ATGTGTGCACCACCAG
Granulocytes	ATGTGTGCAGGATTGG
Granulocytes	ATGTGTGGTCCTCCAT
Granulocytes	ATGTGTGTCTTAGCCC
Granulocytes	ATTACTCAGGTGCACA
Granulocytes	ATTACTCCACGGCGTT
Granulocytes	ATTACTCGTACTCAAC
Granulocytes	ATTACTCGTGCTAGCC
Granulocytes	ATTACTCTCCGCAAGC
Granulocytes	ATTACTCTCCGTAGGC
Granulocytes	ATTATCCAGCTGAAAT
Granulocytes	ATTATCCAGTGAACAT
Granulocytes	ATTATCCCAAATTGCC
Granulocytes	ATTATCCCATGTCCTC
Granulocytes	ATTATCCGTTGGGACA
Granulocytes	ATTATCCTCTTCGGTC
Granulocytes	ATTCTACAGAAGATTC
Granulocytes	ATTCTACCATTTGCCC
Granulocytes	ATTCTACGTAAGAGAG
Granulocytes	ATTCTACGTGAACCTT
Granulocytes	ATTCTACGTTATCACG
Granulocytes	ATTCTACTCCTGCTTG
Granulocytes	ATTGGACAGGCTCATT
Granulocytes	ATTGGACCATTACCTT
Granulocytes	ATTGGACTCACCATAG
Granulocytes	ATTGGTGGTAACGCGA
Granulocytes	ATTGGTGGTAGAGGAA
Granulocytes	ATTGGTGGTCGCTTCT
Granulocytes	ATTGGTGGTTAAGGGC
Granulocytes	ATTGGTGGTTCGAATC
Granulocytes	ATTGGTGTCTCCAACC
Granulocytes	ATTTCTGAGTTGCAGG
Granulocytes	ATTTCTGTCCATGCTC
Granulocytes	ATTTCTGTCTACTCAT
Granulocytes	CAACCAACAGCTGCAC
Granulocytes	CAACCAATCATACGGT
Granulocytes	CAACCAATCGCTAGCG
Granulocytes	CAACCTCCACGTAAGG
Granulocytes	CAACCTCTCACCATAG
Granulocytes	CAACTAGAGTGAACAT
Granulocytes	CAACTAGCAGGCTGAA
Granulocytes	CAAGAAATCATTATCC
Granulocytes	CAAGATCAGCAATCTC
Granulocytes	CAAGATCAGGCATTGG
Granulocytes	CAAGATCGTCTAGTCA
Granulocytes	CAAGATCTCGGAGGTA
Granulocytes	CAAGGCCAGCATCATC
Granulocytes	CAAGGCCAGTTCGATC
Granulocytes	CAAGGCCCATTAACCG
Granulocytes	CAAGGCCGTCTCGTTC
Granulocytes	CAAGGCCGTGTGCCTG
Granulocytes	CAAGTTGAGCGGCTTC
Granulocytes	CAAGTTGGTACCGTAT
Granulocytes	CAAGTTGTCACTTATC
Granulocytes	CACAAACAGAGTCGGT
Granulocytes	CACAAACAGTTCGATC
Granulocytes	CACAAACCAAGAAGAG
Granulocytes	CACAAACCAGACAAAT
Granulocytes	CACAAACGTCACTTCC
Granulocytes	CACAAACTCCTCCTAG
Granulocytes	CACAAACTCTATCGCC
Granulocytes	CACACCTAGTGGGCTA
Granulocytes	CACACCTCAATAGCAA
Granulocytes	CACACCTCAGGATTGG
Granulocytes	CACACCTGTCACACGC
Granulocytes	CACACCTTCAAGGCTT
Granulocytes	CACACTCCACTGCCAG
Granulocytes	CACACTCCAGATGGCA
Granulocytes	CACACTCCATAACCTG
Granulocytes	CACACTCGTGATGATA
Granulocytes	CACACTCGTTCATGGT
Granulocytes	CACAGGCTCAGCGACC
Granulocytes	CACAGGCTCTCTGCTG
Granulocytes	CACAGGCTCTGATACG
Granulocytes	CACAGTAAGCTCCTCT
Granulocytes	CACAGTATCAACACGT
Granulocytes	CACAGTATCGGCCGAT
Granulocytes	CACATAGAGAGCTGGT
Granulocytes	CACATAGAGCTAAGAT
Granulocytes	CACATAGGTTAAAGTG
Granulocytes	CACATTTCATACTCTT
Granulocytes	CACATTTCATCACGAT
Granulocytes	CACATTTGTACATCCA
Granulocytes	CACATTTGTATAGTAG
Granulocytes	CACATTTGTGTGTGCC
Granulocytes	CACATTTTCGCTAGCG
Granulocytes	CACATTTTCTTTACGT
Granulocytes	CACCACTAGACTAGAT
Granulocytes	CACCACTGTAGGAGTC
Granulocytes	CACCACTTCCCAACGG
Granulocytes	CACCAGGCAAGTTGTC
Granulocytes	CACCAGGGTAATCGTC
Granulocytes	CACCAGGGTCTGCAAT
Granulocytes	CACCAGGGTGCTTCTC
Granulocytes	CACCAGGTCCCAAGAT
Granulocytes	CACCAGGTCGCCAAAT
Granulocytes	CACCAGGTCGTGGGAA
Granulocytes	CACCAGGTCTCAACTT
Granulocytes	CACCTTGAGGCCGAAT
Granulocytes	CACCTTGCAGTCTTCC
Granulocytes	CACCTTGGTATGAATG
Granulocytes	CACCTTGGTCCAGTAT
Granulocytes	CACCTTGGTCTAAACC
Granulocytes	CACTCCACAAGCGAGT
Granulocytes	CACTCCACACCGCTAG
Granulocytes	CACTCCACAGCTCGAC
Granulocytes	CACTCCACAGTAAGCG
Granulocytes	CACTCCAGTGAAATCA
Granulocytes	CACTCCATCATCGATG
Granulocytes	CAGAATCCAGGCGATA
Granulocytes	CAGAATCCATGAAGTA
Granulocytes	CAGAATCGTATAAACG
Granulocytes	CAGAATCGTGCTTCTC
Granulocytes	CAGAGAGAGGATTCGG
Granulocytes	CAGAGAGAGTGCGATG
Granulocytes	CAGATCAAGAAGGTGA
Granulocytes	CAGATCAAGTGTACCT
Granulocytes	CAGATCACATATACCG
Granulocytes	CAGATCAGTAAGAGAG
Granulocytes	CAGATCATCGTAGGAG
Granulocytes	CAGATCATCTCAAACG
Granulocytes	CAGATCATCTGGTGTA
Granulocytes	CAGCAGCCAGACAAAT
Granulocytes	CAGCAGCCATGGATGG
Granulocytes	CAGCAGCGTGCAACTT
Granulocytes	CAGCAGCTCGCCAGCA
Granulocytes	CAGCATACAACACCTA
Granulocytes	CAGCCGAAGCCCTAAT
Granulocytes	CAGCCGAAGCTGTTCA
Granulocytes	CAGCCGACACCGATAT
Granulocytes	CAGCCGAGTACGAAAT
Granulocytes	CAGCCGAGTTTGTTGG
Granulocytes	CAGCCGATCCCTTGTG
Granulocytes	CAGCGACCACGAAGCA
Granulocytes	CAGCGACGTCAGATAA
Granulocytes	CAGCGACTCACAGGCC
Granulocytes	CAGCGACTCGCAAGCC
Granulocytes	CAGCGACTCTCCTATA
Granulocytes	CAGCTAAAGCCTATGT
Granulocytes	CAGCTAAGTAATCACC
Granulocytes	CAGCTAAGTCGGATCC
Granulocytes	CAGCTAATCTACTTAC
Granulocytes	CAGCTGGAGTACGATA
Granulocytes	CAGCTGGCAGTAGAGC
Granulocytes	CAGCTGGGTTCAGCGC
Granulocytes	CAGCTGGTCACCGTAA
Granulocytes	CAGGTGCCACATCCGG
Granulocytes	CAGGTGCCACGACTCG
Granulocytes	CAGGTGCCAGCTGTTA
Granulocytes	CAGTAACAGAGTGAGA
Granulocytes	CAGTAACAGTACTTGC
Granulocytes	CAGTAACAGTATGACA
Granulocytes	CAGTAACCATGGAATA
Granulocytes	CAGTAACGTACATGTC
Granulocytes	CAGTAACTCACCATAG
Granulocytes	CAGTCCTAGCCACTAT
Granulocytes	CAGTCCTGTGTTGGGA
Granulocytes	CAGTCCTTCGGATGTT
Granulocytes	CATATGGAGTGAATTG
Granulocytes	CATATGGCACATTTCT
Granulocytes	CATATGGCACCTATCC
Granulocytes	CATATGGGTGATGTGG
Granulocytes	CATATGGTCACGCATA
Granulocytes	CATATGGTCGCGATCG
Granulocytes	CATATTCCACAGCCCA
Granulocytes	CATATTCCAGGTGGAT
Granulocytes	CATATTCGTGAACCTT
Granulocytes	CATCAAGAGATGCGAC
Granulocytes	CATCAAGGTCCGAATT
Granulocytes	CATCAGACATTACGAC
Granulocytes	CATCAGAGTAAGTAGT
Granulocytes	CATCAGAGTCGGCTCA
Granulocytes	CATCAGATCCTTGACC
Granulocytes	CATCAGATCGTTGACA
Granulocytes	CATCCACAGATCCGAG
Granulocytes	CATCCACGTCGGATCC
Granulocytes	CATCGAAAGGCAGTCA
Granulocytes	CATCGAAAGGTGATAT
Granulocytes	CATCGAACACGGCGTT
Granulocytes	CATCGAATCAAAGACA
Granulocytes	CATCGAATCAACACAC
Granulocytes	CATCGGGAGAGAACAG
Granulocytes	CATCGGGCATACTACG
Granulocytes	CATCGGGTCATCGCTC
Granulocytes	CATCGGGTCGAGCCCA
Granulocytes	CATGACACAGTCAGAG
Granulocytes	CATGACATCGAGCCCA
Granulocytes	CATGCCTTCCGTCATC
Granulocytes	CATGCCTTCTGATTCT
Granulocytes	CATGGCGAGTGGTAAT
Granulocytes	CATGGCGCACCCAGTG
Granulocytes	CATGGCGGTCTTGATG
Granulocytes	CATGGCGTCTGCGGCA
Granulocytes	CATTATCAGCGCCTTG
Granulocytes	CATTATCAGTGGCACA
Granulocytes	CATTATCGTAGCTTGT
Granulocytes	CATTATCGTATAGGTA
Granulocytes	CATTATCGTATAGTAG
Granulocytes	CATTATCTCACGATGT
Granulocytes	CATTATCTCAGGCAAG
Granulocytes	CATTCGCAGTACTTGC
Granulocytes	CATTCGCCAACCGCCA
Granulocytes	CATTCGCCAATGGTCT
Granulocytes	CATTCGCCAGACGTAG
Granulocytes	CATTCGCGTACCGAGA
Granulocytes	CATTCGCGTCTCTCGT
Granulocytes	CCAATCCCACACTGCG
Granulocytes	CCAATCCCAGCTTCGG
Granulocytes	CCAATCCTCAGTTTGG
Granulocytes	CCACCTAGTCTTCTCG
Granulocytes	CCACGGACAGATCTGT
Granulocytes	CCACGGAGTTAGGGTG
Granulocytes	CCACTACAGGGCATGT
Granulocytes	CCACTACCAGGAATCG
Granulocytes	CCACTACCAGGTCTCG
Granulocytes	CCACTACGTCAGAATA
Granulocytes	CCACTACTCAGCTTAG
Granulocytes	CCAGCGACATTGGCGC
Granulocytes	CCAGCGAGTAGCTGCC
Granulocytes	CCAGCGATCATGTCCC
Granulocytes	CCATGTCCACCTCGGA
Granulocytes	CCATGTCCACTAGTAC
Granulocytes	CCATGTCCACTTCTGC
Granulocytes	CCATGTCCAGGGTACA
Granulocytes	CCATTCGCAAACGTGG
Granulocytes	CCATTCGCAGGAATCG
Granulocytes	CCATTCGGTACCGTAT
Granulocytes	CCATTCGGTGATGTCT
Granulocytes	CCCAATCAGGAGTTTA
Granulocytes	CCCAGTTGTCAAAGAT
Granulocytes	CCCTCCTAGAATGTTG
Granulocytes	CCCTCCTAGAGGACGG
Granulocytes	CCCTCCTAGCATCATC
Granulocytes	CCCTCCTAGGGAGTAA
Granulocytes	CCCTCCTCATCGGTTA
Granulocytes	CCCTCCTGTTGCTCCT
Granulocytes	CCCTCCTTCAGTCAGT
Granulocytes	CCCTCCTTCCCTTGCA
Granulocytes	CCGGGATAGTGTTGAA
Granulocytes	CCGGGATCAATGGAGC
Granulocytes	CCGGGATGTTTAGGAA
Granulocytes	CCGGGATTCAAAGTAG
Granulocytes	CCGGGATTCTCTAAGG
Granulocytes	CCGGGATTCTTGTCAT
Granulocytes	CCGGTAGAGCAAATCA
Granulocytes	CCGGTAGCACAAGTAA
Granulocytes	CCGGTAGGTCATATCG
Granulocytes	CCGGTAGTCCCTAATT
Granulocytes	CCGGTAGTCTAACTCT
Granulocytes	CCGTACTAGATGCCAG
Granulocytes	CCGTACTAGGGCTCTC
Granulocytes	CCGTACTCATTTGCTT
Granulocytes	CCGTACTGTAGCCTCG
Granulocytes	CCGTGGAAGATCTGAA
Granulocytes	CCGTGGAAGGATTCGG
Granulocytes	CCGTGGACATGCATGT
Granulocytes	CCTAAAGAGAATGTTG
Granulocytes	CCTAAAGAGATGGCGT
Granulocytes	CCTAAAGCACAGTCGC
Granulocytes	CCTAAAGGTACGCTGC
Granulocytes	CCTAAAGGTATAAACG
Granulocytes	CCTAAAGTCCTACAGA
Granulocytes	CCTACACAGCGTTTAC
Granulocytes	CCTACACAGGCCCTCA
Granulocytes	CCTACACAGGGCATGT
Granulocytes	CCTACACAGTGTACCT
Granulocytes	CCTACACTCGCTAGCG
Granulocytes	CCTACACTCGGAGCAA
Granulocytes	CCTACCACAGGTGGAT
Granulocytes	CCTACCACATCTCCCA
Granulocytes	CCTACCAGTTCGTGAT
Granulocytes	CCTACCATCAAAGTAG
Granulocytes	CCTAGCTCATAAGACA
Granulocytes	CCTAGCTCATCGTCGG
Granulocytes	CCTAGCTGTAATAGCA
Granulocytes	CCTAGCTTCCGGGTGT
Granulocytes	CCTAGCTTCCTTAATC
Granulocytes	CCTATTACAGCCACCA
Granulocytes	CCTATTAGTCACACGC
Granulocytes	CCTATTATCGAGGTAG
Granulocytes	CCTCAGTAGAAACCGC
Granulocytes	CCTCAGTTCATAGCAC
Granulocytes	CCTCAGTTCCTAAGTG
Granulocytes	CCTCTGACAGTAAGAT
Granulocytes	CCTCTGAGTGACTCAT
Granulocytes	CCTCTGATCATATCGG
Granulocytes	CCTCTGATCCTATGTT
Granulocytes	CCTCTGATCTGGCGAC
Granulocytes	CCTTACGCAACTGCTA
Granulocytes	CCTTACGCACGCTTTC
Granulocytes	CCTTACGCAGGCGATA
Granulocytes	CCTTCCCAGACGCTTT
Granulocytes	CCTTCCCCACTATCTT
Granulocytes	CCTTCCCCAGGTGGAT
Granulocytes	CCTTCCCGTCCCTACT
Granulocytes	CCTTCCCTCCGCGCAA
Granulocytes	CCTTCGAAGCGCTTAT
Granulocytes	CCTTCGAAGCTTATCG
Granulocytes	CCTTCGAAGGCCCGTT
Granulocytes	CCTTCGACAAGCTGGA
Granulocytes	CCTTCGAGTAGCGCTC
Granulocytes	CCTTCGATCAACACCA
Granulocytes	CCTTCGATCGTAGGAG
Granulocytes	CCTTTCTCACCAGTTA
Granulocytes	CCTTTCTGTCGCTTTC
Granulocytes	CCTTTCTGTCTCGTTC
Granulocytes	CCTTTCTGTGATAAAC
Granulocytes	CCTTTCTGTTGTACAC
Granulocytes	CGAACATCAATGGACG
Granulocytes	CGAACATGTAACGACG
Granulocytes	CGAACATGTTAAGAAC
Granulocytes	CGAACATTCAAAGACA
Granulocytes	CGAATGTCAAACAACA
Granulocytes	CGAATGTTCCTTTACA
Granulocytes	CGACCTTAGCAGGTCA
Granulocytes	CGACCTTAGTCAAGCG
Granulocytes	CGACCTTGTAAACACA
Granulocytes	CGACCTTGTCTCTCTG
Granulocytes	CGACCTTGTTCCCTTG
Granulocytes	CGACCTTGTTTAGGAA
Granulocytes	CGACCTTTCCGATATG
Granulocytes	CGACCTTTCTTGTACT
Granulocytes	CGACTTCAGTATGACA
Granulocytes	CGACTTCAGTGTACCT
Granulocytes	CGACTTCCAAGCTGTT
Granulocytes	CGACTTCGTGTAATGA
Granulocytes	CGAGAAGAGCCAGTAG
Granulocytes	CGAGAAGAGGGTGTGT
Granulocytes	CGAGAAGAGTCGTTTG
Granulocytes	CGAGAAGGTAGAGGAA
Granulocytes	CGAGAAGGTATAGGTA
Granulocytes	CGAGAAGTCAATCACG
Granulocytes	CGAGAAGTCCGTCATC
Granulocytes	CGAGAAGTCGATCCCT
Granulocytes	CGAGAAGTCTACTATC
Granulocytes	CGAGCACAGCGTTCCG
Granulocytes	CGAGCACCACAGGAGT
Granulocytes	CGAGCACTCAGTCCCT
Granulocytes	CGAGCCAAGAAGATTC
Granulocytes	CGAGCCAAGTGAACGC
Granulocytes	CGAGCCACAGCGAACA
Granulocytes	CGAGCCACATCGGACC
Granulocytes	CGAGCCAGTAGGGTAC
Granulocytes	CGAGCCAGTATAAACG
Granulocytes	CGAGCCAGTGATGATA
Granulocytes	CGAGCCATCCGCGCAA
Granulocytes	CGATCGGAGCGAGAAA
Granulocytes	CGATCGGAGTACGCGA
Granulocytes	CGATCGGCAAGAGGCT
Granulocytes	CGATCGGCAATGGAAT
Granulocytes	CGATCGGGTATAGGGC
Granulocytes	CGATCGGGTGGCCCTA
Granulocytes	CGATCGGTCAGGCGAA
Granulocytes	CGATGGCAGGCGATAC
Granulocytes	CGATGGCCATGGTAGG
Granulocytes	CGATGGCCATTGGGCC
Granulocytes	CGATGGCGTATGAAAC
Granulocytes	CGATGGCGTCTTCTCG
Granulocytes	CGATGGCTCAACGCTA
Granulocytes	CGATGGCTCACGACTA
Granulocytes	CGATGGCTCCTCATTA
Granulocytes	CGATGTAAGAGCTGGT
Granulocytes	CGATGTATCCGGGTGT
Granulocytes	CGATGTATCTTCCTTC
Granulocytes	CGATTGAAGCCTCGTG
Granulocytes	CGATTGAAGCTAAGAT
Granulocytes	CGATTGACATGCCTTC
Granulocytes	CGATTGAGTACGAAAT
Granulocytes	CGATTGATCCTAGTGA
Granulocytes	CGCCAAGAGAAACGAG
Granulocytes	CGCCAAGGTTAGAACA
Granulocytes	CGCCAAGTCGCTTAGA
Granulocytes	CGCCAAGTCGTCACGG
Granulocytes	CGCGGTAAGACAAAGG
Granulocytes	CGCGGTACAGAGCCAA
Granulocytes	CGCGGTACAGCTGTTA
Granulocytes	CGCGGTAGTGTTCTTT
Granulocytes	CGCGTTTAGGCTATCT
Granulocytes	CGCGTTTCATTCGACA
Granulocytes	CGCGTTTTCCGTTGCT
Granulocytes	CGCTATCAGGACAGCT
Granulocytes	CGCTATCAGGGTCGAT
Granulocytes	CGCTATCGTATAGGTA
Granulocytes	CGCTATCGTGACCAAG
Granulocytes	CGCTATCTCAAAGACA
Granulocytes	CGCTGGAAGGTGCTAG
Granulocytes	CGCTGGAAGTGCCAGA
Granulocytes	CGCTGGAAGTGGTCCC
Granulocytes	CGCTGGAAGTTGTAGA
Granulocytes	CGCTGGACAAACCCAT
Granulocytes	CGCTGGACAATGGAAT
Granulocytes	CGCTGGACACAAGTAA
Granulocytes	CGCTGGAGTTCCTCCA
Granulocytes	CGCTGGATCTCGTTTA
Granulocytes	CGCTGGATCTGCCCTA
Granulocytes	CGCTTCAAGATAGTCA
Granulocytes	CGCTTCAGTTATCGGT
Granulocytes	CGGACACGTGTGCCTG
Granulocytes	CGGACACTCAACTCTT
Granulocytes	CGGACACTCAGGCAAG
Granulocytes	CGGACACTCCAATGGT
Granulocytes	CGGACACTCGTTGCCT
Granulocytes	CGGACACTCTGCCAGG
Granulocytes	CGGACGTAGAATAGGG
Granulocytes	CGGACGTCACCACCAG
Granulocytes	CGGACGTCACGGCTAC
Granulocytes	CGGACGTTCCCGGATG
Granulocytes	CGGACTGAGAGCTTCT
Granulocytes	CGGACTGAGGTTACCT
Granulocytes	CGGACTGCATGTCGAT
Granulocytes	CGGACTGCATTCGACA
Granulocytes	CGGACTGGTAAAGTCA
Granulocytes	CGGACTGGTAGATTAG
Granulocytes	CGGACTGGTCAAAGAT
Granulocytes	CGGACTGGTGGTCTCG
Granulocytes	CGGACTGGTTTCCACC
Granulocytes	CGGACTGTCCTAGGGC
Granulocytes	CGGAGCTAGAGACGAA
Granulocytes	CGGAGCTCAGCCTTGG
Granulocytes	CGGAGCTCATTACCTT
Granulocytes	CGGAGCTGTAGTAGTA
Granulocytes	CGGAGCTGTATCAGTC
Granulocytes	CGGAGCTGTTGCCTCT
Granulocytes	CGGAGCTTCAACACCA
Granulocytes	CGGAGTCCAGCGATCC
Granulocytes	CGGAGTCGTTCAGACT
Granulocytes	CGGAGTCTCTTCGAGA
Granulocytes	CGGCTAGAGTGAAGTT
Granulocytes	CGGCTAGCAGGTCCAC
Granulocytes	CGGCTAGGTGCTCTTC
Granulocytes	CGGGTCAAGAGTAATC
Granulocytes	CGGGTCAAGATACACA
Granulocytes	CGGGTCAGTCAATACC
Granulocytes	CGGGTCAGTGTGACGA
Granulocytes	CGGTTAAAGATACACA
Granulocytes	CGGTTAAAGGGTCGAT
Granulocytes	CGGTTAACAGTACACT
Granulocytes	CGGTTAAGTATAATGG
Granulocytes	CGGTTAAGTATGGTTC
Granulocytes	CGTAGCGCAGCATGAG
Granulocytes	CGTAGCGGTATTCGTG
Granulocytes	CGTAGCGGTGAGGGAG
Granulocytes	CGTAGGCAGCCACCTG
Granulocytes	CGTAGGCAGTAGGCCA
Granulocytes	CGTAGGCCAAGCTGTT
Granulocytes	CGTAGGCCAATGCCAT
Granulocytes	CGTAGGCCAGCTTAAC
Granulocytes	CGTAGGCCATAGAAAC
Granulocytes	CGTAGGCGTATCTGCA
Granulocytes	CGTAGGCGTCGAGTTT
Granulocytes	CGTAGGCGTGCACCAC
Granulocytes	CGTCACTTCACAGGCC
Granulocytes	CGTCACTTCTGACCTC
Granulocytes	CGTCAGGAGTGTTAGA
Granulocytes	CGTCAGGGTAAATGTG
Granulocytes	CGTCAGGGTGAGGCTA
Granulocytes	CGTCCATAGAAACGAG
Granulocytes	CGTCCATAGCCATCGC
Granulocytes	CGTCCATCATTGAGCT
Granulocytes	CGTCTACAGATCACGG
Granulocytes	CGTCTACAGCGTTCCG
Granulocytes	CGTCTACAGTAGCCGA
Granulocytes	CGTCTACAGTGGGTTG
Granulocytes	CGTCTACGTAACGACG
Granulocytes	CGTCTACGTCGCTTTC
Granulocytes	CGTCTACGTTAGAACA
Granulocytes	CGTGAGCTCAGCGACC
Granulocytes	CGTGTAACAATAACGA
Granulocytes	CGTGTAACATGTAGTC
Granulocytes	CGTGTAAGTTGTGGAG
Granulocytes	CGTGTCTGTGAGTATA
Granulocytes	CGTTAGAGTCGGCACT
Granulocytes	CGTTAGATCATGCAAC
Granulocytes	CGTTAGATCCAATGGT
Granulocytes	CGTTCTGGTCATGCCG
Granulocytes	CGTTCTGTCCTCAATT
Granulocytes	CGTTCTGTCGGAATCT
Granulocytes	CGTTGGGCAGGGTTAG
Granulocytes	CGTTGGGGTCGGCATC
Granulocytes	CGTTGGGGTTTGGGCC
Granulocytes	CGTTGGGTCACCCGAG
Granulocytes	CGTTGGGTCGGATGGA
Granulocytes	CTAACTTCACGCGAAA
Granulocytes	CTAACTTTCGAGGTAG
Granulocytes	CTAACTTTCTTGTATC
Granulocytes	CTAAGACAGAGGTTGC
Granulocytes	CTAAGACAGAGTCGGT
Granulocytes	CTAAGACTCGTTTATC
Granulocytes	CTAATGGGTCTCTTAT
Granulocytes	CTAATGGTCATGCTCC
Granulocytes	CTACACCAGAGCCCAA
Granulocytes	CTACACCAGGGCTCTC
Granulocytes	CTACACCGTAATTGGA
Granulocytes	CTACACCGTAGCAAAT
Granulocytes	CTACACCGTCTGCCAG
Granulocytes	CTACACCTCACCTCGT
Granulocytes	CTACATTAGGCAATTA
Granulocytes	CTACATTAGGCCCTTG
Granulocytes	CTACATTCACACGCTG
Granulocytes	CTACATTGTAAACACA
Granulocytes	CTACATTTCGTTTAGG
Granulocytes	CTACCCAAGGAGTAGA
Granulocytes	CTACCCACAAATCCGT
Granulocytes	CTACCCATCGGCTACG
Granulocytes	CTACGTCAGTCTCCTC
Granulocytes	CTACGTCCAAGCTGAG
Granulocytes	CTACGTCCAATCGAAA
Granulocytes	CTACGTCCACTTCGAA
Granulocytes	CTACGTCCAGCCAGAA
Granulocytes	CTAGAGTCAGACGCAA
Granulocytes	CTAGCCTAGCAGATCG
Granulocytes	CTAGCCTAGGTGCACA
Granulocytes	CTAGCCTCACCTATCC
Granulocytes	CTAGCCTCAGGACCCT
Granulocytes	CTAGCCTCAGGCTCAC
Granulocytes	CTAGCCTGTAGCGCTC
Granulocytes	CTAGCCTGTCCGAATT
Granulocytes	CTAGTGACAGGTTTCA
Granulocytes	CTAGTGATCTTGTCAT
Granulocytes	CTCACACAGGGCTTGA
Granulocytes	CTCACACGTCGGCATC
Granulocytes	CTCAGAACAGAGCCAA
Granulocytes	CTCAGAAGTCTCTCGT
Granulocytes	CTCAGAATCGCGTAGC
Granulocytes	CTCATTAAGTTGTAGA
Granulocytes	CTCATTAGTAGCGATG
Granulocytes	CTCCTAGAGGCTATCT
Granulocytes	CTCCTAGCAGTATCTG
Granulocytes	CTCCTAGCATGACGGA
Granulocytes	CTCCTAGTCAGTGTTG
Granulocytes	CTCCTAGTCGTACGGC
Granulocytes	CTCGAAAAGAGTTGGC
Granulocytes	CTCGAAACACCACGTG
Granulocytes	CTCGAAAGTAAGTAGT
Granulocytes	CTCGAAAGTCGTTGTA
Granulocytes	CTCGAAATCAAAGTAG
Granulocytes	CTCGAGGAGACAAGCC
Granulocytes	CTCGAGGCAAGCCTAT
Granulocytes	CTCGGAGGTCAGAATA
Granulocytes	CTCGGGAAGCCGGTAA
Granulocytes	CTCGGGATCCTTAATC
Granulocytes	CTCGGGATCTAACTGG
Granulocytes	CTCGGGATCTCAACTT
Granulocytes	CTCGTACAGATGTGGC
Granulocytes	CTCGTACAGCCAGGAT
Granulocytes	CTCGTACAGTTACCCA
Granulocytes	CTCGTACCAGTATGCT
Granulocytes	CTCGTACGTCTTCTCG
Granulocytes	CTCGTACTCATCGCTC
Granulocytes	CTCGTCACAAGTCATC
Granulocytes	CTCGTCACAGCTGCTG
Granulocytes	CTCGTCACATGGTAGG
Granulocytes	CTCGTCAGTCTCTCGT
Granulocytes	CTCGTCATCCTAAGTG
Granulocytes	CTCTAATAGGGTATCG
Granulocytes	CTCTAATCAGCGTAAG
Granulocytes	CTCTACGAGCGTGAGT
Granulocytes	CTCTACGCAAGTAATG
Granulocytes	CTCTACGCATGATCCA
Granulocytes	CTCTACGTCTCTTATG
Granulocytes	CTCTGGTAGCAGACTG
Granulocytes	CTCTGGTCATGCCTTC
Granulocytes	CTGAAACAGCCAGTTT
Granulocytes	CTGAAACAGTGTACTC
Granulocytes	CTGAAACCATCGTCGG
Granulocytes	CTGAAACGTCTTGCGG
Granulocytes	CTGAAGTAGGGATGGG
Granulocytes	CTGATAGGTCATATCG
Granulocytes	CTGATAGGTTCGTTGA
Granulocytes	CTGATCCAGCGATGAC
Granulocytes	CTGATCCAGTGTACTC
Granulocytes	CTGATCCCACATTCGA
Granulocytes	CTGATCCGTGTAAGTA
Granulocytes	CTGATCCTCATTGCCC
Granulocytes	CTGATCCTCGTCCAGG
Granulocytes	CTGATCCTCTCTTGAT
Granulocytes	CTGCCTACAATCTGCA
Granulocytes	CTGCCTACACCGAATT
Granulocytes	CTGCCTAGTTAGGGTG
Granulocytes	CTGCCTATCGAATGCT
Granulocytes	CTGCGGACAATAGCAA
Granulocytes	CTGCGGACAGCGAACA
Granulocytes	CTGCGGACAGCTCCGA
Granulocytes	CTGCGGAGTCAGTGGA
Granulocytes	CTGCTGTCAGTATCTG
Granulocytes	CTGCTGTGTGGTGTAG
Granulocytes	CTGCTGTGTGTGCCTG
Granulocytes	CTGCTGTGTTTAAGCC
Granulocytes	CTGCTGTTCTGCAAGT
Granulocytes	CTGGTCTGTGCATCTA
Granulocytes	CTGGTCTTCCTGCAGG
Granulocytes	CTGGTCTTCTTGTCAT
Granulocytes	CTGTGCTAGGAGTCTG
Granulocytes	CTGTGCTAGTGAACAT
Granulocytes	CTGTGCTCATATGCTG
Granulocytes	CTGTGCTGTCGAGATG
Granulocytes	CTGTGCTGTGAGGCTA
Granulocytes	CTGTGCTTCGTGACAT
Granulocytes	CTGTTTACAACGATCT
Granulocytes	CTGTTTACAAGAGTCG
Granulocytes	CTGTTTACACGTCAGC
Granulocytes	CTTAACTAGGCACATG
Granulocytes	CTTAACTAGGGTCGAT
Granulocytes	CTTAACTGTAAGGGCT
Granulocytes	CTTACCGAGCATCATC
Granulocytes	CTTACCGAGGAGTACC
Granulocytes	CTTACCGGTGATGTCT
Granulocytes	CTTACCGTCCTCATTA
Granulocytes	CTTACCGTCGCAAGCC
Granulocytes	CTTAGGAAGAAACCAT
Granulocytes	CTTAGGAAGTCCGTAT
Granulocytes	CTTAGGAGTCACCCAG
Granulocytes	CTTCTCTCACAGTCGC
Granulocytes	CTTCTCTGTCAGTGGA
Granulocytes	CTTCTCTTCTACTTAC
Granulocytes	CTTCTCTTCTCGTTTA
Granulocytes	CTTGGCTCAAGTAGTA
Granulocytes	CTTGGCTCACATTCGA
Granulocytes	CTTGGCTCATACAGCT
Granulocytes	CTTGGCTCATCATCCC
Granulocytes	CTTGGCTGTAGAAAGG
Granulocytes	CTTGGCTGTAGGACAC
Granulocytes	CTTGGCTTCTTTACGT
Granulocytes	CTTTGCGAGAGGTTGC
Granulocytes	CTTTGCGAGCCCAGCT
Granulocytes	CTTTGCGAGCTAAGAT
Granulocytes	CTTTGCGAGGGCTTGA
Granulocytes	CTTTGCGAGTCATGCT
Granulocytes	CTTTGCGCAAGAGTCG
Granulocytes	CTTTGCGTCGAATCCA
Granulocytes	CTTTGCGTCGGATGTT
Granulocytes	CTTTGCGTCTGTCAAG
Granulocytes	GAAACTCAGGCATTGG
Granulocytes	GAAACTCAGGGAAACA
Granulocytes	GAAACTCAGGGTTTCT
Granulocytes	GAAACTCTCAAGGTAA
Granulocytes	GAAATGAGTAGCTTGT
Granulocytes	GAAATGAGTCTTCTCG
Granulocytes	GAAATGATCAGAGACG
Granulocytes	GAACATCCATCCGTGG
Granulocytes	GAACCTAAGAGCTGCA
Granulocytes	GAACCTAAGGGTTTCT
Granulocytes	GAACCTACAAGTCTAC
Granulocytes	GAACCTACACACTGCG
Granulocytes	GAACCTACAGGACCCT
Granulocytes	GAACCTACATCACGTA
Granulocytes	GAACCTATCTAACTGG
Granulocytes	GAACGGAGTTGTTTGG
Granulocytes	GAACGGATCTTGACGA
Granulocytes	GAAGCAGAGTGTACGG
Granulocytes	GAAGCAGCACTTAACG
Granulocytes	GAAGCAGCAGCGAACA
Granulocytes	GAAGCAGGTGCCTGGT
Granulocytes	GAAGCAGGTTGCCTCT
Granulocytes	GAAGCAGTCGCACTCT
Granulocytes	GAAGCAGTCTTGAGAC
Granulocytes	GAATAAGCAAACTGCT
Granulocytes	GAATAAGGTCAATGTC
Granulocytes	GAATAAGTCAAGGCTT
Granulocytes	GAATAAGTCCTGCAGG
Granulocytes	GAATAAGTCGCAAGCC
Granulocytes	GAATGAAGTACTCTCC
Granulocytes	GACACGCAGCGCTCCA
Granulocytes	GACACGCGTATAGGGC
Granulocytes	GACACGCGTTATCACG
Granulocytes	GACACGCTCAGTCCCT
Granulocytes	GACACGCTCGTCTGCT
Granulocytes	GACACGCTCTCTGTCG
Granulocytes	GACAGAGAGCCAGGAT
Granulocytes	GACAGAGAGTTACGGG
Granulocytes	GACAGAGCACCGATAT
Granulocytes	GACAGAGGTCTGCAAT
Granulocytes	GACCAATTCAACGCTA
Granulocytes	GACCAATTCTTCATGT
Granulocytes	GACCTGGAGCGTCTAT
Granulocytes	GACCTGGCATGTAAGA
Granulocytes	GACCTGGGTGCAGACA
Granulocytes	GACCTGGTCGCAGGCT
Granulocytes	GACGCGTCAGGGTATG
Granulocytes	GACGCGTGTACACCGC
Granulocytes	GACGCGTTCCTCTAGC
Granulocytes	GACGCGTTCGCCAGCA
Granulocytes	GACGCGTTCTTGGGTA
Granulocytes	GACGTGCCACCAGATT
Granulocytes	GACGTGCCACCAGGCT
Granulocytes	GACGTGCCATCGGTTA
Granulocytes	GACGTGCCATGCTGGC
Granulocytes	GACGTTACAAGTCTAC
Granulocytes	GACGTTAGTAGCGTGA
Granulocytes	GACGTTATCAACACCA
Granulocytes	GACGTTATCACGACTA
Granulocytes	GACGTTATCCTTTACA
Granulocytes	GACTAACCATCAGTAC
Granulocytes	GACTAACGTATTCTCT
Granulocytes	GACTAACGTTGTGGCC
Granulocytes	GACTAACTCAAGATCC
Granulocytes	GACTAACTCAATACCG
Granulocytes	GACTAACTCGACGGAA
Granulocytes	GACTAACTCGTATCAG
Granulocytes	GACTACAAGTATCTCG
Granulocytes	GACTGCGAGAGGTTGC
Granulocytes	GACTGCGTCAGCTCTC
Granulocytes	GAGCAGACAATCTACG
Granulocytes	GAGCAGACAGGGTACA
Granulocytes	GAGGTGAAGAGATGAG
Granulocytes	GAGGTGAAGCCCGAAA
Granulocytes	GAGGTGAAGTGCGATG
Granulocytes	GAGGTGACACGCTTTC
Granulocytes	GAGGTGACAGACAGGT
Granulocytes	GAGGTGAGTACCGTAT
Granulocytes	GAGGTGATCCCAGGTG
Granulocytes	GAGGTGATCGTCCAGG
Granulocytes	GAGTCCGGTAGCCTAT
Granulocytes	GAGTCCGGTCCAAGTT
Granulocytes	GAGTCCGTCAGTCAGT
Granulocytes	GAGTCCGTCCACGCAG
Granulocytes	GAGTCCGTCCGGGTGT
Granulocytes	GATCAGTAGGCGATAC
Granulocytes	GATCAGTAGTGACATA
Granulocytes	GATCAGTCAAACCCAT
Granulocytes	GATCAGTGTCCGTGAC
Granulocytes	GATCAGTGTCTAGGTT
Granulocytes	GATCAGTGTCTCTCTG
Granulocytes	GATCAGTGTGATGATA
Granulocytes	GATCGATGTAAGGGAA
Granulocytes	GATCGATTCCGTAGGC
Granulocytes	GATCGATTCCTCTAGC
Granulocytes	GATCGATTCCTGTAGA
Granulocytes	GATCGATTCTCGCATC
Granulocytes	GATCGCGAGACAGGCT
Granulocytes	GATCGCGCATATACCG
Granulocytes	GATCGCGCATGGTCTA
Granulocytes	GATCGCGGTGTAACGG
Granulocytes	GATCGCGTCATCGATG
Granulocytes	GATCGTAAGCTCCTCT
Granulocytes	GATCGTACAACTGCTA
Granulocytes	GATCGTACAAGCTGGA
Granulocytes	GATCGTACACCACGTG
Granulocytes	GATCGTAGTCTAGCCG
Granulocytes	GATCTAGAGTGTACGG
Granulocytes	GATCTAGCAAATCCGT
Granulocytes	GATCTAGGTCCAGTGC
Granulocytes	GATGAAATCTACTTAC
Granulocytes	GATGAGGGTAAACACA
Granulocytes	GATGAGGTCTTAGAGC
Granulocytes	GATGCTAAGTTTGCGT
Granulocytes	GATGCTACACTTAACG
Granulocytes	GATGCTACAGACAGGT
Granulocytes	GATGCTACAGGAACGT
Granulocytes	GATGCTACATCCGGGT
Granulocytes	GATGCTAGTTAGGGTG
Granulocytes	GATTCAGGTACCTACA
Granulocytes	GCAAACTAGCACGCCT
Granulocytes	GCAAACTCAACAACCT
Granulocytes	GCAAACTTCATCGGAT
Granulocytes	GCAATCAAGGGTCTCC
Granulocytes	GCAATCAAGTTAGGTA
Granulocytes	GCAATCACAAGCTGGA
Granulocytes	GCAATCACAGACTCGC
Granulocytes	GCAATCAGTTATCACG
Granulocytes	GCACATAAGACACTAA
Granulocytes	GCACATAAGCGTCAAG
Granulocytes	GCACATAAGCTATGCT
Granulocytes	GCACATACACATAACC
Granulocytes	GCACATACATGAAGTA
Granulocytes	GCACATAGTCTGCCAG
Granulocytes	GCACTCTCACAGCGTC
Granulocytes	GCACTCTCATACCATG
Granulocytes	GCACTCTCATTGGGCC
Granulocytes	GCAGCCAAGACAGGCT
Granulocytes	GCAGCCACAAACCCAT
Granulocytes	GCAGCCACACGCATCG
Granulocytes	GCAGCCACATCCTAGA
Granulocytes	GCAGCCAGTCCCTTGT
Granulocytes	GCAGCCAGTGGCCCTA
Granulocytes	GCAGCCATCCGTACAA
Granulocytes	GCAGTTAAGCACCGCT
Granulocytes	GCAGTTAGTCATATGC
Granulocytes	GCAGTTAGTGTGACCC
Granulocytes	GCAGTTATCACGACTA
Granulocytes	GCATACAAGAAGGCCT
Granulocytes	GCATACAAGCGTCTAT
Granulocytes	GCATACACAATAGCGG
Granulocytes	GCATACACACTTCTGC
Granulocytes	GCATACAGTAAGGGCT
Granulocytes	GCATGATAGAGCCTAG
Granulocytes	GCATGATAGCTAAGAT
Granulocytes	GCATGATAGTGAAGTT
Granulocytes	GCATGATCAAATCCGT
Granulocytes	GCATGATGTCTGCCAG
Granulocytes	GCATGATGTTGGAGGT
Granulocytes	GCATGATTCCGCATCT
Granulocytes	GCATGCGTCAGTGTTG
Granulocytes	GCATGCGTCAGTTAGC
Granulocytes	GCATGCGTCCAAGCCG
Granulocytes	GCATGTAAGAGTACCG
Granulocytes	GCATGTAAGTCGAGTG
Granulocytes	GCATGTATCAAGGCTT
Granulocytes	GCATGTATCTTGCAAG
Granulocytes	GCCAAATAGATGGCGT
Granulocytes	GCCAAATCAGTCAGCC
Granulocytes	GCCAAATGTCTAGCCG
Granulocytes	GCCTCTAAGAGACTAT
Granulocytes	GCCTCTAAGCGCCTCA
Granulocytes	GCCTCTAGTGCCTGTG
Granulocytes	GCCTCTATCACCCTCA
Granulocytes	GCCTCTATCGTCCGTT
Granulocytes	GCGACCAAGTGGGATC
Granulocytes	GCGACCAGTGTTTGGT
Granulocytes	GCGAGAAAGATACACA
Granulocytes	GCGAGAAAGGATTCGG
Granulocytes	GCGAGAAAGTGGAGTC
Granulocytes	GCGAGAACAAACAACA
Granulocytes	GCGAGAACAATCCAAC
Granulocytes	GCGAGAACATAACCTG
Granulocytes	GCGAGAAGTCTGATCA
Granulocytes	GCGAGAATCGGTCTAA
Granulocytes	GCGCAACAGCCGATTT
Granulocytes	GCGCAGTAGACATAAC
Granulocytes	GCGCAGTCAGATCCAT
Granulocytes	GCGCAGTGTTAGTGGG
Granulocytes	GCGCCAAAGGGAAACA
Granulocytes	GCGCCAACACCACCAG
Granulocytes	GCGCCAAGTCGAAAGC
Granulocytes	GCGCCAATCACTCCTG
Granulocytes	GCGCCAATCCAACCAA
Granulocytes	GCGCCAATCGCACTCT
Granulocytes	GCGCGATAGACATAAC
Granulocytes	GCGCGATCAGGAATCG
Granulocytes	GCGCGATTCTAAGCCA
Granulocytes	GCGGGTTAGAGCTTCT
Granulocytes	GCGGGTTCAAGTAGTA
Granulocytes	GCGGGTTCAGCTGTGC
Granulocytes	GCGGGTTCATAAGACA
Granulocytes	GCGGGTTCATACGCTA
Granulocytes	GCGGGTTCATCCGGGT
Granulocytes	GCGGGTTGTACCGGCT
Granulocytes	GCTCCTAAGAAGGTGA
Granulocytes	GCTCCTAAGACTAGAT
Granulocytes	GCTCCTAAGCGTGAGT
Granulocytes	GCTCCTAGTTACGACT
Granulocytes	GCTCCTATCTACGAGT
Granulocytes	GCTCTGTAGAGCCCAA
Granulocytes	GCTCTGTAGCCAGGAT
Granulocytes	GCTCTGTGTCACCTAA
Granulocytes	GCTGCGAAGCGATAGC
Granulocytes	GCTGCGACAAACCTAC
Granulocytes	GCTGCGACAGTTTACG
Granulocytes	GCTGCGAGTTCCGGCA
Granulocytes	GCTGCGATCCCTTGTG
Granulocytes	GCTGCGATCTACTCAT
Granulocytes	GCTGCTTAGTCATCCA
Granulocytes	GCTGCTTAGTCGATAA
Granulocytes	GCTGCTTCAACTGCGC
Granulocytes	GCTGCTTCAAGACGTG
Granulocytes	GCTGCTTGTCTCCACT
Granulocytes	GCTGCTTTCGCAGGCT
Granulocytes	GCTGCTTTCGGTCTAA
Granulocytes	GCTGGGTAGGCTCATT
Granulocytes	GCTGGGTCACCAGCAC
Granulocytes	GCTGGGTCAGCTGGCT
Granulocytes	GCTGGGTGTCCAGTTA
Granulocytes	GCTGGGTTCGGATGTT
Granulocytes	GCTTCCAAGATCCGAG
Granulocytes	GCTTCCAAGTTGAGTA
Granulocytes	GCTTCCACAAGAAAGG
Granulocytes	GCTTCCACACAGACAG
Granulocytes	GCTTCCACATTACCTT
Granulocytes	GCTTCCAGTCTGATCA
Granulocytes	GCTTCCATCGCCATAA
Granulocytes	GCTTGAAAGGAGTAGA
Granulocytes	GCTTGAAAGGGCACTA
Granulocytes	GCTTGAAGTCTCACCT
Granulocytes	GCTTGAATCTCTGTCG
Granulocytes	GGAAAGCAGAGCCCAA
Granulocytes	GGAAAGCAGCCACTAT
Granulocytes	GGAAAGCCATCTGGTA
Granulocytes	GGAAAGCGTCTCTTAT
Granulocytes	GGAACTTGTTCCAACA
Granulocytes	GGAACTTTCTCTGCTG
Granulocytes	GGAATAAAGTGCTGCC
Granulocytes	GGAATAAGTCTAGTCA
Granulocytes	GGAATAATCCGCGGTA
Granulocytes	GGAATAATCTATCCCG
Granulocytes	GGAATAATCTGTGCAA
Granulocytes	GGACAAGCAGTCACTA
Granulocytes	GGACAAGCATGGTTGT
Granulocytes	GGACAAGGTATGCTTG
Granulocytes	GGACAAGTCCAACCAA
Granulocytes	GGACAGAAGAAACCGC
Granulocytes	GGACAGAAGAATGTGT
Granulocytes	GGACAGACAGACGCCT
Granulocytes	GGACATTAGACCCACC
Granulocytes	GGACATTAGGAGTACC
Granulocytes	GGACATTCAAACTGTC
Granulocytes	GGACATTGTCGAGTTT
Granulocytes	GGACGTCCACCCATGG
Granulocytes	GGACGTCGTACGCACC
Granulocytes	GGAGCAACACATTAGC
Granulocytes	GGATGTTAGCCAACAG
Granulocytes	GGATGTTAGTGGTAAT
Granulocytes	GGATGTTCACATCCGG
Granulocytes	GGATGTTGTCGATTGT
Granulocytes	GGATGTTTCGCTTAGA
Granulocytes	GGATGTTTCTTGCCGT
Granulocytes	GGATTACGTTCCCGAG
Granulocytes	GGATTACTCTCTAAGG
Granulocytes	GGCAATTAGTATGACA
Granulocytes	GGCAATTGTGAGGCTA
Granulocytes	GGCAATTTCCTGTACC
Granulocytes	GGCCGATAGAAGGGTA
Granulocytes	GGCCGATAGAGCTATA
Granulocytes	GGCCGATAGCTGTCTA
Granulocytes	GGCCGATCACCAACCG
Granulocytes	GGCCGATCATGTCCTC
Granulocytes	GGCCGATGTACCCAAT
Granulocytes	GGCCGATTCTTAGCCC
Granulocytes	GGCGACTAGGGAGTAA
Granulocytes	GGCGACTCACCACCAG
Granulocytes	GGCGACTGTCCGAACC
Granulocytes	GGCGACTGTCTTCTCG
Granulocytes	GGCGACTTCGCCTGAG
Granulocytes	GGCGACTTCTTACCTA
Granulocytes	GGCGTGTAGTTTAGGA
Granulocytes	GGCGTGTCAGGAATGC
Granulocytes	GGCGTGTGTCGGCATC
Granulocytes	GGCGTGTGTTATCACG
Granulocytes	GGCGTGTGTTGCGTTA
Granulocytes	GGCGTGTTCCCGGATG
Granulocytes	GGCTCGAAGATCGGGT
Granulocytes	GGCTCGAGTTCTCATT
Granulocytes	GGCTGGTCAGCGTTCG
Granulocytes	GGCTGGTCATACGCCG
Granulocytes	GGCTGGTGTAATCGTC
Granulocytes	GGCTGGTGTCCAGTAT
Granulocytes	GGCTGGTTCCAAGTAC
Granulocytes	GGGAATGAGAAGAAGC
Granulocytes	GGGAATGAGCGTGTCC
Granulocytes	GGGAATGAGGGTTCCC
Granulocytes	GGGAATGGTACCGGCT
Granulocytes	GGGAATGTCATTTGGG
Granulocytes	GGGACCTAGCCCAACC
Granulocytes	GGGACCTCAATAGCAA
Granulocytes	GGGACCTCAGCCTGTG
Granulocytes	GGGACCTGTGTTAAGA
Granulocytes	GGGACCTTCTCCTATA
Granulocytes	GGGAGATAGGATATAC
Granulocytes	GGGAGATAGGCCGAAT
Granulocytes	GGGAGATAGGTGATAT
Granulocytes	GGGAGATAGGTGCAAC
Granulocytes	GGGAGATCACACGCTG
Granulocytes	GGGAGATTCAAACCAC
Granulocytes	GGGAGATTCAGCTTAG
Granulocytes	GGGATGAAGACGCAAC
Granulocytes	GGGATGAGTACTCGCG
Granulocytes	GGGCACTAGCACGCCT
Granulocytes	GGGCACTAGGAGTAGA
Granulocytes	GGGCACTCAAGTAGTA
Granulocytes	GGGCACTCAGGAATGC
Granulocytes	GGGCACTGTGATGTGG
Granulocytes	GGGCACTTCGTGGGAA
Granulocytes	GGGCACTTCTCCGGTT
Granulocytes	GGGCATCGTAGAGCTG
Granulocytes	GGGCATCGTGCAGTAG
Granulocytes	GGGTCTGAGACCTTTG
Granulocytes	GGGTCTGCAAAGTCAA
Granulocytes	GGGTCTGGTCACCTAA
Granulocytes	GGGTCTGTCACAACGT
Granulocytes	GGGTTGCAGAGAACAG
Granulocytes	GGGTTGCGTTGAGTTC
Granulocytes	GGGTTGCTCACTCCTG
Granulocytes	GGGTTGCTCATATCGG
Granulocytes	GGGTTGCTCCTGTAGA
Granulocytes	GGGTTGCTCGTTACGA
Granulocytes	GGTATTGAGAGCTGGT
Granulocytes	GGTATTGAGTCTCGGC
Granulocytes	GGTATTGCAAGAGGCT
Granulocytes	GGTATTGGTACCGTTA
Granulocytes	GGTATTGGTGCCTGTG
Granulocytes	GGTATTGGTTCTGGTA
Granulocytes	GGTATTGTCAAAGACA
Granulocytes	GGTGAAGGTATTACCG
Granulocytes	GGTGAAGTCAGGTTCA
Granulocytes	GGTGAAGTCCTATGTT
Granulocytes	GGTGCGTAGTGAATTG
Granulocytes	GGTGCGTAGTTAGCGG
Granulocytes	GGTGCGTGTATGGTTC
Granulocytes	GGTGCGTTCCTATTCA
Granulocytes	GGTGCGTTCGCACTCT
Granulocytes	GGTGCGTTCGCCCTTA
Granulocytes	GGTGTTAAGCATGGCA
Granulocytes	GGTGTTAGTGGTAACG
Granulocytes	GGTGTTAGTGTGCGTC
Granulocytes	GTAACGTAGATCGATA
Granulocytes	GTAACGTAGCCGGTAA
Granulocytes	GTAACGTAGGATCGCA
Granulocytes	GTAACTGCAAGGACAC
Granulocytes	GTAACTGGTGTGCCTG
Granulocytes	GTAACTGTCACAAACC
Granulocytes	GTAACTGTCCAAACAC
Granulocytes	GTACGTACAATGTTGC
Granulocytes	GTACTTTAGAGCTATA
Granulocytes	GTACTTTCATTACCTT
Granulocytes	GTACTTTTCAGTTCGA
Granulocytes	GTAGGCCAGTGCCAGA
Granulocytes	GTAGGCCAGTGTCCAT
Granulocytes	GTAGGCCCAAGCGCTC
Granulocytes	GTAGGCCCACGCTTTC
Granulocytes	GTAGGCCGTGCAACGA
Granulocytes	GTAGTCACAGATGAGC
Granulocytes	GTAGTCAGTCTTCAAG
Granulocytes	GTAGTCAGTGCCTGTG
Granulocytes	GTAGTCATCACCACCT
Granulocytes	GTATCTTGTACGCTGC
Granulocytes	GTATCTTGTTAAGACA
Granulocytes	GTATCTTTCACCACCT
Granulocytes	GTATTCTGTGCGCTTG
Granulocytes	GTATTCTGTTCCCGAG
Granulocytes	GTATTCTTCTCACATT
Granulocytes	GTCAAGTAGCGTTGCC
Granulocytes	GTCAAGTCAAGCTGTT
Granulocytes	GTCAAGTCATTAGCCA
Granulocytes	GTCAAGTGTAAACGCG
Granulocytes	GTCAAGTGTACGAAAT
Granulocytes	GTCAAGTGTGAAATCA
Granulocytes	GTCACAACACAGTCGC
Granulocytes	GTCACAACAGTTCATG
Granulocytes	GTCACGGAGTTAAGTG
Granulocytes	GTCACGGCAGACACTT
Granulocytes	GTCACGGCATCCAACA
Granulocytes	GTCACGGCATTCTCAT
Granulocytes	GTCACGGGTAAGGGAA
Granulocytes	GTCACGGGTCGCATCG
Granulocytes	GTCACGGTCGAACTGT
Granulocytes	GTCATTTCAAGTTGTC
Granulocytes	GTCATTTTCGTCTGCT
Granulocytes	GTCCTCAGTATATCCG
Granulocytes	GTCCTCATCTGCAGTA
Granulocytes	GTCGGGTCAGGAATCG
Granulocytes	GTCGGGTCATCGTCGG
Granulocytes	GTCGGGTGTAGATTAG
Granulocytes	GTCGGGTGTATATCCG
Granulocytes	GTCGTAAAGACGACGT
Granulocytes	GTCGTAAAGTCTCGGC
Granulocytes	GTCGTAAAGTGAACGC
Granulocytes	GTCGTAACACTTACGA
Granulocytes	GTCGTAACAGACAGGT
Granulocytes	GTCGTAACAGACGCCT
Granulocytes	GTCGTAAGTCATGCCG
Granulocytes	GTCGTAATCGGTTCGG
Granulocytes	GTCTCGTAGCTCTCGG
Granulocytes	GTCTCGTCAAATACAG
Granulocytes	GTCTCGTGTTGTGGAG
Granulocytes	GTCTCGTTCCGATATG
Granulocytes	GTCTTCGCACACCGAC
Granulocytes	GTCTTCGTCTAACTGG
Granulocytes	GTGAAGGAGTGCTGCC
Granulocytes	GTGAAGGCACAGCCCA
Granulocytes	GTGAAGGGTTGAGGTG
Granulocytes	GTGCAGCAGAAAGTGG
Granulocytes	GTGCAGCGTCATTAGC
Granulocytes	GTGCATAAGATGAGAG
Granulocytes	GTGCATAGTATGGTTC
Granulocytes	GTGCATATCCACTCCA
Granulocytes	GTGCGGTAGTACTTGC
Granulocytes	GTGCGGTCAAGCCATT
Granulocytes	GTGCGGTTCACGCGGT
Granulocytes	GTGCTTCCAAACTGTC
Granulocytes	GTGCTTCCATTCGACA
Granulocytes	GTGCTTCCATTGAGCT
Granulocytes	GTGCTTCTCAGCAACT
Granulocytes	GTGCTTCTCTGCAGTA
Granulocytes	GTGGGTCAGCCCAACC
Granulocytes	GTGGGTCGTGGTACAG
Granulocytes	GTGGGTCTCAGTTTGG
Granulocytes	GTGGGTCTCCAGTAGT
Granulocytes	GTGTGCGCACCATCCT
Granulocytes	GTGTGCGTCACAAACC
Granulocytes	GTGTGCGTCCTATTCA
Granulocytes	GTGTTAGAGCTGGAAC
Granulocytes	GTGTTAGAGGAGTAGA
Granulocytes	GTGTTAGAGTACGTTC
Granulocytes	GTGTTAGAGTTACCCA
Granulocytes	GTGTTAGGTACCGTTA
Granulocytes	GTTAAGCCAGAGTGTG
Granulocytes	GTTAAGCCAGGTGGAT
Granulocytes	GTTAAGCGTGCAGACA
Granulocytes	GTTAAGCTCCAAAGTC
Granulocytes	GTTACAGAGACGACGT
Granulocytes	GTTACAGAGGGTGTGT
Granulocytes	GTTACAGAGTAGGTGC
Granulocytes	GTTACAGCAAGTTGTC
Granulocytes	GTTACAGGTGCACCAC
Granulocytes	GTTACAGGTTAGAACA
Granulocytes	GTTACAGTCCCTGACT
Granulocytes	GTTCATTCAGCGTTCG
Granulocytes	GTTCATTGTAGGACAC
Granulocytes	GTTCATTTCCATGAAC
Granulocytes	GTTCGGGAGTTTGCGT
Granulocytes	GTTCGGGCACATCCAA
Granulocytes	GTTCGGGCAGATCCAT
Granulocytes	GTTCGGGCATATGCTG
Granulocytes	GTTCGGGTCACATAGC
Granulocytes	GTTCTCGTCACTTCAT
Granulocytes	GTTTCTAAGTCGCCGT
Granulocytes	GTTTCTAAGTCGTACT
Granulocytes	GTTTCTAGTCTTGATG
Granulocytes	GTTTCTATCGTCTGAA
Granulocytes	GTTTCTATCTGTACGA
Granulocytes	TAAACCGCAGCTGTGC
Granulocytes	TAAACCGGTATATCCG
Granulocytes	TAAACCGGTCTTGTCC
Granulocytes	TAAACCGGTTGCGTTA
Granulocytes	TAAACCGTCCTGCCAT
Granulocytes	TAAACCGTCTAAGCCA
Granulocytes	TAAGAGAAGGAGCGAG
Granulocytes	TAAGAGAGTGACAAAT
Granulocytes	TAAGAGAGTGCAGTAG
Granulocytes	TAAGAGATCCCATTAT
Granulocytes	TAAGAGATCGAACGGA
Granulocytes	TAAGCGTAGTGTCTCA
Granulocytes	TAAGCGTAGTTGCAGG
Granulocytes	TAAGCGTGTCCAACTA
Granulocytes	TAAGCGTTCGGATGGA
Granulocytes	TAAGTGCAGGTGCACA
Granulocytes	TAAGTGCCAAGAGTCG
Granulocytes	TAAGTGCCAGCCTTGG
Granulocytes	TAAGTGCGTTAGATGA
Granulocytes	TAAGTGCGTTCAGCGC
Granulocytes	TACACGAAGCGAAGGG
Granulocytes	TACACGACACCAGGCT
Granulocytes	TACACGACATCGGACC
Granulocytes	TACACGATCCTTCAAT
Granulocytes	TACACGATCGCCAAAT
Granulocytes	TACAGTGAGCACGCCT
Granulocytes	TACAGTGAGTACGACG
Granulocytes	TACAGTGTCACGACTA
Granulocytes	TACAGTGTCTTGTTTG
Granulocytes	TACCTATAGACAAAGG
Granulocytes	TACCTATAGCCCGAAA
Granulocytes	TACCTATCAAATACAG
Granulocytes	TACCTATCATGAAGTA
Granulocytes	TACCTATCATGCAATC
Granulocytes	TACCTATGTAGATTAG
Granulocytes	TACCTATTCTACGAGT
Granulocytes	TACCTTACATCACAAC
Granulocytes	TACCTTAGTAGCGTCC
Granulocytes	TACCTTAGTCCAACTA
Granulocytes	TACCTTAGTTCACCTC
Granulocytes	TACCTTATCTGTACGA
Granulocytes	TACGGATAGGCTAGCA
Granulocytes	TACGGATTCACAAACC
Granulocytes	TACGGGCCATGGTCAT
Granulocytes	TACGGGCTCTTGCCGT
Granulocytes	TACGGTAAGGCGCTCT
Granulocytes	TACGGTACAAGAAAGG
Granulocytes	TACGGTACACTAAGTC
Granulocytes	TACGGTACATACAGCT
Granulocytes	TACGGTAGTATTACCG
Granulocytes	TACGGTATCAGGTTCA
Granulocytes	TACGGTATCTTACCGC
Granulocytes	TACTCATCACGCTTTC
Granulocytes	TACTCATGTGCTCTTC
Granulocytes	TACTCATTCCTGCTTG
Granulocytes	TACTCGCAGTTGAGTA
Granulocytes	TACTCGCCAAGGGTCA
Granulocytes	TACTCGCGTACCAGTT
Granulocytes	TACTCGCGTACCGCTG
Granulocytes	TACTCGCGTTATCACG
Granulocytes	TACTCGCTCCGCATCT
Granulocytes	TACTTACAGAGGTTGC
Granulocytes	TACTTACCATCAGTCA
Granulocytes	TACTTACGTCATATGC
Granulocytes	TACTTACGTCCTGCTT
Granulocytes	TACTTACGTTAAGATG
Granulocytes	TACTTACTCTGAGTGT
[truncated: 3,772 more rows]
