# Supplementary material for: scQCEA: a framework for annotation and quality control report of single-cell RNA-sequencing data
Source: BMC Genomics. 2023 Jul 6;24:381. doi: 10.1186/s12864-023-09447-6 (PMC10327311; doi:10.1186/s12864-023-09447-6)
Supplement: Supplementary file 2 — Additional file 2: Supplementary file 2. To demonstrate the utility of scQCEA, we apply the workflow to the sixteen gene expression profiles of eight patients with metastatic melanoma, prepared from pre- and post-treatment experimental batches. You can find the QC interactive report at: https://github.com/isarnassiri/scQCEA/tree/Example-of-Application. Download and unzip the OGC_Interactive_QC_Report_P180121.zip file. You can open CLICK_ME.html file without using rStudio/R. [file 12864_2023_9447_MOESM2_ESM.zip › Inputs/10X-gex-grouped/FAI5649A20/P180121-keep_FAI5649A20_Celltype_assignment_toCells_PlusClusters.txt]

geneSet	cell	Freq	cluster
T-cells	AAACCTGAGATGGGTC	1040	1
T-cells	AAACCTGAGCTCCCAG	1040	1
T-cells	AAACCTGTCTGATACG	1040	1
T-cells	AAACGGGAGGATATAC	1040	1
T-cells	AAACGGGCAAGTTGTC	1040	1
T-cells	AAACGGGGTCCGTCAG	1040	1
T-cells	AAACGGGTCTCTAGGA	1040	1
T-cells	AAAGATGGTGATGCCC	1040	1
T-cells	AAAGCAAGTGCTTCTC	1040	1
T-cells	AAATGCCAGGCATGGT	1040	1
T-cells	AAATGCCCACCCATGG	1040	1
T-cells	AACACGTCATGGTCTA	1040	1
T-cells	AACACGTGTACCATCA	1040	1
T-cells	AACCATGCATAACCTG	1040	1
T-cells	AACCGCGAGCCATCGC	1040	1
T-cells	AACCGCGAGTCGCCGT	1040	1
T-cells	AACCGCGGTAAGTAGT	1040	1
T-cells	AACCGCGGTCCAGTGC	1040	1
T-cells	AACCGCGTCGCATGGC	1040	1
T-cells	AACGTTGAGAATGTTG	1040	1
T-cells	AACGTTGGTCTCACCT	1040	1
T-cells	AACGTTGGTCTCCACT	1040	1
T-cells	AACGTTGGTGTTCTTT	1040	1
T-cells	AACTCAGAGTGTCCCG	1040	1
T-cells	AACTCAGCAATTCCTT	1040	1
T-cells	AACTCCCGTAGCGTAG	1040	1
T-cells	AACTGGTGTTGTGGAG	1040	1
T-cells	AACTTTCAGAATTCCC	1040	1
T-cells	AACTTTCAGTACTTGC	1040	1
T-cells	AACTTTCAGTTAGGTA	1040	1
T-cells	AACTTTCGTACCTACA	1040	1
T-cells	AAGACCTAGCGTTGCC	1040	1
T-cells	AAGACCTCATGGTCAT	1040	1
T-cells	AAGACCTGTACCATCA	1040	1
T-cells	AAGACCTGTTACCGAT	1040	1
T-cells	AAGCCGCAGCGCTTAT	1040	1
T-cells	AAGCCGCAGGCTCAGA	1040	1
T-cells	AAGCCGCGTTGCGCAC	1040	1
T-cells	AAGCCGCTCAGGTAAA	1040	1
T-cells	AAGCCGCTCCGCTGTT	1040	1
T-cells	AAGGAGCCATCCTTGC	1040	1
T-cells	AAGGCAGAGAGCTATA	1040	1
T-cells	AAGGCAGAGGACAGAA	1040	1
T-cells	AAGGCAGTCCGCAAGC	1040	1
T-cells	AAGGTTCCAGAGCCAA	1040	1
T-cells	AAGGTTCCAGTTAACC	1040	1
T-cells	AAGGTTCCATACCATG	1040	1
T-cells	AAGGTTCGTTCGGGCT	1040	1
T-cells	AAGTCTGGTAATCACC	1040	1
T-cells	AAGTCTGGTCCTCTTG	1040	1
T-cells	AAGTCTGGTCGCCATG	1040	1
T-cells	AATCCAGAGGACTGGT	1040	1
T-cells	AATCGGTAGACAGACC	1040	1
T-cells	AATCGGTGTCAGAATA	1040	1
T-cells	AATCGGTGTTCCGTCT	1040	1
T-cells	ACACCAAAGCAATATG	1040	1
T-cells	ACACCAAAGTCGAGTG	1040	1
T-cells	ACACCAACAGGCTGAA	1040	1
T-cells	ACACCAAGTTGATTGC	1040	1
T-cells	ACACCAATCCACGAAT	1040	1
T-cells	ACACCGGAGATCCTGT	1040	1
T-cells	ACACCGGGTATAGGGC	1040	1
T-cells	ACACCGGTCGCCTGTT	1040	1
T-cells	ACACTGACACTGTGTA	1040	1
T-cells	ACACTGAGTAGCTGCC	1040	1
T-cells	ACACTGATCACCGTAA	1040	1
T-cells	ACAGCCGAGAATTCCC	1040	1
T-cells	ACAGCCGAGTGAAGTT	1040	1
T-cells	ACAGCCGTCAGTTGAC	1040	1
T-cells	ACAGCTAGTGGGTCAA	1040	1
T-cells	ACATACGAGTGGGCTA	1040	1
T-cells	ACATACGCACACTGCG	1040	1
T-cells	ACATACGTCGAACTGT	1040	1
T-cells	ACATCAGCACATTAGC	1040	1
T-cells	ACATCAGTCAGGTTCA	1040	1
T-cells	ACATGGTAGCTGGAAC	1040	1
T-cells	ACCAGTAAGTTTGCGT	1040	1
T-cells	ACCAGTACACTAGTAC	1040	1
T-cells	ACCCACTAGAGGTTGC	1040	1
T-cells	ACCCACTGTCAATACC	1040	1
T-cells	ACCCACTGTCGATTGT	1040	1
T-cells	ACCGTAAAGTGTCCAT	1040	1
T-cells	ACCGTAACATAACCTG	1040	1
T-cells	ACCGTAACATACGCTA	1040	1
T-cells	ACCGTAAGTCAACTGT	1040	1
T-cells	ACCGTAAGTTAAGGGC	1040	1
T-cells	ACCTTTAAGCGATAGC	1040	1
T-cells	ACCTTTACACCCATGG	1040	1
T-cells	ACCTTTATCATTATCC	1040	1
T-cells	ACGAGCCGTTGTCGCG	1040	1
T-cells	ACGAGGATCCGTCATC	1040	1
T-cells	ACGATACAGCTGAAAT	1040	1
T-cells	ACGATACTCCACGACG	1040	1
T-cells	ACGATGTCAACACGCC	1040	1
T-cells	ACGATGTTCGCAGGCT	1040	1
T-cells	ACGCAGCCACTGAAGG	1040	1
T-cells	ACGCCAGCAGGGAGAG	1040	1
T-cells	ACGCCGAAGACATAAC	1040	1
T-cells	ACGCCGAAGTGAAGTT	1040	1
T-cells	ACGGAGAAGTGCCATT	1040	1
T-cells	ACGGAGATCATCATTC	1040	1
T-cells	ACGGAGATCTCCTATA	1040	1
T-cells	ACGGCCACATATACCG	1040	1
T-cells	ACGGCCAGTCAGAGGT	1040	1
T-cells	ACGGCCAGTCTCCACT	1040	1
T-cells	ACGGCCAGTGCTAGCC	1040	1
T-cells	ACGGCCAGTGTTTGTG	1040	1
T-cells	ACGGGCTAGTCTCGGC	1040	1
T-cells	ACGGGCTCACAGTCGC	1040	1
T-cells	ACGGGTCCAGGAATCG	1040	1
T-cells	ACGTCAAAGCTTATCG	1040	1
T-cells	ACGTCAAGTCTAGCCG	1040	1
T-cells	ACTATCTCAGGATCGA	1040	1
T-cells	ACTGAACAGCTTCGCG	1040	1
T-cells	ACTGAACCACGGTGTC	1040	1
T-cells	ACTGAACCATGGGAAC	1040	1
T-cells	ACTGAGTAGTCCGGTC	1040	1
T-cells	ACTGAGTCAATTGCTG	1040	1
T-cells	ACTGATGGTACGACCC	1040	1
T-cells	ACTGATGGTGCTAGCC	1040	1
T-cells	ACTGATGTCAGCGACC	1040	1
T-cells	ACTGCTCAGGCTCTTA	1040	1
T-cells	ACTGCTCCATGCCCGA	1040	1
T-cells	ACTGCTCCATGGTCAT	1040	1
T-cells	ACTGCTCTCATTGCGA	1040	1
T-cells	ACTGCTCTCCAGATCA	1040	1
T-cells	ACTGTCCAGAAGGACA	1040	1
T-cells	ACTGTCCAGGTGCTTT	1040	1
T-cells	ACTGTCCGTGTCCTCT	1040	1
T-cells	ACTTACTAGGTGATAT	1040	1
T-cells	ACTTACTCACGTCAGC	1040	1
T-cells	ACTTACTGTAATCACC	1040	1
T-cells	ACTTGTTCAACGATGG	1040	1
T-cells	ACTTGTTGTCATATCG	1040	1
T-cells	ACTTGTTGTGCAGGTA	1040	1
T-cells	ACTTTCAAGTACCGGA	1040	1
T-cells	ACTTTCACAAGGTTTC	1040	1
T-cells	AGAATAGGTGACCAAG	1040	1
T-cells	AGAATAGTCATGTCTT	1040	1
T-cells	AGAGCGAAGAAACCTA	1040	1
T-cells	AGAGCGAAGCCCGAAA	1040	1
T-cells	AGAGCGACAGTAACGG	1040	1
T-cells	AGAGCGATCCCGGATG	1040	1
T-cells	AGAGCTTCAGACTCGC	1040	1
T-cells	AGAGTGGCAATGTAAG	1040	1
T-cells	AGAGTGGTCCAAACTG	1040	1
T-cells	AGATCTGGTAGCGTCC	1040	1
T-cells	AGATCTGTCTGCGGCA	1040	1
T-cells	AGATTGCCATTTCACT	1040	1
T-cells	AGCAGCCAGTGCGATG	1040	1
T-cells	AGCAGCCTCCAGAGGA	1040	1
T-cells	AGCATACCAGCTCGCA	1040	1
T-cells	AGCATACTCAACACAC	1040	1
T-cells	AGCATACTCACCACCT	1040	1
T-cells	AGCCTAAAGGTGGGTT	1040	1
T-cells	AGCCTAACAATCCGAT	1040	1
T-cells	AGCGGTCCAGCATACT	1040	1
T-cells	AGCGTATCATCTGGTA	1040	1
T-cells	AGCGTATGTCTGGAGA	1040	1
T-cells	AGCGTATTCGGAAACG	1040	1
T-cells	AGCGTATTCGGCCGAT	1040	1
T-cells	AGCGTATTCTTCATGT	1040	1
T-cells	AGCTCCTTCAAACCGT	1040	1
T-cells	AGCTCTCGTCCGAATT	1040	1
T-cells	AGCTTGAGTGTTGAGG	1040	1
T-cells	AGGCCACGTTACGCGC	1040	1
T-cells	AGGCCGTAGCCACCTG	1040	1
T-cells	AGGCCGTCAAGCCGCT	1040	1
T-cells	AGGCCGTCACGACTCG	1040	1
T-cells	AGGCCGTGTTAAGATG	1040	1
T-cells	AGGGATGCAAGCCGCT	1040	1
T-cells	AGGGATGCACATTTCT	1040	1
T-cells	AGGGATGCACCCAGTG	1040	1
T-cells	AGGGATGGTACAGACG	1040	1
T-cells	AGGGATGTCGGGAGTA	1040	1
T-cells	AGGGTGAAGTTAGCGG	1040	1
T-cells	AGGGTGAGTCTAGTGT	1040	1
T-cells	AGGTCATGTTATGCGT	1040	1
T-cells	AGGTCATTCATGCATG	1040	1
T-cells	AGGTCATTCTTGCATT	1040	1
T-cells	AGGTCCGGTTACTGAC	1040	1
T-cells	AGTAGTCCACGGCCAT	1040	1
T-cells	AGTAGTCCATGCATGT	1040	1
T-cells	AGTAGTCGTCAATACC	1040	1
T-cells	AGTCTTTCAAGTAGTA	1040	1
T-cells	AGTCTTTGTCCAACTA	1040	1
T-cells	AGTCTTTGTGATGCCC	1040	1
T-cells	AGTCTTTTCGCGCCAA	1040	1
T-cells	AGTGAGGAGAGCTATA	1040	1
T-cells	AGTGAGGAGGATGCGT	1040	1
T-cells	AGTGAGGAGTTTGCGT	1040	1
T-cells	AGTGAGGGTGATGTGG	1040	1
T-cells	AGTGAGGGTTGCCTCT	1040	1
T-cells	AGTGTCAAGAACTGTA	1040	1
T-cells	AGTTGGTAGCCGATTT	1040	1
T-cells	AGTTGGTAGTAGCGGT	1040	1
T-cells	AGTTGGTCACGTTGGC	1040	1
T-cells	AGTTGGTTCACAATGC	1040	1
T-cells	ATAACGCCATTCTTAC	1040	1
T-cells	ATAACGCGTCTGATCA	1040	1
T-cells	ATAACGCTCCCAGGTG	1040	1
T-cells	ATAAGAGAGGACTGGT	1040	1
T-cells	ATAAGAGAGTTCGCAT	1040	1
T-cells	ATAAGAGGTAACGCGA	1040	1
T-cells	ATAGACCGTGACCAAG	1040	1
T-cells	ATCACGAAGCTGAAAT	1040	1
T-cells	ATCACGACACGAAATA	1040	1
T-cells	ATCACGAGTCGCATCG	1040	1
T-cells	ATCACGAGTGAGCGAT	1040	1
T-cells	ATCACGATCAAACGGG	1040	1
T-cells	ATCATCTAGGCGATAC	1040	1
T-cells	ATCATCTAGTGGGCTA	1040	1
T-cells	ATCATCTCAGCTCCGA	1040	1
T-cells	ATCATGGAGTAACCCT	1040	1
T-cells	ATCATGGTCCCAGGTG	1040	1
T-cells	ATCCACCAGCGTAGTG	1040	1
T-cells	ATCCACCGTCAACATC	1040	1
T-cells	ATCCGAAAGGTGCAAC	1040	1
T-cells	ATCCGAATCCGTTGTC	1040	1
T-cells	ATCCGAATCTGCAGTA	1040	1
T-cells	ATCGAGTGTCATATGC	1040	1
T-cells	ATCGAGTGTGAAATCA	1040	1
T-cells	ATCTACTTCCGCGGTA	1040	1
T-cells	ATCTACTTCTGCAAGT	1040	1
T-cells	ATCTGCCTCTCCAACC	1040	1
T-cells	ATGAGGGAGAGATGAG	1040	1
T-cells	ATGAGGGCACATTAGC	1040	1
T-cells	ATGAGGGTCGGTCTAA	1040	1
T-cells	ATGAGGGTCTCAACTT	1040	1
T-cells	ATGCGATGTAGTACCT	1040	1
T-cells	ATGCGATGTCAGTGGA	1040	1
T-cells	ATGGGAGAGGCCATAG	1040	1
T-cells	ATGTGTGTCTGGTTCC	1040	1
T-cells	ATTACTCCATCGATTG	1040	1
T-cells	ATTATCCAGACTAGAT	1040	1
T-cells	ATTATCCTCTCGATGA	1040	1
T-cells	ATTCTACTCCAGAGGA	1040	1
T-cells	ATTGGACTCTATCCCG	1040	1
T-cells	ATTGGTGGTATAGGGC	1040	1
T-cells	ATTTCTGGTAAAGTCA	1040	1
T-cells	ATTTCTGGTTAAAGAC	1040	1
T-cells	ATTTCTGTCCGTCATC	1040	1
T-cells	CAACCAAAGGTGCTTT	1040	1
T-cells	CAACCAATCAGGATCT	1040	1
T-cells	CAACCTCAGTCAAGCG	1040	1
T-cells	CAACTAGAGTCAAGCG	1040	1
T-cells	CAACTAGGTCGCGAAA	1040	1
T-cells	CAAGATCAGCTACCGC	1040	1
T-cells	CAAGATCAGTTGAGAT	1040	1
T-cells	CAAGATCCAAGCCGTC	1040	1
T-cells	CAAGGCCGTCAATGTC	1040	1
T-cells	CAAGTTGCACGAAATA	1040	1
T-cells	CAAGTTGCATTATCTC	1040	1
T-cells	CAAGTTGGTCATACTG	1040	1
T-cells	CACACAAAGCCCAACC	1040	1
T-cells	CACACAAAGGCCCTTG	1040	1
T-cells	CACACAACACCGATAT	1040	1
T-cells	CACACAAGTTGTTTGG	1040	1
T-cells	CACACCTAGTGCAAGC	1040	1
T-cells	CACACCTGTTAAGAAC	1040	1
T-cells	CACACCTGTTTAGCTG	1040	1
T-cells	CACACCTTCTTCATGT	1040	1
T-cells	CACACTCCATAAGACA	1040	1
T-cells	CACACTCCATTTCACT	1040	1
T-cells	CACACTCTCGTTTGCC	1040	1
T-cells	CACAGGCCACAACGCC	1040	1
T-cells	CACAGGCCAGCATACT	1040	1
T-cells	CACAGTAAGAACTCGG	1040	1
T-cells	CACAGTAGTAGCGCTC	1040	1
T-cells	CACAGTAGTTCAGCGC	1040	1
T-cells	CACATAGAGTAGATGT	1040	1
T-cells	CACATAGCACGGCTAC	1040	1
T-cells	CACCACTGTCAATACC	1040	1
T-cells	CACCACTTCCTAGGGC	1040	1
T-cells	CACCACTTCTATGTGG	1040	1
T-cells	CACCAGGCAGCCTTGG	1040	1
T-cells	CACCAGGTCTCACATT	1040	1
T-cells	CACCTTGAGATGCCAG	1040	1
T-cells	CACCTTGCACGAAGCA	1040	1
T-cells	CACCTTGGTGGGTCAA	1040	1
T-cells	CACTCCAGTATGCTTG	1040	1
T-cells	CACTCCATCGTCGTTC	1040	1
T-cells	CAGAATCAGAATCTCC	1040	1
T-cells	CAGAATCCACGGCTAC	1040	1
T-cells	CAGAATCCATCCGCGA	1040	1
T-cells	CAGAATCGTAGAAGGA	1040	1
T-cells	CAGAGAGCAGCTGTTA	1040	1
T-cells	CAGAGAGCATTGGGCC	1040	1
T-cells	CAGATCAAGGCAGTCA	1040	1
T-cells	CAGATCAGTCATATCG	1040	1
T-cells	CAGATCAGTCATGCCG	1040	1
T-cells	CAGCAGCAGGATATAC	1040	1
T-cells	CAGCAGCAGTAACCCT	1040	1
T-cells	CAGCAGCCAAACCCAT	1040	1
T-cells	CAGCATAGTATGAATG	1040	1
T-cells	CAGCCGAAGAGCTGGT	1040	1
T-cells	CAGCGACAGATGTTAG	1040	1
T-cells	CAGCGACAGCGTGAGT	1040	1
T-cells	CAGCGACCATCGACGC	1040	1
T-cells	CAGCGACGTAAATGAC	1040	1
T-cells	CAGCTAAGTGTGCGTC	1040	1
T-cells	CAGCTGGAGGCTAGGT	1040	1
T-cells	CAGCTGGAGTCCATAC	1040	1
T-cells	CAGCTGGTCATGCAAC	1040	1
T-cells	CAGCTGGTCTTTACGT	1040	1
T-cells	CAGGTGCGTGCGGTAA	1040	1
T-cells	CAGGTGCGTTGCGTTA	1040	1
T-cells	CAGTCCTAGGCTATCT	1040	1
T-cells	CAGTCCTTCGGAGGTA	1040	1
T-cells	CAGTCCTTCTTTAGTC	1040	1
T-cells	CATATGGAGCTAGTCT	1040	1
T-cells	CATATGGCAAGCCGTC	1040	1
T-cells	CATATTCAGCTGAAAT	1040	1
T-cells	CATCAAGAGTGCCAGA	1040	1
T-cells	CATCAAGCAGTAACGG	1040	1
T-cells	CATCAAGGTTCAGGCC	1040	1
T-cells	CATCAGACATAGGATA	1040	1
T-cells	CATCAGAGTCTGCCAG	1040	1
T-cells	CATCAGATCAACGAAA	1040	1
T-cells	CATCCACAGTCTCAAC	1040	1
T-cells	CATCCACCAGGTGGAT	1040	1
T-cells	CATCGAACACTTAAGC	1040	1
T-cells	CATCGGGTCCAGTATG	1040	1
T-cells	CATGACAAGCAGATCG	1040	1
T-cells	CATGACAAGTGTACCT	1040	1
T-cells	CATGACACACAGAGGT	1040	1
T-cells	CATGACATCTGCCAGG	1040	1
T-cells	CATGCCTAGATAGGAG	1040	1
T-cells	CATGCCTAGCGGCTTC	1040	1
T-cells	CATGCCTCAATGTTGC	1040	1
T-cells	CATGGCGAGAAACCAT	1040	1
T-cells	CATGGCGGTCTTGCGG	1040	1
T-cells	CATGGCGTCCGAAGAG	1040	1
T-cells	CATTATCAGCGATGAC	1040	1
T-cells	CATTATCCACGAGGTA	1040	1
T-cells	CATTATCCACTCTGTC	1040	1
T-cells	CATTATCGTAGCTTGT	1040	1
T-cells	CATTATCTCTCCGGTT	1040	1
T-cells	CATTCGCAGCTGAACG	1040	1
T-cells	CATTCGCGTCTGCCAG	1040	1
T-cells	CCAATCCTCAGTTTGG	1040	1
T-cells	CCACCTAAGACTTTCG	1040	1
T-cells	CCACCTACAGTCGATT	1040	1
T-cells	CCACGGAAGAAGATTC	1040	1
T-cells	CCACGGAAGCTAGTTC	1040	1
T-cells	CCACTACCAGTATAAG	1040	1
T-cells	CCACTACCATTCACTT	1040	1
T-cells	CCACTACGTGCCTGGT	1040	1
T-cells	CCACTACGTTGTTTGG	1040	1
T-cells	CCACTACTCATTGCCC	1040	1
T-cells	CCACTACTCGGAATCT	1040	1
T-cells	CCAGCGAGTCATACTG	1040	1
T-cells	CCATGTCAGAACTGTA	1040	1
T-cells	CCATGTCGTCTGGAGA	1040	1
T-cells	CCATGTCTCAAGCCTA	1040	1
T-cells	CCATTCGAGGTGTGGT	1040	1
T-cells	CCATTCGCACCGAAAG	1040	1
T-cells	CCATTCGCAGGGAGAG	1040	1
T-cells	CCATTCGTCGCCAAAT	1040	1
T-cells	CCCAATCAGACTACAA	1040	1
T-cells	CCCAATCCACCTCGGA	1040	1
T-cells	CCCAATCCACTTACGA	1040	1
T-cells	CCCAATCGTGCTAGCC	1040	1
T-cells	CCCAGTTAGCGAAGGG	1040	1
T-cells	CCCAGTTTCATCGCTC	1040	1
T-cells	CCCTCCTAGTGACATA	1040	1
T-cells	CCCTCCTCATATGAGA	1040	1
T-cells	CCGGGATAGAATCTCC	1040	1
T-cells	CCGGGATCATCGGAAG	1040	1
T-cells	CCGGGATTCAGAGGTG	1040	1
T-cells	CCGTACTGTTTGACAC	1040	1
T-cells	CCGTGGACATCACCCT	1040	1
T-cells	CCGTGGACATGACGGA	1040	1
T-cells	CCGTGGAGTATATGGA	1040	1
T-cells	CCGTTCAAGCGTGTCC	1040	1
T-cells	CCGTTCATCCGCATCT	1040	1
T-cells	CCTACCATCATCGGAT	1040	1
T-cells	CCTACCATCGCCTGTT	1040	1
T-cells	CCTAGCTCAGTAAGCG	1040	1
T-cells	CCTCAGTGTCGAATCT	1040	1
T-cells	CCTCTGAAGAGTGACC	1040	1
T-cells	CCTCTGAAGGATTCGG	1040	1
T-cells	CCTCTGAGTTCATGGT	1040	1
T-cells	CCTTACGCAAAGGAAG	1040	1
T-cells	CCTTACGGTCCGAGTC	1040	1
T-cells	CCTTACGGTTCTGAAC	1040	1
T-cells	CCTTCCCGTAATCACC	1040	1
T-cells	CCTTCCCTCATAAAGG	1040	1
T-cells	CCTTCCCTCTTGTATC	1040	1
T-cells	CCTTCGAAGATAGGAG	1040	1
T-cells	CCTTCGAAGCTAGTTC	1040	1
T-cells	CCTTCGATCGTAGGTT	1040	1
T-cells	CCTTCGATCTGTTGAG	1040	1
T-cells	CCTTTCTAGGCGATAC	1040	1
T-cells	CCTTTCTCAGTCAGAG	1040	1
T-cells	CCTTTCTGTCAGCTAT	1040	1
T-cells	CGAACATAGCTGCGAA	1040	1
T-cells	CGAACATAGTTATCGC	1040	1
T-cells	CGAATGTCACCACCAG	1040	1
T-cells	CGACTTCAGCCAACAG	1040	1
T-cells	CGACTTCCAAAGGAAG	1040	1
T-cells	CGAGCACAGACGCACA	1040	1
T-cells	CGAGCCAGTCCGAACC	1040	1
T-cells	CGAGCCAGTTCCCTTG	1040	1
T-cells	CGATCGGCACAGGAGT	1040	1
T-cells	CGATCGGGTTCTGTTT	1040	1
T-cells	CGATCGGTCCGTACAA	1040	1
T-cells	CGATGGCCACCAGCAC	1040	1
T-cells	CGATGGCGTCATGCCG	1040	1
T-cells	CGATGTAGTCTGATCA	1040	1
T-cells	CGATGTAGTGCATCTA	1040	1
T-cells	CGATGTAGTTAAGAAC	1040	1
T-cells	CGATGTATCGGACAAG	1040	1
T-cells	CGATTGAGTGTTTGTG	1040	1
T-cells	CGCCAAGCACCAGGCT	1040	1
T-cells	CGCCAAGCAGCCTGTG	1040	1
T-cells	CGCGGTACAGCGTTCG	1040	1
T-cells	CGCGGTACATAACCTG	1040	1
T-cells	CGCGGTAGTCAATGTC	1040	1
T-cells	CGCGGTAGTCTAGCGC	1040	1
T-cells	CGCGTTTAGTTTAGGA	1040	1
T-cells	CGCGTTTGTCCCTACT	1040	1
T-cells	CGCGTTTTCACCCGAG	1040	1
T-cells	CGCGTTTTCTCTGAGA	1040	1
T-cells	CGCTATCGTATGGTTC	1040	1
T-cells	CGCTATCGTCAAGCGA	1040	1
T-cells	CGCTATCTCAGGATCT	1040	1
T-cells	CGCTGGACACATCCGG	1040	1
T-cells	CGCTTCATCTGGCGAC	1040	1
T-cells	CGGACGTGTCTCTTAT	1040	1
T-cells	CGGACGTGTGACGCCT	1040	1
T-cells	CGGACGTGTTATCGGT	1040	1
T-cells	CGGACGTTCAGTTTGG	1040	1
T-cells	CGGACTGTCCAAACAC	1040	1
T-cells	CGGAGCTAGAGACTAT	1040	1
T-cells	CGGAGCTAGCTAACTC	1040	1
T-cells	CGGAGCTCATCGGACC	1040	1
T-cells	CGGAGCTGTGCACCAC	1040	1
T-cells	CGGAGTCAGAAACGCC	1040	1
T-cells	CGGAGTCAGCCACTAT	1040	1
T-cells	CGGAGTCAGTGGTAAT	1040	1
T-cells	CGGAGTCAGTGTGGCA	1040	1
T-cells	CGGAGTCTCAGATAAG	1040	1
T-cells	CGGAGTCTCTGCGGCA	1040	1
T-cells	CGGCTAGAGTCCCACG	1040	1
T-cells	CGGCTAGGTTATGTGC	1040	1
T-cells	CGGGTCACACCGGAAA	1040	1
T-cells	CGGTTAAAGCATCATC	1040	1
T-cells	CGGTTAAAGCCCGAAA	1040	1
T-cells	CGGTTAACAAACCTAC	1040	1
T-cells	CGTAGCGCAATAAGCA	1040	1
T-cells	CGTAGCGCAGGAATCG	1040	1
T-cells	CGTAGCGGTCATGCCG	1040	1
T-cells	CGTAGGCAGGCATTGG	1040	1
T-cells	CGTAGGCCAATCCGAT	1040	1
T-cells	CGTAGGCCAATGTTGC	1040	1
T-cells	CGTCCATAGATTACCC	1040	1
T-cells	CGTCCATAGGAGTACC	1040	1
T-cells	CGTCCATTCGTATCAG	1040	1
T-cells	CGTCTACAGCTTTGGT	1040	1
T-cells	CGTCTACAGTAGCCGA	1040	1
T-cells	CGTCTACCAGTCAGCC	1040	1
T-cells	CGTGTAACAAGTTCTG	1040	1
T-cells	CGTGTAACAGTAAGCG	1040	1
T-cells	CGTGTAATCGGAAACG	1040	1
T-cells	CGTGTCTCATCGTCGG	1040	1
T-cells	CGTGTCTTCAGGATCT	1040	1
T-cells	CGTTAGAGTCTCTTTA	1040	1
T-cells	CGTTCTGAGCTAGTCT	1040	1
T-cells	CGTTCTGCAAAGTCAA	1040	1
T-cells	CGTTCTGCAGCATACT	1040	1
T-cells	CGTTCTGCAGTATAAG	1040	1
T-cells	CGTTCTGCATCCCACT	1040	1
T-cells	CGTTGGGAGCCTCGTG	1040	1
T-cells	CGTTGGGCACCGTTGG	1040	1
T-cells	CGTTGGGCAGTCACTA	1040	1
T-cells	CGTTGGGCATTCACTT	1040	1
T-cells	CTAACTTAGCTAGTGG	1040	1
T-cells	CTAACTTGTCGGATCC	1040	1
T-cells	CTAACTTTCGGACAAG	1040	1
T-cells	CTAACTTTCTGGAGCC	1040	1
T-cells	CTAAGACAGCAGATCG	1040	1
T-cells	CTAAGACCAGCATGAG	1040	1
T-cells	CTAATGGCAACGATGG	1040	1
T-cells	CTAATGGCACCCATTC	1040	1
T-cells	CTACACCAGATCGGGT	1040	1
T-cells	CTACACCCAGGATTGG	1040	1
T-cells	CTACACCGTACACCGC	1040	1
T-cells	CTACATTTCAGCGATT	1040	1
T-cells	CTACATTTCTAACTGG	1040	1
T-cells	CTACATTTCTCTTATG	1040	1
T-cells	CTACCCACAGGGTATG	1040	1
T-cells	CTACCCAGTGGCCCTA	1040	1
T-cells	CTACGTCTCGCCAGCA	1040	1
T-cells	CTAGAGTGTGGCAAAC	1040	1
T-cells	CTAGCCTAGATCACGG	1040	1
T-cells	CTAGCCTAGTGATCGG	1040	1
T-cells	CTAGCCTGTACAGACG	1040	1
T-cells	CTAGCCTTCCGCATAA	1040	1
T-cells	CTAGTGACATCGGGTC	1040	1
T-cells	CTCACACCAACGATCT	1040	1
T-cells	CTCACACCATGCTAGT	1040	1
T-cells	CTCAGAAAGGGTTCCC	1040	1
T-cells	CTCAGAACACCGGAAA	1040	1
T-cells	CTCATTACAAAGTGCG	1040	1
T-cells	CTCATTATCTCATTCA	1040	1
T-cells	CTCGAAATCCAGTATG	1040	1
T-cells	CTCGAAATCGTTACAG	1040	1
T-cells	CTCGAGGGTACTCGCG	1040	1
T-cells	CTCGAGGGTCTAGAGG	1040	1
T-cells	CTCGGAGCATCGGAAG	1040	1
T-cells	CTCGGGAAGCTGATAA	1040	1
T-cells	CTCGGGACACGGACAA	1040	1
T-cells	CTCGTACGTACGCTGC	1040	1
T-cells	CTCGTCAAGGCATTGG	1040	1
T-cells	CTCTAATAGCTAACAA	1040	1
T-cells	CTCTAATAGCTCCTCT	1040	1
T-cells	CTCTACGAGGTACTCT	1040	1
T-cells	CTCTGGTAGACGCTTT	1040	1
T-cells	CTCTGGTGTGGTAACG	1040	1
T-cells	CTGAAACGTTCCCTTG	1040	1
T-cells	CTGAAACTCTGGCGTG	1040	1
T-cells	CTGAAGTAGTGTCCCG	1040	1
T-cells	CTGATAGGTACAGCAG	1040	1
T-cells	CTGATAGGTCTAGCCG	1040	1
T-cells	CTGATAGTCTGTCTAT	1040	1
T-cells	CTGATCCAGGTGATTA	1040	1
T-cells	CTGCCTATCACGACTA	1040	1
T-cells	CTGCCTATCCAGTAGT	1040	1
T-cells	CTGCCTATCTGTCTAT	1040	1
T-cells	CTGCCTATCTTGACGA	1040	1
T-cells	CTGCTGTGTGGTACAG	1040	1
T-cells	CTGTGCTAGACTTGAA	1040	1
T-cells	CTGTGCTAGCGCCTCA	1040	1
T-cells	CTGTTTAAGCTAGTCT	1040	1
T-cells	CTGTTTAAGTCTTGCA	1040	1
T-cells	CTGTTTAGTGCTGTAT	1040	1
T-cells	CTGTTTATCATCGGAT	1040	1
T-cells	CTTAACTAGGGTTTCT	1040	1
T-cells	CTTACCGGTCCATCCT	1040	1
T-cells	CTTAGGAAGACTGTAA	1040	1
T-cells	CTTAGGAAGGTGCTAG	1040	1
T-cells	CTTAGGAGTATAAACG	1040	1
T-cells	CTTCTCTAGTCGATAA	1040	1
T-cells	CTTCTCTCAGATGGGT	1040	1
T-cells	CTTCTCTCATTGTGCA	1040	1
T-cells	CTTCTCTGTTATTCTC	1040	1
T-cells	CTTCTCTTCTGGCGTG	1040	1
T-cells	CTTTGCGCAGGATCGA	1040	1
T-cells	GAAATGAGTACTTAGC	1040	1
T-cells	GAACATCCACATCCGG	1040	1
T-cells	GAACATCGTGAGTATA	1040	1
T-cells	GAACATCTCTAACCGA	1040	1
T-cells	GAACCTACAATAAGCA	1040	1
T-cells	GAACCTACAATCCGAT	1040	1
T-cells	GAACCTACATAACCTG	1040	1
T-cells	GAACCTAGTTGTTTGG	1040	1
T-cells	GAACCTATCACTCTTA	1040	1
T-cells	GAAGCAGAGACTTTCG	1040	1
T-cells	GAAGCAGAGATGCGAC	1040	1
T-cells	GAAGCAGAGGGAGTAA	1040	1
T-cells	GAAGCAGGTGACGCCT	1040	1
T-cells	GAATAAGAGACAATAC	1040	1
T-cells	GAATAAGCATCCCACT	1040	1
T-cells	GAATAAGGTCTGCGGT	1040	1
T-cells	GAATGAACATTCCTGC	1040	1
T-cells	GAATGAAGTGGCAAAC	1040	1
T-cells	GACACGCCACGAAACG	1040	1
T-cells	GACACGCGTACGCTGC	1040	1
T-cells	GACCAATGTCGAACAG	1040	1
T-cells	GACCTGGAGAAACCTA	1040	1
T-cells	GACCTGGAGAGACGAA	1040	1
T-cells	GACCTGGCAATGGACG	1040	1
T-cells	GACGGCTCAAATCCGT	1040	1
T-cells	GACGGCTTCTGTTGAG	1040	1
T-cells	GACGTGCAGTACGTAA	1040	1
T-cells	GACGTGCGTAAAGTCA	1040	1
T-cells	GACGTTAGTCTGCCAG	1040	1
T-cells	GACTACAGTCGCTTCT	1040	1
T-cells	GACTGCGAGGGAACGG	1040	1
T-cells	GAGCAGAAGTGTGGCA	1040	1
T-cells	GAGCAGACAATAGAGT	1040	1
T-cells	GAGGTGACAATAGAGT	1040	1
T-cells	GAGGTGACACGAAATA	1040	1
T-cells	GAGGTGACAGTATAAG	1040	1
T-cells	GAGGTGAGTCTCTCTG	1040	1
T-cells	GAGGTGATCCTATGTT	1040	1
T-cells	GAGGTGATCGTATCAG	1040	1
T-cells	GAGGTGATCGTGACAT	1040	1
T-cells	GAGTCCGAGGTGCTAG	1040	1
T-cells	GAGTCCGTCGCCATAA	1040	1
T-cells	GATCAGTTCAGCCTAA	1040	1
T-cells	GATCGATTCTCTTGAT	1040	1
T-cells	GATCGCGCAATGTAAG	1040	1
T-cells	GATCGCGCATTATCTC	1040	1
T-cells	GATCGTATCAGGCCCA	1040	1
T-cells	GATCTAGCAACACGCC	1040	1
T-cells	GATGAAAGTACGAAAT	1040	1
T-cells	GATGAAAGTCTCCACT	1040	1
T-cells	GATGAGGAGCGTCTAT	1040	1
T-cells	GATGAGGAGGCCATAG	1040	1
T-cells	GATGAGGCACTTACGA	1040	1
T-cells	GATGAGGGTGCGGTAA	1040	1
T-cells	GATGAGGTCACTTATC	1040	1
T-cells	GATGAGGTCAGTGTTG	1040	1
T-cells	GATGCTAAGAGTCTGG	1040	1
T-cells	GATGCTACACGAAATA	1040	1
T-cells	GATGCTATCCAGAAGG	1040	1
T-cells	GATTCAGCACTCAGGC	1040	1
T-cells	GATTCAGGTGTTCTTT	1040	1
T-cells	GATTCAGGTTAAGTAG	1040	1
T-cells	GATTCAGTCAATCTCT	1040	1
T-cells	GATTCAGTCCCTTGCA	1040	1
T-cells	GCAATCAAGTGTGGCA	1040	1
T-cells	GCAATCACACGTAAGG	1040	1
T-cells	GCACATACACGCATCG	1040	1
T-cells	GCACTCTTCCAGGGCT	1040	1
T-cells	GCAGTTAAGGACGAAA	1040	1
T-cells	GCAGTTACAATGGATA	1040	1
T-cells	GCAGTTATCGATAGAA	1040	1
T-cells	GCATACAAGTTTGCGT	1040	1
T-cells	GCATACACATCGACGC	1040	1
T-cells	GCATGATAGCTGTCTA	1040	1
T-cells	GCATGATGTACTTGAC	1040	1
T-cells	GCATGCGAGCCAGAAC	1040	1
T-cells	GCATGTAAGAGGTAGA	1040	1
T-cells	GCATGTACATGTTGAC	1040	1
T-cells	GCATGTAGTACTTGAC	1040	1
T-cells	GCATGTATCGCAAGCC	1040	1
T-cells	GCCAAATAGCGTGAGT	1040	1
T-cells	GCCAAATCATGGTCAT	1040	1
T-cells	GCCAAATGTAGAGCTG	1040	1
T-cells	GCCTCTACACACATGT	1040	1
T-cells	GCCTCTAGTGTCTGAT	1040	1
T-cells	GCCTCTAGTTGAGTTC	1040	1
T-cells	GCCTCTATCATTATCC	1040	1
T-cells	GCGACCAAGCTGTTCA	1040	1
T-cells	GCGACCAAGTAGATGT	1040	1
T-cells	GCGACCATCTGACCTC	1040	1
T-cells	GCGAGAAAGTCCATAC	1040	1
T-cells	GCGCAACAGAAAGTGG	1040	1
T-cells	GCGCAACAGCGTCAAG	1040	1
T-cells	GCGCAACAGGACATTA	1040	1
T-cells	GCGCAACGTACAGTTC	1040	1
T-cells	GCGCAACGTTTAGCTG	1040	1
T-cells	GCGCAGTAGCGTCAAG	1040	1
T-cells	GCGCAGTCAAGCCCAC	1040	1
T-cells	GCGCAGTTCCCTGACT	1040	1
T-cells	GCGCCAAGTAAACACA	1040	1
T-cells	GCGCCAATCACTGGGC	1040	1
T-cells	GCGCCAATCGATGAGG	1040	1
T-cells	GCGGGTTAGCGTAGTG	1040	1
T-cells	GCTCCTAGTATATGAG	1040	1
T-cells	GCTCCTATCAGCACAT	1040	1
T-cells	GCTCTGTCAAAGAATC	1040	1
T-cells	GCTCTGTCAACACCCG	1040	1
T-cells	GCTCTGTGTAATAGCA	1040	1
T-cells	GCTCTGTGTCTCACCT	1040	1
T-cells	GCTCTGTGTTCCACAA	1040	1
T-cells	GCTCTGTGTTGTGGCC	1040	1
T-cells	GCTCTGTTCAAGCCTA	1040	1
T-cells	GCTGCAGGTCCGAATT	1040	1
T-cells	GCTGCGAAGTACGATA	1040	1
T-cells	GCTGCGAGTCGCTTCT	1040	1
T-cells	GCTGCGAGTGATAAGT	1040	1
T-cells	GCTGCGATCATCGCTC	1040	1
T-cells	GCTGCTTCAAACTGTC	1040	1
T-cells	GCTGCTTCAGTCACTA	1040	1
T-cells	GCTGCTTGTTGGAGGT	1040	1
T-cells	GCTGCTTTCGGTCCGA	1040	1
T-cells	GCTGGGTCATTCTTAC	1040	1
T-cells	GCTTCCACATGAACCT	1040	1
T-cells	GCTTCCAGTAGCGTCC	1040	1
T-cells	GCTTGAACAATCACAC	1040	1
T-cells	GCTTGAACAATGGACG	1040	1
T-cells	GGAAAGCAGGGATCTG	1040	1
T-cells	GGAAAGCCAATGGAAT	1040	1
T-cells	GGAAAGCCATAACCTG	1040	1
T-cells	GGAAAGCGTACAGCAG	1040	1
T-cells	GGAAAGCGTCATATGC	1040	1
T-cells	GGAACTTAGCTAACAA	1040	1
T-cells	GGAACTTGTACAGACG	1040	1
T-cells	GGAACTTGTTGCGTTA	1040	1
T-cells	GGAATAAGTTTAGCTG	1040	1
T-cells	GGACAAGTCATAACCG	1040	1
T-cells	GGACAGACAGTGGGAT	1040	1
T-cells	GGACAGACATGACATC	1040	1
T-cells	GGACAGAGTGTAAGTA	1040	1
T-cells	GGACATTAGATGTGTA	1040	1
T-cells	GGACATTCATTTCACT	1040	1
T-cells	GGACGTCTCCGTTGTC	1040	1
T-cells	GGATGTTAGTGAAGTT	1040	1
T-cells	GGATGTTTCTTTCCTC	1040	1
T-cells	GGATTACCATTAGGCT	1040	1
T-cells	GGCAATTGTCAGTGGA	1040	1
T-cells	GGCCGATAGCAAATCA	1040	1
T-cells	GGCGACTAGGATATAC	1040	1
T-cells	GGCGTGTTCTCTGCTG	1040	1
T-cells	GGCGTGTTCTGGGCCA	1040	1
T-cells	GGCTCGAGTACTCAAC	1040	1
T-cells	GGGAATGAGAATTGTG	1040	1
T-cells	GGGAATGAGTTCGCAT	1040	1
T-cells	GGGAATGTCAAACCGT	1040	1
T-cells	GGGAATGTCTCCGGTT	1040	1
T-cells	GGGACCTAGTGGCACA	1040	1
T-cells	GGGACCTCATTGGGCC	1040	1
T-cells	GGGACCTGTTGTGGCC	1040	1
T-cells	GGGACCTTCGCTTGTC	1040	1
T-cells	GGGAGATAGATGGGTC	1040	1
T-cells	GGGAGATCACACATGT	1040	1
T-cells	GGGATGAAGCCAACAG	1040	1
T-cells	GGGATGAGTACAGACG	1040	1
T-cells	GGGATGAGTCTGCGGT	1040	1
T-cells	GGGATGAGTGCTGTAT	1040	1
T-cells	GGGATGAGTGTGACGA	1040	1
T-cells	GGGATGAGTTCAGCGC	1040	1
T-cells	GGGCACTAGACCGGAT	1040	1
T-cells	GGGCACTTCGCTTGTC	1040	1
T-cells	GGGCATCAGAGCTATA	1040	1
T-cells	GGGCATCAGATCGGGT	1040	1
T-cells	GGGCATCCAAGGGTCA	1040	1
T-cells	GGGCATCCATGCCTTC	1040	1
T-cells	GGGTCTGCAAGCCGTC	1040	1
T-cells	GGGTTGCGTACGCTGC	1040	1
T-cells	GGGTTGCTCGGCGCAT	1040	1
T-cells	GGTATTGAGATATGGT	1040	1
T-cells	GGTATTGGTATAGGGC	1040	1
T-cells	GGTGAAGGTAAAGGAG	1040	1
T-cells	GGTGCGTTCTCCAACC	1040	1
T-cells	GGTGTTAAGCTAGTTC	1040	1
T-cells	GGTGTTAAGTTGTCGT	1040	1
T-cells	GGTGTTAGTTGATTCG	1040	1
T-cells	GTAACGTTCGGACAAG	1040	1
T-cells	GTAACGTTCTCGTATT	1040	1
T-cells	GTAACTGCACTGAAGG	1040	1
T-cells	GTAACTGGTGACCAAG	1040	1
T-cells	GTAACTGTCATATCGG	1040	1
T-cells	GTAACTGTCGTCTGAA	1040	1
T-cells	GTACGTAGTCAACATC	1040	1
T-cells	GTACTTTAGGCCCTCA	1040	1
T-cells	GTACTTTCATGGAATA	1040	1
T-cells	GTAGGCCAGCGATAGC	1040	1
T-cells	GTAGGCCCAAGCTGTT	1040	1
T-cells	GTAGGCCCACAACGTT	1040	1
T-cells	GTAGGCCCACTATCTT	1040	1
T-cells	GTAGGCCCATGCCACG	1040	1
T-cells	GTAGGCCGTCTAGGTT	1040	1
T-cells	GTAGGCCGTTGTGGAG	1040	1
T-cells	GTATCTTTCAGCACAT	1040	1
T-cells	GTATTCTGTTCATGGT	1040	1
T-cells	GTCAAGTGTACGCTGC	1040	1
T-cells	GTCACAACACCAGGTC	1040	1
T-cells	GTCACAAGTCCGTGAC	1040	1
T-cells	GTCACAATCAGTACGT	1040	1
T-cells	GTCACAATCATTTGGG	1040	1
T-cells	GTCACGGAGAAGGCCT	1040	1
T-cells	GTCACGGGTTCCAACA	1040	1
T-cells	GTCATTTAGATCCCGC	1040	1
T-cells	GTCATTTCATACCATG	1040	1
T-cells	GTCATTTTCGGCCGAT	1040	1
T-cells	GTCATTTTCGTCCAGG	1040	1
T-cells	GTCCTCAAGAAGGACA	1040	1
T-cells	GTCCTCAGTCGCTTTC	1040	1
T-cells	GTCCTCAGTGTATGGG	1040	1
T-cells	GTCCTCATCGCACTCT	1040	1
T-cells	GTCGGGTAGATATACG	1040	1
T-cells	GTCGTAACAGCGAACA	1040	1
T-cells	GTCTCGTAGTTCGCAT	1040	1
T-cells	GTCTTCGAGTCACGCC	1040	1
T-cells	GTCTTCGCACCAGGCT	1040	1
T-cells	GTGAAGGCACCATGTA	1040	1
T-cells	GTGAAGGCAGGGATTG	1040	1
T-cells	GTGCAGCTCACAGTAC	1040	1
T-cells	GTGCAGCTCGGCTTGG	1040	1
T-cells	GTGCATAAGATTACCC	1040	1
T-cells	GTGCGGTCATCCGTGG	1040	1
T-cells	GTGCGGTCATGGGAAC	1040	1
T-cells	GTGCGGTGTTCCGGCA	1040	1
T-cells	GTGCGGTTCAACACAC	1040	1
T-cells	GTGCTTCGTCAGCTAT	1040	1
T-cells	GTGCTTCGTCCGTCAG	1040	1
T-cells	GTGGGTCGTGGACGAT	1040	1
T-cells	GTGGGTCGTTCGCTAA	1040	1
T-cells	GTGGGTCTCAAAGACA	1040	1
T-cells	GTGGGTCTCAACACTG	1040	1
T-cells	GTTAAGCAGCGATATA	1040	1
T-cells	GTTAAGCGTAGCTGCC	1040	1
T-cells	GTTACAGCACAGACTT	1040	1
T-cells	GTTACAGCATGCGCAC	1040	1
T-cells	GTTACAGTCTACTCAT	1040	1
T-cells	TAAACCGAGTCGATAA	1040	1
T-cells	TAAACCGCATCACCCT	1040	1
T-cells	TAAACCGGTCAGCTAT	1040	1
T-cells	TAAACCGTCGCACTCT	1040	1
T-cells	TAAGCGTGTCTGGAGA	1040	1
T-cells	TACACGAAGTAGTGCG	1040	1
T-cells	TACAGTGCAGACTCGC	1040	1
T-cells	TACAGTGCAGTTTACG	1040	1
T-cells	TACAGTGCATCGGGTC	1040	1
T-cells	TACAGTGTCTGGTATG	1040	1
T-cells	TACAGTGTCTGTCTCG	1040	1
T-cells	TACCTATCAATCCAAC	1040	1
T-cells	TACCTATGTACGCTGC	1040	1
T-cells	TACCTATTCTACCAGA	1040	1
T-cells	TACCTTACAAGCGTAG	1040	1
T-cells	TACCTTAGTCAGATAA	1040	1
T-cells	TACCTTAGTTGACGTT	1040	1
T-cells	TACGGATAGAGTACAT	1040	1
T-cells	TACGGGCAGTGCCATT	1040	1
T-cells	TACGGGCGTGATGTGG	1040	1
T-cells	TACGGGCTCGGCGCAT	1040	1
T-cells	TACGGGCTCTTTACAC	1040	1
T-cells	TACGGTACAAAGCGGT	1040	1
T-cells	TACGGTACAGCGAACA	1040	1
T-cells	TACGGTACAGTTTACG	1040	1
T-cells	TACGGTATCCAGGGCT	1040	1
T-cells	TACTCATCAAGCCCAC	1040	1
T-cells	TACTCGCGTGATAAAC	1040	1
T-cells	TACTTACAGATCTGAA	1040	1
T-cells	TACTTACCATCATCCC	1040	1
T-cells	TACTTGTAGCCACGTC	1040	1
T-cells	TAGACCAAGACAGGCT	1040	1
T-cells	TAGACCAAGTTAAGTG	1040	1
T-cells	TAGAGCTAGTGTTGAA	1040	1
T-cells	TAGCCGGAGAAGGTTT	1040	1
T-cells	TAGCCGGCATGTTGAC	1040	1
T-cells	TAGCCGGGTCCTCCAT	1040	1
T-cells	TAGCCGGTCGGAGCAA	1040	1
T-cells	TAGCCGGTCTGCGACG	1040	1
T-cells	TAGGCATAGCGCCTCA	1040	1
T-cells	TAGGCATAGTAGGCCA	1040	1
T-cells	TAGGCATTCGTTTGCC	1040	1
T-cells	TAGGCATTCTACCTGC	1040	1
T-cells	TAGTGGTGTTCACCTC	1040	1
T-cells	TAGTGGTTCGCAGGCT	1040	1
T-cells	TAGTTGGAGGGCTCTC	1040	1
T-cells	TAGTTGGCATTATCTC	1040	1
T-cells	TAGTTGGGTGTAACGG	1040	1
T-cells	TAGTTGGTCGCTTGTC	1040	1
T-cells	TATCAGGAGGTAAACT	1040	1
T-cells	TATCAGGCAAGTCTGT	1040	1
T-cells	TATCAGGCATTCTCAT	1040	1
T-cells	TATCAGGGTCTTCGTC	1040	1
T-cells	TATCTCAGTTGCGCAC	1040	1
T-cells	TATCTCATCCATGCTC	1040	1
T-cells	TATGCCCAGGTGCTAG	1040	1
T-cells	TATGCCCGTCTGCGGT	1040	1
T-cells	TATGCCCTCGGAAATA	1040	1
T-cells	TATTACCTCCAATGGT	1040	1
T-cells	TCAACGACATCGATGT	1040	1
T-cells	TCAACGAGTGAGGGAG	1040	1
T-cells	TCACAAGAGGCTAGGT	1040	1
T-cells	TCACAAGGTCGTTGTA	1040	1
T-cells	TCACAAGTCGGACAAG	1040	1
T-cells	TCACAAGTCTGCTGTC	1040	1
T-cells	TCACGAACATTAGGCT	1040	1
T-cells	TCACGAACATTTGCCC	1040	1
T-cells	TCACGAATCGACAGCC	1040	1
T-cells	TCAGATGAGCTAAACA	1040	1
T-cells	TCAGATGGTTCAGACT	1040	1
T-cells	TCAGCAAAGACGCTTT	1040	1
T-cells	TCAGCAAGTTGAGGTG	1040	1
T-cells	TCAGCTCAGACACGAC	1040	1
T-cells	TCAGCTCCAAATCCGT	1040	1
T-cells	TCAGCTCCAGACTCGC	1040	1
T-cells	TCAGCTCGTCTTGTCC	1040	1
T-cells	TCAGCTCTCCGCAGTG	1040	1
T-cells	TCAGCTCTCGGTTCGG	1040	1
T-cells	TCAGGATAGAGACGAA	1040	1
T-cells	TCAGGATCAGTGGGAT	1040	1
T-cells	TCAGGTAAGGGTCGAT	1040	1
T-cells	TCAGGTAAGGTGACCA	1040	1
T-cells	TCAGGTACACACGCTG	1040	1
T-cells	TCAGGTAGTGTAATGA	1040	1
T-cells	TCATTACTCGAACTGT	1040	1
T-cells	TCCACACCACGCATCG	1040	1
T-cells	TCCACACTCCTGTAGA	1040	1
T-cells	TCGAGGCGTTATCACG	1040	1
T-cells	TCGAGGCTCACAACGT	1040	1
T-cells	TCGCGAGGTGCACTTA	1040	1
T-cells	TCGCGTTAGAGACTTA	1040	1
T-cells	TCGCGTTTCCTAAGTG	1040	1
T-cells	TCGGGACAGATGGCGT	1040	1
T-cells	TCGGGACCACTTGGAT	1040	1
T-cells	TCGGGACGTCTTCGTC	1040	1
T-cells	TCGGGACTCACAATGC	1040	1
T-cells	TCGGGACTCACCGTAA	1040	1
T-cells	TCGGGACTCCATGAAC	1040	1
T-cells	TCGGTAACATCCAACA	1040	1
T-cells	TCGGTAAGTCGGCACT	1040	1
T-cells	TCGTAGAAGTACGACG	1040	1
T-cells	TCGTAGAAGTGCGATG	1040	1
T-cells	TCTATTGAGCTAGTCT	1040	1
T-cells	TCTATTGAGGGTGTGT	1040	1
T-cells	TCTATTGAGTTTAGGA	1040	1
T-cells	TCTATTGCACACGCTG	1040	1
T-cells	TCTATTGGTTGGTTTG	1040	1
T-cells	TCTCATAGTGACGCCT	1040	1
T-cells	TCTCTAAGTGCAACGA	1040	1
T-cells	TCTGAGAAGTACGTAA	1040	1
T-cells	TCTGAGACAAAGGAAG	1040	1
T-cells	TCTGGAAAGAACTCGG	1040	1
T-cells	TCTGGAACATCGATGT	1040	1
T-cells	TCTTCGGAGCGATGAC	1040	1
T-cells	TCTTCGGCACACGCTG	1040	1
T-cells	TCTTCGGCACATGGGA	1040	1
T-cells	TCTTTCCGTGTGACGA	1040	1
T-cells	TGAAAGAAGCGAAGGG	1040	1
T-cells	TGAAAGATCAGCTCTC	1040	1
T-cells	TGAAAGATCCTTGCCA	1040	1
T-cells	TGACAACAGGATGGAA	1040	1
T-cells	TGACAACCACACCGCA	1040	1
T-cells	TGACGGCCAGACACTT	1040	1
T-cells	TGACGGCGTATTCTCT	1040	1
T-cells	TGACGGCTCTCTGCTG	1040	1
T-cells	TGACTAGAGCCCAGCT	1040	1
T-cells	TGACTAGAGTTTAGGA	1040	1
T-cells	TGACTAGTCGTTGACA	1040	1
T-cells	TGACTTTGTCCTCTTG	1040	1
T-cells	TGAGAGGGTCAATACC	1040	1
T-cells	TGAGCATCATCACAAC	1040	1
T-cells	TGAGCATGTTAGTGGG	1040	1
T-cells	TGAGCCGGTTCCCGAG	1040	1
T-cells	TGAGCCGGTTGACGTT	1040	1
T-cells	TGAGCCGTCAACACCA	1040	1
T-cells	TGATTTCAGATCTGCT	1040	1
T-cells	TGATTTCCATGAAGTA	1040	1
T-cells	TGCACCTCACAAGCCC	1040	1
T-cells	TGCACCTGTAAATGTG	1040	1
T-cells	TGCCAAAAGCAATATG	1040	1
T-cells	TGCCAAACAGCGTAAG	1040	1
T-cells	TGCCCATAGGTGCTAG	1040	1
T-cells	TGCCCATCATGCCACG	1040	1
T-cells	TGCCCATGTCAGTGGA	1040	1
T-cells	TGCCCATGTCTCATCC	1040	1
T-cells	TGCCCATGTGAGGGTT	1040	1
T-cells	TGCCCTACATAACCTG	1040	1
T-cells	TGCCCTATCTGCTGTC	1040	1
T-cells	TGCGCAGAGCCACCTG	1040	1
T-cells	TGCGCAGGTGCCTGTG	1040	1
T-cells	TGCGGGTTCGTAGGAG	1040	1
T-cells	TGCGTGGTCACGAAGG	1040	1
T-cells	TGCTACCAGGACAGCT	1040	1
T-cells	TGCTACCCAATGTAAG	1040	1
T-cells	TGCTACCCATATGAGA	1040	1
T-cells	TGCTACCGTTCCACGG	1040	1
T-cells	TGCTGCTAGTCGCCGT	1040	1
T-cells	TGCTGCTGTAAATGAC	1040	1
T-cells	TGCTGCTGTCCTAGCG	1040	1
T-cells	TGCTGCTGTTTGACAC	1040	1
T-cells	TGGACGCCAACACCTA	1040	1
T-cells	TGGCCAGAGGATGTAT	1040	1
T-cells	TGGCCAGCAAATCCGT	1040	1
T-cells	TGGCCAGGTTGAGTTC	1040	1
T-cells	TGGCGCACATCTACGA	1040	1
T-cells	TGGCGCAGTGACCAAG	1040	1
T-cells	TGGCTGGCAATAGCGG	1040	1
T-cells	TGGGAAGCACACTGCG	1040	1
T-cells	TGGGAAGGTAGGACAC	1040	1
T-cells	TGGGAAGGTCAATGTC	1040	1
T-cells	TGGGAAGTCACCAGGC	1040	1
T-cells	TGGGAAGTCACGACTA	1040	1
T-cells	TGGGAAGTCGTCACGG	1040	1
T-cells	TGGGCGTAGCTGTTCA	1040	1
T-cells	TGGGCGTCATCTGGTA	1040	1
T-cells	TGGGCGTCATTGCGGC	1040	1
T-cells	TGGGCGTGTACCGCTG	1040	1
T-cells	TGGGCGTTCGTAGATC	1040	1
T-cells	TGGGCGTTCTATCCCG	1040	1
T-cells	TGGTTAGAGCAACGGT	1040	1
T-cells	TGGTTCCAGTGGTAAT	1040	1
T-cells	TGGTTCCTCCTGTACC	1040	1
T-cells	TGTATTCCATTATCTC	1040	1
T-cells	TGTATTCGTAAATACG	1040	1
T-cells	TGTATTCGTCTTTCAT	1040	1
T-cells	TGTATTCGTGTATGGG	1040	1
T-cells	TGTCCCAAGGACAGCT	1040	1
T-cells	TGTCCCAGTAAGTGTA	1040	1
T-cells	TGTCCCAGTAGCCTAT	1040	1
T-cells	TGTCCCAGTTGGTTTG	1040	1
T-cells	TGTCCCATCGGTCTAA	1040	1
T-cells	TGTGGTAAGGCCATAG	1040	1
T-cells	TGTGGTACATCGGGTC	1040	1
T-cells	TGTGGTAGTGGCTCCA	1040	1
T-cells	TGTGGTAGTTCTGGTA	1040	1
T-cells	TGTGGTATCACCACCT	1040	1
T-cells	TGTGGTATCTCACATT	1040	1
T-cells	TGTGTTTAGACCCACC	1040	1
T-cells	TGTGTTTAGATCCCAT	1040	1
T-cells	TGTGTTTTCAGAGCTT	1040	1
T-cells	TGTTCCGAGGATTCGG	1040	1
T-cells	TGTTCCGCAAGCTGTT	1040	1
T-cells	TGTTCCGGTCACCTAA	1040	1
T-cells	TTAACTCGTGCAACTT	1040	1
T-cells	TTAGGACGTTGCGTTA	1040	1
T-cells	TTAGGCAAGGGTCTCC	1040	1
T-cells	TTATGCTAGATCCTGT	1040	1
T-cells	TTATGCTCAAAGTCAA	1040	1
T-cells	TTATGCTCACCAGGTC	1040	1
T-cells	TTATGCTGTTGGGACA	1040	1
T-cells	TTATGCTTCGCACTCT	1040	1
T-cells	TTCCCAGCAATCGAAA	1040	1
T-cells	TTCCCAGCATCAGTAC	1040	1
T-cells	TTCGAAGCATAACCTG	1040	1
T-cells	TTCGAAGGTCCGAACC	1040	1
T-cells	TTCGGTCGTATCACCA	1040	1
T-cells	TTCGGTCTCGGAATCT	1040	1
T-cells	TTCTACAAGTTCGATC	1040	1
T-cells	TTCTCAAGTCTAAAGA	1040	1
T-cells	TTCTCAAGTTCCACGG	1040	1
T-cells	TTCTTAGCAGGGAGAG	1040	1
T-cells	TTCTTAGGTAACGTTC	1040	1
T-cells	TTCTTAGGTAGGCATG	1040	1
T-cells	TTCTTAGTCAATACCG	1040	1
T-cells	TTGAACGTCACGACTA	1040	1
T-cells	TTGAACGTCGTACCGG	1040	1
T-cells	TTGACTTGTTCGCGAC	1040	1
T-cells	TTGCCGTAGAGCTGGT	1040	1
T-cells	TTGCCGTTCCTCAACC	1040	1
T-cells	TTGCGTCCATACTCTT	1040	1
T-cells	TTGCGTCCATCCAACA	1040	1
T-cells	TTGCGTCGTCCAGTTA	1040	1
T-cells	TTGCGTCTCTTCGAGA	1040	1
T-cells	TTGGCAAGTCAACATC	1040	1
T-cells	TTGGCAAGTCAGAATA	1040	1
T-cells	TTGTAGGTCGTCGTTC	1040	1
T-cells	TTTACTGGTTCAGGCC	1040	1
T-cells	TTTATGCGTTATTCTC	1040	1
T-cells	TTTATGCTCGTCTGCT	1040	1
T-cells	TTTCCTCAGTTTGCGT	1040	1
T-cells	TTTCCTCGTAGGGACT	1040	1
T-cells	TTTCCTCGTTATGTGC	1040	1
T-cells	TTTGCGCAGCCAACAG	1040	1
T-cells	TTTGCGCCAGCCAGAA	1040	1
T-cells	TTTGCGCGTAAGTGTA	1040	1
T-cells	TTTGGTTAGATGCCTT	1040	1
T-cells	TTTGGTTCATTCCTGC	1040	1
T-cells	TTTGGTTGTCGTCTTC	1040	1
T-cells	TTTGTCAGTCTCTTAT	1040	1
T-cells	TTTGTCATCGCATGGC	1040	1
B-cells	AAACCTGAGACTAGGC	1000	2
B-cells	AAACCTGAGTGGGATC	1000	2
B-cells	AAACCTGCAGTATGCT	1000	2
B-cells	AAACCTGTCCGCGGTA	1000	2
B-cells	AAACGGGAGTAGATGT	1000	2
B-cells	AAACGGGTCTCCTATA	1000	2
B-cells	AAACGGGTCTTGACGA	1000	2
B-cells	AAAGATGAGTAGCGGT	1000	2
B-cells	AAAGATGAGTGGAGAA	1000	2
B-cells	AAAGATGGTCTGCCAG	1000	2
B-cells	AAAGCAACACTGTTAG	1000	2
B-cells	AAAGTAGAGATGCGAC	1000	2
B-cells	AAAGTAGCATAGGATA	1000	2
B-cells	AAAGTAGGTGCATCTA	1000	2
B-cells	AAAGTAGGTGCGCTTG	1000	2
B-cells	AAATGCCCAAAGTCAA	1000	2
B-cells	AAATGCCCAAGTCTAC	1000	2
B-cells	AAATGCCTCATCGCTC	1000	2
B-cells	AAATGCCTCTGGAGCC	1000	2
B-cells	AACACGTAGCAGGTCA	1000	2
B-cells	AACACGTCAGACAGGT	1000	2
B-cells	AACACGTCATCACCCT	1000	2
B-cells	AACACGTGTGGGTATG	1000	2
B-cells	AACACGTTCTCGATGA	1000	2
B-cells	AACCATGCAGACTCGC	1000	2
B-cells	AACCGCGCACCAGATT	1000	2
B-cells	AACCGCGGTTATCGGT	1000	2
B-cells	AACCGCGGTTGTCTTT	1000	2
B-cells	AACGTTGGTCGAGTTT	1000	2
B-cells	AACTCAGTCGTCCAGG	1000	2
B-cells	AACTCCCAGGACACCA	1000	2
B-cells	AACTCCCCAAAGAATC	1000	2
B-cells	AACTCCCGTAACGACG	1000	2
B-cells	AACTCCCTCCAAAGTC	1000	2
B-cells	AACTCTTGTAAGTTCC	1000	2
B-cells	AACTGGTCATCACGTA	1000	2
B-cells	AACTGGTCATTCGACA	1000	2
B-cells	AACTGGTTCAGCTTAG	1000	2
B-cells	AACTTTCCAAGCCGCT	1000	2
B-cells	AACTTTCGTATATGAG	1000	2
B-cells	AAGACCTCAGCGAACA	1000	2
B-cells	AAGCCGCCACACGCTG	1000	2
B-cells	AAGGAGCCATATACCG	1000	2
B-cells	AAGGCAGCAGGTGCCT	1000	2
B-cells	AAGGCAGTCTCTAAGG	1000	2
B-cells	AAGGTTCTCACTCCTG	1000	2
B-cells	AAGTCTGCACATGTGT	1000	2
B-cells	AATCCAGTCCGGGTGT	1000	2
B-cells	AATCCAGTCTTGTTTG	1000	2
B-cells	AATCGGTAGCGTAGTG	1000	2
B-cells	AATCGGTAGGTAAACT	1000	2
B-cells	AATCGGTAGTGACATA	1000	2
B-cells	AATCGGTTCGATAGAA	1000	2
B-cells	ACACCAACACCGAATT	1000	2
B-cells	ACACCCTGTATCACCA	1000	2
B-cells	ACACCCTGTGCTAGCC	1000	2
B-cells	ACACCCTGTGTGCCTG	1000	2
B-cells	ACACCCTTCGGCGCTA	1000	2
B-cells	ACACCGGAGAAGATTC	1000	2
B-cells	ACACTGAAGTTCGCAT	1000	2
B-cells	ACACTGACAAGCCATT	1000	2
B-cells	ACACTGATCAGCAACT	1000	2
B-cells	ACAGCCGAGTACTTGC	1000	2
B-cells	ACAGCCGGTCCCGACA	1000	2
B-cells	ACAGCCGGTCCGAACC	1000	2
B-cells	ACAGCTAAGTCTCGGC	1000	2
B-cells	ACAGCTAGTTCAGACT	1000	2
B-cells	ACAGCTATCGCAGGCT	1000	2
B-cells	ACATACGCATAGGATA	1000	2
B-cells	ACATACGTCCAAACAC	1000	2
B-cells	ACATGGTCACCCAGTG	1000	2
B-cells	ACATGGTGTATCACCA	1000	2
B-cells	ACATGGTTCTATCCTA	1000	2
B-cells	ACCCACTCAGACTCGC	1000	2
B-cells	ACCGTAACAAGGACTG	1000	2
B-cells	ACCTTTAAGTTAAGTG	1000	2
B-cells	ACCTTTACAGCATGAG	1000	2
B-cells	ACGAGCCGTTGCTCCT	1000	2
B-cells	ACGAGCCTCCGCAGTG	1000	2
B-cells	ACGAGGACATGTAGTC	1000	2
B-cells	ACGAGGAGTTAGTGGG	1000	2
B-cells	ACGAGGATCATGTCTT	1000	2
B-cells	ACGATACAGTTCGCAT	1000	2
B-cells	ACGATACTCAGCTCGG	1000	2
B-cells	ACGATGTGTGGCAAAC	1000	2
B-cells	ACGCAGCCAGGATCGA	1000	2
B-cells	ACGCAGCTCTGCAGTA	1000	2
B-cells	ACGCCAGCATCGACGC	1000	2
B-cells	ACGCCAGCATTGTGCA	1000	2
B-cells	ACGCCGAAGTGATCGG	1000	2
B-cells	ACGCCGAGTCTGGTCG	1000	2
B-cells	ACGCCGATCAACGGGA	1000	2
B-cells	ACGCCGATCGAATGGG	1000	2
B-cells	ACGGAGACAGGCAGTA	1000	2
B-cells	ACGGAGAGTAAAGGAG	1000	2
B-cells	ACGGCCACATCGGGTC	1000	2
B-cells	ACGGGCTAGACTAAGT	1000	2
B-cells	ACGGGCTCACGGATAG	1000	2
B-cells	ACGGGCTGTAATCACC	1000	2
B-cells	ACGGGTCAGACTCGGA	1000	2
B-cells	ACGGGTCTCACTATTC	1000	2
B-cells	ACGGGTCTCTCAAACG	1000	2
B-cells	ACTATCTAGCACACAG	1000	2
B-cells	ACTATCTCACATTAGC	1000	2
B-cells	ACTATCTGTCGACTGC	1000	2
B-cells	ACTGAACGTACATGTC	1000	2
B-cells	ACTGAACGTAGTAGTA	1000	2
B-cells	ACTGAGTCAGCTTCGG	1000	2
B-cells	ACTGATGAGCAGGCTA	1000	2
B-cells	ACTGATGGTCGCCATG	1000	2
B-cells	ACTGCTCAGTTCGCGC	1000	2
B-cells	ACTGCTCCAATCCGAT	1000	2
B-cells	ACTGCTCTCAGGATCT	1000	2
B-cells	ACTGTCCCACATTTCT	1000	2
B-cells	ACTGTCCTCATCGGAT	1000	2
B-cells	ACTGTCCTCTGCTGTC	1000	2
B-cells	ACTTACTAGTTAAGTG	1000	2
B-cells	ACTTGTTCAAACTGTC	1000	2
B-cells	ACTTGTTCATGTCTCC	1000	2
B-cells	ACTTTCAGTTGACGTT	1000	2
B-cells	AGAATAGAGTGGCACA	1000	2
B-cells	AGAATAGCAAATTGCC	1000	2
B-cells	AGAATAGCATTTCACT	1000	2
B-cells	AGAGCGACAGACGTAG	1000	2
B-cells	AGAGCTTTCCAGTAGT	1000	2
B-cells	AGAGCTTTCCTGCTTG	1000	2
B-cells	AGAGCTTTCTGTCTAT	1000	2
B-cells	AGAGTGGTCGCTGATA	1000	2
B-cells	AGATTGCTCATCATTC	1000	2
B-cells	AGATTGCTCCCAGGTG	1000	2
B-cells	AGATTGCTCGGAGGTA	1000	2
B-cells	AGCAGCCAGCGCTCCA	1000	2
B-cells	AGCAGCCCACCAACCG	1000	2
B-cells	AGCAGCCTCCTGTACC	1000	2
B-cells	AGCATACAGAACTGTA	1000	2
B-cells	AGCATACCACGTAAGG	1000	2
B-cells	AGCATACCATCATCCC	1000	2
B-cells	AGCATACGTTAAGAAC	1000	2
B-cells	AGCCTAACAAGTTAAG	1000	2
B-cells	AGCCTAACATGCCACG	1000	2
B-cells	AGCGGTCGTTCGTTGA	1000	2
B-cells	AGCGTATAGTTTAGGA	1000	2
B-cells	AGCTCCTAGCCGTCGT	1000	2
B-cells	AGCTCCTAGTGCTGCC	1000	2
B-cells	AGCTCCTGTCCAAGTT	1000	2
B-cells	AGCTCCTTCCGCGGTA	1000	2
B-cells	AGCTCTCTCGTTGACA	1000	2
B-cells	AGCTTGAAGGCTCATT	1000	2
B-cells	AGCTTGAGTGCGATAG	1000	2
B-cells	AGGCCACCACGGCCAT	1000	2
B-cells	AGGCCACTCCCTTGCA	1000	2
B-cells	AGGCCGTAGGTAAACT	1000	2
B-cells	AGGCCGTAGGTGCTAG	1000	2
B-cells	AGGCCGTAGTGGGCTA	1000	2
B-cells	AGGCCGTGTCTTCGTC	1000	2
B-cells	AGGGAGTCACCAGTTA	1000	2
B-cells	AGGGAGTTCATCGCTC	1000	2
B-cells	AGGGAGTTCTTAGCCC	1000	2
B-cells	AGGGATGAGCAATCTC	1000	2
B-cells	AGGGATGAGGTTCCTA	1000	2
B-cells	AGGGATGGTATCACCA	1000	2
B-cells	AGGGATGGTATCAGTC	1000	2
B-cells	AGGGATGTCACTTATC	1000	2
B-cells	AGGGATGTCGCCGTGA	1000	2
B-cells	AGGTCATCAAAGGAAG	1000	2
B-cells	AGGTCATCACGACGAA	1000	2
B-cells	AGGTCATGTTGTGGAG	1000	2
B-cells	AGGTCATTCGCCGTGA	1000	2
B-cells	AGTAGTCCACGTCAGC	1000	2
B-cells	AGTAGTCGTTGATTGC	1000	2
B-cells	AGTCTTTCAACCGCCA	1000	2
B-cells	AGTCTTTCAGATGGGT	1000	2
B-cells	AGTCTTTGTCAGGACA	1000	2
B-cells	AGTCTTTTCTGCTGTC	1000	2
B-cells	AGTGAGGAGAGGGCTT	1000	2
B-cells	AGTGGGACAGGTGCCT	1000	2
B-cells	AGTGGGATCCGCGTTT	1000	2
B-cells	AGTGGGATCGCTGATA	1000	2
B-cells	ATAACGCTCAGTTTGG	1000	2
B-cells	ATAAGAGAGGTGCTAG	1000	2
B-cells	ATAAGAGTCGGTGTTA	1000	2
B-cells	ATAAGAGTCTCGCATC	1000	2
B-cells	ATAGACCAGCTGAACG	1000	2
B-cells	ATAGACCCATGGTTGT	1000	2
B-cells	ATAGACCTCTGAAAGA	1000	2
B-cells	ATCATCTCAGGTCGTC	1000	2
B-cells	ATCATGGGTGCCTTGG	1000	2
B-cells	ATCATGGGTTAAGTAG	1000	2
B-cells	ATCCACCGTATGAATG	1000	2
B-cells	ATCCACCGTCGCTTTC	1000	2
B-cells	ATCCACCGTGCCTGGT	1000	2
B-cells	ATCCACCTCCCAAGTA	1000	2
B-cells	ATCTACTGTCGCGGTT	1000	2
B-cells	ATCTGCCTCATATCGG	1000	2
B-cells	ATGAGGGAGATGTCGG	1000	2
B-cells	ATGCGATAGGCACATG	1000	2
B-cells	ATGCGATAGGTAGCCA	1000	2
B-cells	ATGCGATCACTGTCGG	1000	2
B-cells	ATGCGATGTCTAAACC	1000	2
B-cells	ATGCGATTCAACCATG	1000	2
B-cells	ATGGGAGAGGTAAACT	1000	2
B-cells	ATGGGAGCAAGGACTG	1000	2
B-cells	ATGGGAGCATATGCTG	1000	2
B-cells	ATGGGAGCATCTCCCA	1000	2
B-cells	ATGGGAGGTGACGGTA	1000	2
B-cells	ATGGGAGTCTGATACG	1000	2
B-cells	ATGTGTGCATGATCCA	1000	2
B-cells	ATTACTCAGCCCAACC	1000	2
B-cells	ATTACTCAGGAATCGC	1000	2
B-cells	ATTACTCCAGACACTT	1000	2
B-cells	ATTACTCGTCTTCAAG	1000	2
B-cells	ATTACTCTCCATGAGT	1000	2
B-cells	ATTACTCTCCGCAGTG	1000	2
B-cells	ATTATCCGTCATCCCT	1000	2
B-cells	ATTATCCTCAGATAAG	1000	2
B-cells	ATTATCCTCCGTAGGC	1000	2
B-cells	ATTCTACAGGCCCTTG	1000	2
B-cells	ATTCTACCAATGAAAC	1000	2
B-cells	ATTCTACCACATCTTT	1000	2
B-cells	ATTCTACCAGATCTGT	1000	2
B-cells	ATTCTACGTTACAGAA	1000	2
B-cells	ATTGGACGTCTCCACT	1000	2
B-cells	ATTGGACGTTTGTGTG	1000	2
B-cells	ATTGGTGGTGTTCTTT	1000	2
B-cells	ATTGGTGTCGTTTAGG	1000	2
B-cells	CAACCAAGTGCTTCTC	1000	2
B-cells	CAACCAATCCTACAGA	1000	2
B-cells	CAACCAATCGTAGATC	1000	2
B-cells	CAACCTCTCGAACTGT	1000	2
B-cells	CAACTAGCAGTATGCT	1000	2
B-cells	CAAGAAACAAGTTCTG	1000	2
B-cells	CAAGAAACATGTTGAC	1000	2
B-cells	CAAGAAAGTTACTGAC	1000	2
B-cells	CAAGAAATCAGTGTTG	1000	2
B-cells	CAAGAAATCCCGGATG	1000	2
B-cells	CAAGAAATCCTTAATC	1000	2
B-cells	CAAGGCCCAGCTCGAC	1000	2
B-cells	CAAGGCCGTCAGATAA	1000	2
B-cells	CAAGGCCGTCGGATCC	1000	2
B-cells	CAAGTTGGTGTAATGA	1000	2
B-cells	CACACAATCAGCGATT	1000	2
B-cells	CACACTCAGGAACTGC	1000	2
B-cells	CACAGGCGTCTAGCGC	1000	2
B-cells	CACAGTAAGACTACAA	1000	2
B-cells	CACAGTACATCCGGGT	1000	2
B-cells	CACAGTACATGAACCT	1000	2
B-cells	CACATAGTCACAAACC	1000	2
B-cells	CACATAGTCCAGAGGA	1000	2
B-cells	CACATAGTCTATGTGG	1000	2
B-cells	CACATTTAGATCACGG	1000	2
B-cells	CACATTTAGGCGATAC	1000	2
B-cells	CACATTTCAAGCGTAG	1000	2
B-cells	CACATTTGTAACGACG	1000	2
B-cells	CACATTTTCTAACTCT	1000	2
B-cells	CACCACTAGCTAAACA	1000	2
B-cells	CACCACTAGGCATTGG	1000	2
B-cells	CACCACTGTTAGATGA	1000	2
B-cells	CACCAGGGTCTAGCCG	1000	2
B-cells	CACCTTGAGTACATGA	1000	2
B-cells	CACCTTGCATGCTAGT	1000	2
B-cells	CACCTTGGTGATGTCT	1000	2
B-cells	CACCTTGTCTTCAACT	1000	2
B-cells	CACTCCAAGTCGCCGT	1000	2
B-cells	CACTCCAGTTACCGAT	1000	2
B-cells	CAGAATCAGAGACTTA	1000	2
B-cells	CAGAATCCAACCGCCA	1000	2
B-cells	CAGAATCCACCTCGTT	1000	2
B-cells	CAGAATCCAGCTCGCA	1000	2
B-cells	CAGAGAGGTTCTGGTA	1000	2
B-cells	CAGAGAGTCACAACGT	1000	2
B-cells	CAGATCACAATCGGTT	1000	2
B-cells	CAGCAGCAGCGTTGCC	1000	2
B-cells	CAGCAGCCATGAACCT	1000	2
B-cells	CAGCAGCTCAACGAAA	1000	2
B-cells	CAGCAGCTCCGAAGAG	1000	2
B-cells	CAGCATAAGTAAGTAC	1000	2
B-cells	CAGCATACACGCTTTC	1000	2
B-cells	CAGCATACAGTGGAGT	1000	2
B-cells	CAGCCGAAGCGTAATA	1000	2
B-cells	CAGCCGACACGCCAGT	1000	2
B-cells	CAGCCGACAGTATGCT	1000	2
B-cells	CAGCCGAGTTTGACAC	1000	2
B-cells	CAGCGACTCAACGAAA	1000	2
B-cells	CAGCTAAGTCGCTTTC	1000	2
B-cells	CAGCTAATCGTCTGAA	1000	2
B-cells	CAGCTAATCTCAAACG	1000	2
B-cells	CAGGTGCCAATCAGAA	1000	2
B-cells	CAGGTGCGTATTACCG	1000	2
B-cells	CAGGTGCTCGGCATCG	1000	2
B-cells	CAGTAACCATGGTCAT	1000	2
B-cells	CAGTCCTAGGAACTGC	1000	2
B-cells	CAGTCCTCACATAACC	1000	2
B-cells	CAGTCCTGTGCGCTTG	1000	2
B-cells	CAGTCCTTCATGTCCC	1000	2
B-cells	CAGTCCTTCGTGGACC	1000	2
B-cells	CATATGGAGCTTTGGT	1000	2
B-cells	CATATGGCATACGCTA	1000	2
B-cells	CATATTCAGCATCATC	1000	2
B-cells	CATATTCCACCAACCG	1000	2
B-cells	CATCAAGAGCTAAACA	1000	2
B-cells	CATCAAGTCGTACCGG	1000	2
B-cells	CATCAGACACATTAGC	1000	2
B-cells	CATCAGAGTAACGACG	1000	2
B-cells	CATCCACTCCACGCAG	1000	2
B-cells	CATCGGGAGATAGGAG	1000	2
B-cells	CATCGGGCATTCCTGC	1000	2
B-cells	CATCGGGGTAAGGGCT	1000	2
B-cells	CATCGGGGTTGGACCC	1000	2
B-cells	CATGACAAGAAGGTGA	1000	2
B-cells	CATGACATCCTAGTGA	1000	2
B-cells	CATGCCTAGGGAACGG	1000	2
B-cells	CATGCCTGTGTAAGTA	1000	2
B-cells	CATGCCTTCCGCATCT	1000	2
B-cells	CATGGCGGTGTGACGA	1000	2
B-cells	CATTCGCCATGCCTAA	1000	2
B-cells	CCAATCCTCATGTGGT	1000	2
B-cells	CCACCTAAGCCACTAT	1000	2
B-cells	CCACCTAGTATCACCA	1000	2
B-cells	CCACCTATCTTCGGTC	1000	2
B-cells	CCACGGAGTAAGGATT	1000	2
B-cells	CCACGGAGTGCACTTA	1000	2
B-cells	CCACGGAGTGCCTGCA	1000	2
B-cells	CCACGGATCAGTTGAC	1000	2
B-cells	CCACGGATCGTGACAT	1000	2
B-cells	CCACTACTCTACTTAC	1000	2
B-cells	CCAGCGACACTGTGTA	1000	2
B-cells	CCATTCGAGTACCGGA	1000	2
B-cells	CCATTCGCACTGTGTA	1000	2
B-cells	CCATTCGGTCCAGTGC	1000	2
B-cells	CCCAATCAGTCCTCCT	1000	2
B-cells	CCCAGTTGTCTAAACC	1000	2
B-cells	CCCAGTTTCAGCACAT	1000	2
B-cells	CCCATACTCAGTCAGT	1000	2
B-cells	CCCTCCTAGCCACGTC	1000	2
B-cells	CCCTCCTAGGCAGGTT	1000	2
B-cells	CCCTCCTAGGTGATAT	1000	2
B-cells	CCCTCCTCACCAGGCT	1000	2
B-cells	CCCTCCTCACGGCCAT	1000	2
B-cells	CCCTCCTCAGACGCAA	1000	2
B-cells	CCGGGATAGACAGACC	1000	2
B-cells	CCGGGATAGATCCCAT	1000	2
B-cells	CCGGGATTCGTCTGCT	1000	2
B-cells	CCGGTAGAGATAGGAG	1000	2
B-cells	CCGGTAGCAGGTCGTC	1000	2
B-cells	CCGTGGAAGAAACGAG	1000	2
B-cells	CCGTGGACACAGACTT	1000	2
B-cells	CCGTTCAGTACCGGCT	1000	2
B-cells	CCGTTCAGTAGCTGCC	1000	2
B-cells	CCTAAAGAGCTGAACG	1000	2
B-cells	CCTACACAGAGTGAGA	1000	2
B-cells	CCTACACTCTAGAGTC	1000	2
B-cells	CCTACCACATGACATC	1000	2
B-cells	CCTACCAGTCATACTG	1000	2
B-cells	CCTAGCTAGACTGTAA	1000	2
B-cells	CCTATTATCGCATGGC	1000	2
B-cells	CCTCAGTAGCGTCTAT	1000	2
B-cells	CCTCAGTTCCCAAGAT	1000	2
B-cells	CCTCAGTTCCTTTCTC	1000	2
B-cells	CCTCTGACAGACTCGC	1000	2
B-cells	CCTCTGAGTCTTGCGG	1000	2
B-cells	CCTCTGAGTGCCTTGG	1000	2
B-cells	CCTTACGGTGCATCTA	1000	2
B-cells	CCTTCCCCAGCGAACA	1000	2
B-cells	CCTTCCCGTCATATCG	1000	2
B-cells	CCTTCCCTCAATCTCT	1000	2
B-cells	CCTTCGAAGCCAACAG	1000	2
B-cells	CCTTCGACAAGGTGTG	1000	2
B-cells	CCTTCGACAATGAAAC	1000	2
B-cells	CCTTCGAGTGGACGAT	1000	2
B-cells	CCTTTCTCAGCTGTTA	1000	2
B-cells	CCTTTCTTCTTGCCGT	1000	2
B-cells	CGAACATAGGCTAGGT	1000	2
B-cells	CGAACATCATATACCG	1000	2
B-cells	CGAACATGTAGGACAC	1000	2
B-cells	CGAATGTAGCCTATGT	1000	2
B-cells	CGAATGTAGCGATATA	1000	2
B-cells	CGAATGTCATCACCCT	1000	2
B-cells	CGACTTCTCATCTGCC	1000	2
B-cells	CGAGAAGGTCCAAGTT	1000	2
B-cells	CGAGCACAGAAAGTGG	1000	2
B-cells	CGAGCACGTCATTAGC	1000	2
B-cells	CGAGCACGTGTAAGTA	1000	2
B-cells	CGAGCCAAGAGTCGGT	1000	2
B-cells	CGAGCCAAGGCATGTG	1000	2
B-cells	CGAGCCAGTATCGCAT	1000	2
B-cells	CGATCGGTCTTTAGGG	1000	2
B-cells	CGATGGCAGAGTCTGG	1000	2
B-cells	CGATGGCGTTCGTGAT	1000	2
B-cells	CGATGGCTCAAAGACA	1000	2
B-cells	CGATTGACACAGTCGC	1000	2
B-cells	CGCCAAGGTACATCCA	1000	2
B-cells	CGCGGTAAGACGCACA	1000	2
B-cells	CGCGGTAGTCTAAACC	1000	2
B-cells	CGCTATCAGACTGTAA	1000	2
B-cells	CGCTATCTCCTTTCGG	1000	2
B-cells	CGCTGGAAGAATCTCC	1000	2
B-cells	CGCTGGAGTCTCAACA	1000	2
B-cells	CGCTTCACAAGCGATG	1000	2
B-cells	CGGACACAGCCTCGTG	1000	2
B-cells	CGGACACAGTAGCGGT	1000	2
B-cells	CGGACACCAGACGCTC	1000	2
B-cells	CGGACGTGTATCTGCA	1000	2
B-cells	CGGACGTGTTGCGTTA	1000	2
B-cells	CGGACGTTCGTCTGAA	1000	2
B-cells	CGGACGTTCTACCAGA	1000	2
B-cells	CGGACTGCAGTAAGAT	1000	2
B-cells	CGGACTGCATCTCGCT	1000	2
B-cells	CGGACTGCATGCTGGC	1000	2
B-cells	CGGAGCTAGTGAAGAG	1000	2
B-cells	CGGAGCTGTCATATCG	1000	2
B-cells	CGGAGCTTCCTAAGTG	1000	2
B-cells	CGGAGTCTCTCTTATG	1000	2
B-cells	CGGCTAGAGGTGCTTT	1000	2
B-cells	CGGCTAGGTACCCAAT	1000	2
B-cells	CGGCTAGTCAACCAAC	1000	2
B-cells	CGGCTAGTCCTTGACC	1000	2
B-cells	CGGCTAGTCTTGCATT	1000	2
B-cells	CGGGTCAGTTTGGCGC	1000	2
B-cells	CGGTTAACACCACCAG	1000	2
B-cells	CGGTTAACAGCCTTGG	1000	2
B-cells	CGTAGGCAGCTAGCCC	1000	2
B-cells	CGTAGGCAGGATGTAT	1000	2
B-cells	CGTAGGCAGTCGTACT	1000	2
B-cells	CGTAGGCCACCAGTTA	1000	2
B-cells	CGTAGGCGTAGAGGAA	1000	2
B-cells	CGTCACTAGCCAGAAC	1000	2
B-cells	CGTCACTGTACCATCA	1000	2
B-cells	CGTCAGGAGTAGTGCG	1000	2
B-cells	CGTCCATAGAAACCAT	1000	2
B-cells	CGTCCATCATCCGGGT	1000	2
B-cells	CGTCCATTCAGTTCGA	1000	2
B-cells	CGTGAGCAGAGATGAG	1000	2
B-cells	CGTGAGCTCGTATCAG	1000	2
B-cells	CGTGTAAAGCTGCAAG	1000	2
B-cells	CGTGTAACAATGGATA	1000	2
B-cells	CGTGTAACAGCGTTCG	1000	2
B-cells	CGTGTAATCACCATAG	1000	2
B-cells	CGTGTAATCGATAGAA	1000	2
B-cells	CGTTAGAAGAGACGAA	1000	2
B-cells	CGTTAGACAGCTCGAC	1000	2
B-cells	CGTTAGATCTATCCCG	1000	2
B-cells	CGTTCTGAGACACGAC	1000	2
B-cells	CGTTGGGAGTACCGGA	1000	2
B-cells	CTAAGACAGAAGCCCA	1000	2
B-cells	CTAAGACAGTCCGTAT	1000	2
B-cells	CTAAGACAGTGCTGCC	1000	2
B-cells	CTAAGACCAAGTTGTC	1000	2
B-cells	CTAAGACCATCTCGCT	1000	2
B-cells	CTAAGACGTAGCGCTC	1000	2
B-cells	CTAATGGGTAATCGTC	1000	2
B-cells	CTAATGGTCCTTGACC	1000	2
B-cells	CTACACCGTATAGGTA	1000	2
B-cells	CTACACCTCAACGCTA	1000	2
B-cells	CTACATTAGAAGCCCA	1000	2
B-cells	CTACATTAGCGATGAC	1000	2
B-cells	CTACATTCAGCCTGTG	1000	2
B-cells	CTACATTTCTTGTTTG	1000	2
B-cells	CTACCCAAGACAGAGA	1000	2
B-cells	CTACCCAAGACTGGGT	1000	2
B-cells	CTACCCAAGCGCCTTG	1000	2
B-cells	CTACCCATCCCAAGAT	1000	2
B-cells	CTACCCATCGAGCCCA	1000	2
B-cells	CTACCCATCGCATGAT	1000	2
B-cells	CTACCCATCGTTTGCC	1000	2
B-cells	CTACGTCGTTACCGAT	1000	2
B-cells	CTAGAGTCATGGGACA	1000	2
B-cells	CTAGAGTTCATCGATG	1000	2
B-cells	CTAGCCTCAACGCACC	1000	2
B-cells	CTAGCCTCATAGTAAG	1000	2
B-cells	CTAGCCTGTCGGATCC	1000	2
B-cells	CTAGCCTTCTCGTATT	1000	2
B-cells	CTAGTGAAGTACGTAA	1000	2
B-cells	CTAGTGAAGTTGTAGA	1000	2
B-cells	CTAGTGAGTCGAATCT	1000	2
B-cells	CTCACACTCAGGCAAG	1000	2
B-cells	CTCATTATCCCGGATG	1000	2
B-cells	CTCCTAGCACCAGGTC	1000	2
B-cells	CTCCTAGGTTTGGGCC	1000	2
B-cells	CTCCTAGTCAGATAAG	1000	2
B-cells	CTCCTAGTCTGCAGTA	1000	2
B-cells	CTCGAAAAGAGGGATA	1000	2
B-cells	CTCGAAATCACGCGGT	1000	2
B-cells	CTCGAGGAGAGCTGGT	1000	2
B-cells	CTCGAGGGTCACCTAA	1000	2
B-cells	CTCGAGGTCAAGAAGT	1000	2
B-cells	CTCGGAGCAAGCTGTT	1000	2
B-cells	CTCGGAGCATTCCTCG	1000	2
B-cells	CTCGGAGGTTTGACAC	1000	2
B-cells	CTCGGGAGTCTCCATC	1000	2
B-cells	CTCGTACCAGCGATCC	1000	2
B-cells	CTCGTACCAGGATCGA	1000	2
B-cells	CTCGTACCATACTACG	1000	2
B-cells	CTCTAATAGGATTCGG	1000	2
B-cells	CTCTACGCAAAGGCGT	1000	2
B-cells	CTCTACGCACACCGAC	1000	2
B-cells	CTCTACGCACATCTTT	1000	2
B-cells	CTCTACGGTTCCATGA	1000	2
B-cells	CTCTACGTCGTGGTCG	1000	2
B-cells	CTCTGGTGTTCAGTAC	1000	2
B-cells	CTCTGGTTCATACGGT	1000	2
B-cells	CTCTGGTTCGTTACAG	1000	2
B-cells	CTGAAACCACCCATGG	1000	2
B-cells	CTGAAACGTCTTGCGG	1000	2
B-cells	CTGAAGTAGGGCTCTC	1000	2
B-cells	CTGAAGTCAGGCAGTA	1000	2
B-cells	CTGAAGTTCGCGATCG	1000	2
B-cells	CTGATAGGTCTCACCT	1000	2
B-cells	CTGATAGGTGCTTCTC	1000	2
B-cells	CTGATAGGTGTCCTCT	1000	2
B-cells	CTGATAGGTTCCCGAG	1000	2
B-cells	CTGATAGTCATTTGGG	1000	2
B-cells	CTGATAGTCCCATTTA	1000	2
B-cells	CTGATCCCATCGTCGG	1000	2
B-cells	CTGATCCCATTACGAC	1000	2
B-cells	CTGCCTATCAAAGACA	1000	2
B-cells	CTGCGGATCGTCACGG	1000	2
B-cells	CTGTGCTAGACAAAGG	1000	2
B-cells	CTGTGCTAGGTTACCT	1000	2
B-cells	CTGTTTAAGACTGGGT	1000	2
B-cells	CTGTTTAAGGTTACCT	1000	2
B-cells	CTGTTTACAAGCTGAG	1000	2
B-cells	CTGTTTACACCTGGTG	1000	2
B-cells	CTTAACTAGAGGACGG	1000	2
B-cells	CTTAACTAGTGCGATG	1000	2
B-cells	CTTACCGAGTCCTCCT	1000	2
B-cells	CTTAGGAAGCAGATCG	1000	2
B-cells	CTTAGGACAAACGTGG	1000	2
B-cells	CTTCTCTGTAGCACGA	1000	2
B-cells	CTTTGCGTCGTTTGCC	1000	2
B-cells	GAAACTCAGCCTATGT	1000	2
B-cells	GAAACTCAGTGGTAAT	1000	2
B-cells	GAAACTCCAAGCTGAG	1000	2
B-cells	GAAACTCGTTTGTGTG	1000	2
B-cells	GAAATGAAGAGTCGGT	1000	2
B-cells	GAAATGATCACCTTAT	1000	2
B-cells	GAAATGATCTCGCTTG	1000	2
B-cells	GAACATCGTGTCGCTG	1000	2
B-cells	GAACATCGTTAAGAAC	1000	2
B-cells	GAACATCTCTCAAGTG	1000	2
B-cells	GAACCTAGTAAGTGTA	1000	2
B-cells	GAACGGACATCCGCGA	1000	2
B-cells	GAACGGACATTATCTC	1000	2
B-cells	GAAGCAGAGCGCCTCA	1000	2
B-cells	GAAGCAGGTGGTAACG	1000	2
B-cells	GAAGCAGTCACGACTA	1000	2
B-cells	GAAGCAGTCGGAAATA	1000	2
B-cells	GAATAAGGTCTCCCTA	1000	2
B-cells	GAATGAAAGCCCAATT	1000	2
B-cells	GAATGAATCCATGAGT	1000	2
B-cells	GACAGAGGTTCGTTGA	1000	2
B-cells	GACAGAGTCTGTACGA	1000	2
B-cells	GACCAATAGGGTCGAT	1000	2
B-cells	GACCAATCACGTAAGG	1000	2
B-cells	GACCAATTCTCCAACC	1000	2
B-cells	GACCTGGGTGAAGGCT	1000	2
B-cells	GACCTGGGTTACGCGC	1000	2
B-cells	GACCTGGGTTTGTGTG	1000	2
B-cells	GACCTGGTCTACCAGA	1000	2
B-cells	GACGCGTAGATGAGAG	1000	2
B-cells	GACGCGTAGTGCCAGA	1000	2
B-cells	GACGCGTCACTCTGTC	1000	2
B-cells	GACGCGTGTCACCTAA	1000	2
B-cells	GACGCGTTCGCGTAGC	1000	2
B-cells	GACGGCTCACACCGCA	1000	2
B-cells	GACGTGCAGGCACATG	1000	2
B-cells	GACGTGCCAAGTACCT	1000	2
B-cells	GACGTGCCACCGATAT	1000	2
B-cells	GACGTGCGTACTTAGC	1000	2
B-cells	GACGTTAGTCGAAAGC	1000	2
B-cells	GACGTTAGTTCCGTCT	1000	2
B-cells	GACGTTATCGCCTGAG	1000	2
B-cells	GACTAACGTGCAGTAG	1000	2
B-cells	GACTACACATGGGAAC	1000	2
B-cells	GACTACATCACTGGGC	1000	2
B-cells	GACTACATCATGCTCC	1000	2
B-cells	GACTGCGAGTTAAGTG	1000	2
B-cells	GACTGCGCAGATCCAT	1000	2
B-cells	GACTGCGGTCTCCCTA	1000	2
B-cells	GAGCAGAAGTCTCGGC	1000	2
B-cells	GAGGTGAAGGTAGCTG	1000	2
B-cells	GAGGTGAAGGTTCCTA	1000	2
B-cells	GAGTCCGCACTCTGTC	1000	2
B-cells	GATCAGTAGACACGAC	1000	2
B-cells	GATCAGTAGGAGTTGC	1000	2
B-cells	GATCAGTAGGCGATAC	1000	2
B-cells	GATCAGTCAGGTGGAT	1000	2
B-cells	GATCGATGTCTCAACA	1000	2
B-cells	GATCGATTCAGGCGAA	1000	2
B-cells	GATCGCGAGATGTGTA	1000	2
B-cells	GATCGCGCACGACGAA	1000	2
B-cells	GATCGCGTCTTATCTG	1000	2
B-cells	GATCTAGAGAGCTGGT	1000	2
B-cells	GATCTAGAGCCACGTC	1000	2
B-cells	GATCTAGGTGTGACGA	1000	2
B-cells	GATGAAAAGGCTCTTA	1000	2
B-cells	GATGAAACAATCAGAA	1000	2
B-cells	GATGAGGAGTACGTTC	1000	2
B-cells	GATGCTAAGATGTGTA	1000	2
B-cells	GATGCTATCAGCTCGG	1000	2
B-cells	GATGCTATCATACGGT	1000	2
B-cells	GATGCTATCGTGGTCG	1000	2
B-cells	GATGCTATCTCAAACG	1000	2
B-cells	GATTCAGCATGTAGTC	1000	2
B-cells	GATTCAGTCAACCAAC	1000	2
B-cells	GCAAACTCACGAAACG	1000	2
B-cells	GCAAACTCATGCTAGT	1000	2
B-cells	GCAATCAAGTAGTGCG	1000	2
B-cells	GCAATCACAAAGAATC	1000	2
B-cells	GCACATAAGACAAAGG	1000	2
B-cells	GCACATAGTAGCGTAG	1000	2
B-cells	GCAGTTATCGGCATCG	1000	2
B-cells	GCATACAAGTCAAGGC	1000	2
B-cells	GCATACACAATGGAAT	1000	2
B-cells	GCATGATAGTCCGGTC	1000	2
B-cells	GCATGATTCCTATTCA	1000	2
B-cells	GCATGATTCTTGGGTA	1000	2
B-cells	GCATGCGAGCTACCTA	1000	2
B-cells	GCATGCGGTGGGTATG	1000	2
B-cells	GCATGTAAGCCAACAG	1000	2
B-cells	GCATGTAAGCTATGCT	1000	2
B-cells	GCCAAATAGACCACGA	1000	2
B-cells	GCCAAATCAAATTGCC	1000	2
B-cells	GCCAAATCAACTGGCC	1000	2
B-cells	GCCAAATGTCTAGAGG	1000	2
B-cells	GCCTCTACAGCTGCTG	1000	2
B-cells	GCCTCTACATGTCTCC	1000	2
B-cells	GCGACCAAGTGAACGC	1000	2
B-cells	GCGACCAGTTGAGGTG	1000	2
B-cells	GCGAGAACAGTAGAGC	1000	2
B-cells	GCGAGAAGTAATCACC	1000	2
B-cells	GCGAGAAGTAATCGTC	1000	2
B-cells	GCGAGAAGTCGGCACT	1000	2
B-cells	GCGCAACAGGATGGTC	1000	2
B-cells	GCGCAACCACTTCGAA	1000	2
B-cells	GCGCAACCATGGTCAT	1000	2
B-cells	GCGCAGTCACAACTGT	1000	2
B-cells	GCGCAGTGTCTCATCC	1000	2
B-cells	GCGCAGTGTTCTGAAC	1000	2
B-cells	GCGCCAACAAGGCTCC	1000	2
B-cells	GCGCGATCAGCTCGAC	1000	2
B-cells	GCGCGATGTGACTACT	1000	2
B-cells	GCTCCTAAGGAGCGTT	1000	2
B-cells	GCTCCTAAGGATCGCA	1000	2
B-cells	GCTCCTACATTCCTCG	1000	2
B-cells	GCTCCTAGTGTAATGA	1000	2
B-cells	GCTCCTATCATGCTCC	1000	2
B-cells	GCTCTGTCACCAGTTA	1000	2
B-cells	GCTCTGTCAGAGCCAA	1000	2
B-cells	GCTCTGTCAGATGGCA	1000	2
B-cells	GCTCTGTGTCATACTG	1000	2
B-cells	GCTGCAGAGACCCACC	1000	2
B-cells	GCTGCAGAGGCAATTA	1000	2
B-cells	GCTGCAGCAAGTCTAC	1000	2
B-cells	GCTGCAGTCCTGTACC	1000	2
B-cells	GCTGCAGTCGGATGGA	1000	2
B-cells	GCTGCAGTCTGATACG	1000	2
B-cells	GCTGCTTAGAGTGAGA	1000	2
B-cells	GCTGCTTAGTGATCGG	1000	2
B-cells	GCTGCTTAGTGGCACA	1000	2
B-cells	GCTGCTTCATCTCGCT	1000	2
B-cells	GCTGCTTGTAGCCTAT	1000	2
B-cells	GCTGCTTGTATATGAG	1000	2
B-cells	GCTGCTTGTCATTAGC	1000	2
B-cells	GCTGCTTTCGTCCGTT	1000	2
B-cells	GCTGCTTTCTGCGACG	1000	2
B-cells	GCTGGGTAGCGCTCCA	1000	2
B-cells	GCTGGGTAGGATGGAA	1000	2
B-cells	GCTGGGTGTTAGTGGG	1000	2
B-cells	GCTGGGTGTTCAGCGC	1000	2
B-cells	GCTGGGTTCCCAGGTG	1000	2
B-cells	GCTTCCAAGCCCAACC	1000	2
B-cells	GCTTCCAAGTACGACG	1000	2
B-cells	GCTTCCACAGGCGATA	1000	2
B-cells	GCTTCCAGTACATCCA	1000	2
B-cells	GCTTGAACACGTGAGA	1000	2
B-cells	GCTTGAACACTTCTGC	1000	2
B-cells	GCTTGAAGTCTAGCGC	1000	2
B-cells	GCTTGAAGTGCACCAC	1000	2
B-cells	GGAACTTAGACAGAGA	1000	2
B-cells	GGAACTTCAGGTCTCG	1000	2
B-cells	GGAACTTGTTGTTTGG	1000	2
B-cells	GGAACTTTCCATGCTC	1000	2
B-cells	GGAATAATCCTTTCGG	1000	2
B-cells	GGACAAGAGGGCACTA	1000	2
B-cells	GGACAAGTCCGCGTTT	1000	2
B-cells	GGACAGAGTAATCGTC	1000	2
B-cells	GGACAGAGTCGGCACT	1000	2
B-cells	GGACAGAGTGATGATA	1000	2
B-cells	GGACATTAGCCACGTC	1000	2
B-cells	GGACATTGTGGAAAGA	1000	2
B-cells	GGACATTTCAACGGGA	1000	2
B-cells	GGACATTTCTAAGCCA	1000	2
B-cells	GGACGTCCAACACCTA	1000	2
B-cells	GGACGTCCATTCACTT	1000	2
B-cells	GGAGCAAAGCCAGAAC	1000	2
B-cells	GGAGCAATCACATACG	1000	2
B-cells	GGATGTTCACTATCTT	1000	2
B-cells	GGATGTTGTGGTCTCG	1000	2
B-cells	GGATGTTGTTACGCGC	1000	2
B-cells	GGATGTTTCAACGCTA	1000	2
B-cells	GGATTACCAGTAGAGC	1000	2
B-cells	GGATTACGTGATAAGT	1000	2
B-cells	GGATTACTCCGTCAAA	1000	2
B-cells	GGCAATTAGATAGGAG	1000	2
B-cells	GGCAATTGTGATAAGT	1000	2
B-cells	GGCAATTTCGTCACGG	1000	2
B-cells	GGCGACTAGCGTAGTG	1000	2
B-cells	GGCGACTAGTGACATA	1000	2
B-cells	GGCGACTGTCTAGAGG	1000	2
B-cells	GGCTCGATCTAGCACA	1000	2
B-cells	GGGAATGCACAGCGTC	1000	2
B-cells	GGGAGATAGTGTTGAA	1000	2
B-cells	GGGAGATCAGGCTGAA	1000	2
B-cells	GGGCACTGTTCCTCCA	1000	2
B-cells	GGGTTGCCATGGTCAT	1000	2
B-cells	GGTATTGCACGACTCG	1000	2
B-cells	GGTATTGCAGTGAGTG	1000	2
B-cells	GGTGCGTAGCTAACAA	1000	2
B-cells	GTAACTGAGGGCTCTC	1000	2
B-cells	GTAACTGAGTCCATAC	1000	2
B-cells	GTAACTGCACATAACC	1000	2
B-cells	GTAACTGCATTCCTCG	1000	2
B-cells	GTAACTGGTCAACTGT	1000	2
B-cells	GTAACTGGTCGATTGT	1000	2
B-cells	GTACGTAAGTTGCAGG	1000	2
B-cells	GTACTCCCAATGTAAG	1000	2
B-cells	GTACTTTAGACAAAGG	1000	2
B-cells	GTACTTTCACACTGCG	1000	2
B-cells	GTAGGCCTCAAACCAC	1000	2
B-cells	GTAGGCCTCTTGACGA	1000	2
B-cells	GTAGTCACAAAGGAAG	1000	2
B-cells	GTAGTCACAAGTAATG	1000	2
B-cells	GTAGTCAGTCGAACAG	1000	2
B-cells	GTAGTCATCCCAGGTG	1000	2
B-cells	GTAGTCATCCCGGATG	1000	2
B-cells	GTAGTCATCGCGCCAA	1000	2
B-cells	GTAGTCATCTGCTGCT	1000	2
B-cells	GTATTCTCAGACAAGC	1000	2
B-cells	GTATTCTCATATACGC	1000	2
B-cells	GTCACAAAGCACAGGT	1000	2
B-cells	GTCACAAAGGGTTCCC	1000	2
B-cells	GTCACGGGTACTTCTT	1000	2
B-cells	GTCATTTAGTTAGGTA	1000	2
B-cells	GTCATTTCATCTACGA	1000	2
B-cells	GTCATTTTCCCGACTT	1000	2
B-cells	GTCCTCAAGATATGGT	1000	2
B-cells	GTCCTCACAATCGGTT	1000	2
B-cells	GTCCTCAGTTAGATGA	1000	2
B-cells	GTCGGGTCAGCCTATA	1000	2
B-cells	GTCGGGTTCCTTAATC	1000	2
B-cells	GTCGTAAAGACTTGAA	1000	2
B-cells	GTCGTAACAATAAGCA	1000	2
B-cells	GTCTTCGCACAGATTC	1000	2
B-cells	GTCTTCGTCATAGCAC	1000	2
B-cells	GTGAAGGCATATGAGA	1000	2
B-cells	GTGAAGGGTACAGTTC	1000	2
B-cells	GTGAAGGGTCGTTGTA	1000	2
B-cells	GTGAAGGTCATGTCCC	1000	2
B-cells	GTGAAGGTCGCTAGCG	1000	2
B-cells	GTGCAGCGTAGGGTAC	1000	2
B-cells	GTGCAGCTCGCCATAA	1000	2
B-cells	GTGCATATCACCCGAG	1000	2
B-cells	GTGCGGTGTGCCTTGG	1000	2
B-cells	GTGCGGTTCTCTTATG	1000	2
B-cells	GTGCTTCAGACCCACC	1000	2
B-cells	GTGGGTCAGACCTAGG	1000	2
B-cells	GTGGGTCAGGCGACAT	1000	2
B-cells	GTGGGTCAGTTAGGTA	1000	2
B-cells	GTGGGTCGTTACGACT	1000	2
B-cells	GTGGGTCTCTTCCTTC	1000	2
B-cells	GTGTGCGCACCATGTA	1000	2
B-cells	GTGTGCGCAGACACTT	1000	2
B-cells	GTGTGCGGTCACTTCC	1000	2
B-cells	GTGTTAGCAGGGAGAG	1000	2
B-cells	GTGTTAGGTCGGATCC	1000	2
B-cells	GTTAAGCAGGCAATTA	1000	2
B-cells	GTTACAGAGAAGGACA	1000	2
B-cells	GTTACAGTCAACCATG	1000	2
B-cells	GTTACAGTCAGAGCTT	1000	2
B-cells	GTTACAGTCGGCTTGG	1000	2
B-cells	GTTACAGTCTGCTTGC	1000	2
B-cells	GTTCATTAGTGTTTGC	1000	2
B-cells	GTTCATTTCAAGAAGT	1000	2
B-cells	TAAGAGACAATAACGA	1000	2
B-cells	TAAGAGACAGGACGTA	1000	2
B-cells	TAAGAGAGTAGGGTAC	1000	2
B-cells	TAAGAGAGTGACCAAG	1000	2
B-cells	TAAGAGATCTCCCTGA	1000	2
B-cells	TACACGACAGTGGGAT	1000	2
B-cells	TACACGAGTCTCCACT	1000	2
B-cells	TACAGTGCAAACTGTC	1000	2
B-cells	TACAGTGGTAAACACA	1000	2
B-cells	TACAGTGGTATAGGTA	1000	2
B-cells	TACCTATCAGATGGGT	1000	2
B-cells	TACCTATTCCAAAGTC	1000	2
B-cells	TACCTATTCCAGAAGG	1000	2
B-cells	TACCTTAGTTAAAGTG	1000	2
B-cells	TACGGATTCCCTTGCA	1000	2
B-cells	TACGGATTCGTACCGG	1000	2
B-cells	TACGGTAAGCTGCAAG	1000	2
B-cells	TACGGTACAAGAGGCT	1000	2
B-cells	TACGGTATCCGAATGT	1000	2
B-cells	TACTCATTCAGGTAAA	1000	2
B-cells	TACTCGCAGGACAGAA	1000	2
B-cells	TACTCGCAGGTGATTA	1000	2
B-cells	TACTCGCCAAATACAG	1000	2
B-cells	TACTCGCCACGCTTTC	1000	2
B-cells	TACTCGCCATATACGC	1000	2
B-cells	TACTCGCTCTATGTGG	1000	2
B-cells	TACTCGCTCTGATTCT	1000	2
B-cells	TACTTACAGTTCGATC	1000	2
B-cells	TACTTACCAAGACGTG	1000	2
B-cells	TACTTACCACCTCGGA	1000	2
B-cells	TACTTGTAGTGAAGAG	1000	2
B-cells	TACTTGTGTAGATTAG	1000	2
B-cells	TAGACCAAGCCACCTG	1000	2
B-cells	TAGACCAGTCTTGCGG	1000	2
B-cells	TAGAGCTAGTACTTGC	1000	2
B-cells	TAGAGCTGTAGGCATG	1000	2
B-cells	TAGAGCTTCAGTACGT	1000	2
B-cells	TAGGCATGTGTGACGA	1000	2
B-cells	TAGTGGTAGTGAACAT	1000	2
B-cells	TAGTTGGCAAGTTGTC	1000	2
B-cells	TAGTTGGCACGAGGTA	1000	2
B-cells	TAGTTGGCAGGTGCCT	1000	2
B-cells	TATCAGGCACGGCCAT	1000	2
B-cells	TATCAGGGTCTGCAAT	1000	2
B-cells	TATCAGGTCCCAAGAT	1000	2
B-cells	TATCTCACAAGGTTTC	1000	2
B-cells	TATCTCACACGACGAA	1000	2
B-cells	TATCTCAGTCGACTGC	1000	2
B-cells	TATGCCCAGCTGATAA	1000	2
B-cells	TATGCCCGTCTTTCAT	1000	2
B-cells	TATGCCCTCCACGTTC	1000	2
B-cells	TATGCCCTCGGACAAG	1000	2
B-cells	TATGCCCTCGTACGGC	1000	2
B-cells	TATGCCCTCTGCCAGG	1000	2
B-cells	TATTACCAGGGTGTGT	1000	2
B-cells	TATTACCAGTTAGCGG	1000	2
B-cells	TATTACCCATGCAACT	1000	2
B-cells	TATTACCCATTCTCAT	1000	2
B-cells	TATTACCTCCACTGGG	1000	2
B-cells	TATTACCTCTTGCCGT	1000	2
B-cells	TCAATCTTCACTGGGC	1000	2
B-cells	TCAATCTTCTGATTCT	1000	2
B-cells	TCACGAACACATTCGA	1000	2
B-cells	TCAGATGCAGGGTTAG	1000	2
B-cells	TCAGATGGTCTCACCT	1000	2
B-cells	TCAGATGTCAAACGGG	1000	2
B-cells	TCAGATGTCAGTCCCT	1000	2
B-cells	TCAGCAAAGTAAGTAC	1000	2
B-cells	TCAGCAAAGTCAATAG	1000	2
B-cells	TCAGCTCAGGGATGGG	1000	2
B-cells	TCAGGATGTCACAAGG	1000	2
B-cells	TCATTACCAGAAGCAC	1000	2
B-cells	TCATTACCAGCGTAAG	1000	2
B-cells	TCATTACGTGGCCCTA	1000	2
B-cells	TCATTACTCGAATGGG	1000	2
B-cells	TCCACACCACAGCGTC	1000	2
B-cells	TCCACACGTCAGATAA	1000	2
B-cells	TCCACACTCGCAAGCC	1000	2
B-cells	TCCCGATAGCTGCGAA	1000	2
B-cells	TCCCGATCATGCTAGT	1000	2
B-cells	TCGAGGCGTAGCGCAA	1000	2
B-cells	TCGCGAGAGGAACTGC	1000	2
B-cells	TCGCGAGGTGTGGCTC	1000	2
B-cells	TCGCGTTCATGCCTAA	1000	2
B-cells	TCGCGTTTCTCGATGA	1000	2
B-cells	TCGGTAATCGCCAGCA	1000	2
B-cells	TCGGTAATCGGCGGTT	1000	2
B-cells	TCGTACCTCTGCAAGT	1000	2
B-cells	TCGTAGACACATTAGC	1000	2
B-cells	TCGTAGAGTAAGCACG	1000	2
B-cells	TCTATTGGTGTCTGAT	1000	2
B-cells	TCTATTGTCAGCTTAG	1000	2
B-cells	TCTATTGTCGCAGGCT	1000	2
B-cells	TCTATTGTCGTCTGCT	1000	2
B-cells	TCTATTGTCTATGTGG	1000	2
B-cells	TCTATTGTCTTAACCT	1000	2
B-cells	TCTCTAAAGCGCCTTG	1000	2
B-cells	TCTCTAAAGCTATGCT	1000	2
B-cells	TCTCTAAAGTAATCCC	1000	2
B-cells	TCTCTAAAGTTCCACA	1000	2
B-cells	TCTCTAACAATGGAGC	1000	2
B-cells	TCTGAGACATGCATGT	1000	2
B-cells	TCTGAGAGTTCAACCA	1000	2
B-cells	TCTGGAACAATGGAAT	1000	2
B-cells	TCTGGAAGTACATGTC	1000	2
B-cells	TCTGGAAGTGGGTCAA	1000	2
B-cells	TCTGGAATCCATGAGT	1000	2
B-cells	TCTTCGGAGAATGTTG	1000	2
B-cells	TCTTCGGCAGCCACCA	1000	2
B-cells	TGACAACTCGTTGACA	1000	2
B-cells	TGACGGCAGCCACTAT	1000	2
B-cells	TGACTAGGTGTTGGGA	1000	2
B-cells	TGACTAGTCCTTTCTC	1000	2
B-cells	TGACTAGTCTTATCTG	1000	2
B-cells	TGACTTTAGTACTTGC	1000	2
B-cells	TGAGAGGCAACACCTA	1000	2
B-cells	TGAGAGGCAAGAGTCG	1000	2
B-cells	TGAGAGGGTCTGCCAG	1000	2
B-cells	TGAGAGGTCACTGGGC	1000	2
B-cells	TGAGCATAGACCTAGG	1000	2
B-cells	TGAGCATAGTAGGTGC	1000	2
B-cells	TGAGCCGCAATGGAGC	1000	2
B-cells	TGAGCCGCATAGTAAG	1000	2
B-cells	TGAGCCGTCACTTACT	1000	2
B-cells	TGAGCCGTCATTATCC	1000	2
B-cells	TGAGCCGTCTTTAGGG	1000	2
B-cells	TGAGGGACAGTCGTGC	1000	2
B-cells	TGAGGGATCGGAATCT	1000	2
B-cells	TGATTTCAGTCGTACT	1000	2
B-cells	TGATTTCGTAGCTCCG	1000	2
B-cells	TGCACCTCACAGGTTT	1000	2
B-cells	TGCACCTCATCTACGA	1000	2
B-cells	TGCACCTTCAATAAGG	1000	2
B-cells	TGCACCTTCGTTTGCC	1000	2
B-cells	TGCACCTTCTCCGGTT	1000	2
B-cells	TGCCAAATCAGCGATT	1000	2
B-cells	TGCCCTAAGTGGACGT	1000	2
B-cells	TGCCCTATCCTGTAGA	1000	2
B-cells	TGCGGGTTCATATCGG	1000	2
B-cells	TGCGTGGGTCACTTCC	1000	2
B-cells	TGCTACCGTCCGAGTC	1000	2
B-cells	TGCTACCTCCGAAGAG	1000	2
B-cells	TGGACGCCATCACGAT	1000	2
B-cells	TGGCCAGAGAAGAAGC	1000	2
B-cells	TGGCCAGCAGTGACAG	1000	2
B-cells	TGGCGCAGTCAGGACA	1000	2
B-cells	TGGCGCAGTCATCGGC	1000	2
B-cells	TGGCGCATCGGAGCAA	1000	2
B-cells	TGGCTGGAGGAGTAGA	1000	2
B-cells	TGGCTGGGTAGTGAAT	1000	2
B-cells	TGGCTGGGTCATTAGC	1000	2
B-cells	TGGCTGGTCCTTGACC	1000	2
B-cells	TGGGAAGCATGGAATA	1000	2
B-cells	TGGGCGTAGCTGCGAA	1000	2
B-cells	TGGGCGTCATTGGCGC	1000	2
B-cells	TGGGCGTGTTTGCATG	1000	2
B-cells	TGGTTAGAGGATGGAA	1000	2
B-cells	TGGTTAGCAGCTTCGG	1000	2
B-cells	TGGTTAGCATATACCG	1000	2
B-cells	TGGTTAGGTCTCCATC	1000	2
B-cells	TGGTTAGTCGTCTGCT	1000	2
B-cells	TGGTTCCCAGACAAGC	1000	2
B-cells	TGGTTCCCATGCCCGA	1000	2
B-cells	TGGTTCCCATTCACTT	1000	2
B-cells	TGGTTCCGTAGGGTAC	1000	2
B-cells	TGGTTCCTCCGTAGGC	1000	2
B-cells	TGTATTCGTTTGGGCC	1000	2
B-cells	TGTATTCTCTTGAGAC	1000	2
B-cells	TGTCCCATCCAAAGTC	1000	2
B-cells	TGTGGTATCTTACCGC	1000	2
B-cells	TGTGTTTCAAACTGTC	1000	2
B-cells	TGTGTTTGTACACCGC	1000	2
B-cells	TGTGTTTGTAGCCTAT	1000	2
B-cells	TGTGTTTTCCGGCACA	1000	2
B-cells	TGTTCCGAGGCTCATT	1000	2
B-cells	TGTTCCGTCCGCATAA	1000	2
[truncated: 2,058 more rows]
