# Supplementary material for: scQCEA: a framework for annotation and quality control report of single-cell RNA-sequencing data
Source: BMC Genomics. 2023 Jul 6;24:381. doi: 10.1186/s12864-023-09447-6 (PMC10327311; doi:10.1186/s12864-023-09447-6)
Supplement: Supplementary file 2 — Additional file 2: Supplementary file 2. To demonstrate the utility of scQCEA, we apply the workflow to the sixteen gene expression profiles of eight patients with metastatic melanoma, prepared from pre- and post-treatment experimental batches. You can find the QC interactive report at: https://github.com/isarnassiri/scQCEA/tree/Example-of-Application. Download and unzip the OGC_Interactive_QC_Report_P180121.zip file. You can open CLICK_ME.html file without using rStudio/R. [file 12864_2023_9447_MOESM2_ESM.zip › Inputs/10X-gex-grouped/FAI5649A20/P180121-keep_FAI5649A20_Celltype_assignment_toCells.txt]

geneSet	cell
B-cells	AAACCTGAGACTAGGC
B-cells	AAACCTGAGTGGGATC
B-cells	AAACCTGCAGTATGCT
B-cells	AAACCTGTCCGCGGTA
B-cells	AAACGGGAGTAGATGT
B-cells	AAACGGGTCTCCTATA
B-cells	AAACGGGTCTTGACGA
B-cells	AAAGATGAGTAGCGGT
B-cells	AAAGATGAGTGGAGAA
B-cells	AAAGATGGTCTGCCAG
B-cells	AAAGCAACACTGTTAG
B-cells	AAAGTAGAGATGCGAC
B-cells	AAAGTAGCATAGGATA
B-cells	AAAGTAGGTGCATCTA
B-cells	AAAGTAGGTGCGCTTG
B-cells	AAATGCCCAAAGTCAA
B-cells	AAATGCCCAAGTCTAC
B-cells	AAATGCCTCATCGCTC
B-cells	AAATGCCTCTGGAGCC
B-cells	AACACGTAGCAGGTCA
B-cells	AACACGTCAGACAGGT
B-cells	AACACGTCATCACCCT
B-cells	AACACGTGTGGGTATG
B-cells	AACACGTTCTCGATGA
B-cells	AACCATGCAGACTCGC
B-cells	AACCGCGCACCAGATT
B-cells	AACCGCGGTTATCGGT
B-cells	AACCGCGGTTGTCTTT
B-cells	AACGTTGGTCGAGTTT
B-cells	AACTCAGTCGTCCAGG
B-cells	AACTCCCAGGACACCA
B-cells	AACTCCCCAAAGAATC
B-cells	AACTCCCGTAACGACG
B-cells	AACTCCCTCCAAAGTC
B-cells	AACTCTTGTAAGTTCC
B-cells	AACTGGTCATCACGTA
B-cells	AACTGGTCATTCGACA
B-cells	AACTGGTTCAGCTTAG
B-cells	AACTTTCCAAGCCGCT
B-cells	AACTTTCGTATATGAG
B-cells	AAGACCTCAGCGAACA
B-cells	AAGCCGCCACACGCTG
B-cells	AAGGAGCCATATACCG
B-cells	AAGGCAGCAGGTGCCT
B-cells	AAGGCAGTCTCTAAGG
B-cells	AAGGTTCTCACTCCTG
B-cells	AAGTCTGCACATGTGT
B-cells	AATCCAGTCCGGGTGT
B-cells	AATCCAGTCTTGTTTG
B-cells	AATCGGTAGCGTAGTG
B-cells	AATCGGTAGGTAAACT
B-cells	AATCGGTAGTGACATA
B-cells	AATCGGTTCGATAGAA
B-cells	ACACCAACACCGAATT
B-cells	ACACCCTGTATCACCA
B-cells	ACACCCTGTGCTAGCC
B-cells	ACACCCTGTGTGCCTG
B-cells	ACACCCTTCGGCGCTA
B-cells	ACACCGGAGAAGATTC
B-cells	ACACTGAAGTTCGCAT
B-cells	ACACTGACAAGCCATT
B-cells	ACACTGATCAGCAACT
B-cells	ACAGCCGAGTACTTGC
B-cells	ACAGCCGGTCCCGACA
B-cells	ACAGCCGGTCCGAACC
B-cells	ACAGCTAAGTCTCGGC
B-cells	ACAGCTAGTTCAGACT
B-cells	ACAGCTATCGCAGGCT
B-cells	ACATACGCATAGGATA
B-cells	ACATACGTCCAAACAC
B-cells	ACATGGTCACCCAGTG
B-cells	ACATGGTGTATCACCA
B-cells	ACATGGTTCTATCCTA
B-cells	ACCCACTCAGACTCGC
B-cells	ACCGTAACAAGGACTG
B-cells	ACCTTTAAGTTAAGTG
B-cells	ACCTTTACAGCATGAG
B-cells	ACGAGCCGTTGCTCCT
B-cells	ACGAGCCTCCGCAGTG
B-cells	ACGAGGACATGTAGTC
B-cells	ACGAGGAGTTAGTGGG
B-cells	ACGAGGATCATGTCTT
B-cells	ACGATACAGTTCGCAT
B-cells	ACGATACTCAGCTCGG
B-cells	ACGATGTGTGGCAAAC
B-cells	ACGCAGCCAGGATCGA
B-cells	ACGCAGCTCTGCAGTA
B-cells	ACGCCAGCATCGACGC
B-cells	ACGCCAGCATTGTGCA
B-cells	ACGCCGAAGTGATCGG
B-cells	ACGCCGAGTCTGGTCG
B-cells	ACGCCGATCAACGGGA
B-cells	ACGCCGATCGAATGGG
B-cells	ACGGAGACAGGCAGTA
B-cells	ACGGAGAGTAAAGGAG
B-cells	ACGGCCACATCGGGTC
B-cells	ACGGGCTAGACTAAGT
B-cells	ACGGGCTCACGGATAG
B-cells	ACGGGCTGTAATCACC
B-cells	ACGGGTCAGACTCGGA
B-cells	ACGGGTCTCACTATTC
B-cells	ACGGGTCTCTCAAACG
B-cells	ACTATCTAGCACACAG
B-cells	ACTATCTCACATTAGC
B-cells	ACTATCTGTCGACTGC
B-cells	ACTGAACGTACATGTC
B-cells	ACTGAACGTAGTAGTA
B-cells	ACTGAGTCAGCTTCGG
B-cells	ACTGATGAGCAGGCTA
B-cells	ACTGATGGTCGCCATG
B-cells	ACTGCTCAGTTCGCGC
B-cells	ACTGCTCCAATCCGAT
B-cells	ACTGCTCTCAGGATCT
B-cells	ACTGTCCCACATTTCT
B-cells	ACTGTCCTCATCGGAT
B-cells	ACTGTCCTCTGCTGTC
B-cells	ACTTACTAGTTAAGTG
B-cells	ACTTGTTCAAACTGTC
B-cells	ACTTGTTCATGTCTCC
B-cells	ACTTTCAGTTGACGTT
B-cells	AGAATAGAGTGGCACA
B-cells	AGAATAGCAAATTGCC
B-cells	AGAATAGCATTTCACT
B-cells	AGAGCGACAGACGTAG
B-cells	AGAGCTTTCCAGTAGT
B-cells	AGAGCTTTCCTGCTTG
B-cells	AGAGCTTTCTGTCTAT
B-cells	AGAGTGGTCGCTGATA
B-cells	AGATTGCTCATCATTC
B-cells	AGATTGCTCCCAGGTG
B-cells	AGATTGCTCGGAGGTA
B-cells	AGCAGCCAGCGCTCCA
B-cells	AGCAGCCCACCAACCG
B-cells	AGCAGCCTCCTGTACC
B-cells	AGCATACAGAACTGTA
B-cells	AGCATACCACGTAAGG
B-cells	AGCATACCATCATCCC
B-cells	AGCATACGTTAAGAAC
B-cells	AGCCTAACAAGTTAAG
B-cells	AGCCTAACATGCCACG
B-cells	AGCGGTCGTTCGTTGA
B-cells	AGCGTATAGTTTAGGA
B-cells	AGCTCCTAGCCGTCGT
B-cells	AGCTCCTAGTGCTGCC
B-cells	AGCTCCTGTCCAAGTT
B-cells	AGCTCCTTCCGCGGTA
B-cells	AGCTCTCTCGTTGACA
B-cells	AGCTTGAAGGCTCATT
B-cells	AGCTTGAGTGCGATAG
B-cells	AGGCCACCACGGCCAT
B-cells	AGGCCACTCCCTTGCA
B-cells	AGGCCGTAGGTAAACT
B-cells	AGGCCGTAGGTGCTAG
B-cells	AGGCCGTAGTGGGCTA
B-cells	AGGCCGTGTCTTCGTC
B-cells	AGGGAGTCACCAGTTA
B-cells	AGGGAGTTCATCGCTC
B-cells	AGGGAGTTCTTAGCCC
B-cells	AGGGATGAGCAATCTC
B-cells	AGGGATGAGGTTCCTA
B-cells	AGGGATGGTATCACCA
B-cells	AGGGATGGTATCAGTC
B-cells	AGGGATGTCACTTATC
B-cells	AGGGATGTCGCCGTGA
B-cells	AGGTCATCAAAGGAAG
B-cells	AGGTCATCACGACGAA
B-cells	AGGTCATGTTGTGGAG
B-cells	AGGTCATTCGCCGTGA
B-cells	AGTAGTCCACGTCAGC
B-cells	AGTAGTCGTTGATTGC
B-cells	AGTCTTTCAACCGCCA
B-cells	AGTCTTTCAGATGGGT
B-cells	AGTCTTTGTCAGGACA
B-cells	AGTCTTTTCTGCTGTC
B-cells	AGTGAGGAGAGGGCTT
B-cells	AGTGGGACAGGTGCCT
B-cells	AGTGGGATCCGCGTTT
B-cells	AGTGGGATCGCTGATA
B-cells	ATAACGCTCAGTTTGG
B-cells	ATAAGAGAGGTGCTAG
B-cells	ATAAGAGTCGGTGTTA
B-cells	ATAAGAGTCTCGCATC
B-cells	ATAGACCAGCTGAACG
B-cells	ATAGACCCATGGTTGT
B-cells	ATAGACCTCTGAAAGA
B-cells	ATCATCTCAGGTCGTC
B-cells	ATCATGGGTGCCTTGG
B-cells	ATCATGGGTTAAGTAG
B-cells	ATCCACCGTATGAATG
B-cells	ATCCACCGTCGCTTTC
B-cells	ATCCACCGTGCCTGGT
B-cells	ATCCACCTCCCAAGTA
B-cells	ATCTACTGTCGCGGTT
B-cells	ATCTGCCTCATATCGG
B-cells	ATGAGGGAGATGTCGG
B-cells	ATGCGATAGGCACATG
B-cells	ATGCGATAGGTAGCCA
B-cells	ATGCGATCACTGTCGG
B-cells	ATGCGATGTCTAAACC
B-cells	ATGCGATTCAACCATG
B-cells	ATGGGAGAGGTAAACT
B-cells	ATGGGAGCAAGGACTG
B-cells	ATGGGAGCATATGCTG
B-cells	ATGGGAGCATCTCCCA
B-cells	ATGGGAGGTGACGGTA
B-cells	ATGGGAGTCTGATACG
B-cells	ATGTGTGCATGATCCA
B-cells	ATTACTCAGCCCAACC
B-cells	ATTACTCAGGAATCGC
B-cells	ATTACTCCAGACACTT
B-cells	ATTACTCGTCTTCAAG
B-cells	ATTACTCTCCATGAGT
B-cells	ATTACTCTCCGCAGTG
B-cells	ATTATCCGTCATCCCT
B-cells	ATTATCCTCAGATAAG
B-cells	ATTATCCTCCGTAGGC
B-cells	ATTCTACAGGCCCTTG
B-cells	ATTCTACCAATGAAAC
B-cells	ATTCTACCACATCTTT
B-cells	ATTCTACCAGATCTGT
B-cells	ATTCTACGTTACAGAA
B-cells	ATTGGACGTCTCCACT
B-cells	ATTGGACGTTTGTGTG
B-cells	ATTGGTGGTGTTCTTT
B-cells	ATTGGTGTCGTTTAGG
B-cells	CAACCAAGTGCTTCTC
B-cells	CAACCAATCCTACAGA
B-cells	CAACCAATCGTAGATC
B-cells	CAACCTCTCGAACTGT
B-cells	CAACTAGCAGTATGCT
B-cells	CAAGAAACAAGTTCTG
B-cells	CAAGAAACATGTTGAC
B-cells	CAAGAAAGTTACTGAC
B-cells	CAAGAAATCAGTGTTG
B-cells	CAAGAAATCCCGGATG
B-cells	CAAGAAATCCTTAATC
B-cells	CAAGGCCCAGCTCGAC
B-cells	CAAGGCCGTCAGATAA
B-cells	CAAGGCCGTCGGATCC
B-cells	CAAGTTGGTGTAATGA
B-cells	CACACAATCAGCGATT
B-cells	CACACTCAGGAACTGC
B-cells	CACAGGCGTCTAGCGC
B-cells	CACAGTAAGACTACAA
B-cells	CACAGTACATCCGGGT
B-cells	CACAGTACATGAACCT
B-cells	CACATAGTCACAAACC
B-cells	CACATAGTCCAGAGGA
B-cells	CACATAGTCTATGTGG
B-cells	CACATTTAGATCACGG
B-cells	CACATTTAGGCGATAC
B-cells	CACATTTCAAGCGTAG
B-cells	CACATTTGTAACGACG
B-cells	CACATTTTCTAACTCT
B-cells	CACCACTAGCTAAACA
B-cells	CACCACTAGGCATTGG
B-cells	CACCACTGTTAGATGA
B-cells	CACCAGGGTCTAGCCG
B-cells	CACCTTGAGTACATGA
B-cells	CACCTTGCATGCTAGT
B-cells	CACCTTGGTGATGTCT
B-cells	CACCTTGTCTTCAACT
B-cells	CACTCCAAGTCGCCGT
B-cells	CACTCCAGTTACCGAT
B-cells	CAGAATCAGAGACTTA
B-cells	CAGAATCCAACCGCCA
B-cells	CAGAATCCACCTCGTT
B-cells	CAGAATCCAGCTCGCA
B-cells	CAGAGAGGTTCTGGTA
B-cells	CAGAGAGTCACAACGT
B-cells	CAGATCACAATCGGTT
B-cells	CAGCAGCAGCGTTGCC
B-cells	CAGCAGCCATGAACCT
B-cells	CAGCAGCTCAACGAAA
B-cells	CAGCAGCTCCGAAGAG
B-cells	CAGCATAAGTAAGTAC
B-cells	CAGCATACACGCTTTC
B-cells	CAGCATACAGTGGAGT
B-cells	CAGCCGAAGCGTAATA
B-cells	CAGCCGACACGCCAGT
B-cells	CAGCCGACAGTATGCT
B-cells	CAGCCGAGTTTGACAC
B-cells	CAGCGACTCAACGAAA
B-cells	CAGCTAAGTCGCTTTC
B-cells	CAGCTAATCGTCTGAA
B-cells	CAGCTAATCTCAAACG
B-cells	CAGGTGCCAATCAGAA
B-cells	CAGGTGCGTATTACCG
B-cells	CAGGTGCTCGGCATCG
B-cells	CAGTAACCATGGTCAT
B-cells	CAGTCCTAGGAACTGC
B-cells	CAGTCCTCACATAACC
B-cells	CAGTCCTGTGCGCTTG
B-cells	CAGTCCTTCATGTCCC
B-cells	CAGTCCTTCGTGGACC
B-cells	CATATGGAGCTTTGGT
B-cells	CATATGGCATACGCTA
B-cells	CATATTCAGCATCATC
B-cells	CATATTCCACCAACCG
B-cells	CATCAAGAGCTAAACA
B-cells	CATCAAGTCGTACCGG
B-cells	CATCAGACACATTAGC
B-cells	CATCAGAGTAACGACG
B-cells	CATCCACTCCACGCAG
B-cells	CATCGGGAGATAGGAG
B-cells	CATCGGGCATTCCTGC
B-cells	CATCGGGGTAAGGGCT
B-cells	CATCGGGGTTGGACCC
B-cells	CATGACAAGAAGGTGA
B-cells	CATGACATCCTAGTGA
B-cells	CATGCCTAGGGAACGG
B-cells	CATGCCTGTGTAAGTA
B-cells	CATGCCTTCCGCATCT
B-cells	CATGGCGGTGTGACGA
B-cells	CATTCGCCATGCCTAA
B-cells	CCAATCCTCATGTGGT
B-cells	CCACCTAAGCCACTAT
B-cells	CCACCTAGTATCACCA
B-cells	CCACCTATCTTCGGTC
B-cells	CCACGGAGTAAGGATT
B-cells	CCACGGAGTGCACTTA
B-cells	CCACGGAGTGCCTGCA
B-cells	CCACGGATCAGTTGAC
B-cells	CCACGGATCGTGACAT
B-cells	CCACTACTCTACTTAC
B-cells	CCAGCGACACTGTGTA
B-cells	CCATTCGAGTACCGGA
B-cells	CCATTCGCACTGTGTA
B-cells	CCATTCGGTCCAGTGC
B-cells	CCCAATCAGTCCTCCT
B-cells	CCCAGTTGTCTAAACC
B-cells	CCCAGTTTCAGCACAT
B-cells	CCCATACTCAGTCAGT
B-cells	CCCTCCTAGCCACGTC
B-cells	CCCTCCTAGGCAGGTT
B-cells	CCCTCCTAGGTGATAT
B-cells	CCCTCCTCACCAGGCT
B-cells	CCCTCCTCACGGCCAT
B-cells	CCCTCCTCAGACGCAA
B-cells	CCGGGATAGACAGACC
B-cells	CCGGGATAGATCCCAT
B-cells	CCGGGATTCGTCTGCT
B-cells	CCGGTAGAGATAGGAG
B-cells	CCGGTAGCAGGTCGTC
B-cells	CCGTGGAAGAAACGAG
B-cells	CCGTGGACACAGACTT
B-cells	CCGTTCAGTACCGGCT
B-cells	CCGTTCAGTAGCTGCC
B-cells	CCTAAAGAGCTGAACG
B-cells	CCTACACAGAGTGAGA
B-cells	CCTACACTCTAGAGTC
B-cells	CCTACCACATGACATC
B-cells	CCTACCAGTCATACTG
B-cells	CCTAGCTAGACTGTAA
B-cells	CCTATTATCGCATGGC
B-cells	CCTCAGTAGCGTCTAT
B-cells	CCTCAGTTCCCAAGAT
B-cells	CCTCAGTTCCTTTCTC
B-cells	CCTCTGACAGACTCGC
B-cells	CCTCTGAGTCTTGCGG
B-cells	CCTCTGAGTGCCTTGG
B-cells	CCTTACGGTGCATCTA
B-cells	CCTTCCCCAGCGAACA
B-cells	CCTTCCCGTCATATCG
B-cells	CCTTCCCTCAATCTCT
B-cells	CCTTCGAAGCCAACAG
B-cells	CCTTCGACAAGGTGTG
B-cells	CCTTCGACAATGAAAC
B-cells	CCTTCGAGTGGACGAT
B-cells	CCTTTCTCAGCTGTTA
B-cells	CCTTTCTTCTTGCCGT
B-cells	CGAACATAGGCTAGGT
B-cells	CGAACATCATATACCG
B-cells	CGAACATGTAGGACAC
B-cells	CGAATGTAGCCTATGT
B-cells	CGAATGTAGCGATATA
B-cells	CGAATGTCATCACCCT
B-cells	CGACTTCTCATCTGCC
B-cells	CGAGAAGGTCCAAGTT
B-cells	CGAGCACAGAAAGTGG
B-cells	CGAGCACGTCATTAGC
B-cells	CGAGCACGTGTAAGTA
B-cells	CGAGCCAAGAGTCGGT
B-cells	CGAGCCAAGGCATGTG
B-cells	CGAGCCAGTATCGCAT
B-cells	CGATCGGTCTTTAGGG
B-cells	CGATGGCAGAGTCTGG
B-cells	CGATGGCGTTCGTGAT
B-cells	CGATGGCTCAAAGACA
B-cells	CGATTGACACAGTCGC
B-cells	CGCCAAGGTACATCCA
B-cells	CGCGGTAAGACGCACA
B-cells	CGCGGTAGTCTAAACC
B-cells	CGCTATCAGACTGTAA
B-cells	CGCTATCTCCTTTCGG
B-cells	CGCTGGAAGAATCTCC
B-cells	CGCTGGAGTCTCAACA
B-cells	CGCTTCACAAGCGATG
B-cells	CGGACACAGCCTCGTG
B-cells	CGGACACAGTAGCGGT
B-cells	CGGACACCAGACGCTC
B-cells	CGGACGTGTATCTGCA
B-cells	CGGACGTGTTGCGTTA
B-cells	CGGACGTTCGTCTGAA
B-cells	CGGACGTTCTACCAGA
B-cells	CGGACTGCAGTAAGAT
B-cells	CGGACTGCATCTCGCT
B-cells	CGGACTGCATGCTGGC
B-cells	CGGAGCTAGTGAAGAG
B-cells	CGGAGCTGTCATATCG
B-cells	CGGAGCTTCCTAAGTG
B-cells	CGGAGTCTCTCTTATG
B-cells	CGGCTAGAGGTGCTTT
B-cells	CGGCTAGGTACCCAAT
B-cells	CGGCTAGTCAACCAAC
B-cells	CGGCTAGTCCTTGACC
B-cells	CGGCTAGTCTTGCATT
B-cells	CGGGTCAGTTTGGCGC
B-cells	CGGTTAACACCACCAG
B-cells	CGGTTAACAGCCTTGG
B-cells	CGTAGGCAGCTAGCCC
B-cells	CGTAGGCAGGATGTAT
B-cells	CGTAGGCAGTCGTACT
B-cells	CGTAGGCCACCAGTTA
B-cells	CGTAGGCGTAGAGGAA
B-cells	CGTCACTAGCCAGAAC
B-cells	CGTCACTGTACCATCA
B-cells	CGTCAGGAGTAGTGCG
B-cells	CGTCCATAGAAACCAT
B-cells	CGTCCATCATCCGGGT
B-cells	CGTCCATTCAGTTCGA
B-cells	CGTGAGCAGAGATGAG
B-cells	CGTGAGCTCGTATCAG
B-cells	CGTGTAAAGCTGCAAG
B-cells	CGTGTAACAATGGATA
B-cells	CGTGTAACAGCGTTCG
B-cells	CGTGTAATCACCATAG
B-cells	CGTGTAATCGATAGAA
B-cells	CGTTAGAAGAGACGAA
B-cells	CGTTAGACAGCTCGAC
B-cells	CGTTAGATCTATCCCG
B-cells	CGTTCTGAGACACGAC
B-cells	CGTTGGGAGTACCGGA
B-cells	CTAAGACAGAAGCCCA
B-cells	CTAAGACAGTCCGTAT
B-cells	CTAAGACAGTGCTGCC
B-cells	CTAAGACCAAGTTGTC
B-cells	CTAAGACCATCTCGCT
B-cells	CTAAGACGTAGCGCTC
B-cells	CTAATGGGTAATCGTC
B-cells	CTAATGGTCCTTGACC
B-cells	CTACACCGTATAGGTA
B-cells	CTACACCTCAACGCTA
B-cells	CTACATTAGAAGCCCA
B-cells	CTACATTAGCGATGAC
B-cells	CTACATTCAGCCTGTG
B-cells	CTACATTTCTTGTTTG
B-cells	CTACCCAAGACAGAGA
B-cells	CTACCCAAGACTGGGT
B-cells	CTACCCAAGCGCCTTG
B-cells	CTACCCATCCCAAGAT
B-cells	CTACCCATCGAGCCCA
B-cells	CTACCCATCGCATGAT
B-cells	CTACCCATCGTTTGCC
B-cells	CTACGTCGTTACCGAT
B-cells	CTAGAGTCATGGGACA
B-cells	CTAGAGTTCATCGATG
B-cells	CTAGCCTCAACGCACC
B-cells	CTAGCCTCATAGTAAG
B-cells	CTAGCCTGTCGGATCC
B-cells	CTAGCCTTCTCGTATT
B-cells	CTAGTGAAGTACGTAA
B-cells	CTAGTGAAGTTGTAGA
B-cells	CTAGTGAGTCGAATCT
B-cells	CTCACACTCAGGCAAG
B-cells	CTCATTATCCCGGATG
B-cells	CTCCTAGCACCAGGTC
B-cells	CTCCTAGGTTTGGGCC
B-cells	CTCCTAGTCAGATAAG
B-cells	CTCCTAGTCTGCAGTA
B-cells	CTCGAAAAGAGGGATA
B-cells	CTCGAAATCACGCGGT
B-cells	CTCGAGGAGAGCTGGT
B-cells	CTCGAGGGTCACCTAA
B-cells	CTCGAGGTCAAGAAGT
B-cells	CTCGGAGCAAGCTGTT
B-cells	CTCGGAGCATTCCTCG
B-cells	CTCGGAGGTTTGACAC
B-cells	CTCGGGAGTCTCCATC
B-cells	CTCGTACCAGCGATCC
B-cells	CTCGTACCAGGATCGA
B-cells	CTCGTACCATACTACG
B-cells	CTCTAATAGGATTCGG
B-cells	CTCTACGCAAAGGCGT
B-cells	CTCTACGCACACCGAC
B-cells	CTCTACGCACATCTTT
B-cells	CTCTACGGTTCCATGA
B-cells	CTCTACGTCGTGGTCG
B-cells	CTCTGGTGTTCAGTAC
B-cells	CTCTGGTTCATACGGT
B-cells	CTCTGGTTCGTTACAG
B-cells	CTGAAACCACCCATGG
B-cells	CTGAAACGTCTTGCGG
B-cells	CTGAAGTAGGGCTCTC
B-cells	CTGAAGTCAGGCAGTA
B-cells	CTGAAGTTCGCGATCG
B-cells	CTGATAGGTCTCACCT
B-cells	CTGATAGGTGCTTCTC
B-cells	CTGATAGGTGTCCTCT
B-cells	CTGATAGGTTCCCGAG
B-cells	CTGATAGTCATTTGGG
B-cells	CTGATAGTCCCATTTA
B-cells	CTGATCCCATCGTCGG
B-cells	CTGATCCCATTACGAC
B-cells	CTGCCTATCAAAGACA
B-cells	CTGCGGATCGTCACGG
B-cells	CTGTGCTAGACAAAGG
B-cells	CTGTGCTAGGTTACCT
B-cells	CTGTTTAAGACTGGGT
B-cells	CTGTTTAAGGTTACCT
B-cells	CTGTTTACAAGCTGAG
B-cells	CTGTTTACACCTGGTG
B-cells	CTTAACTAGAGGACGG
B-cells	CTTAACTAGTGCGATG
B-cells	CTTACCGAGTCCTCCT
B-cells	CTTAGGAAGCAGATCG
B-cells	CTTAGGACAAACGTGG
B-cells	CTTCTCTGTAGCACGA
B-cells	CTTTGCGTCGTTTGCC
B-cells	GAAACTCAGCCTATGT
B-cells	GAAACTCAGTGGTAAT
B-cells	GAAACTCCAAGCTGAG
B-cells	GAAACTCGTTTGTGTG
B-cells	GAAATGAAGAGTCGGT
B-cells	GAAATGATCACCTTAT
B-cells	GAAATGATCTCGCTTG
B-cells	GAACATCGTGTCGCTG
B-cells	GAACATCGTTAAGAAC
B-cells	GAACATCTCTCAAGTG
B-cells	GAACCTAGTAAGTGTA
B-cells	GAACGGACATCCGCGA
B-cells	GAACGGACATTATCTC
B-cells	GAAGCAGAGCGCCTCA
B-cells	GAAGCAGGTGGTAACG
B-cells	GAAGCAGTCACGACTA
B-cells	GAAGCAGTCGGAAATA
B-cells	GAATAAGGTCTCCCTA
B-cells	GAATGAAAGCCCAATT
B-cells	GAATGAATCCATGAGT
B-cells	GACAGAGGTTCGTTGA
B-cells	GACAGAGTCTGTACGA
B-cells	GACCAATAGGGTCGAT
B-cells	GACCAATCACGTAAGG
B-cells	GACCAATTCTCCAACC
B-cells	GACCTGGGTGAAGGCT
B-cells	GACCTGGGTTACGCGC
B-cells	GACCTGGGTTTGTGTG
B-cells	GACCTGGTCTACCAGA
B-cells	GACGCGTAGATGAGAG
B-cells	GACGCGTAGTGCCAGA
B-cells	GACGCGTCACTCTGTC
B-cells	GACGCGTGTCACCTAA
B-cells	GACGCGTTCGCGTAGC
B-cells	GACGGCTCACACCGCA
B-cells	GACGTGCAGGCACATG
B-cells	GACGTGCCAAGTACCT
B-cells	GACGTGCCACCGATAT
B-cells	GACGTGCGTACTTAGC
B-cells	GACGTTAGTCGAAAGC
B-cells	GACGTTAGTTCCGTCT
B-cells	GACGTTATCGCCTGAG
B-cells	GACTAACGTGCAGTAG
B-cells	GACTACACATGGGAAC
B-cells	GACTACATCACTGGGC
B-cells	GACTACATCATGCTCC
B-cells	GACTGCGAGTTAAGTG
B-cells	GACTGCGCAGATCCAT
B-cells	GACTGCGGTCTCCCTA
B-cells	GAGCAGAAGTCTCGGC
B-cells	GAGGTGAAGGTAGCTG
B-cells	GAGGTGAAGGTTCCTA
B-cells	GAGTCCGCACTCTGTC
B-cells	GATCAGTAGACACGAC
B-cells	GATCAGTAGGAGTTGC
B-cells	GATCAGTAGGCGATAC
B-cells	GATCAGTCAGGTGGAT
B-cells	GATCGATGTCTCAACA
B-cells	GATCGATTCAGGCGAA
B-cells	GATCGCGAGATGTGTA
B-cells	GATCGCGCACGACGAA
B-cells	GATCGCGTCTTATCTG
B-cells	GATCTAGAGAGCTGGT
B-cells	GATCTAGAGCCACGTC
B-cells	GATCTAGGTGTGACGA
B-cells	GATGAAAAGGCTCTTA
B-cells	GATGAAACAATCAGAA
B-cells	GATGAGGAGTACGTTC
B-cells	GATGCTAAGATGTGTA
B-cells	GATGCTATCAGCTCGG
B-cells	GATGCTATCATACGGT
B-cells	GATGCTATCGTGGTCG
B-cells	GATGCTATCTCAAACG
B-cells	GATTCAGCATGTAGTC
B-cells	GATTCAGTCAACCAAC
B-cells	GCAAACTCACGAAACG
B-cells	GCAAACTCATGCTAGT
B-cells	GCAATCAAGTAGTGCG
B-cells	GCAATCACAAAGAATC
B-cells	GCACATAAGACAAAGG
B-cells	GCACATAGTAGCGTAG
B-cells	GCAGTTATCGGCATCG
B-cells	GCATACAAGTCAAGGC
B-cells	GCATACACAATGGAAT
B-cells	GCATGATAGTCCGGTC
B-cells	GCATGATTCCTATTCA
B-cells	GCATGATTCTTGGGTA
B-cells	GCATGCGAGCTACCTA
B-cells	GCATGCGGTGGGTATG
B-cells	GCATGTAAGCCAACAG
B-cells	GCATGTAAGCTATGCT
B-cells	GCCAAATAGACCACGA
B-cells	GCCAAATCAAATTGCC
B-cells	GCCAAATCAACTGGCC
B-cells	GCCAAATGTCTAGAGG
B-cells	GCCTCTACAGCTGCTG
B-cells	GCCTCTACATGTCTCC
B-cells	GCGACCAAGTGAACGC
B-cells	GCGACCAGTTGAGGTG
B-cells	GCGAGAACAGTAGAGC
B-cells	GCGAGAAGTAATCACC
B-cells	GCGAGAAGTAATCGTC
B-cells	GCGAGAAGTCGGCACT
B-cells	GCGCAACAGGATGGTC
B-cells	GCGCAACCACTTCGAA
B-cells	GCGCAACCATGGTCAT
B-cells	GCGCAGTCACAACTGT
B-cells	GCGCAGTGTCTCATCC
B-cells	GCGCAGTGTTCTGAAC
B-cells	GCGCCAACAAGGCTCC
B-cells	GCGCGATCAGCTCGAC
B-cells	GCGCGATGTGACTACT
B-cells	GCTCCTAAGGAGCGTT
B-cells	GCTCCTAAGGATCGCA
B-cells	GCTCCTACATTCCTCG
B-cells	GCTCCTAGTGTAATGA
B-cells	GCTCCTATCATGCTCC
B-cells	GCTCTGTCACCAGTTA
B-cells	GCTCTGTCAGAGCCAA
B-cells	GCTCTGTCAGATGGCA
B-cells	GCTCTGTGTCATACTG
B-cells	GCTGCAGAGACCCACC
B-cells	GCTGCAGAGGCAATTA
B-cells	GCTGCAGCAAGTCTAC
B-cells	GCTGCAGTCCTGTACC
B-cells	GCTGCAGTCGGATGGA
B-cells	GCTGCAGTCTGATACG
B-cells	GCTGCTTAGAGTGAGA
B-cells	GCTGCTTAGTGATCGG
B-cells	GCTGCTTAGTGGCACA
B-cells	GCTGCTTCATCTCGCT
B-cells	GCTGCTTGTAGCCTAT
B-cells	GCTGCTTGTATATGAG
B-cells	GCTGCTTGTCATTAGC
B-cells	GCTGCTTTCGTCCGTT
B-cells	GCTGCTTTCTGCGACG
B-cells	GCTGGGTAGCGCTCCA
B-cells	GCTGGGTAGGATGGAA
B-cells	GCTGGGTGTTAGTGGG
B-cells	GCTGGGTGTTCAGCGC
B-cells	GCTGGGTTCCCAGGTG
B-cells	GCTTCCAAGCCCAACC
B-cells	GCTTCCAAGTACGACG
B-cells	GCTTCCACAGGCGATA
B-cells	GCTTCCAGTACATCCA
B-cells	GCTTGAACACGTGAGA
B-cells	GCTTGAACACTTCTGC
B-cells	GCTTGAAGTCTAGCGC
B-cells	GCTTGAAGTGCACCAC
B-cells	GGAACTTAGACAGAGA
B-cells	GGAACTTCAGGTCTCG
B-cells	GGAACTTGTTGTTTGG
B-cells	GGAACTTTCCATGCTC
B-cells	GGAATAATCCTTTCGG
B-cells	GGACAAGAGGGCACTA
B-cells	GGACAAGTCCGCGTTT
B-cells	GGACAGAGTAATCGTC
B-cells	GGACAGAGTCGGCACT
B-cells	GGACAGAGTGATGATA
B-cells	GGACATTAGCCACGTC
B-cells	GGACATTGTGGAAAGA
B-cells	GGACATTTCAACGGGA
B-cells	GGACATTTCTAAGCCA
B-cells	GGACGTCCAACACCTA
B-cells	GGACGTCCATTCACTT
B-cells	GGAGCAAAGCCAGAAC
B-cells	GGAGCAATCACATACG
B-cells	GGATGTTCACTATCTT
B-cells	GGATGTTGTGGTCTCG
B-cells	GGATGTTGTTACGCGC
B-cells	GGATGTTTCAACGCTA
B-cells	GGATTACCAGTAGAGC
B-cells	GGATTACGTGATAAGT
B-cells	GGATTACTCCGTCAAA
B-cells	GGCAATTAGATAGGAG
B-cells	GGCAATTGTGATAAGT
B-cells	GGCAATTTCGTCACGG
B-cells	GGCGACTAGCGTAGTG
B-cells	GGCGACTAGTGACATA
B-cells	GGCGACTGTCTAGAGG
B-cells	GGCTCGATCTAGCACA
B-cells	GGGAATGCACAGCGTC
B-cells	GGGAGATAGTGTTGAA
B-cells	GGGAGATCAGGCTGAA
B-cells	GGGCACTGTTCCTCCA
B-cells	GGGTTGCCATGGTCAT
B-cells	GGTATTGCACGACTCG
B-cells	GGTATTGCAGTGAGTG
B-cells	GGTGCGTAGCTAACAA
B-cells	GTAACTGAGGGCTCTC
B-cells	GTAACTGAGTCCATAC
B-cells	GTAACTGCACATAACC
B-cells	GTAACTGCATTCCTCG
B-cells	GTAACTGGTCAACTGT
B-cells	GTAACTGGTCGATTGT
B-cells	GTACGTAAGTTGCAGG
B-cells	GTACTCCCAATGTAAG
B-cells	GTACTTTAGACAAAGG
B-cells	GTACTTTCACACTGCG
B-cells	GTAGGCCTCAAACCAC
B-cells	GTAGGCCTCTTGACGA
B-cells	GTAGTCACAAAGGAAG
B-cells	GTAGTCACAAGTAATG
B-cells	GTAGTCAGTCGAACAG
B-cells	GTAGTCATCCCAGGTG
B-cells	GTAGTCATCCCGGATG
B-cells	GTAGTCATCGCGCCAA
B-cells	GTAGTCATCTGCTGCT
B-cells	GTATTCTCAGACAAGC
B-cells	GTATTCTCATATACGC
B-cells	GTCACAAAGCACAGGT
B-cells	GTCACAAAGGGTTCCC
B-cells	GTCACGGGTACTTCTT
B-cells	GTCATTTAGTTAGGTA
B-cells	GTCATTTCATCTACGA
B-cells	GTCATTTTCCCGACTT
B-cells	GTCCTCAAGATATGGT
B-cells	GTCCTCACAATCGGTT
B-cells	GTCCTCAGTTAGATGA
B-cells	GTCGGGTCAGCCTATA
B-cells	GTCGGGTTCCTTAATC
B-cells	GTCGTAAAGACTTGAA
B-cells	GTCGTAACAATAAGCA
B-cells	GTCTTCGCACAGATTC
B-cells	GTCTTCGTCATAGCAC
B-cells	GTGAAGGCATATGAGA
B-cells	GTGAAGGGTACAGTTC
B-cells	GTGAAGGGTCGTTGTA
B-cells	GTGAAGGTCATGTCCC
B-cells	GTGAAGGTCGCTAGCG
B-cells	GTGCAGCGTAGGGTAC
B-cells	GTGCAGCTCGCCATAA
B-cells	GTGCATATCACCCGAG
B-cells	GTGCGGTGTGCCTTGG
B-cells	GTGCGGTTCTCTTATG
B-cells	GTGCTTCAGACCCACC
B-cells	GTGGGTCAGACCTAGG
B-cells	GTGGGTCAGGCGACAT
B-cells	GTGGGTCAGTTAGGTA
B-cells	GTGGGTCGTTACGACT
B-cells	GTGGGTCTCTTCCTTC
B-cells	GTGTGCGCACCATGTA
B-cells	GTGTGCGCAGACACTT
B-cells	GTGTGCGGTCACTTCC
B-cells	GTGTTAGCAGGGAGAG
B-cells	GTGTTAGGTCGGATCC
B-cells	GTTAAGCAGGCAATTA
B-cells	GTTACAGAGAAGGACA
B-cells	GTTACAGTCAACCATG
B-cells	GTTACAGTCAGAGCTT
B-cells	GTTACAGTCGGCTTGG
B-cells	GTTACAGTCTGCTTGC
B-cells	GTTCATTAGTGTTTGC
B-cells	GTTCATTTCAAGAAGT
B-cells	TAAGAGACAATAACGA
B-cells	TAAGAGACAGGACGTA
B-cells	TAAGAGAGTAGGGTAC
B-cells	TAAGAGAGTGACCAAG
B-cells	TAAGAGATCTCCCTGA
B-cells	TACACGACAGTGGGAT
B-cells	TACACGAGTCTCCACT
B-cells	TACAGTGCAAACTGTC
B-cells	TACAGTGGTAAACACA
B-cells	TACAGTGGTATAGGTA
B-cells	TACCTATCAGATGGGT
B-cells	TACCTATTCCAAAGTC
B-cells	TACCTATTCCAGAAGG
B-cells	TACCTTAGTTAAAGTG
B-cells	TACGGATTCCCTTGCA
B-cells	TACGGATTCGTACCGG
B-cells	TACGGTAAGCTGCAAG
B-cells	TACGGTACAAGAGGCT
B-cells	TACGGTATCCGAATGT
B-cells	TACTCATTCAGGTAAA
B-cells	TACTCGCAGGACAGAA
B-cells	TACTCGCAGGTGATTA
B-cells	TACTCGCCAAATACAG
B-cells	TACTCGCCACGCTTTC
B-cells	TACTCGCCATATACGC
B-cells	TACTCGCTCTATGTGG
B-cells	TACTCGCTCTGATTCT
B-cells	TACTTACAGTTCGATC
B-cells	TACTTACCAAGACGTG
B-cells	TACTTACCACCTCGGA
B-cells	TACTTGTAGTGAAGAG
B-cells	TACTTGTGTAGATTAG
B-cells	TAGACCAAGCCACCTG
B-cells	TAGACCAGTCTTGCGG
B-cells	TAGAGCTAGTACTTGC
B-cells	TAGAGCTGTAGGCATG
B-cells	TAGAGCTTCAGTACGT
B-cells	TAGGCATGTGTGACGA
B-cells	TAGTGGTAGTGAACAT
B-cells	TAGTTGGCAAGTTGTC
B-cells	TAGTTGGCACGAGGTA
B-cells	TAGTTGGCAGGTGCCT
B-cells	TATCAGGCACGGCCAT
B-cells	TATCAGGGTCTGCAAT
B-cells	TATCAGGTCCCAAGAT
B-cells	TATCTCACAAGGTTTC
B-cells	TATCTCACACGACGAA
B-cells	TATCTCAGTCGACTGC
B-cells	TATGCCCAGCTGATAA
B-cells	TATGCCCGTCTTTCAT
B-cells	TATGCCCTCCACGTTC
B-cells	TATGCCCTCGGACAAG
B-cells	TATGCCCTCGTACGGC
B-cells	TATGCCCTCTGCCAGG
B-cells	TATTACCAGGGTGTGT
B-cells	TATTACCAGTTAGCGG
B-cells	TATTACCCATGCAACT
B-cells	TATTACCCATTCTCAT
B-cells	TATTACCTCCACTGGG
B-cells	TATTACCTCTTGCCGT
B-cells	TCAATCTTCACTGGGC
B-cells	TCAATCTTCTGATTCT
B-cells	TCACGAACACATTCGA
B-cells	TCAGATGCAGGGTTAG
B-cells	TCAGATGGTCTCACCT
B-cells	TCAGATGTCAAACGGG
B-cells	TCAGATGTCAGTCCCT
B-cells	TCAGCAAAGTAAGTAC
B-cells	TCAGCAAAGTCAATAG
B-cells	TCAGCTCAGGGATGGG
B-cells	TCAGGATGTCACAAGG
B-cells	TCATTACCAGAAGCAC
B-cells	TCATTACCAGCGTAAG
B-cells	TCATTACGTGGCCCTA
B-cells	TCATTACTCGAATGGG
B-cells	TCCACACCACAGCGTC
B-cells	TCCACACGTCAGATAA
B-cells	TCCACACTCGCAAGCC
B-cells	TCCCGATAGCTGCGAA
B-cells	TCCCGATCATGCTAGT
B-cells	TCGAGGCGTAGCGCAA
B-cells	TCGCGAGAGGAACTGC
B-cells	TCGCGAGGTGTGGCTC
B-cells	TCGCGTTCATGCCTAA
B-cells	TCGCGTTTCTCGATGA
B-cells	TCGGTAATCGCCAGCA
B-cells	TCGGTAATCGGCGGTT
B-cells	TCGTACCTCTGCAAGT
B-cells	TCGTAGACACATTAGC
B-cells	TCGTAGAGTAAGCACG
B-cells	TCTATTGGTGTCTGAT
B-cells	TCTATTGTCAGCTTAG
B-cells	TCTATTGTCGCAGGCT
B-cells	TCTATTGTCGTCTGCT
B-cells	TCTATTGTCTATGTGG
B-cells	TCTATTGTCTTAACCT
B-cells	TCTCTAAAGCGCCTTG
B-cells	TCTCTAAAGCTATGCT
B-cells	TCTCTAAAGTAATCCC
B-cells	TCTCTAAAGTTCCACA
B-cells	TCTCTAACAATGGAGC
B-cells	TCTGAGACATGCATGT
B-cells	TCTGAGAGTTCAACCA
B-cells	TCTGGAACAATGGAAT
B-cells	TCTGGAAGTACATGTC
B-cells	TCTGGAAGTGGGTCAA
B-cells	TCTGGAATCCATGAGT
B-cells	TCTTCGGAGAATGTTG
B-cells	TCTTCGGCAGCCACCA
B-cells	TGACAACTCGTTGACA
B-cells	TGACGGCAGCCACTAT
B-cells	TGACTAGGTGTTGGGA
B-cells	TGACTAGTCCTTTCTC
B-cells	TGACTAGTCTTATCTG
B-cells	TGACTTTAGTACTTGC
B-cells	TGAGAGGCAACACCTA
B-cells	TGAGAGGCAAGAGTCG
B-cells	TGAGAGGGTCTGCCAG
B-cells	TGAGAGGTCACTGGGC
B-cells	TGAGCATAGACCTAGG
B-cells	TGAGCATAGTAGGTGC
B-cells	TGAGCCGCAATGGAGC
B-cells	TGAGCCGCATAGTAAG
B-cells	TGAGCCGTCACTTACT
B-cells	TGAGCCGTCATTATCC
B-cells	TGAGCCGTCTTTAGGG
B-cells	TGAGGGACAGTCGTGC
B-cells	TGAGGGATCGGAATCT
B-cells	TGATTTCAGTCGTACT
B-cells	TGATTTCGTAGCTCCG
B-cells	TGCACCTCACAGGTTT
B-cells	TGCACCTCATCTACGA
B-cells	TGCACCTTCAATAAGG
B-cells	TGCACCTTCGTTTGCC
B-cells	TGCACCTTCTCCGGTT
B-cells	TGCCAAATCAGCGATT
B-cells	TGCCCTAAGTGGACGT
B-cells	TGCCCTATCCTGTAGA
B-cells	TGCGGGTTCATATCGG
B-cells	TGCGTGGGTCACTTCC
B-cells	TGCTACCGTCCGAGTC
B-cells	TGCTACCTCCGAAGAG
B-cells	TGGACGCCATCACGAT
B-cells	TGGCCAGAGAAGAAGC
B-cells	TGGCCAGCAGTGACAG
B-cells	TGGCGCAGTCAGGACA
B-cells	TGGCGCAGTCATCGGC
B-cells	TGGCGCATCGGAGCAA
B-cells	TGGCTGGAGGAGTAGA
B-cells	TGGCTGGGTAGTGAAT
B-cells	TGGCTGGGTCATTAGC
B-cells	TGGCTGGTCCTTGACC
B-cells	TGGGAAGCATGGAATA
B-cells	TGGGCGTAGCTGCGAA
B-cells	TGGGCGTCATTGGCGC
B-cells	TGGGCGTGTTTGCATG
B-cells	TGGTTAGAGGATGGAA
B-cells	TGGTTAGCAGCTTCGG
B-cells	TGGTTAGCATATACCG
B-cells	TGGTTAGGTCTCCATC
B-cells	TGGTTAGTCGTCTGCT
B-cells	TGGTTCCCAGACAAGC
B-cells	TGGTTCCCATGCCCGA
B-cells	TGGTTCCCATTCACTT
B-cells	TGGTTCCGTAGGGTAC
B-cells	TGGTTCCTCCGTAGGC
B-cells	TGTATTCGTTTGGGCC
B-cells	TGTATTCTCTTGAGAC
B-cells	TGTCCCATCCAAAGTC
B-cells	TGTGGTATCTTACCGC
B-cells	TGTGTTTCAAACTGTC
B-cells	TGTGTTTGTACACCGC
B-cells	TGTGTTTGTAGCCTAT
B-cells	TGTGTTTTCCGGCACA
B-cells	TGTTCCGAGGCTCATT
B-cells	TGTTCCGTCCGCATAA
B-cells	TTAACTCTCTGGAGCC
B-cells	TTAGGACCACGAGGTA
B-cells	TTAGGACGTGCACTTA
B-cells	TTAGGACTCCCTTGTG
B-cells	TTAGGCAGTAGGACAC
B-cells	TTCCCAGAGAAACGAG
B-cells	TTCCCAGCACTGCCAG
B-cells	TTCCCAGGTAGCCTAT
B-cells	TTCGAAGCATACTACG
B-cells	TTCGAAGTCCGCTGTT
B-cells	TTCGAAGTCCTTTCGG
B-cells	TTCGGTCGTATGGTTC
B-cells	TTCGGTCGTCTAGCCG
B-cells	TTCTACAGTGATAAGT
B-cells	TTCTCAACATGGTTGT
B-cells	TTCTCAATCACTATTC
B-cells	TTCTCAATCTGCAAGT
B-cells	TTCTCCTGTAAGGATT
B-cells	TTCTCCTGTTCTGGTA
B-cells	TTCTTAGAGTGTCCAT
B-cells	TTCTTAGCATCGTCGG
B-cells	TTCTTAGGTTGTCTTT
B-cells	TTGAACGGTCGAAAGC
B-cells	TTGACTTTCTGTCTCG
B-cells	TTGCCGTAGCCAGGAT
B-cells	TTGGAACCAAGTCTGT
B-cells	TTGGAACGTGCAGTAG
B-cells	TTGGAACGTTGTGGCC
B-cells	TTGGAACTCTGCTTGC
B-cells	TTGGCAATCCATGAAC
B-cells	TTGTAGGCATCCGGGT
B-cells	TTGTAGGGTGAGGGAG
B-cells	TTTACTGCAGGGTACA
B-cells	TTTATGCCACAACGCC
B-cells	TTTATGCCATTGAGCT
B-cells	TTTATGCGTCGCTTTC
B-cells	TTTGCGCTCGTATCAG
B-cells	TTTGGTTGTAGTGAAT
B-cells	TTTGGTTGTCGACTGC
B-cells	TTTGGTTGTTCTCATT
B-cells	TTTGTCACATTCCTCG
Dendritic	AAACCTGAGCGATGAC
Dendritic	AAACCTGTCGAGGTAG
Dendritic	AAATGCCCATGCGCAC
Dendritic	AACCATGAGAGAACAG
Dendritic	AACGTTGGTCGTTGTA
Dendritic	AACTGGTAGCGTTCCG
Dendritic	AAGACCTGTACCCAAT
Dendritic	AAGGCAGTCATGCTCC
Dendritic	AAGTCTGTCCACGTTC
Dendritic	AATCCAGAGAGTAAGG
Dendritic	AATCGGTAGCCCTAAT
Dendritic	ACACCAAGTGTGTGCC
Dendritic	ACAGCCGGTACCGTAT
Dendritic	ACGAGGATCGGAGGTA
Dendritic	ACGGCCATCGAGAACG
Dendritic	ACGGGCTAGCCCAGCT
Dendritic	ACTATCTTCCGGGTGT
Dendritic	ACTGTCCTCAAACGGG
Dendritic	AGACGTTCATGCCTTC
Dendritic	AGCCTAAGTTTGGGCC
Dendritic	AGCGTCGGTATGAAAC
Dendritic	AGCTCCTGTGTGAAAT
Dendritic	AGGCCACAGCCGCCTA
Dendritic	AGGGAGTAGCATCATC
Dendritic	AGGGTGATCGGAATCT
Dendritic	AGGTCATGTGGGTATG
Dendritic	AGGTCCGTCAACGCTA
Dendritic	AGTAGTCAGAAGGACA
Dendritic	AGTGAGGAGCATGGCA
Dendritic	AGTGAGGGTCTCTTTA
Dendritic	AGTGAGGTCATTGCCC
Dendritic	ATCGAGTTCTGGTTCC
Dendritic	ATCTACTGTTATCCGA
Dendritic	ATCTGCCGTTAAGACA
Dendritic	ATGTGTGGTAGCGCAA
Dendritic	ATTACTCAGTTAGCGG
Dendritic	ATTGGACCACGAAAGC
Dendritic	CAACCAAGTATAAACG
Dendritic	CAAGAAAGTAGCGATG
Dendritic	CAAGGCCCATGAGCGA
Dendritic	CAAGGCCGTAGCTGCC
Dendritic	CAAGTTGGTTCGGGCT
Dendritic	CACAAACGTGGCAAAC
Dendritic	CACACCTAGAGGACGG
Dendritic	CACTCCACATCCCACT
Dendritic	CACTCCATCACCGTAA
Dendritic	CAGCAGCTCATGTCTT
Dendritic	CAGGTGCCAAACTGCT
Dendritic	CAGTAACCAGGCTCAC
Dendritic	CATCAAGCAGCGTAAG
Dendritic	CATTATCGTAGAGGAA
Dendritic	CATTATCGTGTAAGTA
Dendritic	CCAATCCCACGCTTTC
Dendritic	CCACCTACAAGTCATC
Dendritic	CCAGCGATCGGAAATA
Dendritic	CCATGTCCAGCTGCTG
Dendritic	CCCAGTTCATTGTGCA
Dendritic	CCGTACTGTTAAAGAC
Dendritic	CCTATTATCCAGAAGG
Dendritic	CCTCAGTGTGTGCGTC
Dendritic	CCTCTGAAGCGTTCCG
Dendritic	CCTTCCCTCGTACGGC
Dendritic	CGAGAAGGTAGGGACT
Dendritic	CGAGCCAAGGGAACGG
Dendritic	CGATGGCAGTGTCCCG
Dendritic	CGCTATCTCCGCGTTT
Dendritic	CGCTGGATCCGTACAA
Dendritic	CGGACGTCACTTACGA
Dendritic	CGGACTGAGGACAGCT
Dendritic	CGGAGTCGTCTTCAAG
Dendritic	CGGGTCACACCTATCC
Dendritic	CGGTTAAAGTGATCGG
Dendritic	CGTAGGCCACATCCGG
Dendritic	CGTTAGACAAACTGTC
Dendritic	CGTTAGAGTTAGTGGG
Dendritic	CGTTCTGAGGATGCGT
Dendritic	CGTTGGGCACGCGAAA
Dendritic	CGTTGGGTCCTGCCAT
Dendritic	CGTTGGGTCTCGTATT
Dendritic	CTAACTTGTTAGAACA
Dendritic	CTACCCAGTACCCAAT
Dendritic	CTAGTGAAGACTACAA
Dendritic	CTCACACGTTACAGAA
Dendritic	CTCGAAAGTAAAGTCA
Dendritic	CTCGTCACATACTACG
Dendritic	CTCGTCAGTACCGCTG
Dendritic	CTCGTCAGTGCTAGCC
Dendritic	CTCGTCATCAACGAAA
Dendritic	CTCTGGTGTTGCTCCT
Dendritic	CTGTGCTAGACTCGGA
Dendritic	CTGTTTATCACAATGC
Dendritic	CTTACCGTCCTGTACC
Dendritic	CTTACCGTCGCTTAGA
Dendritic	GAAATGACAAATACAG
Dendritic	GAAATGAGTTCGGCAC
Dendritic	GAACATCCAATAAGCA
Dendritic	GAAGCAGTCCAGTATG
Dendritic	GACAGAGGTGAGCGAT
Dendritic	GACAGAGGTTTAGCTG
Dendritic	GACGGCTTCGGTGTCG
Dendritic	GAGCAGAAGTGGTCCC
Dendritic	GAGGTGAAGGATATAC
Dendritic	GAGGTGACACACATGT
Dendritic	GATGCTACACCTCGTT
Dendritic	GCAAACTGTCGATTGT
Dendritic	GCACATATCCGCAGTG
Dendritic	GCAGCCAGTGCCTGTG
Dendritic	GCGCAGTCATGACATC
Dendritic	GGACAAGAGTTAAGTG
Dendritic	GGATTACAGAACTGTA
Dendritic	GGCAATTCAAGGCTCC
Dendritic	GGGCATCAGAAGGTTT
Dendritic	GGGTCTGGTGATGTGG
Dendritic	GGTGAAGTCAATAAGG
Dendritic	GTAACGTGTTCACCTC
Dendritic	GTAACTGTCGAACGGA
Dendritic	GTACGTAAGAGGTTAT
Dendritic	GTACGTAGTGTTGGGA
Dendritic	GTATTCTAGACTACAA
Dendritic	GTCACAACAGATGGCA
Dendritic	GTCACGGTCGAATCCA
Dendritic	GTGCATACACGCGAAA
Dendritic	GTGCATAGTATTAGCC
Dendritic	GTGCGGTTCTACCTGC
Dendritic	GTTCATTAGCTGCCCA
Dendritic	GTTTCTAGTGCACGAA
Dendritic	TAAGAGAAGGGCACTA
Dendritic	TACGGATCACCACGTG
Dendritic	TACGGGCAGACGACGT
Dendritic	TACGGGCTCCAGTATG
Dendritic	TACTCGCCAGGGCATA
Dendritic	TAGACCACAATCTGCA
Dendritic	TAGAGCTAGTACGTTC
Dendritic	TAGCCGGGTGACCAAG
Dendritic	TAGTGGTAGAGCTTCT
Dendritic	TAGTGGTTCCCATTTA
Dendritic	TAGTTGGAGTACGCCC
Dendritic	TATTACCAGAATGTGT
Dendritic	TCAGGATGTGAAAGAG
Dendritic	TCATTACGTAGATTAG
Dendritic	TCCACACTCCAAGCCG
Dendritic	TCCCGATGTGAAAGAG
Dendritic	TCGGGACAGTATCGAA
Dendritic	TCGGTAAGTAACGTTC
Dendritic	TCGGTAAGTGACAAAT
Dendritic	TGAAAGAGTTGGGACA
Dendritic	TGACAACAGGCTAGCA
Dendritic	TGACTAGAGGGTATCG
Dendritic	TGACTAGTCCACTCCA
Dendritic	TGAGAGGCAGCCTGTG
Dendritic	TGAGCCGCAGCTATTG
Dendritic	TGATTTCGTGGGTCAA
Dendritic	TGCTGCTTCGTGACAT
Dendritic	TGGACGCTCAGGCCCA
Dendritic	TGGTTCCCACTTGGAT
Dendritic	TGTCCCAAGACTACAA
Dendritic	TGTCCCAGTCAATGTC
Dendritic	TTAGGACCAGGACGTA
Dendritic	TTCCCAGGTGAAAGAG
Dendritic	TTCTACATCTTGACGA
Dendritic	TTGAACGTCGGATGGA
Dendritic	TTGACTTAGATGTAAC
Dendritic	TTGGCAACAGACAAAT
Dendritic	TTGTAGGAGGTAGCCA
Granulocytes	AAACCTGAGATAGGAG
Granulocytes	AAACCTGGTTTGACTG
Granulocytes	AAACCTGTCGGCGCTA
Granulocytes	AAACGGGCACGGATAG
Granulocytes	AAAGATGTCAGTCAGT
Granulocytes	AAAGATGTCATTTGGG
Granulocytes	AAAGCAACAAATCCGT
Granulocytes	AAAGTAGAGATCCCAT
Granulocytes	AAAGTAGAGGGCTCTC
Granulocytes	AAAGTAGGTCTAGTCA
Granulocytes	AAATGCCAGCGCTTAT
Granulocytes	AACACGTCATGCAACT
Granulocytes	AACACGTTCCTCGCAT
Granulocytes	AACCGCGGTGGAAAGA
Granulocytes	AACGTTGTCTTGGGTA
Granulocytes	AACTCAGGTGACGGTA
Granulocytes	AACTCCCAGCGTTCCG
Granulocytes	AACTCCCTCGGTTAAC
Granulocytes	AACTCCCTCTTCGGTC
Granulocytes	AACTCTTAGGGTTCCC
Granulocytes	AACTCTTGTCGGATCC
Granulocytes	AACTGGTGTTCCCGAG
Granulocytes	AAGACCTAGTAAGTAC
Granulocytes	AAGACCTAGTTGTCGT
Granulocytes	AAGACCTCACAGTCGC
Granulocytes	AAGCCGCAGTGTCCAT
Granulocytes	AAGGCAGGTCCGTCAG
Granulocytes	AAGGCAGTCATGTAGC
Granulocytes	AAGGCAGTCCACGCAG
Granulocytes	AAGGTTCCAAGCCGTC
Granulocytes	AAGTCTGTCACCTTAT
Granulocytes	AAGTCTGTCTTGCCGT
Granulocytes	AATCGGTCAGGCTGAA
Granulocytes	AATCGGTCATTAGGCT
Granulocytes	AATCGGTGTCACAAGG
Granulocytes	ACACCGGGTCCAGTGC
Granulocytes	ACACCGGTCAGAGGTG
Granulocytes	ACAGCCGAGATAGTCA
Granulocytes	ACAGCCGCAGCTGGCT
Granulocytes	ACAGCCGGTCAGAGGT
Granulocytes	ACAGCCGGTCATCGGC
Granulocytes	ACAGCCGTCTACGAGT
Granulocytes	ACAGCTACAGCTGTTA
Granulocytes	ACATACGTCTCTTATG
Granulocytes	ACATCAGGTGCCTTGG
Granulocytes	ACCAGTACATCTATGG
Granulocytes	ACCAGTAGTGTGACGA
Granulocytes	ACCAGTATCGTGGACC
Granulocytes	ACCCACTAGTTAGGTA
Granulocytes	ACCTTTACACTGAAGG
Granulocytes	ACCTTTAGTTCCCGAG
Granulocytes	ACGAGGACAATGTAAG
Granulocytes	ACGAGGAGTCCTCCAT
Granulocytes	ACGATACCAGTATCTG
Granulocytes	ACGCAGCGTTACGACT
Granulocytes	ACGCAGCGTTGTACAC
Granulocytes	ACGCAGCTCCCTCTTT
Granulocytes	ACGCCAGCAATTCCTT
Granulocytes	ACGCCAGTCCAGGGCT
Granulocytes	ACGCCGAAGAGGGCTT
Granulocytes	ACGCCGAAGCACACAG
Granulocytes	ACGCCGAGTTAAAGTG
Granulocytes	ACGCCGATCACAGTAC
Granulocytes	ACGGCCAAGGGATCTG
Granulocytes	ACGGGCTAGCAGCCTC
Granulocytes	ACGGGCTCATCGGACC
Granulocytes	ACGGGCTGTAGCAAAT
Granulocytes	ACGGGCTTCTGCTGCT
Granulocytes	ACGGGTCAGAGGTTGC
Granulocytes	ACGGGTCAGCCCAATT
Granulocytes	ACTATCTAGCAATATG
Granulocytes	ACTATCTCAGGCAGTA
Granulocytes	ACTGATGAGACAGAGA
Granulocytes	ACTGATGCACTAGTAC
Granulocytes	ACTGATGTCGGCGCAT
Granulocytes	ACTGCTCAGAAGGTTT
Granulocytes	ACTGCTCAGTCAATAG
Granulocytes	ACTGCTCCATTAACCG
Granulocytes	ACTGCTCGTACATGTC
Granulocytes	ACTGTCCAGCTATGCT
Granulocytes	ACTGTCCGTTGATTGC
Granulocytes	ACTTGTTTCCGTACAA
Granulocytes	ACTTTCAAGGCCCTTG
Granulocytes	ACTTTCAGTCTGATTG
Granulocytes	AGAATAGAGAGGGATA
Granulocytes	AGAGCGAAGAACTCGG
Granulocytes	AGAGCGACACCAGCAC
Granulocytes	AGAGTGGGTCGAACAG
Granulocytes	AGATCTGAGACAGACC
Granulocytes	AGATCTGGTTGTGGCC
Granulocytes	AGATCTGTCTCTGAGA
Granulocytes	AGATTGCCACGAAGCA
Granulocytes	AGATTGCGTAAATGTG
Granulocytes	AGCAGCCAGATATACG
Granulocytes	AGCAGCCAGGGTCGAT
Granulocytes	AGCCTAAAGACTACAA
Granulocytes	AGCCTAAAGAGTCGGT
Granulocytes	AGCCTAACATCTACGA
Granulocytes	AGCCTAATCGCAGGCT
Granulocytes	AGCGGTCGTATCTGCA
Granulocytes	AGCTCCTAGAAACCTA
Granulocytes	AGCTCCTAGGAACTGC
Granulocytes	AGCTCCTTCGAACTGT
Granulocytes	AGCTCTCCACCTATCC
Granulocytes	AGGCCACAGAGTTGGC
Granulocytes	AGGCCGTCAACGATGG
Granulocytes	AGGCCGTTCGCGCCAA
Granulocytes	AGGGAGTAGTGAACAT
Granulocytes	AGGGATGTCCAAGCCG
Granulocytes	AGGGTGAAGAGTGACC
Granulocytes	AGGGTGAAGTGTTTGC
Granulocytes	AGGGTGATCACATGCA
Granulocytes	AGGGTGATCCACGTTC
Granulocytes	AGTGGGAGTTGCGTTA
Granulocytes	AGTGTCAGTCACCTAA
Granulocytes	ATAACGCCACAAGTAA
Granulocytes	ATAACGCGTCATCCCT
Granulocytes	ATAAGAGGTTCGGCAC
Granulocytes	ATAAGAGTCTTTCCTC
Granulocytes	ATAGACCAGTGTGGCA
Granulocytes	ATAGACCCACTAAGTC
Granulocytes	ATAGACCCAGCTGTTA
Granulocytes	ATCACGAAGTGAACAT
Granulocytes	ATCATCTCAAACAACA
Granulocytes	ATCATGGAGCGACGTA
Granulocytes	ATCATGGCAATGAAAC
Granulocytes	ATCCACCGTAATAGCA
Granulocytes	ATCCACCGTACGACCC
Granulocytes	ATCCGAACACCCTATC
Granulocytes	ATCGAGTTCCTTTCGG
Granulocytes	ATCTACTAGAGTGAGA
Granulocytes	ATGAGGGCAAACGTGG
Granulocytes	ATGCGATCAGCTGTTA
Granulocytes	ATGCGATGTGTGGTTT
Granulocytes	ATGCGATGTTGGAGGT
Granulocytes	ATGGGAGCAGGTCGTC
Granulocytes	ATTACTCTCCAAACTG
Granulocytes	ATTATCCAGGATGGTC
Granulocytes	ATTCTACTCATGTGGT
Granulocytes	ATTGGTGAGTACGTTC
Granulocytes	ATTGGTGGTCTTTCAT
Granulocytes	ATTTCTGAGTGTGAAT
Granulocytes	ATTTCTGCAAGCGATG
Granulocytes	ATTTCTGTCAAAGACA
Granulocytes	ATTTCTGTCGAATGGG
Granulocytes	CAACCAATCAAACCAC
Granulocytes	CAACCTCGTCTCCACT
Granulocytes	CAACTAGGTCCGAACC
Granulocytes	CAAGATCGTACATCCA
Granulocytes	CAAGGCCAGATGTCGG
Granulocytes	CAAGGCCCATTCACTT
Granulocytes	CAAGGCCGTCTTGTCC
Granulocytes	CAAGTTGAGAATGTTG
Granulocytes	CAAGTTGCAAAGTGCG
Granulocytes	CAAGTTGCAGTAAGCG
Granulocytes	CACAAACAGAGATGAG
Granulocytes	CACAAACAGCCACCTG
Granulocytes	CACAAACGTCAGCTAT
Granulocytes	CACACCTCACGGTAAG
Granulocytes	CACACCTGTCGCATAT
Granulocytes	CACACTCGTAGGAGTC
Granulocytes	CACAGGCAGCCGCCTA
Granulocytes	CACAGGCCAAACGTGG
Granulocytes	CACAGGCCAGATCTGT
Granulocytes	CACAGGCTCTACTATC
Granulocytes	CACAGTAAGTCCAGGA
Granulocytes	CACAGTAAGTCGTTTG
Granulocytes	CACCAGGCATGGTCAT
Granulocytes	CACCAGGGTACATGTC
Granulocytes	CACCTTGGTCAGAATA
Granulocytes	CAGAATCGTCAAGCGA
Granulocytes	CAGAGAGCACCTGGTG
Granulocytes	CAGCAGCAGCTATGCT
Granulocytes	CAGCAGCCAAGGGTCA
Granulocytes	CAGCAGCCACAGATTC
Granulocytes	CAGCATACATCACCCT
Granulocytes	CAGCATAGTCAGATAA
Granulocytes	CAGCATATCAGCTCTC
Granulocytes	CAGCGACGTTATCCGA
Granulocytes	CAGCTAAAGCGTGTCC
Granulocytes	CAGCTGGAGCGATATA
Granulocytes	CAGCTGGCACCACCAG
Granulocytes	CAGGTGCTCCTTGACC
Granulocytes	CAGGTGCTCGCCATAA
Granulocytes	CAGTAACGTTGACGTT
Granulocytes	CAGTCCTAGACATAAC
Granulocytes	CAGTCCTCACAAGTAA
Granulocytes	CATATGGAGAGGTTGC
Granulocytes	CATATGGCACCGTTGG
Granulocytes	CATATTCTCCCAAGAT
Granulocytes	CATCAAGAGAATCTCC
Granulocytes	CATCAAGGTGGTACAG
Granulocytes	CATCAAGTCATAACCG
Granulocytes	CATCAAGTCCGCGCAA
Granulocytes	CATCAAGTCGGTTAAC
Granulocytes	CATCAGAGTAAGAGAG
Granulocytes	CATCAGAGTAGCACGA
Granulocytes	CATCCACCAGATTGCT
Granulocytes	CATCCACGTGCACGAA
Granulocytes	CATCGAAGTCTCTTAT
Granulocytes	CATCGGGAGCGAAGGG
Granulocytes	CATCGGGCAGTTTACG
Granulocytes	CATGACAAGGATGGAA
Granulocytes	CATGACAGTGCAACTT
Granulocytes	CATGACATCGTGGACC
Granulocytes	CATGCCTTCGGCTACG
Granulocytes	CATTATCGTCTTTCAT
Granulocytes	CATTCGCCACGTCAGC
Granulocytes	CCAATCCCAGTCACTA
Granulocytes	CCACCTACACGCATCG
Granulocytes	CCACCTAGTAACGACG
Granulocytes	CCACTACGTTCACCTC
Granulocytes	CCAGCGAAGACTAGGC
Granulocytes	CCCAATCTCTACCAGA
Granulocytes	CCCAGTTCAATCCAAC
Granulocytes	CCCAGTTCACTTAACG
Granulocytes	CCCAGTTTCTTGACGA
Granulocytes	CCCTCCTAGAGTGAGA
Granulocytes	CCGGGATCATGCCCGA
Granulocytes	CCGGGATGTTCTCATT
Granulocytes	CCGGGATTCAACGAAA
Granulocytes	CCGGTAGAGGTGATTA
Granulocytes	CCGGTAGGTCGCCATG
Granulocytes	CCGGTAGGTGTGAATA
Granulocytes	CCGTACTCACGGCGTT
Granulocytes	CCTAGCTAGAGAGCTC
Granulocytes	CCTAGCTCAGCTGTTA
Granulocytes	CCTATTATCACCAGGC
Granulocytes	CCTCTGACAGCCTGTG
Granulocytes	CCTCTGACAGCTTAAC
Granulocytes	CCTCTGAGTGCCTGTG
Granulocytes	CCTTACGGTGTCAATC
Granulocytes	CCTTACGGTGTGGCTC
Granulocytes	CGAACATAGACACGAC
Granulocytes	CGAACATGTTGAACTC
Granulocytes	CGAACATTCGTCCGTT
Granulocytes	CGAATGTCAGGGTACA
Granulocytes	CGACCTTGTGAACCTT
Granulocytes	CGACTTCGTAAGTTCC
Granulocytes	CGAGAAGAGGTGCTAG
Granulocytes	CGAGAAGCAAAGTCAA
Granulocytes	CGAGCCACAAGCGTAG
Granulocytes	CGAGCCAGTAAATGAC
Granulocytes	CGATGTAGTGAGTGAC
Granulocytes	CGCGGTAAGACACTAA
Granulocytes	CGCGGTACAGGAATGC
Granulocytes	CGCTATCTCGGAGCAA
Granulocytes	CGCTGGAAGCAGCGTA
Granulocytes	CGCTGGACACAGGCCT
Granulocytes	CGCTTCAGTTTAAGCC
Granulocytes	CGGACACTCGAACGGA
Granulocytes	CGGACACTCGGCTTGG
Granulocytes	CGGACGTAGAATTCCC
Granulocytes	CGGACGTCACCAGCAC
Granulocytes	CGGACGTCAGGTCCAC
Granulocytes	CGGACGTGTGTGGTTT
Granulocytes	CGGACTGCAAACCCAT
Granulocytes	CGGACTGGTGTCGCTG
Granulocytes	CGGAGCTCAGACAGGT
Granulocytes	CGGAGCTCATGGATGG
Granulocytes	CGGAGTCCACAACGCC
Granulocytes	CGGAGTCTCCTGCTTG
Granulocytes	CGGAGTCTCGTATCAG
Granulocytes	CGGCTAGTCGCCAGCA
Granulocytes	CGGCTAGTCTTTACGT
Granulocytes	CGGGTCAAGATTACCC
Granulocytes	CGGTTAAAGAAACGCC
Granulocytes	CGGTTAAGTCTAGGTT
Granulocytes	CGTAGCGCAAACTGCT
Granulocytes	CGTAGCGTCTGGGCCA
Granulocytes	CGTAGGCTCAACGGCC
Granulocytes	CGTCACTCACCACGTG
Granulocytes	CGTCACTCATGTAAGA
Granulocytes	CGTCACTGTATCAGTC
Granulocytes	CGTCAGGAGGCAGTCA
Granulocytes	CGTCAGGCAATAGCAA
Granulocytes	CGTCAGGCAGATCTGT
Granulocytes	CGTCCATAGCCAGTAG
Granulocytes	CGTCCATCAGGTCGTC
Granulocytes	CGTCCATTCACCTTAT
Granulocytes	CGTCTACTCAGAGGTG
Granulocytes	CGTTAGAAGAAGATTC
Granulocytes	CGTTAGACACAGCCCA
Granulocytes	CGTTAGACACCTATCC
Granulocytes	CGTTCTGAGCCTATGT
Granulocytes	CGTTGGGCAAGCGTAG
Granulocytes	CGTTGGGCAAGGCTCC
Granulocytes	CGTTGGGCACGAGAGT
Granulocytes	CGTTGGGTCAGGCAAG
Granulocytes	CGTTGGGTCCCTAACC
Granulocytes	CGTTGGGTCCTAGGGC
Granulocytes	CTAACTTGTCATGCCG
Granulocytes	CTAAGACGTAAATGAC
Granulocytes	CTAAGACGTGACGCCT
Granulocytes	CTACACCTCTGAGTGT
Granulocytes	CTACATTCATCATCCC
Granulocytes	CTACATTGTCGCGGTT
Granulocytes	CTACATTGTTCGCGAC
Granulocytes	CTACCCAGTCATCGGC
Granulocytes	CTACGTCAGCAGCGTA
Granulocytes	CTACGTCTCTGCTGTC
Granulocytes	CTAGAGTGTGCAGTAG
Granulocytes	CTAGCCTAGCTATGCT
Granulocytes	CTAGCCTCAATAGCGG
Granulocytes	CTAGCCTTCAGTGCAT
Granulocytes	CTCACACTCAGCGACC
Granulocytes	CTCAGAATCTCCAACC
Granulocytes	CTCATTAGTAGCAAAT
Granulocytes	CTCCTAGAGACCTTTG
Granulocytes	CTCCTAGTCGGTCCGA
Granulocytes	CTCGAGGCACGGTAGA
Granulocytes	CTCGGGAAGTGCAAGC
Granulocytes	CTCGTACGTAAAGGAG
Granulocytes	CTCGTCATCTGTCTCG
Granulocytes	CTCTAATCAAACTGCT
Granulocytes	CTCTAATTCAAACAAG
Granulocytes	CTCTACGGTATCTGCA
Granulocytes	CTCTACGGTCCAAGTT
Granulocytes	CTCTACGTCAACCATG
Granulocytes	CTCTACGTCACCAGGC
Granulocytes	CTCTACGTCTTTACGT
Granulocytes	CTCTGGTCATACGCTA
Granulocytes	CTCTGGTTCCTACAGA
Granulocytes	CTGATAGAGTCCCACG
Granulocytes	CTGATAGGTAGCACGA
Granulocytes	CTGATCCAGTCTTGCA
Granulocytes	CTGATCCCATACGCCG
Granulocytes	CTGATCCTCTGTACGA
Granulocytes	CTGCCTACACGGTTTA
Granulocytes	CTGCCTAGTTACCAGT
Granulocytes	CTGCCTAGTTGGTTTG
Granulocytes	CTGCCTATCAGGTTCA
Granulocytes	CTGCGGAGTCACCCAG
Granulocytes	CTGGTCTAGTCGATAA
Granulocytes	CTGGTCTCATGCCTTC
Granulocytes	CTGTGCTAGGAGTACC
Granulocytes	CTGTGCTCACATAACC
Granulocytes	CTGTGCTCAGCTTCGG
Granulocytes	CTGTGCTGTCTAGCGC
Granulocytes	CTGTTTACATGAACCT
Granulocytes	CTGTTTAGTCGACTGC
Granulocytes	CTTAACTCAGACACTT
Granulocytes	CTTAACTGTGTAAGTA
Granulocytes	CTTACCGAGATACACA
Granulocytes	CTTACCGAGCAATATG
Granulocytes	CTTACCGAGTGCGATG
Granulocytes	CTTACCGGTATGGTTC
Granulocytes	CTTCTCTAGTACACCT
Granulocytes	CTTCTCTCAGCTTCGG
Granulocytes	CTTCTCTTCTGCCAGG
Granulocytes	CTTGGCTTCTCGGACG
Granulocytes	CTTTGCGCATGTCGAT
Granulocytes	CTTTGCGTCCGGCACA
Granulocytes	GAAACTCCACAGACTT
Granulocytes	GAAATGACACTCAGGC
Granulocytes	GAAATGACATTTCAGG
Granulocytes	GAAATGAGTTACGACT
Granulocytes	GAAATGATCAGAGACG
Granulocytes	GAACATCCAAATCCGT
Granulocytes	GAACCTATCAGAGGTG
Granulocytes	GAAGCAGAGAAGGTTT
Granulocytes	GAAGCAGGTTAAGAAC
Granulocytes	GAAGCAGGTTTGTTTC
Granulocytes	GAATGAAAGCTAAGAT
Granulocytes	GAATGAACACATTCGA
Granulocytes	GAATGAAGTCTAAAGA
Granulocytes	GACACGCAGAAGGTGA
Granulocytes	GACACGCAGAGGTAGA
Granulocytes	GACACGCCAAGCCATT
Granulocytes	GACACGCGTCTAAAGA
Granulocytes	GACGCGTGTACATGTC
Granulocytes	GACGCGTGTCCGTTAA
Granulocytes	GACGCGTTCACAAACC
Granulocytes	GACGCGTTCTATGTGG
Granulocytes	GACGTGCCAATCTGCA
Granulocytes	GACGTGCGTATATCCG
Granulocytes	GACGTGCGTGCTTCTC
Granulocytes	GACGTTAGTGTTTGGT
Granulocytes	GACTAACCAACACGCC
Granulocytes	GACTAACGTCTAACGT
Granulocytes	GACTGCGGTCCATGAT
Granulocytes	GACTGCGGTCGCTTTC
Granulocytes	GAGGTGAAGGTGCACA
Granulocytes	GAGTCCGGTAAGTTCC
Granulocytes	GATCGCGTCGCATGAT
Granulocytes	GATCGTACATTCGACA
Granulocytes	GATCTAGCACCCATTC
Granulocytes	GATCTAGGTTCAGTAC
Granulocytes	GATGAAAAGAAGGGTA
Granulocytes	GATGAAATCCATTCTA
Granulocytes	GATGAGGCAACGCACC
Granulocytes	GATGCTACAGGGCATA
Granulocytes	GATGCTAGTCTGCGGT
Granulocytes	GATGCTATCAACACAC
Granulocytes	GATTCAGCAGTAAGAT
Granulocytes	GATTCAGTCGTCCAGG
Granulocytes	GCAAACTGTCGGCTCA
Granulocytes	GCAAACTTCGCGCCAA
Granulocytes	GCACTCTAGTATGACA
Granulocytes	GCACTCTTCAGTGTTG
Granulocytes	GCAGCCAAGCGAGAAA
Granulocytes	GCAGTTACAAGGCTCC
Granulocytes	GCATGATTCGGATGGA
Granulocytes	GCATGCGAGGTGCTAG
Granulocytes	GCATGCGGTACCGTAT
Granulocytes	GCATGTAGTAAGCACG
Granulocytes	GCATGTAGTACAGTGG
Granulocytes	GCCAAATAGTGCCATT
Granulocytes	GCCAAATCAAATACAG
Granulocytes	GCCAAATGTCACTTCC
Granulocytes	GCCTCTAGTCGGATCC
Granulocytes	GCGACCAGTCTGATTG
Granulocytes	GCGAGAAAGATGTTAG
Granulocytes	GCGAGAACAGTCCTTC
Granulocytes	GCGAGAAGTGAGTATA
Granulocytes	GCGCAACAGCGTTCCG
Granulocytes	GCGCAACAGTAGATGT
Granulocytes	GCGCAACTCGCCTGAG
Granulocytes	GCGCAGTTCTCGAGTA
Granulocytes	GCTCTGTCACGGTGTC
Granulocytes	GCTGCAGAGAAGAAGC
Granulocytes	GCTGCAGAGGCCCGTT
Granulocytes	GCTGCAGGTAGCGATG
Granulocytes	GCTGCAGGTTAAGAAC
Granulocytes	GCTGCGAAGCAGGTCA
Granulocytes	GCTGCGAGTCTCTTAT
Granulocytes	GCTGCTTAGCCTCGTG
Granulocytes	GCTGCTTCAGGGTATG
Granulocytes	GCTGCTTCAGGTCTCG
Granulocytes	GCTGCTTTCGGTGTCG
Granulocytes	GCTGGGTAGCAGACTG
Granulocytes	GCTGGGTAGTCCGGTC
Granulocytes	GCTGGGTCATGTTGAC
Granulocytes	GCTTCCATCCCATTTA
Granulocytes	GCTTCCATCTAGCACA
Granulocytes	GGAAAGCAGAATTCCC
Granulocytes	GGAAAGCCAATGTAAG
Granulocytes	GGAACTTGTGTTTGGT
Granulocytes	GGAACTTTCGCCAGCA
Granulocytes	GGAATAAGTGACGCCT
Granulocytes	GGACAAGAGCCGCCTA
Granulocytes	GGACAAGCAGCTGCTG
Granulocytes	GGACAAGGTTGTACAC
Granulocytes	GGACAAGTCACCTTAT
Granulocytes	GGACAGAAGGCAGGTT
Granulocytes	GGACAGATCTTGTATC
Granulocytes	GGACATTAGAAACCAT
Granulocytes	GGACGTCGTTCAGTAC
Granulocytes	GGAGCAACATCTATGG
Granulocytes	GGATGTTCAAGCCCAC
Granulocytes	GGATTACGTGTTTGTG
Granulocytes	GGATTACTCCAGTATG
Granulocytes	GGCAATTCAATAGCGG
Granulocytes	GGCAATTGTCTTGCGG
Granulocytes	GGCGACTTCGGTCTAA
Granulocytes	GGCGTGTTCCCTTGTG
Granulocytes	GGCTCGACAGATAATG
Granulocytes	GGGAATGGTACGAAAT
Granulocytes	GGGAATGGTGGTTTCA
Granulocytes	GGGAATGGTTGAGTTC
Granulocytes	GGGAATGTCGTCGTTC
Granulocytes	GGGACCTCAGCGTCCA
Granulocytes	GGGACCTGTACTTCTT
Granulocytes	GGGAGATCAAGCCCAC
Granulocytes	GGGAGATCAGACTCGC
Granulocytes	GGGAGATTCACAGTAC
Granulocytes	GGGAGATTCAGTGTTG
Granulocytes	GGGATGAAGGCTCAGA
Granulocytes	GGGATGAGTGTGGCTC
Granulocytes	GGGCATCTCTTTAGTC
Granulocytes	GGGTCTGAGAAGGTGA
Granulocytes	GGTATTGAGTAATCCC
Granulocytes	GGTGCGTAGAGGTTGC
Granulocytes	GGTGTTACATAGACTC
Granulocytes	GTAACGTCAGTTCCCT
Granulocytes	GTAACGTCATGCATGT
Granulocytes	GTAACGTGTATCAGTC
Granulocytes	GTAACGTTCTGTCTAT
Granulocytes	GTAACTGCAGATCTGT
Granulocytes	GTACGTATCTGGCGTG
Granulocytes	GTACTTTTCGGCGCAT
Granulocytes	GTAGTCAAGGGCATGT
Granulocytes	GTATCTTAGGGATACC
Granulocytes	GTATCTTCATTAGGCT
Granulocytes	GTATTCTAGGAGTTTA
Granulocytes	GTATTCTTCAACACTG
Granulocytes	GTCAAGTGTCTGCGGT
Granulocytes	GTCAAGTTCTCAAGTG
Granulocytes	GTCACAAAGGGTATCG
Granulocytes	GTCACAACAGTCGATT
Granulocytes	GTCACGGCACCTATCC
Granulocytes	GTCACGGTCTAACTCT
Granulocytes	GTCATTTCATAGACTC
Granulocytes	GTCCTCAGTAAGGGAA
Granulocytes	GTCCTCATCATATCGG
Granulocytes	GTCGGGTTCAAGCCTA
Granulocytes	GTCGGGTTCGGTTAAC
Granulocytes	GTCGTAAAGAATGTGT
Granulocytes	GTCTCGTTCTAACTGG
Granulocytes	GTCTTCGCACATCCAA
Granulocytes	GTGAAGGCAGGTCTCG
Granulocytes	GTGAAGGCAGGTGCCT
Granulocytes	GTGAAGGGTTACTGAC
Granulocytes	GTGCAGCCAGCCTATA
Granulocytes	GTGCAGCCAGGCTCAC
Granulocytes	GTGCAGCGTCCGTGAC
Granulocytes	GTGCAGCGTTCCATGA
Granulocytes	GTGTGCGCAAGACACG
Granulocytes	GTGTTAGGTAAATGTG
Granulocytes	GTGTTAGGTTGGTTTG
Granulocytes	GTGTTAGTCCGCATCT
Granulocytes	GTTAAGCAGTTAACGA
Granulocytes	GTTAAGCCAATTGCTG
Granulocytes	GTTAAGCCACCATGTA
Granulocytes	GTTACAGGTCAAAGCG
Granulocytes	GTTCTCGCAAGGACTG
Granulocytes	GTTCTCGGTTTGACTG
Granulocytes	GTTTCTACATCACGTA
Granulocytes	TAAACCGCACTGAAGG
Granulocytes	TAAACCGCATGATCCA
Granulocytes	TAAACCGTCAACTCTT
Granulocytes	TAAGAGAGTACACCGC
Granulocytes	TAAGTGCCAAACCCAT
Granulocytes	TAAGTGCTCCTTCAAT
Granulocytes	TAAGTGCTCGGTGTCG
Granulocytes	TACAGTGAGGATGCGT
Granulocytes	TACCTATCAGTGAGTG
Granulocytes	TACCTATGTCAGAAGC
Granulocytes	TACCTATTCCTTGACC
Granulocytes	TACCTTAGTACAGCAG
Granulocytes	TACGGATGTTGTTTGG
Granulocytes	TACGGATTCATGTCTT
Granulocytes	TACGGGCAGTGAATTG
Granulocytes	TACGGTAAGGAGTTTA
Granulocytes	TACGGTACATTGAGCT
Granulocytes	TACGGTAGTAAGTAGT
Granulocytes	TACGGTAGTCACTGGC
Granulocytes	TACGGTAGTTCAGCGC
Granulocytes	TACTCATCACGGCGTT
Granulocytes	TACTCATCAGTACACT
Granulocytes	TACTCGCGTCGCTTTC
Granulocytes	TACTTACTCAAACAAG
Granulocytes	TACTTGTCAATAGCAA
Granulocytes	TACTTGTTCGTCACGG
Granulocytes	TAGACCACAGTGAGTG
Granulocytes	TAGAGCTCACCGCTAG
Granulocytes	TAGAGCTTCATCGCTC
Granulocytes	TAGAGCTTCATTGCCC
Granulocytes	TAGCCGGTCTTGACGA
Granulocytes	TAGGCATGTGGTGTAG
Granulocytes	TAGTGGTAGACTCGGA
Granulocytes	TAGTGGTTCAACACAC
Granulocytes	TAGTTGGAGCGTGAGT
Granulocytes	TAGTTGGAGTCGAGTG
Granulocytes	TATCAGGAGTGTTGAA
Granulocytes	TATCAGGCACCGATAT
Granulocytes	TATCTCAAGATATGCA
Granulocytes	TATTACCGTAGCGTAG
Granulocytes	TATTACCGTTACGTCA
Granulocytes	TATTACCGTTGGTTTG
Granulocytes	TCAATCTCAGCGTTCG
Granulocytes	TCACAAGTCCACGCAG
Granulocytes	TCACGAAAGTGTCCAT
Granulocytes	TCACGAACACCAGCAC
Granulocytes	TCAGATGCAAAGTGCG
Granulocytes	TCAGATGCAATAGCGG
Granulocytes	TCAGGATAGACCTTTG
Granulocytes	TCAGGATAGCTCAACT
Granulocytes	TCAGGATAGTATCGAA
Granulocytes	TCAGGTAAGACTAAGT
Granulocytes	TCAGGTAAGGCATTGG
Granulocytes	TCAGGTACAAGGTGTG
Granulocytes	TCAGGTACATCAGTCA
Granulocytes	TCAGGTATCCTTTACA
Granulocytes	TCAGGTATCGGCGGTT
Granulocytes	TCATTACGTAATAGCA
Granulocytes	TCATTACGTGCAACGA
Granulocytes	TCATTACGTTTCGCTC
Granulocytes	TCCACACGTATAGTAG
Granulocytes	TCCACACTCCAATGGT
Granulocytes	TCCCGATAGCTGCAAG
Granulocytes	TCGCGAGAGACAGACC
Granulocytes	TCGCGAGCATTCTCAT
Granulocytes	TCGCGAGTCAGCACAT
Granulocytes	TCGCGTTAGCGTAATA
Granulocytes	TCGCGTTGTTCGAATC
Granulocytes	TCGGGACCAAGTTAAG
Granulocytes	TCGTACCAGGCGTACA
Granulocytes	TCGTACCAGTGGGCTA
Granulocytes	TCGTAGACAAGAAGAG
Granulocytes	TCTCATATCCCGGATG
Granulocytes	TCTCTAACATGGTCTA
Granulocytes	TCTGAGAAGTTGTAGA
Granulocytes	TCTGGAACATACGCCG
Granulocytes	TCTTCGGCAACGATGG
Granulocytes	TCTTCGGCATGACATC
Granulocytes	TCTTTCCAGATATGCA
Granulocytes	TCTTTCCCAATCGGTT
Granulocytes	TCTTTCCTCAGCAACT
Granulocytes	TGACAACAGCCTATGT
Granulocytes	TGACGGCAGGACTGGT
Granulocytes	TGACGGCTCACCCTCA
Granulocytes	TGACGGCTCCTTTCTC
Granulocytes	TGACTAGAGGTGCAAC
Granulocytes	TGACTTTGTAAACCTC
Granulocytes	TGAGAGGAGAGGGCTT
Granulocytes	TGAGCATGTACCGGCT
Granulocytes	TGAGCATTCAGAGGTG
Granulocytes	TGAGCATTCTTGGGTA
Granulocytes	TGAGCCGAGTGAAGAG
Granulocytes	TGAGCCGCATGTAGTC
Granulocytes	TGATTTCAGGGTCGAT
Granulocytes	TGATTTCTCTAGAGTC
Granulocytes	TGCCCTACACAGAGGT
Granulocytes	TGCCCTATCACCATAG
Granulocytes	TGCCCTATCGGAAATA
Granulocytes	TGCGCAGGTTCAACCA
Granulocytes	TGCGCAGTCAGGCCCA
Granulocytes	TGCGGGTAGTGTGAAT
Granulocytes	TGCGTGGTCAGTGTTG
Granulocytes	TGCGTGGTCCCTCAGT
Granulocytes	TGCGTGGTCGCGTAGC
Granulocytes	TGCGTGGTCTTACCGC
Granulocytes	TGCTGCTAGTTACCCA
Granulocytes	TGCTGCTGTCTCGTTC
Granulocytes	TGCTGCTTCACTCTTA
Granulocytes	TGGACGCTCAACACTG
Granulocytes	TGGCCAGAGTTAGGTA
Granulocytes	TGGCGCACAAGTTGTC
Granulocytes	TGGCTGGTCTAACTCT
Granulocytes	TGGGAAGAGATATACG
Granulocytes	TGGTTCCCAAACTGCT
Granulocytes	TGGTTCCTCGCGTTTC
Granulocytes	TGGTTCCTCTAACGGT
Granulocytes	TGTATTCAGAGACGAA
Granulocytes	TGTATTCGTGTGACCC
Granulocytes	TGTCCCATCGGCGGTT
Granulocytes	TGTGGTAAGATGTGGC
Granulocytes	TGTGTTTAGATGTTAG
Granulocytes	TGTTCCGCAGATCTGT
Granulocytes	TGTTCCGGTGCGATAG
Granulocytes	TTAACTCGTCTTGATG
Granulocytes	TTAGGACGTGGGTATG
Granulocytes	TTAGTTCCAAACAACA
Granulocytes	TTAGTTCCAGGCAGTA
Granulocytes	TTAGTTCTCTTGAGAC
Granulocytes	TTATGCTCAATGGAGC
Granulocytes	TTATGCTGTAAGTGGC
Granulocytes	TTATGCTTCGCGTTTC
Granulocytes	TTCCCAGGTAGCGTAG
Granulocytes	TTCGGTCTCTCTGAGA
Granulocytes	TTCTACAAGACAGAGA
Granulocytes	TTCTACAGTTGATTGC
Granulocytes	TTCTCAAAGCACAGGT
Granulocytes	TTCTCAACATCCGGGT
Granulocytes	TTCTCAATCAGAGCTT
Granulocytes	TTCTCCTAGACGCTTT
Granulocytes	TTCTCCTAGATAGGAG
Granulocytes	TTCTCCTGTTGTGGAG
Granulocytes	TTCTTAGGTTCCCTTG
Granulocytes	TTCTTAGTCTCTAAGG
Granulocytes	TTGAACGGTAGCGTGA
Granulocytes	TTGAACGGTGTCTGAT
Granulocytes	TTGACTTAGCCGTCGT
Granulocytes	TTGACTTGTCCCGACA
Granulocytes	TTGACTTTCAAGGCTT
Granulocytes	TTGCGTCAGGCTCTTA
Granulocytes	TTTATGCGTATTCGTG
Granulocytes	TTTATGCTCAGTTAGC
Granulocytes	TTTGCGCCAAGGACTG
Granulocytes	TTTGCGCCAAGGTGTG
Granulocytes	TTTGGTTTCATCGCTC
Granulocytes	TTTGTCAGTCTCATCC
MAIT	AAAGATGAGCACCGTC
MAIT	AAATGCCGTCCTCCAT
MAIT	AAATGCCGTGTCGCTG
MAIT	AAGCCGCTCGCCCTTA
MAIT	AAGGCAGTCTCGTTTA
MAIT	ACACCCTAGCGATGAC
MAIT	ACACTGATCTGAGTGT
MAIT	ACGAGCCAGGAGTAGA
MAIT	ACGAGCCAGGCCCGTT
MAIT	ACGAGGAAGCGTCAAG
MAIT	ACGAGGACACTTACGA
MAIT	ACGATACCAGCTGTGC
MAIT	ACGATGTCATGGATGG
MAIT	ACGATGTGTACATCCA
MAIT	ACGCAGCCACCGTTGG
MAIT	ACGCCAGCACTGCCAG
MAIT	ACTGAACTCGTTGCCT
MAIT	ACTGATGTCTCACATT
MAIT	ACTGTCCCAGGGATTG
MAIT	ACTGTCCCATCACAAC
MAIT	ACTGTCCTCGTGGGAA
MAIT	AGCATACAGCTAAGAT
MAIT	AGGCCACGTCCAGTGC
MAIT	AGGGATGAGGACATTA
MAIT	AGTCTTTAGGTCGGAT
MAIT	AGTGAGGTCGCAAGCC
MAIT	ATAACGCAGCTATGCT
MAIT	ATAAGAGGTGACGCCT
MAIT	ATCACGAGTCTAACGT
MAIT	ATCGAGTGTTACGGAG
MAIT	ATCGAGTGTTGGTAAA
MAIT	ATCTGCCCATTATCTC
MAIT	ATGAGGGGTTGGACCC
MAIT	ATGAGGGTCAGCTTAG
MAIT	ATTACTCTCAATCACG
MAIT	ATTTCTGTCTATGTGG
MAIT	CAACCAAGTCACCTAA
MAIT	CAACTAGCAGTTCATG
MAIT	CAAGATCAGAGACTTA
MAIT	CAAGGCCTCGTCGTTC
MAIT	CAAGTTGGTGAGGCTA
MAIT	CACACCTGTTACCAGT
MAIT	CAGAATCCACGCCAGT
MAIT	CAGCAGCTCTCTAGGA
MAIT	CAGCGACAGATAGCAT
MAIT	CAGCGACCAAGGTTTC
MAIT	CAGCTGGTCCCACTTG
MAIT	CATATGGTCGTAGGTT
MAIT	CCAGCGAAGCGTTTAC
MAIT	CCAGCGATCTTCATGT
MAIT	CCATTCGGTGTTCTTT
MAIT	CCCAATCTCCCATTAT
MAIT	CCGGGATAGACTAAGT
MAIT	CCGGTAGTCTTGCAAG
MAIT	CCGTGGAGTAGCAAAT
MAIT	CCTACACGTGACAAAT
MAIT	CCTATTATCCGCGTTT
MAIT	CGACTTCGTGACTCAT
MAIT	CGAGCACCACGGTAGA
MAIT	CGATTGACAGCCACCA
MAIT	CGCTGGACACAGGTTT
MAIT	CGGACACCAAATCCGT
MAIT	CGGACACGTAGCACGA
MAIT	CTAGAGTAGGCCGAAT
MAIT	CTCACACAGGACAGCT
MAIT	CTCACACAGGTGTGGT
MAIT	CTCATTAGTCTAGCCG
MAIT	CTGAAGTCACTTAACG
MAIT	CTGATCCTCTATCCCG
MAIT	CTGCTGTAGCGCTTAT
MAIT	CTGGTCTAGTTAGCGG
MAIT	CTGTTTAAGACTTTCG
MAIT	CTGTTTAAGGCCCTTG
MAIT	CTGTTTATCACTTCAT
MAIT	GAAATGAAGATGTTAG
MAIT	GAACATCTCTAGCACA
MAIT	GAATAAGAGAGCTGGT
MAIT	GAATAAGTCCGCAGTG
MAIT	GACAGAGTCCGCAGTG
MAIT	GACCAATGTTGGAGGT
MAIT	GACTACATCCCTAATT
MAIT	GATCAGTAGCTGCCCA
MAIT	GATCGCGGTCCGCTGA
MAIT	GATGCTAAGTGAATTG
MAIT	GCACTCTGTACGCACC
MAIT	GCAGCCAAGGCCCTTG
MAIT	GCATGCGGTCGAGTTT
MAIT	GCGCAACCAAGGACAC
MAIT	GCTCTGTCAAGTTCTG
MAIT	GCTCTGTCAGCAGTTT
MAIT	GCTGCAGAGCAGATCG
MAIT	GGAATAATCGCACTCT
MAIT	GGATGTTTCTGCCAGG
MAIT	GGCGACTAGACTCGGA
MAIT	GGCGACTTCCGTTGCT
MAIT	GGCTCGAGTCGGCATC
MAIT	GGCTGGTTCTCGGACG
MAIT	GGGAATGCAATGACCT
MAIT	GGGAGATGTCTCTTTA
MAIT	GGGATGACACCCAGTG
MAIT	GGTGAAGCAAACCCAT
MAIT	GGTGAAGCATTGGGCC
MAIT	GGTGCGTGTTAAAGAC
MAIT	GTAACGTAGGCCCTCA
MAIT	GTACGTACAGCTGCTG
MAIT	GTACTTTCACGGTGTC
MAIT	GTAGGCCAGAATGTGT
MAIT	GTGCATAGTACGCTGC
MAIT	GTGTTAGAGCTGTTCA
MAIT	GTTAAGCAGAGGTTGC
MAIT	GTTAAGCAGCAGACTG
MAIT	GTTACAGTCATAGCAC
MAIT	TACGGGCGTGAGGCTA
MAIT	TACGGGCTCCCAAGAT
MAIT	TACGGGCTCGCCTGTT
MAIT	TACTCATTCTTCGGTC
MAIT	TAGAGCTAGAACAATC
MAIT	TAGTTGGCAGATAATG
MAIT	TCAGATGGTATTCGTG
MAIT	TCAGCAATCAAACAAG
MAIT	TCAGCAATCTCAAACG
MAIT	TCAGGATGTTTCGCTC
MAIT	TCAGGATTCGCCATAA
MAIT	TCATTTGAGTCACGCC
MAIT	TCTGAGAAGCGCCTTG
MAIT	TGAAAGAGTTCAGTAC
MAIT	TGACGGCTCGTATCAG
MAIT	TGACGGCTCTCTAAGG
MAIT	TGAGAGGCACATGGGA
MAIT	TGCGGGTGTAGGCTGA
MAIT	TGCGGGTTCTTACCTA
MAIT	TGGCGCAAGATGCCTT
MAIT	TGGGAAGAGCTACCTA
MAIT	TGGGCGTTCGTAGGTT
MAIT	TGGTTCCAGGTCGGAT
MAIT	TTCCCAGCAAAGCGGT
MAIT	TTCCCAGTCTTGCCGT
MAIT	TTCGAAGAGATGGGTC
MAIT	TTCGAAGTCGCAGGCT
MAIT	TTGACTTTCCAAATGC
MAIT	TTGGCAACATTGGGCC
MAIT	TTTACTGGTTCCACGG
MAIT	TTTATGCCAGTAGAGC
Monocytes	AAACCTGTCATGGTCA
Monocytes	AAACGGGGTAACGTTC
Monocytes	AAACGGGGTAAGTTCC
Monocytes	AAAGATGAGAAACGAG
Monocytes	AAAGATGAGGTGCAAC
Monocytes	AAAGATGGTGCACCAC
Monocytes	AAATGCCAGTCCAGGA
Monocytes	AACCGCGAGGACGAAA
Monocytes	AACTCTTCACAGTCGC
Monocytes	AACTCTTGTGAGTATA
Monocytes	AACTCTTTCTTCAACT
Monocytes	AAGACCTCACGACTCG
Monocytes	AAGCCGCTCATGTAGC
Monocytes	AAGGCAGCACTCGACG
Monocytes	AATCCAGAGCCCTAAT
Monocytes	AATCGGTCAAGACACG
Monocytes	AATCGGTGTTTAGCTG
Monocytes	AATCGGTTCGGTTCGG
Monocytes	ACACCAAAGATCTGAA
[truncated: 2,058 more rows]
