# Supplementary material for: scQCEA: a framework for annotation and quality control report of single-cell RNA-sequencing data
Source: BMC Genomics. 2023 Jul 6;24:381. doi: 10.1186/s12864-023-09447-6 (PMC10327311; doi:10.1186/s12864-023-09447-6)
Supplement: Supplementary file 2 — Additional file 2: Supplementary file 2. To demonstrate the utility of scQCEA, we apply the workflow to the sixteen gene expression profiles of eight patients with metastatic melanoma, prepared from pre- and post-treatment experimental batches. You can find the QC interactive report at: https://github.com/isarnassiri/scQCEA/tree/Example-of-Application. Download and unzip the OGC_Interactive_QC_Report_P180121.zip file. You can open CLICK_ME.html file without using rStudio/R. [file 12864_2023_9447_MOESM2_ESM.zip › Inputs/10X-gex-grouped/FAI5649A21/P180121-keep_FAI5649A21_Celltype_assignment_toCells_PlusClusters.txt]

geneSet	cell	Freq	cluster
T-cells	AAACCTGAGCAGATCG	1389	1
T-cells	AAACCTGAGTACGATA	1389	1
T-cells	AAACCTGCAAACGTGG	1389	1
T-cells	AAACCTGCATTGAGCT	1389	1
T-cells	AAACGGGAGGCTATCT	1389	1
T-cells	AAACGGGCAATCACAC	1389	1
T-cells	AAACGGGGTAGCACGA	1389	1
T-cells	AAACGGGGTTGTGGAG	1389	1
T-cells	AAACGGGTCTGAGGGA	1389	1
T-cells	AAAGATGAGTTCGCGC	1389	1
T-cells	AAAGATGCACGTCAGC	1389	1
T-cells	AAAGATGCATGAGCGA	1389	1
T-cells	AAAGATGCATGCATGT	1389	1
T-cells	AAAGATGGTACGAAAT	1389	1
T-cells	AAAGATGTCCCTTGCA	1389	1
T-cells	AAAGCAACATCTATGG	1389	1
T-cells	AAAGCAATCTACCTGC	1389	1
T-cells	AAAGTAGCACCCAGTG	1389	1
T-cells	AAAGTAGCACCGTTGG	1389	1
T-cells	AAAGTAGTCGCCTGTT	1389	1
T-cells	AAATGCCAGACCGGAT	1389	1
T-cells	AAATGCCTCATCGCTC	1389	1
T-cells	AACACGTAGGAATTAC	1389	1
T-cells	AACACGTCAAGCGCTC	1389	1
T-cells	AACACGTCAGACGCTC	1389	1
T-cells	AACACGTTCGAGAACG	1389	1
T-cells	AACACGTTCGGTTCGG	1389	1
T-cells	AACCATGGTGAGGCTA	1389	1
T-cells	AACCATGTCGGAGCAA	1389	1
T-cells	AACCGCGAGCAGATCG	1389	1
T-cells	AACCGCGTCTGCTGCT	1389	1
T-cells	AACGTTGAGAAACGAG	1389	1
T-cells	AACGTTGAGAGGGATA	1389	1
T-cells	AACTCAGCAACACGCC	1389	1
T-cells	AACTCAGCATGGTAGG	1389	1
T-cells	AACTCCCCAAGTTCTG	1389	1
T-cells	AACTCTTCATGCGCAC	1389	1
T-cells	AACTCTTTCGCCTGAG	1389	1
T-cells	AACTCTTTCTGTGCAA	1389	1
T-cells	AACTGGTGTAGAAGGA	1389	1
T-cells	AACTGGTGTCCATGAT	1389	1
T-cells	AACTTTCAGCCATCGC	1389	1
T-cells	AACTTTCCAGCGAACA	1389	1
T-cells	AAGACCTAGCAATATG	1389	1
T-cells	AAGACCTCAATAACGA	1389	1
T-cells	AAGACCTCATCCGTGG	1389	1
T-cells	AAGACCTTCCTAGTGA	1389	1
T-cells	AAGCCGCAGCTAGTCT	1389	1
T-cells	AAGCCGCGTTGAGGTG	1389	1
T-cells	AAGGAGCAGTGTTGAA	1389	1
T-cells	AAGGAGCGTAAGAGGA	1389	1
T-cells	AAGGCAGAGAGGACGG	1389	1
T-cells	AAGGCAGCAGCATACT	1389	1
T-cells	AAGGTTCAGAGTCTGG	1389	1
T-cells	AAGGTTCCACAAGTAA	1389	1
T-cells	AAGTCTGAGCGTTTAC	1389	1
T-cells	AAGTCTGAGTCGAGTG	1389	1
T-cells	AAGTCTGGTTTGTGTG	1389	1
T-cells	AATCCAGAGGTGACCA	1389	1
T-cells	AATCGGTCACACCGAC	1389	1
T-cells	ACACCAACAAGCCGCT	1389	1
T-cells	ACACCAACATGGTTGT	1389	1
T-cells	ACACCAAGTCAACATC	1389	1
T-cells	ACACCCTAGAGTCGGT	1389	1
T-cells	ACACCCTAGTGTCCCG	1389	1
T-cells	ACACCCTCACGGTAAG	1389	1
T-cells	ACACCCTGTCGCGGTT	1389	1
T-cells	ACACCCTTCTCCAGGG	1389	1
T-cells	ACACCGGAGATCCGAG	1389	1
T-cells	ACACCGGAGCAAATCA	1389	1
T-cells	ACACCGGTCATTGCCC	1389	1
T-cells	ACACTGAAGCTCAACT	1389	1
T-cells	ACACTGAGTACAAGTA	1389	1
T-cells	ACAGCCGAGCCAGGAT	1389	1
T-cells	ACAGCCGTCAACGGCC	1389	1
T-cells	ACAGCTACAGCGAACA	1389	1
T-cells	ACAGCTAGTCCGTTAA	1389	1
T-cells	ACAGCTATCGTACCGG	1389	1
T-cells	ACATACGAGTTATCGC	1389	1
T-cells	ACATACGGTAAGTTCC	1389	1
T-cells	ACATCAGGTAACGACG	1389	1
T-cells	ACATCAGTCGATAGAA	1389	1
T-cells	ACATCAGTCTAACGGT	1389	1
T-cells	ACATGGTAGGAGTTTA	1389	1
T-cells	ACCAGTAAGCTCAACT	1389	1
T-cells	ACCCACTTCACTCTTA	1389	1
T-cells	ACCGTAAAGGCTCTTA	1389	1
T-cells	ACCGTAACAAGTCTGT	1389	1
T-cells	ACCGTAATCTAGCACA	1389	1
T-cells	ACGAGCCCATTTGCTT	1389	1
T-cells	ACGAGCCTCACAATGC	1389	1
T-cells	ACGATACTCCACTGGG	1389	1
T-cells	ACGATGTGTGGTCCGT	1389	1
T-cells	ACGCCAGAGATGTGTA	1389	1
T-cells	ACGCCAGAGGGTGTTG	1389	1
T-cells	ACGCCAGGTTACCAGT	1389	1
T-cells	ACGCCAGTCAACACTG	1389	1
T-cells	ACGCCAGTCAGCACAT	1389	1
T-cells	ACGCCAGTCCGTAGGC	1389	1
T-cells	ACGCCAGTCGCTGATA	1389	1
T-cells	ACGCCGAAGAGTACCG	1389	1
T-cells	ACGCCGAAGCCCAATT	1389	1
T-cells	ACGCCGACACGCCAGT	1389	1
T-cells	ACGCCGACAGCAGTTT	1389	1
T-cells	ACGGAGACATCGGACC	1389	1
T-cells	ACGGAGAGTAGGAGTC	1389	1
T-cells	ACGGCCACAGGATCGA	1389	1
T-cells	ACGGCCAGTGTGACGA	1389	1
T-cells	ACGGGCTCATCGGACC	1389	1
T-cells	ACGGGCTCATGCCTTC	1389	1
T-cells	ACGGGCTGTGATGTGG	1389	1
T-cells	ACGGGCTTCTGTTGAG	1389	1
T-cells	ACGGGTCAGCTAGTGG	1389	1
T-cells	ACGGGTCTCTAAGCCA	1389	1
T-cells	ACGGGTCTCTCTTGAT	1389	1
T-cells	ACGGGTCTCTTCAACT	1389	1
T-cells	ACGTCAAAGAAGGACA	1389	1
T-cells	ACGTCAACATGGTTGT	1389	1
T-cells	ACTGAACAGTGGAGAA	1389	1
T-cells	ACTGAACTCACGCATA	1389	1
T-cells	ACTGAGTGTCTCAACA	1389	1
T-cells	ACTGATGCACTGTGTA	1389	1
T-cells	ACTGATGCATAGAAAC	1389	1
T-cells	ACTGCTCCATCCTTGC	1389	1
T-cells	ACTGCTCGTGCCTGCA	1389	1
T-cells	ACTGCTCTCCAATGGT	1389	1
T-cells	ACTGTCCCAATGGATA	1389	1
T-cells	ACTGTCCGTACTCTCC	1389	1
T-cells	ACTGTCCGTCCATGAT	1389	1
T-cells	ACTGTCCTCTCTTGAT	1389	1
T-cells	ACTTACTAGATCACGG	1389	1
T-cells	ACTTACTAGTGTACGG	1389	1
T-cells	ACTTACTCAAGTCATC	1389	1
T-cells	ACTTGTTCAAGTTGTC	1389	1
T-cells	ACTTGTTCACGACGAA	1389	1
T-cells	ACTTGTTCATCTCCCA	1389	1
T-cells	ACTTGTTGTATCAGTC	1389	1
T-cells	ACTTTCAAGCGCTTAT	1389	1
T-cells	ACTTTCACATGACGGA	1389	1
T-cells	ACTTTCACATGTTCCC	1389	1
T-cells	ACTTTCAGTAGTGAAT	1389	1
T-cells	ACTTTCATCGCCAGCA	1389	1
T-cells	AGAATAGGTTCGGGCT	1389	1
T-cells	AGACGTTAGAGCAATT	1389	1
T-cells	AGACGTTCATATGCTG	1389	1
T-cells	AGAGCGACATCCCACT	1389	1
T-cells	AGAGCGAGTCAACATC	1389	1
T-cells	AGAGCTTGTGCGAAAC	1389	1
T-cells	AGAGTGGGTAAGGGCT	1389	1
T-cells	AGAGTGGTCCAAATGC	1389	1
T-cells	AGAGTGGTCCAGAAGG	1389	1
T-cells	AGAGTGGTCTTGTATC	1389	1
T-cells	AGATCTGCATTCACTT	1389	1
T-cells	AGATCTGGTAAGTTCC	1389	1
T-cells	AGATTGCCACTCGACG	1389	1
T-cells	AGATTGCGTTTGGGCC	1389	1
T-cells	AGATTGCTCCCATTTA	1389	1
T-cells	AGCAGCCGTGCCTTGG	1389	1
T-cells	AGCAGCCTCAACGAAA	1389	1
T-cells	AGCAGCCTCACGCATA	1389	1
T-cells	AGCCTAAAGCCCAGCT	1389	1
T-cells	AGCCTAAAGTGCAAGC	1389	1
T-cells	AGCCTAACAGTAAGCG	1389	1
T-cells	AGCCTAATCACTTACT	1389	1
T-cells	AGCCTAATCATGCAAC	1389	1
T-cells	AGCCTAATCCTTTCTC	1389	1
T-cells	AGCGGTCAGTGGCACA	1389	1
T-cells	AGCGGTCTCTGTTTGT	1389	1
T-cells	AGCGTATGTTGGTTTG	1389	1
T-cells	AGCGTATGTTTGTGTG	1389	1
T-cells	AGCGTATTCGTACCGG	1389	1
T-cells	AGCGTCGAGAGTGAGA	1389	1
T-cells	AGCGTCGCAAAGAATC	1389	1
T-cells	AGCGTCGCATCCGCGA	1389	1
T-cells	AGCGTCGTCTGGCGTG	1389	1
T-cells	AGCTCCTAGCTGCGAA	1389	1
T-cells	AGCTCCTTCAGGTTCA	1389	1
T-cells	AGCTCCTTCTTTACAC	1389	1
T-cells	AGCTCTCAGTGTACCT	1389	1
T-cells	AGCTCTCTCAGTGTTG	1389	1
T-cells	AGCTCTCTCCACGACG	1389	1
T-cells	AGCTCTCTCGCGCCAA	1389	1
T-cells	AGCTTGAAGGCAGGTT	1389	1
T-cells	AGCTTGACATAGAAAC	1389	1
T-cells	AGCTTGAGTACGCACC	1389	1
T-cells	AGCTTGAGTCCAGTTA	1389	1
T-cells	AGGCCACAGCGAGAAA	1389	1
T-cells	AGGCCACCAGCGTAAG	1389	1
T-cells	AGGCCGTAGGAATTAC	1389	1
T-cells	AGGCCGTAGTTAACGA	1389	1
T-cells	AGGGAGTCATCAGTCA	1389	1
T-cells	AGGGTGAAGGCTAGAC	1389	1
T-cells	AGGGTGAGTATATGGA	1389	1
T-cells	AGGTCATAGCCCAACC	1389	1
T-cells	AGGTCATAGGTGCTTT	1389	1
T-cells	AGGTCATAGTCATGCT	1389	1
T-cells	AGGTCATCAGCATACT	1389	1
T-cells	AGGTCATCATTACGAC	1389	1
T-cells	AGGTCATGTGACAAAT	1389	1
T-cells	AGGTCATTCATGTGGT	1389	1
T-cells	AGGTCATTCCAAATGC	1389	1
T-cells	AGGTCATTCTTTACGT	1389	1
T-cells	AGGTCCGAGTGCCATT	1389	1
T-cells	AGGTCCGGTAAGCACG	1389	1
T-cells	AGTAGTCAGAGGGCTT	1389	1
T-cells	AGTAGTCCATCACCCT	1389	1
T-cells	AGTAGTCGTTGTCTTT	1389	1
T-cells	AGTAGTCTCGCTTGTC	1389	1
T-cells	AGTCTTTCAGTATGCT	1389	1
T-cells	AGTCTTTTCCAGTAGT	1389	1
T-cells	AGTCTTTTCGTTACGA	1389	1
T-cells	AGTGAGGTCGATCCCT	1389	1
T-cells	AGTGAGGTCTCATTCA	1389	1
T-cells	AGTGGGACAGATCTGT	1389	1
T-cells	AGTGTCAGTTTGTGTG	1389	1
T-cells	AGTGTCATCCTTAATC	1389	1
T-cells	AGTTGGTAGTTACGGG	1389	1
T-cells	AGTTGGTCACACCGCA	1389	1
T-cells	AGTTGGTGTCCAGTTA	1389	1
T-cells	AGTTGGTTCATCGATG	1389	1
T-cells	ATAACGCAGAGCTATA	1389	1
T-cells	ATAACGCCAGAGTGTG	1389	1
T-cells	ATAACGCGTCGCGTGT	1389	1
T-cells	ATAAGAGCAGGACCCT	1389	1
T-cells	ATAAGAGGTGTAAGTA	1389	1
T-cells	ATAAGAGTCTGATACG	1389	1
T-cells	ATAGACCAGAACTCGG	1389	1
T-cells	ATAGACCCAGGACGTA	1389	1
T-cells	ATAGACCTCACTTATC	1389	1
T-cells	ATAGACCTCTTACCTA	1389	1
T-cells	ATCACGAAGATTACCC	1389	1
T-cells	ATCACGACACTCAGGC	1389	1
T-cells	ATCATCTCAATCCGAT	1389	1
T-cells	ATCATCTCACTGTGTA	1389	1
T-cells	ATCATCTTCCGCGTTT	1389	1
T-cells	ATCATGGAGCTTATCG	1389	1
T-cells	ATCATGGCACACCGAC	1389	1
T-cells	ATCATGGCACCTTGTC	1389	1
T-cells	ATCCACCAGGGTTCCC	1389	1
T-cells	ATCCACCGTTGACGTT	1389	1
T-cells	ATCCGAAAGGACATTA	1389	1
T-cells	ATCCGAATCAGCGACC	1389	1
T-cells	ATCCGAATCGGTTAAC	1389	1
T-cells	ATCGAGTCAAAGTGCG	1389	1
T-cells	ATCGAGTCAAGTCTGT	1389	1
T-cells	ATCGAGTCACACAGAG	1389	1
T-cells	ATCGAGTCATCGGTTA	1389	1
T-cells	ATCGAGTTCATGCTCC	1389	1
T-cells	ATCTACTAGCAATCTC	1389	1
T-cells	ATCTACTAGCGCTCCA	1389	1
T-cells	ATCTACTAGGGTGTTG	1389	1
T-cells	ATCTACTGTCTGATTG	1389	1
T-cells	ATCTACTGTTCATGGT	1389	1
T-cells	ATCTGCCTCCACTCCA	1389	1
T-cells	ATGAGGGAGATCTGAA	1389	1
T-cells	ATGCGATCAGCGATCC	1389	1
T-cells	ATGCGATTCTTTACGT	1389	1
T-cells	ATGGGAGAGCCCGAAA	1389	1
T-cells	ATGTGTGAGGTGGGTT	1389	1
T-cells	ATTACTCAGATATGCA	1389	1
T-cells	ATTACTCAGTACGCGA	1389	1
T-cells	ATTACTCTCGGAGCAA	1389	1
T-cells	ATTATCCCAAAGGTGC	1389	1
T-cells	ATTATCCTCACAGGCC	1389	1
T-cells	ATTCTACAGGTGATAT	1389	1
T-cells	ATTCTACAGTGATCGG	1389	1
T-cells	ATTCTACGTAGCCTCG	1389	1
T-cells	ATTCTACGTTGAACTC	1389	1
T-cells	ATTCTACTCTGGTGTA	1389	1
T-cells	ATTGGACAGGGCATGT	1389	1
T-cells	ATTGGACCAGCATACT	1389	1
T-cells	ATTGGACTCGTGACAT	1389	1
T-cells	ATTGGTGGTCTCTTTA	1389	1
T-cells	ATTGGTGTCAGGCGAA	1389	1
T-cells	ATTGGTGTCTTCCTTC	1389	1
T-cells	ATTGGTGTCTTTCCTC	1389	1
T-cells	ATTTCTGAGAATGTGT	1389	1
T-cells	ATTTCTGCAACTGGCC	1389	1
T-cells	ATTTCTGCAGCGAACA	1389	1
T-cells	ATTTCTGCATCTACGA	1389	1
T-cells	CAACCAAAGAACAACT	1389	1
T-cells	CAACCAACAGCCTTTC	1389	1
T-cells	CAACCAAGTATAAACG	1389	1
T-cells	CAACCAAGTATTCGTG	1389	1
T-cells	CAACCTCAGAGTACAT	1389	1
T-cells	CAACCTCCATGTTGAC	1389	1
T-cells	CAACCTCTCTGATACG	1389	1
T-cells	CAACCTCTCTTCTGGC	1389	1
T-cells	CAACTAGAGTCCGGTC	1389	1
T-cells	CAACTAGGTCGTCTTC	1389	1
T-cells	CAACTAGTCAACGGGA	1389	1
T-cells	CAACTAGTCGCGTTTC	1389	1
T-cells	CAACTAGTCGTCGTTC	1389	1
T-cells	CAAGAAATCATAGCAC	1389	1
T-cells	CAAGATCAGTGGTAGC	1389	1
T-cells	CAAGATCCATACGCTA	1389	1
T-cells	CAAGATCGTCGGCTCA	1389	1
T-cells	CAAGATCTCCTTTCTC	1389	1
T-cells	CAAGGCCAGGCTCTTA	1389	1
T-cells	CAAGGCCCAGACAAAT	1389	1
T-cells	CAAGGCCCAGCTTCGG	1389	1
T-cells	CAAGGCCGTGAAGGCT	1389	1
T-cells	CAAGGCCGTGATGTCT	1389	1
T-cells	CAAGGCCGTGGCTCCA	1389	1
T-cells	CAAGGCCTCACAACGT	1389	1
T-cells	CAAGGCCTCCGGGTGT	1389	1
T-cells	CAAGGCCTCTCATTCA	1389	1
T-cells	CAAGTTGGTGGTAACG	1389	1
T-cells	CACAAACTCAGTACGT	1389	1
T-cells	CACAAACTCCAATGGT	1389	1
T-cells	CACACAAGTGACCAAG	1389	1
T-cells	CACACAATCGGCTACG	1389	1
T-cells	CACACAATCGTGTAGT	1389	1
T-cells	CACACCTGTATTAGCC	1389	1
T-cells	CACACCTGTTTAAGCC	1389	1
T-cells	CACACCTTCGTTGCCT	1389	1
T-cells	CACACTCCACAGGCCT	1389	1
T-cells	CACACTCGTCAGTGGA	1389	1
T-cells	CACAGGCAGCGAAGGG	1389	1
T-cells	CACAGGCCAGGGATTG	1389	1
T-cells	CACAGGCGTCGGCTCA	1389	1
T-cells	CACAGGCTCGGCGGTT	1389	1
T-cells	CACAGTAAGCTGAACG	1389	1
T-cells	CACAGTACATGTTGAC	1389	1
T-cells	CACAGTAGTGCTCTTC	1389	1
T-cells	CACAGTAGTTAAGGGC	1389	1
T-cells	CACATAGAGACCTAGG	1389	1
T-cells	CACATAGAGTTGAGAT	1389	1
T-cells	CACATTTAGCGATCCC	1389	1
T-cells	CACATTTAGTCCATAC	1389	1
T-cells	CACATTTCACTACAGT	1389	1
T-cells	CACCACTAGCTAACTC	1389	1
T-cells	CACCACTAGTCTCCTC	1389	1
T-cells	CACCACTGTAAGAGGA	1389	1
T-cells	CACCACTGTACGCTGC	1389	1
T-cells	CACCACTGTTCGTTGA	1389	1
T-cells	CACCAGGCACCTCGTT	1389	1
T-cells	CACCAGGCAGCTGTTA	1389	1
T-cells	CACCTTGAGCCGCCTA	1389	1
T-cells	CACCTTGCACAGTCGC	1389	1
T-cells	CACCTTGCATTACGAC	1389	1
T-cells	CACTCCACATAAAGGT	1389	1
T-cells	CACTCCAGTCATGCCG	1389	1
T-cells	CACTCCAGTGTGAAAT	1389	1
T-cells	CACTCCATCGCAAGCC	1389	1
T-cells	CAGAATCCAGTCAGAG	1389	1
T-cells	CAGAATCGTGTAACGG	1389	1
T-cells	CAGAATCTCGTAGATC	1389	1
T-cells	CAGAATCTCGTTGCCT	1389	1
T-cells	CAGAGAGCAAAGGCGT	1389	1
T-cells	CAGAGAGCAGACAGGT	1389	1
T-cells	CAGAGAGCATGCCTAA	1389	1
T-cells	CAGAGAGTCGCTAGCG	1389	1
T-cells	CAGAGAGTCGTCCAGG	1389	1
T-cells	CAGATCACAGTACACT	1389	1
T-cells	CAGATCACATGTAGTC	1389	1
T-cells	CAGATCAGTGACTACT	1389	1
T-cells	CAGCAGCGTCGAGTTT	1389	1
T-cells	CAGCAGCGTGCCTGTG	1389	1
T-cells	CAGCAGCTCCAAAGTC	1389	1
T-cells	CAGCAGCTCTGTCTAT	1389	1
T-cells	CAGCATAAGCACCGCT	1389	1
T-cells	CAGCATAGTTCAACCA	1389	1
T-cells	CAGCCGACATTCGACA	1389	1
T-cells	CAGCCGAGTACCCAAT	1389	1
T-cells	CAGCCGAGTCCAGTTA	1389	1
T-cells	CAGCGACGTGTTTGGT	1389	1
T-cells	CAGCGACGTTAAAGAC	1389	1
T-cells	CAGCTAACATACTACG	1389	1
T-cells	CAGCTAAGTTTGACTG	1389	1
T-cells	CAGCTGGAGACTAGAT	1389	1
T-cells	CAGCTGGAGCCGCCTA	1389	1
T-cells	CAGCTGGAGGCCCTTG	1389	1
T-cells	CAGGTGCAGATGTTAG	1389	1
T-cells	CAGGTGCAGTACGTAA	1389	1
T-cells	CAGGTGCCATCTACGA	1389	1
T-cells	CAGGTGCCATGGGAAC	1389	1
T-cells	CAGGTGCGTCACACGC	1389	1
T-cells	CAGGTGCGTTTGACAC	1389	1
T-cells	CAGGTGCTCCTCCTAG	1389	1
T-cells	CAGTAACAGACTAGAT	1389	1
T-cells	CAGTAACCACCTCGGA	1389	1
T-cells	CAGTAACTCAAACGGG	1389	1
T-cells	CAGTCCTAGGATCGCA	1389	1
T-cells	CAGTCCTGTACTCGCG	1389	1
T-cells	CAGTCCTGTAGCGATG	1389	1
T-cells	CAGTCCTGTCGTTGTA	1389	1
T-cells	CAGTCCTTCCTCAATT	1389	1
T-cells	CATATGGTCTAGAGTC	1389	1
T-cells	CATATTCCACAGACAG	1389	1
T-cells	CATATTCCATCTCCCA	1389	1
T-cells	CATATTCGTCTTCAAG	1389	1
T-cells	CATATTCTCAGTGCAT	1389	1
T-cells	CATCAAGTCTGAGGGA	1389	1
T-cells	CATCAGAAGGATGGAA	1389	1
T-cells	CATCCACAGTGCCATT	1389	1
T-cells	CATCGAATCTGTACGA	1389	1
T-cells	CATCGAATCTTACCTA	1389	1
T-cells	CATCGGGCACGTGAGA	1389	1
T-cells	CATCGGGGTCTCAACA	1389	1
T-cells	CATCGGGGTTCGTTGA	1389	1
T-cells	CATCGGGTCGGAAACG	1389	1
T-cells	CATCGGGTCTACTTAC	1389	1
T-cells	CATGACAAGGCCGAAT	1389	1
T-cells	CATGACAAGTGACTCT	1389	1
T-cells	CATGCCTAGACAAAGG	1389	1
T-cells	CATGCCTAGATGCCAG	1389	1
T-cells	CATGCCTGTTGAGTTC	1389	1
T-cells	CATGCCTTCTTTCCTC	1389	1
T-cells	CATGGCGCATTCCTGC	1389	1
T-cells	CATGGCGTCATCGGAT	1389	1
T-cells	CATTATCAGAGGTAGA	1389	1
T-cells	CATTATCTCTGTCAAG	1389	1
T-cells	CATTCGCCAATCTACG	1389	1
T-cells	CATTCGCGTACGCACC	1389	1
T-cells	CATTCGCGTCACAAGG	1389	1
T-cells	CATTCGCTCATTTGGG	1389	1
T-cells	CATTCGCTCCAGTAGT	1389	1
T-cells	CCAATCCAGAGGGATA	1389	1
T-cells	CCAATCCCAGACGCAA	1389	1
T-cells	CCAATCCTCAGAGCTT	1389	1
T-cells	CCACCTATCCTCAACC	1389	1
T-cells	CCACCTATCGTGGTCG	1389	1
T-cells	CCACTACAGCGCTCCA	1389	1
T-cells	CCACTACTCAACACGT	1389	1
T-cells	CCACTACTCGGTCTAA	1389	1
T-cells	CCACTACTCGTACCGG	1389	1
T-cells	CCAGCGACAGTGAGTG	1389	1
T-cells	CCAGCGAGTTCAGCGC	1389	1
T-cells	CCAGCGATCAGTTGAC	1389	1
T-cells	CCATGTCAGAGGGATA	1389	1
T-cells	CCATGTCAGATCCCAT	1389	1
T-cells	CCATGTCCAACTGCTA	1389	1
T-cells	CCATGTCGTAAGTAGT	1389	1
T-cells	CCATTCGAGTCCAGGA	1389	1
T-cells	CCATTCGCAGATCTGT	1389	1
T-cells	CCATTCGCATCACCCT	1389	1
T-cells	CCATTCGGTCTGCCAG	1389	1
T-cells	CCATTCGGTGCGCTTG	1389	1
T-cells	CCATTCGTCTCTGCTG	1389	1
T-cells	CCCAATCGTCTAGCGC	1389	1
T-cells	CCCAATCTCTGTTTGT	1389	1
T-cells	CCCAGTTTCAGCTGGC	1389	1
T-cells	CCCTCCTAGACAATAC	1389	1
T-cells	CCCTCCTAGCACACAG	1389	1
T-cells	CCCTCCTAGGCATTGG	1389	1
T-cells	CCCTCCTAGGCGACAT	1389	1
T-cells	CCCTCCTAGGCTCATT	1389	1
T-cells	CCCTCCTCACAACGCC	1389	1
T-cells	CCCTCCTGTCTGCAAT	1389	1
T-cells	CCGGGATGTTATCACG	1389	1
T-cells	CCGGGATTCAAACGGG	1389	1
T-cells	CCGGTAGAGATCCGAG	1389	1
T-cells	CCGTACTAGTACCGGA	1389	1
T-cells	CCGTACTGTGTGCGTC	1389	1
T-cells	CCGTACTTCAGTCCCT	1389	1
T-cells	CCGTACTTCCAGGGCT	1389	1
T-cells	CCGTACTTCCCTTGCA	1389	1
T-cells	CCGTACTTCGGTTCGG	1389	1
T-cells	CCGTGGACATGCATGT	1389	1
T-cells	CCGTGGAGTAAGAGGA	1389	1
T-cells	CCGTTCAGTGGGTATG	1389	1
T-cells	CCTAAAGGTCACAAGG	1389	1
T-cells	CCTAAAGGTCCCGACA	1389	1
T-cells	CCTAAAGGTTCCCTTG	1389	1
T-cells	CCTAAAGGTTCGTGAT	1389	1
T-cells	CCTAAAGTCAACGGGA	1389	1
T-cells	CCTAAAGTCACAAACC	1389	1
T-cells	CCTACACGTGCGAAAC	1389	1
T-cells	CCTACACTCTCATTCA	1389	1
T-cells	CCTACCAAGAGTACCG	1389	1
T-cells	CCTACCAAGATCCCGC	1389	1
T-cells	CCTACCAGTTACGACT	1389	1
T-cells	CCTACCAGTTCACGGC	1389	1
T-cells	CCTACCATCACAGGCC	1389	1
T-cells	CCTACCATCCGCAAGC	1389	1
T-cells	CCTACCATCCTCATTA	1389	1
T-cells	CCTAGCTAGGGTCTCC	1389	1
T-cells	CCTAGCTCACTACAGT	1389	1
T-cells	CCTCAGTAGCTTTGGT	1389	1
T-cells	CCTCAGTAGTCATCCA	1389	1
T-cells	CCTCAGTAGTGCGATG	1389	1
T-cells	CCTCAGTCAGCGTTCG	1389	1
T-cells	CCTCAGTGTAATCACC	1389	1
T-cells	CCTCAGTGTCTAGTGT	1389	1
T-cells	CCTCAGTGTGTGCGTC	1389	1
T-cells	CCTCTGACATCCGCGA	1389	1
T-cells	CCTTACGAGATATACG	1389	1
T-cells	CCTTACGTCGAGAGCA	1389	1
T-cells	CCTTCCCTCTCTGCTG	1389	1
T-cells	CCTTCGACATCACGTA	1389	1
T-cells	CCTTCGATCGTTGACA	1389	1
T-cells	CCTTCGATCTGTACGA	1389	1
T-cells	CCTTTCTAGCTAACAA	1389	1
T-cells	CCTTTCTAGTACGCCC	1389	1
T-cells	CGAACATAGACGACGT	1389	1
T-cells	CGAACATAGTGCGTGA	1389	1
T-cells	CGAACATCAATTGCTG	1389	1
T-cells	CGAATGTAGAGACTAT	1389	1
T-cells	CGAATGTAGCTGCAAG	1389	1
T-cells	CGAATGTAGCTGCGAA	1389	1
T-cells	CGAATGTGTCCAAGTT	1389	1
T-cells	CGAATGTGTTCTGAAC	1389	1
T-cells	CGAATGTTCCTGCAGG	1389	1
T-cells	CGACCTTAGTACCGGA	1389	1
T-cells	CGACCTTGTGCCTGCA	1389	1
T-cells	CGACCTTGTGCGAAAC	1389	1
T-cells	CGACCTTGTTATCACG	1389	1
T-cells	CGACCTTGTTCCACTC	1389	1
T-cells	CGACCTTTCCGCGCAA	1389	1
T-cells	CGAGAAGCAGGACCCT	1389	1
T-cells	CGAGAAGGTTGGAGGT	1389	1
T-cells	CGAGAAGTCCACTCCA	1389	1
T-cells	CGAGAAGTCTGGCGAC	1389	1
T-cells	CGAGCACCAATGCCAT	1389	1
T-cells	CGAGCACCACATCTTT	1389	1
T-cells	CGAGCACGTTGTCTTT	1389	1
T-cells	CGAGCACTCACGGTTA	1389	1
T-cells	CGAGCCACACACGCTG	1389	1
T-cells	CGAGCCATCCGCGGTA	1389	1
T-cells	CGATCGGAGCGATGAC	1389	1
T-cells	CGATCGGCACAGACTT	1389	1
T-cells	CGATCGGTCTAGAGTC	1389	1
T-cells	CGATGGCAGCCAACAG	1389	1
T-cells	CGATGGCGTAGCGCTC	1389	1
T-cells	CGATGGCTCGTCGTTC	1389	1
T-cells	CGATGTAGTCTCTTAT	1389	1
T-cells	CGATTGAAGCTGGAAC	1389	1
T-cells	CGATTGACATGTAAGA	1389	1
T-cells	CGATTGAGTCCCTACT	1389	1
T-cells	CGATTGAGTCTGGTCG	1389	1
T-cells	CGCCAAGCAGCTGTGC	1389	1
T-cells	CGCCAAGGTGGTACAG	1389	1
T-cells	CGCGGTAGTAGGAGTC	1389	1
T-cells	CGCGGTAGTTGTGGCC	1389	1
T-cells	CGCGTTTGTGTGCCTG	1389	1
T-cells	CGCTATCAGCTAAGAT	1389	1
T-cells	CGCTATCCAGCGTCCA	1389	1
T-cells	CGCTATCGTCGCGAAA	1389	1
T-cells	CGCTATCTCAACACGT	1389	1
T-cells	CGCTGGAAGTAGCCGA	1389	1
T-cells	CGCTGGAAGTCGTTTG	1389	1
T-cells	CGCTTCAAGACACTAA	1389	1
T-cells	CGCTTCACAAGCCATT	1389	1
T-cells	CGCTTCAGTCCTGCTT	1389	1
T-cells	CGCTTCATCGGGAGTA	1389	1
T-cells	CGCTTCATCTCTGTCG	1389	1
T-cells	CGGACGTCACAGCGTC	1389	1
T-cells	CGGACGTCAGACAGGT	1389	1
T-cells	CGGACGTGTACTCGCG	1389	1
T-cells	CGGACGTTCCCAGGTG	1389	1
T-cells	CGGACGTTCCTTCAAT	1389	1
T-cells	CGGACTGCAAACAACA	1389	1
T-cells	CGGACTGCAGGTGCCT	1389	1
T-cells	CGGACTGCATGCTGGC	1389	1
T-cells	CGGAGCTAGAAACCAT	1389	1
T-cells	CGGAGCTAGCAGACTG	1389	1
T-cells	CGGAGCTTCAGAGGTG	1389	1
T-cells	CGGAGCTTCCAGAGGA	1389	1
T-cells	CGGAGTCCACCAGGCT	1389	1
T-cells	CGGAGTCGTAAGTGGC	1389	1
T-cells	CGGAGTCGTTGATTGC	1389	1
T-cells	CGGCTAGAGGCGCTCT	1389	1
T-cells	CGGCTAGAGGTAAACT	1389	1
T-cells	CGGCTAGTCTGCGTAA	1389	1
T-cells	CGGGTCAAGTAATCCC	1389	1
T-cells	CGGGTCAGTCTGGTCG	1389	1
T-cells	CGGTTAACAAATTGCC	1389	1
T-cells	CGGTTAACAAGGTTCT	1389	1
T-cells	CGGTTAACATCTGGTA	1389	1
T-cells	CGTAGCGAGATATGGT	1389	1
T-cells	CGTAGCGAGCGAGAAA	1389	1
T-cells	CGTAGCGCACCGCTAG	1389	1
T-cells	CGTAGCGCAGCTCCGA	1389	1
T-cells	CGTAGCGCAGTTCATG	1389	1
T-cells	CGTAGGCAGCCTTGAT	1389	1
T-cells	CGTAGGCCACGCGAAA	1389	1
T-cells	CGTAGGCGTACACCGC	1389	1
T-cells	CGTAGGCTCAGAGGTG	1389	1
T-cells	CGTCACTAGCTGTCTA	1389	1
T-cells	CGTCACTAGGGCTTCC	1389	1
T-cells	CGTCACTTCCTCAACC	1389	1
T-cells	CGTCAGGAGCACCGCT	1389	1
T-cells	CGTCAGGAGGACAGAA	1389	1
T-cells	CGTCAGGGTGATAAAC	1389	1
T-cells	CGTCAGGGTTAGGGTG	1389	1
T-cells	CGTCCATCACCGCTAG	1389	1
T-cells	CGTCTACAGTAGGTGC	1389	1
T-cells	CGTCTACGTACTCTCC	1389	1
T-cells	CGTCTACTCAGGCAAG	1389	1
T-cells	CGTGAGCAGCTTTGGT	1389	1
T-cells	CGTGAGCCAGACAAGC	1389	1
T-cells	CGTGAGCCAGCTCGAC	1389	1
T-cells	CGTGAGCCATGCAATC	1389	1
T-cells	CGTGTAACACACATGT	1389	1
T-cells	CGTGTAAGTTACAGAA	1389	1
T-cells	CGTGTCTAGCATCATC	1389	1
T-cells	CGTTAGACAGCCTATA	1389	1
T-cells	CGTTAGAGTTCACGGC	1389	1
T-cells	CGTTGGGCAGCATACT	1389	1
T-cells	CGTTGGGGTGCCTTGG	1389	1
T-cells	CGTTGGGTCATACGGT	1389	1
T-cells	CGTTGGGTCATATCGG	1389	1
T-cells	CTAACTTAGATCTGCT	1389	1
T-cells	CTAACTTAGGCCGAAT	1389	1
T-cells	CTAACTTCAGTCACTA	1389	1
T-cells	CTAACTTGTAAGTAGT	1389	1
T-cells	CTAACTTTCCGCAAGC	1389	1
T-cells	CTAACTTTCTCTGCTG	1389	1
T-cells	CTAAGACAGGAGTTTA	1389	1
T-cells	CTAAGACCAAACGTGG	1389	1
T-cells	CTAAGACGTACCAGTT	1389	1
T-cells	CTAATGGCAGGAATCG	1389	1
T-cells	CTAATGGCAGTGAGTG	1389	1
T-cells	CTAATGGTCGGTGTTA	1389	1
T-cells	CTACACCCAAACCCAT	1389	1
T-cells	CTACACCCAAGTCTGT	1389	1
T-cells	CTACACCCATTGAGCT	1389	1
T-cells	CTACACCGTCTCTCGT	1389	1
T-cells	CTACACCGTCTTGTCC	1389	1
T-cells	CTACACCTCCTAGGGC	1389	1
T-cells	CTACATTGTGCCTTGG	1389	1
T-cells	CTACCCAGTTGGTAAA	1389	1
T-cells	CTACCCAGTTGGTGGA	1389	1
T-cells	CTACCCATCAGCAACT	1389	1
T-cells	CTACGTCCATCACCCT	1389	1
T-cells	CTAGAGTAGAAACGAG	1389	1
T-cells	CTAGAGTAGGTTACCT	1389	1
T-cells	CTAGAGTAGTGCAAGC	1389	1
T-cells	CTAGAGTCACTACAGT	1389	1
T-cells	CTAGAGTCATCTCGCT	1389	1
T-cells	CTAGCCTCACATCCGG	1389	1
T-cells	CTAGCCTCACTCTGTC	1389	1
T-cells	CTAGTGAAGACTAGAT	1389	1
T-cells	CTAGTGAAGAGCCCAA	1389	1
T-cells	CTAGTGAAGCAGACTG	1389	1
T-cells	CTAGTGAGTAAACCTC	1389	1
T-cells	CTAGTGATCAAGATCC	1389	1
T-cells	CTAGTGATCGTAGGAG	1389	1
T-cells	CTCACACAGAGTAAGG	1389	1
T-cells	CTCACACCAGGGTTAG	1389	1
T-cells	CTCACACCATCGGAAG	1389	1
T-cells	CTCACACCATCTGGTA	1389	1
T-cells	CTCACACGTCAGAATA	1389	1
T-cells	CTCACACGTTGAACTC	1389	1
T-cells	CTCACACTCCGAATGT	1389	1
T-cells	CTCAGAAAGCCTCGTG	1389	1
T-cells	CTCAGAACAGGGTACA	1389	1
T-cells	CTCAGAATCTTCATGT	1389	1
T-cells	CTCATTATCAGCCTAA	1389	1
T-cells	CTCCTAGAGGGTTTCT	1389	1
T-cells	CTCCTAGGTATCACCA	1389	1
T-cells	CTCCTAGGTCTAACGT	1389	1
T-cells	CTCCTAGTCCAACCAA	1389	1
T-cells	CTCCTAGTCCGTCAAA	1389	1
T-cells	CTCCTAGTCGTTGCCT	1389	1
T-cells	CTCGAGGAGCATGGCA	1389	1
T-cells	CTCGAGGGTATTACCG	1389	1
T-cells	CTCGAGGGTCTCATCC	1389	1
T-cells	CTCGAGGGTGCATCTA	1389	1
T-cells	CTCGGAGAGAACAATC	1389	1
T-cells	CTCGGAGAGATGCCTT	1389	1
T-cells	CTCGGAGCACGGCGTT	1389	1
T-cells	CTCGGAGTCCGTTGCT	1389	1
T-cells	CTCGGGACATTTCAGG	1389	1
T-cells	CTCGGGATCACAACGT	1389	1
T-cells	CTCGTCAAGAGGTTAT	1389	1
T-cells	CTCGTCAGTAGAGCTG	1389	1
T-cells	CTCTAATAGAGCTTCT	1389	1
T-cells	CTCTAATAGGTGTTAA	1389	1
T-cells	CTCTAATCACCACGTG	1389	1
T-cells	CTCTAATCAGTCAGCC	1389	1
T-cells	CTCTAATGTGTGGTTT	1389	1
T-cells	CTCTACGGTCAACATC	1389	1
T-cells	CTCTACGGTCCGAACC	1389	1
T-cells	CTCTACGGTCTACCTC	1389	1
T-cells	CTCTGGTCAACTGCTA	1389	1
T-cells	CTCTGGTCACGGCCAT	1389	1
T-cells	CTCTGGTTCAATCACG	1389	1
T-cells	CTCTGGTTCACGCATA	1389	1
T-cells	CTGAAGTCACCTGGTG	1389	1
T-cells	CTGAAGTTCAGTGTTG	1389	1
T-cells	CTGATAGTCGGCGCTA	1389	1
T-cells	CTGATCCGTACAGTTC	1389	1
T-cells	CTGATCCGTCGGCACT	1389	1
T-cells	CTGATCCTCCGCATCT	1389	1
T-cells	CTGATCCTCGGTCTAA	1389	1
T-cells	CTGATCCTCGGTGTCG	1389	1
T-cells	CTGATCCTCTGTACGA	1389	1
T-cells	CTGCCTACAGCTCGCA	1389	1
T-cells	CTGCCTAGTTCCATGA	1389	1
T-cells	CTGCCTATCCGTCATC	1389	1
T-cells	CTGCCTATCTACCTGC	1389	1
T-cells	CTGCGGAGTTGATTCG	1389	1
T-cells	CTGCGGATCAAGGTAA	1389	1
T-cells	CTGCGGATCTTGAGGT	1389	1
T-cells	CTGCTGTGTAGCGTAG	1389	1
T-cells	CTGCTGTGTATGGTTC	1389	1
T-cells	CTGCTGTGTCATTAGC	1389	1
T-cells	CTGCTGTTCCCGACTT	1389	1
T-cells	CTGGTCTAGGGCTCTC	1389	1
T-cells	CTGGTCTCATGCCTAA	1389	1
T-cells	CTGGTCTGTGTTGAGG	1389	1
T-cells	CTGGTCTGTTGCGCAC	1389	1
T-cells	CTGGTCTTCACAACGT	1389	1
T-cells	CTGTGCTCATTATCTC	1389	1
T-cells	CTGTGCTGTTGACGTT	1389	1
T-cells	CTGTGCTTCACGCATA	1389	1
T-cells	CTGTTTAAGATAGTCA	1389	1
T-cells	CTGTTTATCCTTGCCA	1389	1
T-cells	CTGTTTATCGTTTGCC	1389	1
T-cells	CTTACCGAGACTAGGC	1389	1
T-cells	CTTACCGAGTCCAGGA	1389	1
T-cells	CTTACCGAGTGCTGCC	1389	1
T-cells	CTTACCGCAGTGGAGT	1389	1
T-cells	CTTACCGGTAGGGACT	1389	1
T-cells	CTTACCGGTCATATCG	1389	1
T-cells	CTTACCGGTCTGCCAG	1389	1
T-cells	CTTAGGACATCACGAT	1389	1
T-cells	CTTAGGAGTCGCGAAA	1389	1
T-cells	CTTAGGAGTGACCAAG	1389	1
T-cells	CTTAGGATCACAGTAC	1389	1
T-cells	CTTCTCTCAGATGGGT	1389	1
T-cells	CTTGGCTTCACATAGC	1389	1
T-cells	CTTTGCGAGCACAGGT	1389	1
T-cells	CTTTGCGAGCTAGTCT	1389	1
T-cells	CTTTGCGGTTAAAGAC	1389	1
T-cells	CTTTGCGTCTCGAGTA	1389	1
T-cells	GAAACTCCACGAAAGC	1389	1
T-cells	GAAACTCTCAACACTG	1389	1
T-cells	GAAATGAAGCCGCCTA	1389	1
T-cells	GAAATGAAGCGATGAC	1389	1
T-cells	GAAATGAAGGTCATCT	1389	1
T-cells	GAACATCAGGCCCTCA	1389	1
T-cells	GAACATCCACATGTGT	1389	1
T-cells	GAACATCCATTGGGCC	1389	1
T-cells	GAACATCGTCATATGC	1389	1
T-cells	GAACATCTCCTGTACC	1389	1
T-cells	GAACCTAAGGTGTTAA	1389	1
T-cells	GAACCTAGTAAGTTCC	1389	1
T-cells	GAACCTATCACAAACC	1389	1
T-cells	GAACCTATCCGTCATC	1389	1
T-cells	GAACGGAAGGCTCATT	1389	1
T-cells	GAACGGAAGTCCCACG	1389	1
T-cells	GAAGCAGTCTCCGGTT	1389	1
T-cells	GAATAAGCATAAGACA	1389	1
T-cells	GAATAAGGTCATCGGC	1389	1
T-cells	GAATAAGGTCGCGAAA	1389	1
T-cells	GAATAAGGTTGCGTTA	1389	1
T-cells	GAATAAGTCGGATGTT	1389	1
T-cells	GAATGAAGTGTAAGTA	1389	1
T-cells	GAATGAATCTAAGCCA	1389	1
T-cells	GACACGCAGACCACGA	1389	1
T-cells	GACAGAGGTACTCAAC	1389	1
T-cells	GACAGAGTCCAAACAC	1389	1
T-cells	GACCAATTCATCGCTC	1389	1
T-cells	GACCTGGAGGGCTTCC	1389	1
T-cells	GACCTGGTCGCAGGCT	1389	1
T-cells	GACCTGGTCTATGTGG	1389	1
T-cells	GACGCGTAGTTTGCGT	1389	1
T-cells	GACGCGTTCATCGCTC	1389	1
T-cells	GACGGCTCACACAGAG	1389	1
T-cells	GACGGCTGTTAGTGGG	1389	1
T-cells	GACGTGCAGACGCACA	1389	1
T-cells	GACGTGCCAGGTGCCT	1389	1
T-cells	GACGTGCTCTGCCAGG	1389	1
T-cells	GACGTTACACAGACTT	1389	1
T-cells	GACGTTATCACCTTAT	1389	1
T-cells	GACGTTATCAGCTGGC	1389	1
T-cells	GACGTTATCGCGATCG	1389	1
T-cells	GACGTTATCGCTAGCG	1389	1
T-cells	GACGTTATCGTGGGAA	1389	1
T-cells	GACGTTATCTTCATGT	1389	1
T-cells	GACTAACAGTGTGAAT	1389	1
T-cells	GACTAACGTAGTGAAT	1389	1
T-cells	GACTAACTCCTGTACC	1389	1
T-cells	GACTACAAGGGATGGG	1389	1
T-cells	GACTACAGTCATTAGC	1389	1
T-cells	GACTACAGTTCCACTC	1389	1
T-cells	GACTGCGGTACAGTTC	1389	1
T-cells	GACTGCGGTATGCTTG	1389	1
T-cells	GACTGCGGTCTCTCTG	1389	1
T-cells	GAGCAGAAGTTAGCGG	1389	1
T-cells	GAGCAGATCTTGACGA	1389	1
T-cells	GAGGTGAAGCTCTCGG	1389	1
T-cells	GAGGTGACACTAAGTC	1389	1
T-cells	GAGGTGATCACAATGC	1389	1
T-cells	GAGTCCGAGACCTTTG	1389	1
T-cells	GAGTCCGCAACCGCCA	1389	1
T-cells	GAGTCCGGTCACAAGG	1389	1
T-cells	GATCAGTCAATGGATA	1389	1
T-cells	GATCAGTGTACCGAGA	1389	1
T-cells	GATCGATAGAAAGTGG	1389	1
T-cells	GATCGATGTTCGTCTC	1389	1
T-cells	GATCGATTCAAGCCTA	1389	1
T-cells	GATCGATTCTGATACG	1389	1
T-cells	GATCGCGGTCCGTCAG	1389	1
T-cells	GATCGCGTCTGATACG	1389	1
T-cells	GATCGTACAAACCCAT	1389	1
T-cells	GATCGTACACAGGAGT	1389	1
T-cells	GATCGTACATCACCCT	1389	1
T-cells	GATCGTACATGAGCGA	1389	1
T-cells	GATCGTATCGTGGGAA	1389	1
T-cells	GATCTAGCACGGACAA	1389	1
T-cells	GATCTAGCATTAGCCA	1389	1
T-cells	GATCTAGGTTGAACTC	1389	1
T-cells	GATCTAGTCTAACTTC	1389	1
T-cells	GATGAAAGTTCGTCTC	1389	1
T-cells	GATGAAATCCAAATGC	1389	1
T-cells	GATGAGGCACCGAAAG	1389	1
T-cells	GATGAGGCATCCAACA	1389	1
T-cells	GATGCTAAGGGAAACA	1389	1
T-cells	GATGCTAAGGGTTTCT	1389	1
T-cells	GATGCTACATCCGTGG	1389	1
T-cells	GATGCTAGTGTGTGCC	1389	1
T-cells	GATGCTATCATCTGCC	1389	1
T-cells	GATTCAGAGGCATTGG	1389	1
T-cells	GATTCAGCAGCTTAAC	1389	1
T-cells	GATTCAGGTAGAAAGG	1389	1
T-cells	GATTCAGGTGAAGGCT	1389	1
T-cells	GCAAACTAGCAATCTC	1389	1
T-cells	GCAATCAAGGCCATAG	1389	1
T-cells	GCAATCAAGTGTACTC	1389	1
T-cells	GCAATCACACCGGAAA	1389	1
T-cells	GCAATCACAGCTTAAC	1389	1
T-cells	GCAATCAGTCACTTCC	1389	1
T-cells	GCAATCAGTTGTACAC	1389	1
T-cells	GCACATAAGTTAGCGG	1389	1
T-cells	GCACATAGTAGCGTCC	1389	1
T-cells	GCACATAGTAGCTCCG	1389	1
T-cells	GCACATAGTTCGTCTC	1389	1
T-cells	GCACTCTAGTGTTGAA	1389	1
T-cells	GCACTCTCAAGTTCTG	1389	1
T-cells	GCACTCTCACTATCTT	1389	1
T-cells	GCACTCTCAGGACCCT	1389	1
T-cells	GCACTCTCAGGGTACA	1389	1
T-cells	GCACTCTGTATAAACG	1389	1
T-cells	GCAGCCAAGATTACCC	1389	1
T-cells	GCAGCCAAGCCCAACC	1389	1
T-cells	GCAGCCAAGGTGATTA	1389	1
T-cells	GCAGTTACAGACACTT	1389	1
T-cells	GCAGTTAGTCAGAATA	1389	1
T-cells	GCAGTTAGTGACGCCT	1389	1
T-cells	GCAGTTATCTCAACTT	1389	1
T-cells	GCATACACATGGTTGT	1389	1
T-cells	GCATACATCTCAAACG	1389	1
T-cells	GCATGATAGGTGACCA	1389	1
T-cells	GCATGATGTATTCGTG	1389	1
T-cells	GCATGATGTTCCAACA	1389	1
T-cells	GCATGATGTTGGACCC	1389	1
T-cells	GCCAAATCAAAGTCAA	1389	1
T-cells	GCCTCTACAATCTACG	1389	1
T-cells	GCGAGAAAGCGCCTTG	1389	1
T-cells	GCGAGAAAGCTAACTC	1389	1
T-cells	GCGCAACAGTATGACA	1389	1
T-cells	GCGCAACGTAAGTAGT	1389	1
T-cells	GCGCAGTTCAGTACGT	1389	1
T-cells	GCGCCAAAGCACCGTC	1389	1
T-cells	GCGCCAAAGCGATCCC	1389	1
T-cells	GCGCCAATCGGAGGTA	1389	1
T-cells	GCGGGTTAGGCTAGCA	1389	1
T-cells	GCGGGTTAGTGGTCCC	1389	1
T-cells	GCGGGTTTCAAGGCTT	1389	1
T-cells	GCTCCTAAGTCCATAC	1389	1
T-cells	GCTCCTACAGTCAGAG	1389	1
T-cells	GCTCCTATCAACGGCC	1389	1
T-cells	GCTCCTATCGCTGATA	1389	1
T-cells	GCTCTGTAGGCACATG	1389	1
T-cells	GCTCTGTCAAGCGCTC	1389	1
T-cells	GCTCTGTCAGCGATCC	1389	1
T-cells	GCTCTGTGTATCAGTC	1389	1
T-cells	GCTCTGTGTTCGAATC	1389	1
T-cells	GCTCTGTTCATTTGGG	1389	1
T-cells	GCTCTGTTCGATGAGG	1389	1
T-cells	GCTGCAGGTCAGCTAT	1389	1
T-cells	GCTGCGAAGCTATGCT	1389	1
T-cells	GCTGCGAAGGAGTTTA	1389	1
T-cells	GCTGCGATCATGCATG	1389	1
T-cells	GCTGCTTAGATCCTGT	1389	1
T-cells	GCTGCTTAGCCAGGAT	1389	1
T-cells	GCTGCTTAGGAATTAC	1389	1
T-cells	GCTGCTTAGTGCCATT	1389	1
T-cells	GCTGCTTCACGACGAA	1389	1
T-cells	GCTGCTTCAGACGTAG	1389	1
T-cells	GCTGCTTGTCGAATCT	1389	1
T-cells	GCTGCTTTCACCGGGT	1389	1
T-cells	GCTGGGTAGGGAAACA	1389	1
T-cells	GCTGGGTCATCGGACC	1389	1
T-cells	GCTGGGTCATGTAAGA	1389	1
T-cells	GCTGGGTTCACTGGGC	1389	1
T-cells	GCTTCCACAGCTGCAC	1389	1
T-cells	GCTTGAAAGTAACCCT	1389	1
T-cells	GCTTGAACAGGAATGC	1389	1
T-cells	GCTTGAACATTACCTT	1389	1
T-cells	GGAAAGCCATGTTCCC	1389	1
T-cells	GGAAAGCGTAAGTAGT	1389	1
T-cells	GGAAAGCGTTAGTGGG	1389	1
T-cells	GGAAAGCTCCATTCTA	1389	1
T-cells	GGAAAGCTCCTCTAGC	1389	1
T-cells	GGAACTTAGGGCTCTC	1389	1
T-cells	GGAACTTCATCAGTCA	1389	1
T-cells	GGAACTTTCGGCATCG	1389	1
T-cells	GGAATAAAGATCCTGT	1389	1
T-cells	GGAATAAAGCACCGTC	1389	1
T-cells	GGAATAATCGTACCGG	1389	1
T-cells	GGACAAGGTGGTGTAG	1389	1
T-cells	GGACAGAAGATGCGAC	1389	1
T-cells	GGACAGAGTAAAGGAG	1389	1
T-cells	GGACAGAGTAAGTTCC	1389	1
T-cells	GGACATTAGCTCCTTC	1389	1
T-cells	GGACATTAGGTGTGGT	1389	1
T-cells	GGACATTCAGTCAGAG	1389	1
T-cells	GGACATTGTGCACCAC	1389	1
T-cells	GGACGTCCACGCCAGT	1389	1
T-cells	GGACGTCCATTAGCCA	1389	1
T-cells	GGACGTCTCATGCTCC	1389	1
T-cells	GGAGCAAAGAACAACT	1389	1
T-cells	GGAGCAATCCTCATTA	1389	1
T-cells	GGAGCAATCTACCAGA	1389	1
T-cells	GGATGTTAGTGGACGT	1389	1
T-cells	GGATGTTTCAACGGGA	1389	1
T-cells	GGATGTTTCAATCTCT	1389	1
T-cells	GGATTACCACCAGTTA	1389	1
T-cells	GGATTACCAGGAATGC	1389	1
T-cells	GGCAATTAGACGACGT	1389	1
T-cells	GGCCGATCATACAGCT	1389	1
T-cells	GGCGACTCACCTCGTT	1389	1
T-cells	GGCGACTGTAAGTAGT	1389	1
T-cells	GGCGACTTCAACCAAC	1389	1
T-cells	GGCGTGTAGCCAGTAG	1389	1
T-cells	GGCGTGTTCAGCTTAG	1389	1
T-cells	GGCGTGTTCGTCCGTT	1389	1
T-cells	GGCTCGAAGCCGCCTA	1389	1
T-cells	GGCTCGAAGCTCCCAG	1389	1
T-cells	GGCTCGACATAGAAAC	1389	1
T-cells	GGCTCGAGTGCCTTGG	1389	1
T-cells	GGCTGGTAGCGTGTCC	1389	1
T-cells	GGGAATGCAACGATCT	1389	1
T-cells	GGGAATGCACAGTCGC	1389	1
T-cells	GGGAATGCACGGTAAG	1389	1
T-cells	GGGAATGCAGGATCGA	1389	1
T-cells	GGGAATGTCCAAATGC	1389	1
T-cells	GGGACCTAGGATGCGT	1389	1
T-cells	GGGACCTGTCACTTCC	1389	1
T-cells	GGGACCTTCATTTGGG	1389	1
T-cells	GGGACCTTCCTCCTAG	1389	1
T-cells	GGGACCTTCGCTTAGA	1389	1
T-cells	GGGACCTTCTTGAGGT	1389	1
T-cells	GGGAGATAGCAGATCG	1389	1
T-cells	GGGAGATCATCACGAT	1389	1
T-cells	GGGATGACAGTTAACC	1389	1
T-cells	GGGATGAGTCACAAGG	1389	1
T-cells	GGGATGATCAATCACG	1389	1
T-cells	GGGCACTGTCATGCCG	1389	1
T-cells	GGGCACTGTGCGGTAA	1389	1
T-cells	GGGCACTGTTAGAACA	1389	1
T-cells	GGGCATCAGCCTCGTG	1389	1
T-cells	GGGCATCGTCTTTCAT	1389	1
T-cells	GGGCATCGTGTGACCC	1389	1
T-cells	GGGCATCGTTACAGAA	1389	1
T-cells	GGGCATCTCCTCGCAT	1389	1
T-cells	GGGTCTGAGTAGATGT	1389	1
T-cells	GGGTTGCGTGAGGGAG	1389	1
T-cells	GGGTTGCTCATTGCGA	1389	1
T-cells	GGTATTGAGTCGTTTG	1389	1
T-cells	GGTATTGGTTAAAGTG	1389	1
T-cells	GGTATTGGTTCAGACT	1389	1
T-cells	GGTATTGTCTGTTTGT	1389	1
T-cells	GGTGAAGAGGTTCCTA	1389	1
T-cells	GGTGAAGAGTTCCACA	1389	1
T-cells	GGTGAAGCATGGATGG	1389	1
T-cells	GGTGCGTGTTAAGACA	1389	1
T-cells	GGTGCGTGTTCAGTAC	1389	1
T-cells	GGTGTTAAGTGATCGG	1389	1
T-cells	GGTGTTATCGCATGAT	1389	1
T-cells	GTAACGTAGAGTCTGG	1389	1
T-cells	GTAACGTCAGACGCAA	1389	1
T-cells	GTAACGTGTAAATACG	1389	1
T-cells	GTAACGTTCATGTCCC	1389	1
T-cells	GTAACGTTCCACGTGG	1389	1
T-cells	GTAACTGCATGATCCA	1389	1
T-cells	GTAACTGGTTGTGGCC	1389	1
T-cells	GTACGTAAGGCCATAG	1389	1
T-cells	GTACGTACAAAGCGGT	1389	1
T-cells	GTACGTAGTTGGTTTG	1389	1
T-cells	GTACGTATCCCTCAGT	1389	1
T-cells	GTACTCCAGAGACTTA	1389	1
T-cells	GTACTCCTCTCAAGTG	1389	1
T-cells	GTACTTTAGCCACGCT	1389	1
T-cells	GTACTTTAGCGTTCCG	1389	1
T-cells	GTACTTTGTCACTGGC	1389	1
T-cells	GTACTTTGTCGGGTCT	1389	1
T-cells	GTAGGCCAGGAGTTTA	1389	1
T-cells	GTAGGCCAGTATCGAA	1389	1
T-cells	GTAGGCCCAGTAGAGC	1389	1
T-cells	GTAGGCCCATCACCCT	1389	1
T-cells	GTAGGCCGTTCGTCTC	1389	1
T-cells	GTAGGCCTCAGTGTTG	1389	1
T-cells	GTAGGCCTCGCAAGCC	1389	1
T-cells	GTAGGCCTCTTGGGTA	1389	1
T-cells	GTAGTCACACGCATCG	1389	1
T-cells	GTATCTTAGAGCCCAA	1389	1
T-cells	GTATCTTAGGCTAGAC	1389	1
T-cells	GTATCTTTCAGCAACT	1389	1
T-cells	GTATCTTTCGGACAAG	1389	1
T-cells	GTATCTTTCTTCATGT	1389	1
T-cells	GTATTCTAGTCCCACG	1389	1
T-cells	GTATTCTGTATGCTTG	1389	1
T-cells	GTATTCTTCCGCGGTA	1389	1
T-cells	GTCAAGTCATACAGCT	1389	1
T-cells	GTCAAGTCATGAGCGA	1389	1
T-cells	GTCACAAAGATAGGAG	1389	1
T-cells	GTCACAAGTCTGATCA	1389	1
T-cells	GTCACAATCCTTTCTC	1389	1
T-cells	GTCACGGAGGTGTGGT	1389	1
T-cells	GTCACGGAGTTCGCAT	1389	1
T-cells	GTCACGGGTGCCTGTG	1389	1
T-cells	GTCATTTCACCGAATT	1389	1
T-cells	GTCATTTCAGACTCGC	1389	1
T-cells	GTCATTTGTCGCTTTC	1389	1
T-cells	GTCATTTTCCTGCTTG	1389	1
T-cells	GTCCTCAAGAGTCTGG	1389	1
T-cells	GTCCTCAAGGAGTTTA	1389	1
T-cells	GTCCTCAAGTATTGGA	1389	1
T-cells	GTCCTCACACTATCTT	1389	1
T-cells	GTCGGGTAGCACACAG	1389	1
T-cells	GTCGTAACAAGAAGAG	1389	1
T-cells	GTCGTAACAGATCTGT	1389	1
T-cells	GTCTCGTAGTGCGATG	1389	1
T-cells	GTCTCGTGTCTTTCAT	1389	1
T-cells	GTCTCGTTCATCATTC	1389	1
T-cells	GTCTCGTTCTTGACGA	1389	1
T-cells	GTCTTCGAGATCCGAG	1389	1
T-cells	GTGAAGGAGGGTGTTG	1389	1
T-cells	GTGAAGGCACATGACT	1389	1
T-cells	GTGCAGCAGAATAGGG	1389	1
T-cells	GTGCAGCAGCTAGTTC	1389	1
T-cells	GTGCAGCAGGTGTGGT	1389	1
T-cells	GTGCATAAGTACGTTC	1389	1
T-cells	GTGCATACAGGGTTAG	1389	1
T-cells	GTGCATAGTAGTACCT	1389	1
T-cells	GTGCATAGTGTCGCTG	1389	1
T-cells	GTGCGGTAGTGGGTTG	1389	1
T-cells	GTGCGGTTCTACCTGC	1389	1
T-cells	GTGCTTCCACGTCTCT	1389	1
T-cells	GTGCTTCCAGCCTTGG	1389	1
T-cells	GTGCTTCGTGTTGAGG	1389	1
T-cells	GTGCTTCGTGTTTGTG	1389	1
T-cells	GTGCTTCTCAAGCCTA	1389	1
T-cells	GTGCTTCTCTGCCCTA	1389	1
T-cells	GTGGGTCAGGGCATGT	1389	1
T-cells	GTGGGTCAGTCATCCA	1389	1
T-cells	GTGTGCGAGCAAATCA	1389	1
T-cells	GTGTGCGCAGGGTATG	1389	1
T-cells	GTGTGCGTCCAGAAGG	1389	1
T-cells	GTGTGCGTCTCATTCA	1389	1
T-cells	GTGTTAGAGCGTTTAC	1389	1
T-cells	GTGTTAGAGGGATGGG	1389	1
T-cells	GTGTTAGAGTCCATAC	1389	1
T-cells	GTGTTAGTCTCACATT	1389	1
T-cells	GTGTTAGTCTGCCAGG	1389	1
T-cells	GTTAAGCAGCCAGGAT	1389	1
T-cells	GTTAAGCAGTGTCTCA	1389	1
T-cells	GTTAAGCGTTGCCTCT	1389	1
T-cells	GTTACAGCATTTGCTT	1389	1
T-cells	GTTACAGGTAGTACCT	1389	1
T-cells	GTTACAGTCCACGTTC	1389	1
T-cells	GTTACAGTCCCTCAGT	1389	1
T-cells	GTTCATTAGAGATGAG	1389	1
T-cells	GTTCATTGTACCGTAT	1389	1
T-cells	GTTCATTTCAATACCG	1389	1
T-cells	GTTCATTTCACAAACC	1389	1
T-cells	GTTCATTTCGATGAGG	1389	1
T-cells	GTTCGGGCATGGTTGT	1389	1
T-cells	GTTCGGGTCACATAGC	1389	1
T-cells	GTTCTCGCAGGACCCT	1389	1
T-cells	GTTCTCGGTGAGGGAG	1389	1
T-cells	GTTTCTACACGGATAG	1389	1
T-cells	GTTTCTAGTTGCGCAC	1389	1
T-cells	TAAACCGGTTCTGGTA	1389	1
T-cells	TAAGAGAGTGACTCAT	1389	1
T-cells	TAAGAGATCCTTGCCA	1389	1
T-cells	TAAGCGTGTACAGTGG	1389	1
T-cells	TACCTATAGGATATAC	1389	1
T-cells	TACCTATCATCGACGC	1389	1
T-cells	TACCTATTCGTCACGG	1389	1
T-cells	TACCTTAGTTATTCTC	1389	1
T-cells	TACCTTATCGCAAACT	1389	1
T-cells	TACGGATAGCTAGTTC	1389	1
T-cells	TACGGATAGTTCGATC	1389	1
T-cells	TACGGATCAAATTGCC	1389	1
T-cells	TACGGATCAGCCTTTC	1389	1
T-cells	TACGGGCAGGGATCTG	1389	1
T-cells	TACGGGCAGTGCTGCC	1389	1
T-cells	TACGGGCGTCTAAACC	1389	1
T-cells	TACGGTAAGCGTAATA	1389	1
T-cells	TACGGTAGTTTGCATG	1389	1
T-cells	TACTCATCACCCATTC	1389	1
T-cells	TACTCATCAGTCGATT	1389	1
T-cells	TACTCATGTAACGTTC	1389	1
T-cells	TACTCATTCAGGTTCA	1389	1
T-cells	TACTCATTCGGAAACG	1389	1
T-cells	TACTCATTCTAGAGTC	1389	1
T-cells	TACTCGCCAGTATGCT	1389	1
T-cells	TACTTGTAGACCCACC	1389	1
T-cells	TACTTGTCATATGCTG	1389	1
T-cells	TACTTGTTCTTGACGA	1389	1
T-cells	TAGACCACAGTCTTCC	1389	1
T-cells	TAGACCAGTTGACGTT	1389	1
T-cells	TAGACCATCTACCAGA	1389	1
T-cells	TAGAGCTAGCCACGTC	1389	1
T-cells	TAGCCGGAGAGTACAT	1389	1
T-cells	TAGCCGGCAGTCGATT	1389	1
T-cells	TAGCCGGGTCGCGGTT	1389	1
T-cells	TAGCCGGGTTCACCTC	1389	1
T-cells	TAGCCGGTCACGCGGT	1389	1
T-cells	TAGGCATAGCAGCGTA	1389	1
T-cells	TAGGCATAGGTGCACA	1389	1
T-cells	TAGGCATCAGACGCTC	1389	1
T-cells	TAGGCATCAGGAACGT	1389	1
T-cells	TAGGCATGTATGGTTC	1389	1
T-cells	TAGGCATTCTCGCATC	1389	1
T-cells	TAGGCATTCTGTTGAG	1389	1
T-cells	TAGGCATTCTTAACCT	1389	1
T-cells	TAGTGGTAGACAAAGG	1389	1
T-cells	TAGTGGTCAAAGGTGC	1389	1
T-cells	TAGTGGTGTATGCTTG	1389	1
T-cells	TAGTTGGAGAACAACT	1389	1
T-cells	TATCAGGAGTAGATGT	1389	1
T-cells	TATCAGGGTCGCTTTC	1389	1
T-cells	TATCAGGGTTGGAGGT	1389	1
T-cells	TATCAGGTCGTGGGAA	1389	1
T-cells	TATCAGGTCTTCTGGC	1389	1
T-cells	TATCTCACATGCCCGA	1389	1
T-cells	TATCTCAGTCAGGACA	1389	1
T-cells	TATCTCAGTTCCGGCA	1389	1
T-cells	TATGCCCAGGCGACAT	1389	1
T-cells	TATGCCCTCCTTCAAT	1389	1
T-cells	TATTACCCACACCGCA	1389	1
T-cells	TATTACCCAGGGATTG	1389	1
T-cells	TATTACCTCCAAATGC	1389	1
T-cells	TCAACGAAGATACACA	1389	1
T-cells	TCAACGAAGTCGATAA	1389	1
T-cells	TCAACGACAGCCTGTG	1389	1
T-cells	TCAACGATCGTTACAG	1389	1
T-cells	TCAATCTCAGGAACGT	1389	1
T-cells	TCAATCTGTGTGAAAT	1389	1
T-cells	TCAATCTGTTGGTGGA	1389	1
T-cells	TCACAAGCAGCCAGAA	1389	1
T-cells	TCACAAGGTCATCGGC	1389	1
T-cells	TCACAAGGTCCATCCT	1389	1
T-cells	TCACGAACATATACGC	1389	1
T-cells	TCAGATGTCCGCTGTT	1389	1
T-cells	TCAGCAAAGAGAGCTC	1389	1
T-cells	TCAGCAATCACCTTAT	1389	1
T-cells	TCAGCTCAGGCCGAAT	1389	1
T-cells	TCAGCTCAGTGGAGAA	1389	1
T-cells	TCAGCTCCACAGGCCT	1389	1
T-cells	TCAGGATAGCAAATCA	1389	1
T-cells	TCAGGATGTCTTTCAT	1389	1
T-cells	TCAGGATTCAGTTCGA	1389	1
T-cells	TCAGGTAAGATCCCAT	1389	1
T-cells	TCAGGTAGTCATGCCG	1389	1
T-cells	TCAGGTAGTCTCCCTA	1389	1
T-cells	TCAGGTATCGTCTGCT	1389	1
T-cells	TCATTACAGACAAAGG	1389	1
T-cells	TCATTACAGGCTATCT	1389	1
T-cells	TCATTACGTGAAAGAG	1389	1
T-cells	TCATTTGAGATATGCA	1389	1
T-cells	TCATTTGCACGGACAA	1389	1
T-cells	TCATTTGGTTCAGACT	1389	1
T-cells	TCATTTGGTTGGACCC	1389	1
T-cells	TCATTTGTCAAGGTAA	1389	1
T-cells	TCCACACCACCCAGTG	1389	1
T-cells	TCCACACCATTCCTCG	1389	1
T-cells	TCCACACGTATATCCG	1389	1
T-cells	TCCCGATAGGGTTCCC	1389	1
T-cells	TCCCGATTCATACGGT	1389	1
T-cells	TCGAGGCAGCTAACAA	1389	1
T-cells	TCGAGGCAGGATTCGG	1389	1
T-cells	TCGAGGCTCAGAGGTG	1389	1
T-cells	TCGAGGCTCCTTTACA	1389	1
T-cells	TCGAGGCTCTGCCAGG	1389	1
T-cells	TCGCGAGCAAGGTTCT	1389	1
T-cells	TCGCGAGCACGAAGCA	1389	1
T-cells	TCGCGAGGTGCGATAG	1389	1
T-cells	TCGCGAGTCCTATGTT	1389	1
T-cells	TCGCGTTAGAAGGCCT	1389	1
T-cells	TCGCGTTTCATGTAGC	1389	1
T-cells	TCGGGACAGATGTAAC	1389	1
T-cells	TCGGGACAGTCACGCC	1389	1
T-cells	TCGGTAACAGTAAGCG	1389	1
T-cells	TCGGTAACATGATCCA	1389	1
T-cells	TCGGTAAGTATAGGTA	1389	1
T-cells	TCGGTAAGTTTGACAC	1389	1
T-cells	TCGGTAATCCGTAGGC	1389	1
T-cells	TCGTACCAGCCACGCT	1389	1
T-cells	TCGTACCGTAAGCACG	1389	1
T-cells	TCGTACCGTGCACCAC	1389	1
T-cells	TCGTACCTCGTCACGG	1389	1
T-cells	TCGTAGACACCACCAG	1389	1
T-cells	TCGTAGATCGGTTCGG	1389	1
T-cells	TCTATTGGTACTTCTT	1389	1
T-cells	TCTATTGGTATTCTCT	1389	1
T-cells	TCTATTGTCACCGTAA	1389	1
T-cells	TCTCATACACGGTGTC	1389	1
T-cells	TCTCTAATCGGCTTGG	1389	1
T-cells	TCTGAGACACAACGCC	1389	1
T-cells	TCTGAGAGTTTAGGAA	1389	1
T-cells	TCTGAGATCGAGCCCA	1389	1
T-cells	TCTGGAACAAGCTGAG	1389	1
T-cells	TCTGGAACACTGTTAG	1389	1
T-cells	TCTGGAAGTGTAAGTA	1389	1
T-cells	TCTGGAAGTGTGAATA	1389	1
T-cells	TCTGGAATCACCAGGC	1389	1
T-cells	TCTTCGGTCAGAGACG	1389	1
T-cells	TCTTCGGTCAGCAACT	1389	1
T-cells	TCTTCGGTCAGTGCAT	1389	1
T-cells	TCTTCGGTCTACTCAT	1389	1
T-cells	TCTTCGGTCTTCTGGC	1389	1
T-cells	TCTTTCCAGGCGATAC	1389	1
T-cells	TCTTTCCCAACACGCC	1389	1
T-cells	TCTTTCCCAGTCTTCC	1389	1
T-cells	TCTTTCCGTAGCCTCG	1389	1
T-cells	TGAAAGAAGGCAGGTT	1389	1
T-cells	TGAAAGAAGTCGATAA	1389	1
T-cells	TGAAAGACATGCCACG	1389	1
T-cells	TGAAAGAGTTCTGTTT	1389	1
T-cells	TGAAAGATCGCAAACT	1389	1
T-cells	TGACAACAGCTTATCG	1389	1
T-cells	TGACAACCATGACGGA	1389	1
T-cells	TGACAACGTGGTGTAG	1389	1
T-cells	TGACGGCAGGCCATAG	1389	1
T-cells	TGACGGCCACGCCAGT	1389	1
T-cells	TGACGGCTCGTAGGTT	1389	1
T-cells	TGACTTTAGTCCGTAT	1389	1
T-cells	TGACTTTTCGAATCCA	1389	1
T-cells	TGAGAGGCAAAGGAAG	1389	1
T-cells	TGAGAGGGTAGCTAAA	1389	1
T-cells	TGAGAGGTCATCACCC	1389	1
T-cells	TGAGAGGTCTTGTTTG	1389	1
T-cells	TGAGCATCAATAACGA	1389	1
T-cells	TGAGCATGTCTGGAGA	1389	1
T-cells	TGAGCCGAGCTGCGAA	1389	1
T-cells	TGAGCCGCACCGGAAA	1389	1
T-cells	TGAGCCGTCAGGTAAA	1389	1
T-cells	TGAGCCGTCGATCCCT	1389	1
T-cells	TGAGGGACAAGAAAGG	1389	1
T-cells	TGATTTCAGCGTTGCC	1389	1
T-cells	TGATTTCCAGTCTTCC	1389	1
T-cells	TGATTTCTCCCTTGCA	1389	1
T-cells	TGATTTCTCGCATGAT	1389	1
T-cells	TGCACCTCACCCATGG	1389	1
T-cells	TGCACCTGTTATGCGT	1389	1
T-cells	TGCCAAAAGCACACAG	1389	1
T-cells	TGCCAAACAAACTGTC	1389	1
T-cells	TGCCAAACACGTCTCT	1389	1
T-cells	TGCCAAACAGGTGCCT	1389	1
T-cells	TGCCCATAGTGCTGCC	1389	1
T-cells	TGCCCATCACAACTGT	1389	1
T-cells	TGCCCATCATCCGTGG	1389	1
T-cells	TGCCCATTCAAGGCTT	1389	1
T-cells	TGCCCTACAATAAGCA	1389	1
T-cells	TGCGCAGAGTTACCCA	1389	1
T-cells	TGCGCAGTCACATAGC	1389	1
T-cells	TGCGGGTGTGGTGTAG	1389	1
T-cells	TGCGGGTGTGGTTTCA	1389	1
T-cells	TGCGGGTTCTATGTGG	1389	1
T-cells	TGCGTGGGTGCTTCTC	1389	1
T-cells	TGCTACCAGTAATCCC	1389	1
T-cells	TGCTACCGTCGTGGCT	1389	1
T-cells	TGCTACCTCATACGGT	1389	1
T-cells	TGCTACCTCGCTGATA	1389	1
T-cells	TGGACGCCATACTACG	1389	1
T-cells	TGGCCAGAGATGCCAG	1389	1
T-cells	TGGCCAGAGGTGATAT	1389	1
T-cells	TGGCCAGGTACCGGCT	1389	1
T-cells	TGGCCAGGTCACCTAA	1389	1
T-cells	TGGCCAGGTCAGAAGC	1389	1
T-cells	TGGCCAGTCGGATGTT	1389	1
T-cells	TGGCGCAAGAAGAAGC	1389	1
T-cells	TGGCGCAAGTCTCAAC	1389	1
T-cells	TGGCGCACAGCCTGTG	1389	1
T-cells	TGGCTGGGTCGGATCC	1389	1
T-cells	TGGCTGGTCGGAAACG	1389	1
T-cells	TGGGCGTCATTTCACT	1389	1
T-cells	TGGGCGTGTAGTAGTA	1389	1
T-cells	TGGGCGTGTCTTCAAG	1389	1
T-cells	TGGGCGTGTTCCGGCA	1389	1
T-cells	TGGTTAGCACCTCGTT	1389	1
T-cells	TGGTTAGCATTGTGCA	1389	1
T-cells	TGGTTCCAGACCTAGG	1389	1
T-cells	TGGTTCCAGCGTAATA	1389	1
T-cells	TGGTTCCGTATGGTTC	1389	1
T-cells	TGGTTCCGTGGTGTAG	1389	1
T-cells	TGTATTCCACGGCCAT	1389	1
T-cells	TGTCCCAAGCTCCTTC	1389	1
T-cells	TGTCCCAAGTATCTCG	1389	1
T-cells	TGTCCCACACATCCGG	1389	1
T-cells	TGTCCCACAGCCTGTG	1389	1
T-cells	TGTCCCAGTATAGTAG	1389	1
T-cells	TGTGGTACAGCTCCGA	1389	1
T-cells	TGTGGTATCCGTCAAA	1389	1
T-cells	TGTGTTTGTTATCCGA	1389	1
T-cells	TGTTCCGCAAGAGGCT	1389	1
T-cells	TGTTCCGTCATATCGG	1389	1
T-cells	TGTTCCGTCTAGCACA	1389	1
T-cells	TTAACTCAGAGGTTAT	1389	1
T-cells	TTAACTCAGTGTACCT	1389	1
T-cells	TTAACTCCAAAGAATC	1389	1
T-cells	TTAACTCCATGCATGT	1389	1
T-cells	TTAACTCGTAAACCTC	1389	1
T-cells	TTAACTCGTCAATACC	1389	1
T-cells	TTAACTCTCATTTGGG	1389	1
T-cells	TTAACTCTCCGTAGGC	1389	1
T-cells	TTAACTCTCTTCGAGA	1389	1
T-cells	TTAGGACCAGTCGTGC	1389	1
T-cells	TTAGGACCATGACGGA	1389	1
T-cells	TTAGGCAAGAGCAATT	1389	1
T-cells	TTAGGCACAAACCTAC	1389	1
T-cells	TTAGGCAGTTCGAATC	1389	1
T-cells	TTAGTTCGTAAGGATT	1389	1
T-cells	TTAGTTCGTCTCGTTC	1389	1
T-cells	TTAGTTCTCGCGATCG	1389	1
T-cells	TTATGCTAGGTTACCT	1389	1
T-cells	TTATGCTAGTATGACA	1389	1
T-cells	TTATGCTCAGCTGGCT	1389	1
T-cells	TTCCCAGAGTCCGGTC	1389	1
T-cells	TTCCCAGAGTTGTAGA	1389	1
T-cells	TTCCCAGTCCGCGTTT	1389	1
T-cells	TTCGAAGAGCCCAGCT	1389	1
T-cells	TTCGAAGCATGACATC	1389	1
T-cells	TTCGGTCGTCAACATC	1389	1
T-cells	TTCGGTCTCGTCCGTT	1389	1
T-cells	TTCTACACAGACGTAG	1389	1
T-cells	TTCTACAGTGTGACGA	1389	1
T-cells	TTCTACAGTTCACCTC	1389	1
T-cells	TTCTCAACATAACCTG	1389	1
T-cells	TTCTCAAGTACCGTTA	1389	1
T-cells	TTCTCAATCTCTGCTG	1389	1
T-cells	TTCTCCTCACCGATAT	1389	1
T-cells	TTCTCCTCAGGGATTG	1389	1
T-cells	TTCTCCTGTGAGTGAC	1389	1
T-cells	TTCTCCTTCCGGCACA	1389	1
T-cells	TTCTTAGCAAGCTGAG	1389	1
T-cells	TTCTTAGCAAGGGTCA	1389	1
T-cells	TTCTTAGGTCGTTGTA	1389	1
T-cells	TTGAACGCAGGATCGA	1389	1
T-cells	TTGAACGCAGTAAGCG	1389	1
T-cells	TTGAACGCATCCGCGA	1389	1
T-cells	TTGAACGGTAAGTGTA	1389	1
T-cells	TTGACTTGTTAGTGGG	1389	1
T-cells	TTGACTTGTTATGTGC	1389	1
T-cells	TTGACTTTCACTTACT	1389	1
T-cells	TTGCCGTAGTGCGATG	1389	1
T-cells	TTGCCGTCACTCGACG	1389	1
T-cells	TTGCCGTGTCCAAGTT	1389	1
T-cells	TTGCCGTGTGGGTCAA	1389	1
T-cells	TTGCCGTTCACATACG	1389	1
T-cells	TTGCCGTTCGGAAACG	1389	1
T-cells	TTGCGTCAGCTCAACT	1389	1
T-cells	TTGCGTCCAAACCTAC	1389	1
T-cells	TTGCGTCCAAAGTCAA	1389	1
T-cells	TTGCGTCCACGGCCAT	1389	1
T-cells	TTGGCAAAGTTATCGC	1389	1
T-cells	TTGGCAACAGGCTGAA	1389	1
T-cells	TTGGCAATCTCGCTTG	1389	1
T-cells	TTGTAGGAGAAGGTTT	1389	1
T-cells	TTGTAGGCACTGCCAG	1389	1
T-cells	TTGTAGGGTCGATTGT	1389	1
T-cells	TTGTAGGGTTCCCGAG	1389	1
T-cells	TTTACTGGTAGCGATG	1389	1
T-cells	TTTACTGGTTCGTCTC	1389	1
T-cells	TTTACTGTCTATCCCG	1389	1
T-cells	TTTCCTCAGCCTATGT	1389	1
T-cells	TTTCCTCCAATAAGCA	1389	1
T-cells	TTTCCTCCATGAGCGA	1389	1
T-cells	TTTCCTCGTCCGTGAC	1389	1
T-cells	TTTCCTCGTTGAGTTC	1389	1
T-cells	TTTCCTCTCACTTCAT	1389	1
T-cells	TTTCCTCTCCCTCAGT	1389	1
T-cells	TTTGGTTAGCACAGGT	1389	1
T-cells	TTTGGTTGTGCAGGTA	1389	1
T-cells	TTTGGTTGTTGGAGGT	1389	1
T-cells	TTTGGTTTCAGCATGT	1389	1
T-cells	TTTGGTTTCTCCCTGA	1389	1
T-cells	TTTGGTTTCTCTAAGG	1389	1
T-cells	TTTGTCAAGACTAAGT	1389	1
T-cells	TTTGTCAGTTCCTCCA	1389	1
Monocytes	AAACCTGAGCGTGTCC	489	2
Monocytes	AAACGGGAGGGCTTCC	489	2
Monocytes	AAACGGGGTGTGCGTC	489	2
Monocytes	AAAGATGCAAGCCGCT	489	2
Monocytes	AAAGATGCATACGCTA	489	2
Monocytes	AAAGATGGTCTTGATG	489	2
Monocytes	AAAGCAAAGTTAGGTA	489	2
Monocytes	AAAGCAAAGTTCGCGC	489	2
Monocytes	AAAGCAACAGTGGAGT	489	2
Monocytes	AAAGTAGCAGGCTGAA	489	2
Monocytes	AAAGTAGCAGTAAGCG	489	2
Monocytes	AAAGTAGTCGCTTGTC	489	2
Monocytes	AACACGTTCCATGAGT	489	2
Monocytes	AACACGTTCGACCAGC	489	2
Monocytes	AACCATGCATTAACCG	489	2
Monocytes	AACCGCGCACGACTCG	489	2
Monocytes	AACTCCCAGCCCGAAA	489	2
Monocytes	AACTCCCTCCCTCTTT	489	2
Monocytes	AACTCTTAGAGGACGG	489	2
Monocytes	AACTCTTTCTCTGTCG	489	2
Monocytes	AACTGGTCAAAGGCGT	489	2
Monocytes	AACTGGTCACGGACAA	489	2
Monocytes	AACTGGTTCGGAGCAA	489	2
Monocytes	AAGACCTAGTTACCCA	489	2
Monocytes	AAGCCGCCACGGCTAC	489	2
Monocytes	AAGCCGCGTAGCTTGT	489	2
Monocytes	AAGGAGCCAATAGCGG	489	2
Monocytes	AAGGAGCCAATGACCT	489	2
Monocytes	AAGGAGCCAGACAAGC	489	2
Monocytes	AAGGCAGAGACTGGGT	489	2
Monocytes	AAGGCAGGTCTCCACT	489	2
Monocytes	AAGGTTCTCAATAAGG	489	2
Monocytes	AAGTCTGCAAAGTCAA	489	2
Monocytes	AATCGGTGTTTCCACC	489	2
Monocytes	ACACCAACACCAGATT	489	2
Monocytes	ACACCAAGTGATGTCT	489	2
Monocytes	ACACCGGAGGCTAGCA	489	2
Monocytes	ACACCGGTCGTTACGA	489	2
Monocytes	ACACTGAAGCAGACTG	489	2
Monocytes	ACACTGATCGTACGGC	489	2
Monocytes	ACACTGATCTTGTCAT	489	2
Monocytes	ACAGCCGAGGCAGTCA	489	2
Monocytes	ACAGCTAAGGTGTTAA	489	2
Monocytes	ACCCACTCACCGTTGG	489	2
Monocytes	ACCGTAATCTTCGAGA	489	2
Monocytes	ACCTTTATCCATGCTC	489	2
Monocytes	ACGAGCCAGATAGCAT	489	2
Monocytes	ACGAGGAAGATGTTAG	489	2
Monocytes	ACGAGGAAGGCAGGTT	489	2
Monocytes	ACGATACAGTTCGCGC	489	2
Monocytes	ACGATACCAACTGCTA	489	2
Monocytes	ACGATGTTCGCGCCAA	489	2
Monocytes	ACGCAGCAGTAGGCCA	489	2
Monocytes	ACGCAGCTCAAACAAG	489	2
Monocytes	ACGCAGCTCATCATTC	489	2
Monocytes	ACGGCCAAGGGTGTGT	489	2
Monocytes	ACGGGTCCATCGGAAG	489	2
Monocytes	ACTATCTAGAGTACCG	489	2
Monocytes	ACTATCTTCACCCTCA	489	2
Monocytes	ACTATCTTCCCACTTG	489	2
Monocytes	ACTGAACTCCGAAGAG	489	2
Monocytes	ACTGATGGTAAATGAC	489	2
Monocytes	ACTGCTCTCAGTTTGG	489	2
Monocytes	ACTGCTCTCGGAGGTA	489	2
Monocytes	ACTGTCCAGAGTAAGG	489	2
Monocytes	ACTGTCCCAGATCGGA	489	2
Monocytes	ACTGTCCTCTGATACG	489	2
Monocytes	ACTTACTTCTCTTATG	489	2
Monocytes	AGAATAGAGATCACGG	489	2
Monocytes	AGAATAGCAGTCCTTC	489	2
Monocytes	AGACGTTCATGTAAGA	489	2
Monocytes	AGAGCGATCAACCATG	489	2
Monocytes	AGAGCTTCACTGTTAG	489	2
Monocytes	AGAGCTTGTCGAAAGC	489	2
Monocytes	AGAGTGGCATACGCCG	489	2
Monocytes	AGATTGCAGTGGGCTA	489	2
Monocytes	AGATTGCCAGTCACTA	489	2
Monocytes	AGATTGCTCTACCTGC	489	2
Monocytes	AGCAGCCGTACTTAGC	489	2
Monocytes	AGCATACCATGCATGT	489	2
Monocytes	AGCCTAAAGGATGGAA	489	2
Monocytes	AGCCTAAGTGCCTGTG	489	2
Monocytes	AGCCTAATCACGAAGG	489	2
Monocytes	AGCGTATCAATGCCAT	489	2
Monocytes	AGCGTATCACAACGTT	489	2
Monocytes	AGCGTATGTCCTGCTT	489	2
Monocytes	AGCTCCTAGGCCGAAT	489	2
Monocytes	AGCTCTCCACGAGGTA	489	2
Monocytes	AGCTTGACATGACATC	489	2
Monocytes	AGGCCGTTCTGCTGCT	489	2
Monocytes	AGGGATGGTGAAGGCT	489	2
Monocytes	AGGGATGGTTGATTGC	489	2
Monocytes	AGGTCATAGCCGTCGT	489	2
Monocytes	AGGTCATAGTAGGCCA	489	2
Monocytes	AGGTCATCATGTCTCC	489	2
Monocytes	AGGTCATTCTCCGGTT	489	2
Monocytes	AGGTCCGTCTACGAGT	489	2
Monocytes	AGTAGTCTCTGCTGTC	489	2
Monocytes	AGTCTTTGTCTAAAGA	489	2
Monocytes	AGTCTTTGTGAACCTT	489	2
Monocytes	AGTTGGTAGCACACAG	489	2
Monocytes	AGTTGGTAGTCTCGGC	489	2
Monocytes	ATAACGCGTATCTGCA	489	2
Monocytes	ATAGACCGTTGGTGGA	489	2
Monocytes	ATCCACCAGGGCTTGA	489	2
Monocytes	ATCCACCGTTTAGCTG	489	2
Monocytes	ATCCACCGTTTGGCGC	489	2
Monocytes	ATCCGAAAGAACAACT	489	2
Monocytes	ATCCGAAGTCTGCAAT	489	2
Monocytes	ATCCGAAGTTTCCACC	489	2
Monocytes	ATCGAGTGTAGCGTAG	489	2
Monocytes	ATGAGGGAGACCTAGG	489	2
Monocytes	ATGAGGGGTCACACGC	489	2
Monocytes	ATGCGATGTCAAACTC	489	2
Monocytes	ATGGGAGTCACGGTTA	489	2
Monocytes	ATTACTCGTTACGCGC	489	2
Monocytes	ATTACTCGTTGTACAC	489	2
Monocytes	ATTATCCTCTTAGAGC	489	2
Monocytes	ATTGGACGTTGATTCG	489	2
Monocytes	CAACCAACACGGTGTC	489	2
Monocytes	CAACCAATCCCAGGTG	489	2
Monocytes	CAACTAGGTGTGGTTT	489	2
Monocytes	CAAGAAAAGAGTCTGG	489	2
Monocytes	CAAGAAAAGCTGCCCA	489	2
Monocytes	CAAGATCAGGATATAC	489	2
Monocytes	CAAGATCCAACTGGCC	489	2
Monocytes	CACACAAAGCTAGCCC	489	2
Monocytes	CACACCTAGAATTGTG	489	2
Monocytes	CACACCTAGCTTATCG	489	2
Monocytes	CACACCTGTGGTGTAG	489	2
Monocytes	CACACTCCAAACAACA	489	2
Monocytes	CACACTCTCTCGCTTG	489	2
Monocytes	CACAGGCGTTCGTTGA	489	2
Monocytes	CACAGTAAGTTAGGTA	489	2
Monocytes	CACATTTAGTGGTAAT	489	2
Monocytes	CACATTTTCTGATTCT	489	2
Monocytes	CACCACTAGTCCGTAT	489	2
Monocytes	CACCACTCAAACAACA	489	2
Monocytes	CACCAGGAGTCTCGGC	489	2
Monocytes	CACTCCAGTCACAAGG	489	2
Monocytes	CAGAGAGGTACTCAAC	489	2
Monocytes	CAGAGAGTCTGCGTAA	489	2
Monocytes	CAGCAGCAGGCCGAAT	489	2
Monocytes	CAGCAGCCACAGGCCT	489	2
Monocytes	CAGCAGCGTGTCCTCT	489	2
Monocytes	CAGCATAAGTGAACAT	489	2
Monocytes	CAGCATAGTTGTGGAG	489	2
Monocytes	CAGCCGATCCCAGGTG	489	2
Monocytes	CAGCTAAAGAATTCCC	489	2
Monocytes	CAGCTAACAGGACCCT	489	2
Monocytes	CAGGTGCGTCATATCG	489	2
Monocytes	CAGTAACAGACAGGCT	489	2
Monocytes	CAGTAACAGCTTTGGT	489	2
Monocytes	CAGTAACAGGGATGGG	489	2
Monocytes	CAGTAACCAATTGCTG	489	2
Monocytes	CAGTAACCATATACGC	489	2
Monocytes	CAGTCCTAGAGTACAT	489	2
Monocytes	CAGTCCTTCGGCATCG	489	2
Monocytes	CATATGGAGATAGGAG	489	2
Monocytes	CATATTCAGCCGGTAA	489	2
Monocytes	CATATTCAGGAGTCTG	489	2
Monocytes	CATATTCTCTCACATT	489	2
Monocytes	CATCAGATCGGTTCGG	489	2
Monocytes	CATCCACGTCGTGGCT	489	2
Monocytes	CATCGAAAGACTAGGC	489	2
Monocytes	CATCGGGTCTGCTTGC	489	2
Monocytes	CATGACAGTCTAGTCA	489	2
Monocytes	CATGACATCTGGCGTG	489	2
Monocytes	CATGGCGAGGTGCACA	489	2
Monocytes	CATTCGCGTCGGCACT	489	2
Monocytes	CCACCTAGTGCTGTAT	489	2
Monocytes	CCACGGAAGCTAAGAT	489	2
Monocytes	CCACGGACAATAGCAA	489	2
Monocytes	CCACGGATCACGCGGT	489	2
Monocytes	CCACTACTCGCGTTTC	489	2
Monocytes	CCAGCGAGTTATCCGA	489	2
Monocytes	CCAGCGATCGCTTAGA	489	2
Monocytes	CCATGTCAGCAGCGTA	489	2
Monocytes	CCCAGTTTCAGTTTGG	489	2
Monocytes	CCGGGATTCGTTGACA	489	2
Monocytes	CCTACACCATGGATGG	489	2
Monocytes	CCTACCAAGTGTGAAT	489	2
Monocytes	CCTACCACAGTATCTG	489	2
Monocytes	CCTACCATCAGTGTTG	489	2
Monocytes	CCTATTACATTTGCCC	489	2
Monocytes	CCTATTATCACAGGCC	489	2
Monocytes	CCTCAGTAGACACTAA	489	2
Monocytes	CCTCAGTTCCAAATGC	489	2
Monocytes	CCTTACGGTGCACGAA	489	2
Monocytes	CCTTCCCGTCTCCATC	489	2
Monocytes	CCTTCGAAGCGAGAAA	489	2
Monocytes	CGAATGTTCAGAGGTG	489	2
Monocytes	CGACCTTAGCTTCGCG	489	2
Monocytes	CGACCTTCACTCGACG	489	2
Monocytes	CGACTTCCACATCTTT	489	2
Monocytes	CGACTTCCATCTACGA	489	2
Monocytes	CGAGAAGAGAACAATC	489	2
Monocytes	CGAGCACCAATGAAAC	489	2
Monocytes	CGAGCCAAGACCACGA	489	2
Monocytes	CGAGCCAGTCAACATC	489	2
Monocytes	CGATCGGCATCCCATC	489	2
Monocytes	CGATGGCCACGGCCAT	489	2
Monocytes	CGATGGCTCGAATCCA	489	2
Monocytes	CGATTGATCCACGTTC	489	2
Monocytes	CGCCAAGAGGCGACAT	489	2
Monocytes	CGCCAAGGTGGGTCAA	489	2
Monocytes	CGCGGTAGTAAGTGGC	489	2
Monocytes	CGCGGTATCACCTCGT	489	2
Monocytes	CGCGGTATCCTACAGA	489	2
Monocytes	CGCGTTTCAACTTGAC	489	2
Monocytes	CGCTGGACAGTTTACG	489	2
Monocytes	CGCTTCATCGAGAGCA	489	2
Monocytes	CGCTTCATCTAACGGT	489	2
Monocytes	CGGACGTAGATGTGGC	489	2
Monocytes	CGGACGTGTCCAGTTA	489	2
Monocytes	CGGAGCTGTACCGTAT	489	2
Monocytes	CGGAGCTTCTTCGAGA	489	2
Monocytes	CGGAGTCCATCGATGT	489	2
Monocytes	CGGGTCATCAACACCA	489	2
Monocytes	CGGTTAATCCCTAATT	489	2
Monocytes	CGTAGGCTCGTGGTCG	489	2
Monocytes	CGTCAGGGTCAAGCGA	489	2
Monocytes	CGTGAGCAGTGAACAT	489	2
Monocytes	CGTGTAACATCTCGCT	489	2
Monocytes	CGTTCTGCAATCGGTT	489	2
Monocytes	CGTTCTGCATGTTCCC	489	2
Monocytes	CTAACTTGTCTCTCGT	489	2
Monocytes	CTAAGACAGGATATAC	489	2
Monocytes	CTAATGGAGACCTTTG	489	2
Monocytes	CTACACCTCTGGAGCC	489	2
Monocytes	CTACCCAAGTGCCAGA	489	2
Monocytes	CTACGTCGTAGGAGTC	489	2
Monocytes	CTAGTGATCAGGATCT	489	2
Monocytes	CTAGTGATCCCACTTG	489	2
Monocytes	CTCACACTCTGCCCTA	489	2
Monocytes	CTCAGAATCGCCTGTT	489	2
Monocytes	CTCATTATCCTCGCAT	489	2
Monocytes	CTCCTAGAGTCGATAA	489	2
Monocytes	CTCCTAGTCAGGCCCA	489	2
Monocytes	CTCGAGGTCTTTCCTC	489	2
Monocytes	CTCGGAGCAAACGTGG	489	2
Monocytes	CTCGGAGTCGTAGGAG	489	2
Monocytes	CTCGTCAAGAGCTTCT	489	2
Monocytes	CTCGTCAAGTCCTCCT	489	2
Monocytes	CTCGTCACATTCCTGC	489	2
Monocytes	CTCGTCATCTAGAGTC	489	2
Monocytes	CTCGTCATCTGTTGAG	489	2
Monocytes	CTCTACGTCCGCGCAA	489	2
Monocytes	CTCTGGTAGGATGGTC	489	2
Monocytes	CTGAAACTCATATCGG	489	2
Monocytes	CTGATCCCATTAGGCT	489	2
Monocytes	CTGCGGATCAACACTG	489	2
Monocytes	CTGTGCTAGCCACGCT	489	2
Monocytes	CTGTGCTAGGCCATAG	489	2
Monocytes	CTGTTTACAGTAAGCG	489	2
Monocytes	CTGTTTATCGTCCGTT	489	2
Monocytes	CTTAACTAGGATATAC	489	2
Monocytes	CTTAACTCAGAGCCAA	489	2
Monocytes	CTTAACTTCGCCGTGA	489	2
Monocytes	CTTTGCGGTCTGCAAT	489	2
Monocytes	GAAACTCCAGGGTACA	489	2
Monocytes	GAACGGACAAGCGATG	489	2
Monocytes	GAATAAGAGACTGTAA	489	2
Monocytes	GAATAAGTCCTAGAAC	489	2
Monocytes	GAATGAATCACTTATC	489	2
Monocytes	GACACGCCACAGTCGC	489	2
Monocytes	GACCAATAGCCCTAAT	489	2
Monocytes	GACCAATAGTACCGGA	489	2
Monocytes	GACCAATTCAGAGACG	489	2
Monocytes	GACGGCTAGTGAACGC	489	2
Monocytes	GACGGCTCAGGCGATA	489	2
Monocytes	GACGGCTTCTAACTCT	489	2
Monocytes	GACGGCTTCTTTACAC	489	2
Monocytes	GACGTGCAGCCAGTAG	489	2
Monocytes	GACGTGCGTCCCTTGT	489	2
Monocytes	GACGTTAGTATTCGTG	489	2
Monocytes	GACGTTATCAAAGTAG	489	2
Monocytes	GAGCAGACAGACAAAT	489	2
Monocytes	GAGGTGATCAACGAAA	489	2
Monocytes	GATCAGTCAGCTGTTA	489	2
Monocytes	GATCAGTCATTCCTGC	489	2
Monocytes	GATCAGTGTACTCGCG	489	2
Monocytes	GATCGATCAAAGGAAG	489	2
Monocytes	GATCGATCAGGGTATG	489	2
Monocytes	GATCGATTCATGTAGC	489	2
Monocytes	GATCGCGAGCGATATA	489	2
Monocytes	GATCGCGAGTCCAGGA	489	2
Monocytes	GATCGCGGTTCGGGCT	489	2
Monocytes	GATGAGGTCTGCAGTA	489	2
Monocytes	GCAAACTGTCCATCCT	489	2
Monocytes	GCAATCACAAAGAATC	489	2
Monocytes	GCACATAAGATCCTGT	489	2
Monocytes	GCACATATCGGAAATA	489	2
Monocytes	GCACTCTGTCACCTAA	489	2
Monocytes	GCAGCCAGTATGCTTG	489	2
Monocytes	GCAGCCATCCGCAAGC	489	2
Monocytes	GCAGTTAGTAGTACCT	489	2
Monocytes	GCATACATCAGCCTAA	489	2
Monocytes	GCATACATCCAGAAGG	489	2
Monocytes	GCATGCGGTGCAACTT	489	2
Monocytes	GCGAGAAAGGCAATTA	489	2
Monocytes	GCGAGAAAGGTGCAAC	489	2
Monocytes	GCGAGAACAATGGATA	489	2
Monocytes	GCGCAACAGATGCCAG	489	2
Monocytes	GCGCAGTTCTGATTCT	489	2
Monocytes	GCGCAGTTCTGTCCGT	489	2
Monocytes	GCGCCAACATCCTAGA	489	2
Monocytes	GCGCGATAGTGCGATG	489	2
Monocytes	GCGCGATAGTTGAGTA	489	2
Monocytes	GCGGGTTTCTGGTTCC	489	2
Monocytes	GCTCCTAAGCCACGCT	489	2
Monocytes	GCTCCTAGTCAAAGCG	489	2
Monocytes	GCTCTGTGTTAGAACA	489	2
Monocytes	GCTGCTTCAAAGTCAA	489	2
Monocytes	GCTGCTTTCCATGAAC	489	2
Monocytes	GCTTCCAGTAGCCTAT	489	2
Monocytes	GCTTGAACAGCATACT	489	2
Monocytes	GCTTGAAGTGGTCCGT	489	2
Monocytes	GGAAAGCGTAGAGGAA	489	2
Monocytes	GGAACTTGTTAAGATG	489	2
Monocytes	GGAATAACACAAGCCC	489	2
Monocytes	GGAATAAGTGTAATGA	489	2
Monocytes	GGACAGAAGATCCTGT	489	2
Monocytes	GGACAGAAGGGATCTG	489	2
Monocytes	GGAGCAAAGAATGTTG	489	2
Monocytes	GGAGCAAGTCAGAGGT	489	2
Monocytes	GGATTACTCTCGCTTG	489	2
Monocytes	GGCCGATAGCCCTAAT	489	2
Monocytes	GGCCGATCAAGGACTG	489	2
Monocytes	GGCGACTCAATCTACG	489	2
Monocytes	GGCGACTCACTTAAGC	489	2
Monocytes	GGCGACTGTTACTGAC	489	2
Monocytes	GGCTCGAAGTACCGGA	489	2
Monocytes	GGCTCGAGTCACACGC	489	2
Monocytes	GGCTCGATCCCTAACC	489	2
Monocytes	GGCTCGATCGAACGGA	489	2
Monocytes	GGCTGGTTCTTGGGTA	489	2
Monocytes	GGGAATGCATGAAGTA	489	2
Monocytes	GGGAATGTCAGATAAG	489	2
Monocytes	GGGATGAGTGGTGTAG	489	2
Monocytes	GGGATGATCCAAACAC	489	2
Monocytes	GGGCACTAGTCCTCCT	489	2
Monocytes	GGTGAAGCAGCATGAG	489	2
Monocytes	GGTGCGTGTTGGGACA	489	2
Monocytes	GGTGTTAAGCCCAATT	489	2
Monocytes	GTAACTGAGGTAAACT	489	2
Monocytes	GTACGTAGTGACGCCT	489	2
Monocytes	GTACTCCTCAGTTTGG	489	2
Monocytes	GTACTTTTCCAAAGTC	489	2
Monocytes	GTACTTTTCTGGTTCC	489	2
Monocytes	GTAGGCCAGCCACTAT	489	2
Monocytes	GTAGGCCGTTATGTGC	489	2
Monocytes	GTAGGCCTCTTCGGTC	489	2
Monocytes	GTAGTCAAGCTAGCCC	489	2
Monocytes	GTAGTCATCTTTACAC	489	2
Monocytes	GTATCTTAGTCACGCC	489	2
Monocytes	GTATTCTAGCCGTCGT	489	2
Monocytes	GTATTCTCATTGCGGC	489	2
Monocytes	GTCACAAAGCTATGCT	489	2
Monocytes	GTCATTTAGGCCATAG	489	2
Monocytes	GTCATTTGTCTCAACA	489	2
Monocytes	GTCCTCATCCTGCCAT	489	2
Monocytes	GTCGGGTCAGGGATTG	489	2
Monocytes	GTCGGGTTCATCGGAT	489	2
Monocytes	GTCGTAACATGCAACT	489	2
Monocytes	GTCGTAAGTAGGACAC	489	2
Monocytes	GTCGTAAGTGACTACT	489	2
Monocytes	GTCGTAATCAGCCTAA	489	2
Monocytes	GTCTTCGTCTACTTAC	489	2
Monocytes	GTGAAGGCAGCCTTGG	489	2
Monocytes	GTGAAGGGTGATGTGG	489	2
Monocytes	GTGAAGGTCGGAATCT	489	2
Monocytes	GTGCATAAGCAGCGTA	489	2
Monocytes	GTGCTTCCAGAGTGTG	489	2
Monocytes	GTGCTTCTCGTCCGTT	489	2
Monocytes	GTGGGTCGTGTTTGGT	489	2
Monocytes	GTTAAGCAGATGTCGG	489	2
Monocytes	GTTAAGCTCACGCGGT	489	2
Monocytes	GTTCATTCACTCTGTC	489	2
Monocytes	GTTCGGGAGCACACAG	489	2
Monocytes	GTTCGGGTCCTTAATC	489	2
Monocytes	GTTCTCGTCTGCTGCT	489	2
Monocytes	GTTTCTAAGTTAGGTA	489	2
Monocytes	GTTTCTATCCGCATAA	489	2
Monocytes	TAAGCGTCAATAACGA	489	2
Monocytes	TACACGACAACACCTA	489	2
Monocytes	TACACGACAGATCGGA	489	2
Monocytes	TACACGAGTCGGATCC	489	2
Monocytes	TACACGATCTTGACGA	489	2
Monocytes	TACCTATAGGCCGAAT	489	2
Monocytes	TACCTATTCATCGCTC	489	2
Monocytes	TACGGGCCAGTGGGAT	489	2
Monocytes	TACGGTAAGCGGATCA	489	2
Monocytes	TACGGTAGTCTCTCGT	489	2
Monocytes	TACTCGCGTTACGACT	489	2
Monocytes	TACTCGCGTTTGGGCC	489	2
Monocytes	TACTTACGTTCAGGCC	489	2
Monocytes	TACTTGTAGGAACTGC	489	2
Monocytes	TACTTGTAGGCATGGT	489	2
Monocytes	TAGAGCTGTCGCATCG	489	2
Monocytes	TAGAGCTTCAGCATGT	489	2
Monocytes	TAGCCGGGTTAAAGAC	489	2
Monocytes	TAGGCATCACATGACT	489	2
Monocytes	TAGTTGGTCAACACTG	489	2
Monocytes	TATCTCAAGAAACCAT	489	2
Monocytes	TATCTCACAGCTGGCT	489	2
Monocytes	TATCTCATCAGAGACG	489	2
Monocytes	TATGCCCAGCTATGCT	489	2
Monocytes	TATTACCAGTGGTAAT	489	2
Monocytes	TATTACCCACTGAAGG	489	2
Monocytes	TCAATCTAGCGATTCT	489	2
Monocytes	TCACAAGGTTATGCGT	489	2
Monocytes	TCACGAAAGCACCGTC	489	2
Monocytes	TCACGAAAGCGATTCT	489	2
Monocytes	TCACGAACAACAACCT	489	2
Monocytes	TCACGAAGTTGATTCG	489	2
Monocytes	TCAGATGAGGTGCACA	489	2
Monocytes	TCAGATGCAGATGAGC	489	2
Monocytes	TCAGATGGTCCGAGTC	489	2
Monocytes	TCAGCAAGTTACCAGT	489	2
Monocytes	TCATTACGTACATCCA	489	2
Monocytes	TCATTACGTCGAACAG	489	2
Monocytes	TCATTACTCCAGAAGG	489	2
Monocytes	TCATTTGTCCTAAGTG	489	2
Monocytes	TCCACACCACGGCTAC	489	2
Monocytes	TCCCGATAGGCTAGCA	489	2
Monocytes	TCCCGATGTGACTCAT	489	2
Monocytes	TCGAGGCAGCTACCGC	489	2
Monocytes	TCGAGGCGTGACTCAT	489	2
Monocytes	TCGCGAGGTCATACTG	489	2
Monocytes	TCGGGACCACAACGCC	489	2
Monocytes	TCGGGACTCTACTTAC	489	2
Monocytes	TCGGTAAAGCGTGTCC	489	2
Monocytes	TCGGTAAAGTTCGCAT	489	2
Monocytes	TCGGTAACATTTGCTT	489	2
Monocytes	TCGGTAATCGTACGGC	489	2
Monocytes	TCTATTGTCTATGTGG	489	2
Monocytes	TCTCATAGTCCAACTA	489	2
Monocytes	TCTGAGAAGAATTGTG	489	2
Monocytes	TCTTCGGAGAAACGCC	489	2
Monocytes	TCTTTCCGTGGCGAAT	489	2
Monocytes	TGACAACAGGGTGTGT	489	2
Monocytes	TGACAACAGGTAAACT	489	2
Monocytes	TGACTAGTCACATAGC	489	2
Monocytes	TGAGAGGTCAATCACG	489	2
Monocytes	TGAGGGAGTAATCGTC	489	2
Monocytes	TGCACCTGTAAGGGAA	489	2
Monocytes	TGCCAAATCAGGTTCA	489	2
Monocytes	TGCGGGTAGTGTCCCG	489	2
Monocytes	TGCGGGTCAAAGGCGT	489	2
Monocytes	TGCGGGTGTCGTTGTA	489	2
Monocytes	TGCGGGTGTCTTTCAT	489	2
Monocytes	TGCGTGGCAGGAATGC	489	2
Monocytes	TGCTGCTAGACGCTTT	489	2
Monocytes	TGCTGCTTCTGGGCCA	489	2
Monocytes	TGGACGCTCCTCAACC	489	2
Monocytes	TGGACGCTCGTCTGCT	489	2
Monocytes	TGGCCAGGTCCAGTTA	489	2
Monocytes	TGGGAAGCAAGCCTAT	489	2
Monocytes	TGTATTCAGTCGTTTG	489	2
Monocytes	TGTATTCGTGAAGGCT	489	2
Monocytes	TGTGGTAGTATATGAG	489	2
Monocytes	TGTGGTAGTCGGGTCT	489	2
Monocytes	TGTGTTTAGTACACCT	489	2
Monocytes	TGTTCCGCATACTACG	489	2
Monocytes	TTAACTCTCACGCATA	489	2
Monocytes	TTAGGACAGATCCGAG	489	2
Monocytes	TTAGGCATCGGTTAAC	489	2
Monocytes	TTAGTTCGTCTAAAGA	489	2
Monocytes	TTATGCTTCGTGGTCG	489	2
Monocytes	TTCCCAGCACGAGAGT	489	2
Monocytes	TTCGAAGCAAAGGTGC	489	2
Monocytes	TTCTCAAAGCCCTAAT	489	2
Monocytes	TTCTCAATCCACGCAG	489	2
Monocytes	TTCTCCTCACGCTTTC	489	2
Monocytes	TTGAACGCAAGCTGAG	489	2
Monocytes	TTGACTTCACGTAAGG	489	2
Monocytes	TTGACTTGTCGTGGCT	489	2
Monocytes	TTGACTTTCTATCCTA	489	2
Monocytes	TTGTAGGAGTGCTGCC	489	2
Monocytes	TTGTAGGCAGGTTTCA	489	2
Monocytes	TTTATGCAGGGTATCG	489	2
Monocytes	TTTCCTCCATCCAACA	489	2
Monocytes	TTTCCTCGTCAGAATA	489	2
Monocytes	TTTGGTTCAAACGTGG	489	2
Monocytes	TTTGGTTCAGTCAGCC	489	2
Monocytes	TTTGGTTGTTATCGGT	489	2
Monocytes	TTTGTCAAGGTTACCT	489	2
Monocytes	TTTGTCATCAGGCAAG	489	2
NK-cells	AAACGGGTCGAACTGT	402	3
NK-cells	AAAGATGAGGGCTTGA	402	3
NK-cells	AAAGTAGGTTTAGGAA	402	3
NK-cells	AAAGTAGTCGCCAGCA	402	3
NK-cells	AAATGCCAGTACGACG	402	3
NK-cells	AACACGTTCTCTGAGA	402	3
NK-cells	AACACGTTCTTATCTG	402	3
NK-cells	AACCATGAGATAGCAT	402	3
NK-cells	AACCATGAGCTTCGCG	402	3
NK-cells	AACCATGGTAGGAGTC	402	3
NK-cells	AACCATGGTCCGAATT	402	3
NK-cells	AACGTTGTCAGAGACG	402	3
NK-cells	AACTCAGTCTACCAGA	402	3
NK-cells	AACTCCCAGCTTCGCG	402	3
NK-cells	AACTCCCTCTATCGCC	402	3
NK-cells	AACTTTCTCTTCCTTC	402	3
NK-cells	AAGCCGCCAATCTGCA	402	3
NK-cells	AAGCCGCTCGTTACAG	402	3
NK-cells	AAGGAGCCAAGGTGTG	402	3
NK-cells	AAGGCAGCATTAACCG	402	3
NK-cells	AATCCAGTCTGAGTGT	402	3
NK-cells	AATCGGTAGAAACCTA	402	3
NK-cells	ACACCAAAGCAGACTG	402	3
NK-cells	ACACCCTCACCACGTG	402	3
NK-cells	ACACTGAAGGGTCTCC	402	3
NK-cells	ACACTGACACCATCCT	402	3
NK-cells	ACACTGACAGGTCCAC	402	3
NK-cells	ACAGCTAGTACAGACG	402	3
NK-cells	ACAGCTAGTGTTGAGG	402	3
NK-cells	ACATCAGCAGCTGGCT	402	3
NK-cells	ACATGGTGTCCGAGTC	402	3
NK-cells	ACCAGTAAGTAGCGGT	402	3
NK-cells	ACCAGTAAGTGTACCT	402	3
NK-cells	ACCCACTGTTGCGTTA	402	3
NK-cells	ACCGTAAAGAAGATTC	402	3
NK-cells	ACGAGCCGTCGAGATG	402	3
NK-cells	ACGATACTCGCAGGCT	402	3
NK-cells	ACGATGTGTCCTAGCG	402	3
NK-cells	ACGCAGCTCACAGGCC	402	3
NK-cells	ACGCAGCTCGTACCGG	402	3
NK-cells	ACGCCAGCACTATCTT	402	3
NK-cells	ACGGAGAAGAAGAAGC	402	3
NK-cells	ACGGGCTTCAGTGCAT	402	3
NK-cells	ACGGGCTTCCTAGGGC	402	3
NK-cells	ACGGGTCAGAGGACGG	402	3
NK-cells	ACGGGTCAGTGGACGT	402	3
NK-cells	ACGGGTCGTTTGGCGC	402	3
NK-cells	ACGTCAAGTAGCCTCG	402	3
NK-cells	ACTATCTCATTGCGGC	402	3
NK-cells	ACTGAACGTTATCCGA	402	3
NK-cells	ACTGAACGTTGTCTTT	402	3
NK-cells	ACTGAACTCACTTCAT	402	3
NK-cells	ACTGAGTGTGGCGAAT	402	3
NK-cells	ACTGCTCAGCTGATAA	402	3
NK-cells	ACTGCTCGTACTTAGC	402	3
NK-cells	ACTGCTCGTCGTTGTA	402	3
NK-cells	ACTGTCCAGCGTCAAG	402	3
NK-cells	ACTGTCCTCCAGGGCT	402	3
NK-cells	ACTTGTTCAGCTCCGA	402	3
NK-cells	AGAATAGTCATTGCCC	402	3
NK-cells	AGACGTTGTAAACGCG	402	3
NK-cells	AGACGTTGTTTCCACC	402	3
NK-cells	AGAGCGATCAGGTAAA	402	3
NK-cells	AGAGCTTTCTGAGTGT	402	3
NK-cells	AGAGTGGGTCCTAGCG	402	3
NK-cells	AGATCTGTCACGGTTA	402	3
NK-cells	AGCAGCCCATGGGACA	402	3
NK-cells	AGCATACCAAGTCTGT	402	3
NK-cells	AGCGTATCAATCGAAA	402	3
NK-cells	AGCTCCTCAAACTGCT	402	3
NK-cells	AGCTCTCAGGTACTCT	402	3
NK-cells	AGCTCTCTCTGGAGCC	402	3
NK-cells	AGGGAGTGTGTGGCTC	402	3
NK-cells	AGGGAGTTCGGAAATA	402	3
NK-cells	AGGGATGCATGTAGTC	402	3
NK-cells	AGGTCCGAGACGACGT	402	3
NK-cells	AGGTCCGAGCCACTAT	402	3
NK-cells	AGGTCCGTCACATAGC	402	3
NK-cells	AGTCTTTCATACTCTT	402	3
NK-cells	AGTTGGTGTTATTCTC	402	3
NK-cells	ATAGACCAGGACACCA	402	3
NK-cells	ATAGACCCATGGTAGG	402	3
NK-cells	ATCACGACAAGCCTAT	402	3
NK-cells	ATCACGACAAGGTGTG	402	3
NK-cells	ATCATCTCATTACGAC	402	3
NK-cells	ATCATGGCATGGAATA	402	3
NK-cells	ATCCACCCATGCAACT	402	3
NK-cells	ATCCGAATCACATAGC	402	3
NK-cells	ATCGAGTGTACAGACG	402	3
NK-cells	ATCTACTAGGCCCTTG	402	3
NK-cells	ATCTGCCTCCAGAGGA	402	3
NK-cells	ATGCGATCACCTATCC	402	3
NK-cells	ATGGGAGCAGTAGAGC	402	3
NK-cells	ATGGGAGTCGGCGCAT	402	3
NK-cells	ATTACTCAGGTGTTAA	402	3
NK-cells	ATTGGACAGATTACCC	402	3
NK-cells	ATTGGTGGTAGCTGCC	402	3
NK-cells	CAACCAACACACAGAG	402	3
NK-cells	CAACCAACACAGTCGC	402	3
NK-cells	CAACCAACAGCTTAAC	402	3
NK-cells	CAACCAAGTGTGCCTG	402	3
NK-cells	CAACCAAGTTCCACAA	402	3
NK-cells	CAAGGCCTCCACTGGG	402	3
NK-cells	CAAGTTGGTGGGTATG	402	3
NK-cells	CAAGTTGGTTGTACAC	402	3
NK-cells	CACAGGCCAAGCGTAG	402	3
NK-cells	CACAGGCTCCGAACGC	402	3
NK-cells	CACATTTCACAGCGTC	402	3
NK-cells	CACATTTTCTACTATC	402	3
NK-cells	CACCAGGGTTGTCTTT	402	3
NK-cells	CACCTTGGTCGCCATG	402	3
NK-cells	CACTCCAGTCTGATTG	402	3
NK-cells	CAGAATCGTCCTAGCG	402	3
NK-cells	CAGATCAAGACACGAC	402	3
NK-cells	CAGATCAGTGGTTTCA	402	3
NK-cells	CAGCATAAGCGACGTA	402	3
NK-cells	CAGCATATCTCGGACG	402	3
NK-cells	CAGCGACCAGCTGTAT	402	3
NK-cells	CAGCTAAAGATCTGAA	402	3
NK-cells	CAGCTAAGTGCACTTA	402	3
NK-cells	CAGCTGGAGCCGATTT	402	3
[truncated: 1,927 more rows]
