# Supplementary material for: scQCEA: a framework for annotation and quality control report of single-cell RNA-sequencing data
Source: BMC Genomics. 2023 Jul 6;24:381. doi: 10.1186/s12864-023-09447-6 (PMC10327311; doi:10.1186/s12864-023-09447-6)
Supplement: Supplementary file 2 — Additional file 2: Supplementary file 2. To demonstrate the utility of scQCEA, we apply the workflow to the sixteen gene expression profiles of eight patients with metastatic melanoma, prepared from pre- and post-treatment experimental batches. You can find the QC interactive report at: https://github.com/isarnassiri/scQCEA/tree/Example-of-Application. Download and unzip the OGC_Interactive_QC_Report_P180121.zip file. You can open CLICK_ME.html file without using rStudio/R. [file 12864_2023_9447_MOESM2_ESM.zip › Inputs/10X-gex-grouped/FAI5649A21/P180121-keep_FAI5649A21_Celltype_assignment_toCells.txt]

geneSet	cell
B-cells	AAACCTGAGCGTAGTG
B-cells	AAACCTGCAAGCTGTT
B-cells	AAACCTGCAAGTCTAC
B-cells	AAACGGGAGTGGCACA
B-cells	AAACGGGGTGTAATGA
B-cells	AAATGCCTCGTTTATC
B-cells	AACACGTTCCCTAATT
B-cells	AACCGCGAGTGACTCT
B-cells	AACGTTGTCGATCCCT
B-cells	AACTCTTGTCTAGTGT
B-cells	AACTGGTCAACCGCCA
B-cells	AAGACCTCAAGCGTAG
B-cells	AAGACCTGTCGTCTTC
B-cells	AAGGCAGGTTGGTTTG
B-cells	AAGGTTCCATGGTCTA
B-cells	AAGTCTGGTAAGTGGC
B-cells	ACACCAACATGCCCGA
B-cells	ACACCCTCATTTCACT
B-cells	ACACCGGTCCATGAGT
B-cells	ACACTGATCAGCTCTC
B-cells	ACAGCCGAGAATTCCC
B-cells	ACAGCCGGTGGTCTCG
B-cells	ACAGCTATCCAGATCA
B-cells	ACATACGGTCCTGCTT
B-cells	ACATGGTAGGTAGCCA
B-cells	ACCCACTCACTGAAGG
B-cells	ACCCACTTCAGTGTTG
B-cells	ACCTTTAAGTAGCCGA
B-cells	ACCTTTAGTATATCCG
B-cells	ACGAGCCAGAGTGACC
B-cells	ACGATGTAGGAGTCTG
B-cells	ACGATGTCATGGGAAC
B-cells	ACGATGTGTCCAACTA
B-cells	ACGCAGCGTAAGTAGT
B-cells	ACGCAGCGTGCAGTAG
B-cells	ACGCCAGGTCTCGTTC
B-cells	ACGGAGACACGTCTCT
B-cells	ACGGGTCTCACAAACC
B-cells	ACTGAACAGATCTGAA
B-cells	ACTGAACCACGCCAGT
B-cells	ACTGAACCATCGTCGG
B-cells	ACTGAACGTGAGTATA
B-cells	ACTGAACTCCTAGGGC
B-cells	ACTGAGTCATCTCCCA
B-cells	ACTGCTCTCTTGTCAT
B-cells	ACTTACTAGAATTGTG
B-cells	ACTTACTCAATAGCAA
B-cells	AGAATAGGTCAACATC
B-cells	AGAATAGGTCAGAATA
B-cells	AGACGTTAGTGCGTGA
B-cells	AGACGTTTCAACTCTT
B-cells	AGATCTGGTGTGCGTC
B-cells	AGCAGCCCACTATCTT
B-cells	AGCAGCCTCCTGCAGG
B-cells	AGCATACCATATGCTG
B-cells	AGCATACGTTACGCGC
B-cells	AGCCTAAGTTCAACCA
B-cells	AGCGGTCTCACTATTC
B-cells	AGCGTCGTCTGTCTAT
B-cells	AGCTCTCAGTAACCCT
B-cells	AGCTCTCGTAGGGACT
B-cells	AGCTTGAAGGCCCGTT
B-cells	AGCTTGATCCCAAGTA
B-cells	AGGCCACAGAGGACGG
B-cells	AGGCCACTCAACGGGA
B-cells	AGGCCACTCCGCGGTA
B-cells	AGGGATGAGCGTTTAC
B-cells	AGGGTGAAGTAATCCC
B-cells	AGGTCATCACAGGTTT
B-cells	AGTGGGAAGCTAGGCA
B-cells	AGTGTCACAAGTTAAG
B-cells	ATAAGAGTCAGGCGAA
B-cells	ATAGACCAGAGTGACC
B-cells	ATCACGAAGGCTATCT
B-cells	ATCCACCTCGAGAACG
B-cells	ATCCGAAGTAGAGTGC
B-cells	ATCGAGTAGTACGACG
B-cells	ATCGAGTGTTGCTCCT
B-cells	ATCGAGTTCCTCATTA
B-cells	ATCTACTTCCTCTAGC
B-cells	ATTACTCTCCTTGGTC
B-cells	ATTATCCTCAGCAACT
B-cells	ATTCTACGTAAAGTCA
B-cells	ATTGGTGTCAAACCGT
B-cells	ATTTCTGTCCACTCCA
B-cells	CAACCAAAGGCATGGT
B-cells	CAACTAGTCAACGAAA
B-cells	CAAGAAACATCCGTGG
B-cells	CAAGATCAGGCATTGG
B-cells	CAAGGCCCAATGGACG
B-cells	CAAGGCCGTTGGGACA
B-cells	CACAGGCCACATGACT
B-cells	CACAGGCCATCGGTTA
B-cells	CACAGTAAGAAACGCC
B-cells	CACAGTACACGACTCG
B-cells	CACATAGCAGACAAGC
B-cells	CACATAGGTTGATTCG
B-cells	CACATAGTCGGTCTAA
B-cells	CACATTTAGGCACATG
B-cells	CACATTTTCGTGACAT
B-cells	CACCAGGAGGACACCA
B-cells	CACCAGGGTCTAGTGT
B-cells	CAGAGAGAGCACCGTC
B-cells	CAGATCAAGCTCAACT
B-cells	CAGCCGACACGTCTCT
B-cells	CAGCGACAGATCCGAG
B-cells	CAGCTGGAGCGTCAAG
B-cells	CAGCTGGTCTACCAGA
B-cells	CAGTAACAGTAAGTAC
B-cells	CAGTCCTCACTAAGTC
B-cells	CAGTCCTGTAGCCTAT
B-cells	CATATTCCATCCTTGC
B-cells	CATCAAGCAAGCCATT
B-cells	CATCAAGGTATCTGCA
B-cells	CATCAAGGTCCAAGTT
B-cells	CATCAGAGTAGGGTAC
B-cells	CATCAGATCAAGGTAA
B-cells	CATCAGATCAGCTCGG
B-cells	CATCGAAAGCCACGCT
B-cells	CATCGGGGTCTTTCAT
B-cells	CATGACATCATATCGG
B-cells	CATGCCTAGGTAAACT
B-cells	CCAATCCTCCAGTAGT
B-cells	CCACCTAGTGTCCTCT
B-cells	CCACGGATCATCGCTC
B-cells	CCACGGATCCCAAGAT
B-cells	CCACGGATCTCGATGA
B-cells	CCACGGATCTGGTTCC
B-cells	CCACTACGTTTGCATG
B-cells	CCAGCGAGTATATGAG
B-cells	CCATTCGGTAAGTAGT
B-cells	CCCAATCAGTGCGTGA
B-cells	CCCAATCCATGGGACA
B-cells	CCCAGTTTCCTCAACC
B-cells	CCGGGATAGTTTCCTT
B-cells	CCGTACTCATGACATC
B-cells	CCGTACTGTTAAGACA
B-cells	CCGTTCATCTGGTGTA
B-cells	CCTAAAGTCAATCTCT
B-cells	CCTAAAGTCAGTTGAC
B-cells	CCTACACAGTTAAGTG
B-cells	CCTACACCATCCGTGG
B-cells	CCTACCACACAGGTTT
B-cells	CCTCAGTCATTACCTT
B-cells	CCTCAGTTCGTACCGG
B-cells	CCTCTGAAGTTCGCAT
B-cells	CCTCTGATCTTAACCT
B-cells	CCTTCCCAGGCTCAGA
B-cells	CCTTCGACAGACTCGC
B-cells	CGAATGTTCCCGGATG
B-cells	CGACCTTCAAGGGTCA
B-cells	CGACCTTCATGCAATC
B-cells	CGACCTTGTTAGGGTG
B-cells	CGACTTCCAATCACAC
B-cells	CGACTTCCACATGTGT
B-cells	CGAGAAGCAGCCTGTG
B-cells	CGAGCACTCCAAGTAC
B-cells	CGAGCCATCGAGAGCA
B-cells	CGATGTAAGACAAAGG
B-cells	CGATTGAAGATCTGCT
B-cells	CGCCAAGTCACTTATC
B-cells	CGCGTTTAGTGGGTTG
B-cells	CGCGTTTTCGCCAAAT
B-cells	CGCTGGAAGAGCAATT
B-cells	CGGACACTCAGCCTAA
B-cells	CGGACGTTCGACAGCC
B-cells	CGGACTGGTAGGCATG
B-cells	CGGACTGGTCACACGC
B-cells	CGGAGCTCAGCTGCTG
B-cells	CGTAGCGCAGATTGCT
B-cells	CGTAGGCCACTAGTAC
B-cells	CGTCACTAGTGCCATT
B-cells	CGTCAGGGTAGAAGGA
B-cells	CGTGTAAAGGCCCTCA
B-cells	CGTTAGAGTAGAGGAA
B-cells	CGTTCTGCATCTACGA
B-cells	CGTTGGGAGGGTATCG
B-cells	CTAACTTGTTAAGAAC
B-cells	CTAACTTGTTAAGTAG
B-cells	CTAAGACAGTGGGTTG
B-cells	CTAAGACCAGCTCCGA
B-cells	CTAATGGAGCCTTGAT
B-cells	CTAATGGTCGAACTGT
B-cells	CTACACCTCACCATAG
B-cells	CTACCCACACGAGAGT
B-cells	CTACCCAGTGCGAAAC
B-cells	CTACGTCTCACGCATA
B-cells	CTACGTCTCTGGTTCC
B-cells	CTCATTAAGCGTTTAC
B-cells	CTCCTAGGTCGCGAAA
B-cells	CTCGAGGAGCGTAGTG
B-cells	CTCGAGGGTGCTAGCC
B-cells	CTCGGGATCGTACCGG
B-cells	CTCTAATCAGGGCATA
B-cells	CTGAAGTAGGCCCTTG
B-cells	CTGATCCAGAGTACCG
B-cells	CTGATCCGTGACAAAT
B-cells	CTGCCTATCGCCAGCA
B-cells	CTGCCTATCGCGGATC
B-cells	CTGCGGAAGCGTTGCC
B-cells	CTGCGGAGTTACAGAA
B-cells	CTGCTGTGTGCACTTA
B-cells	CTGGTCTGTAGCGATG
B-cells	CTGTGCTCACAGGAGT
B-cells	CTGTGCTGTTCCTCCA
B-cells	CTGTTTAGTCCGAAGA
B-cells	CTGTTTATCTGCTGTC
B-cells	CTGTTTATCTGTCTAT
B-cells	CTTAACTAGCACGCCT
B-cells	CTTAACTAGTGAACGC
B-cells	CTTAACTCAGACACTT
B-cells	CTTACCGAGGGTGTTG
B-cells	CTTGGCTCACCTCGGA
B-cells	CTTGGCTTCCACTCCA
B-cells	CTTTGCGCAGTTAACC
B-cells	GACACGCCAGAAGCAC
B-cells	GACACGCGTGTAAGTA
B-cells	GACAGAGAGCGTTTAC
B-cells	GACCAATAGTACATGA
B-cells	GACCAATCATCCGTGG
B-cells	GACCTGGCAGGTGCCT
B-cells	GACCTGGCATCCTTGC
B-cells	GACGCGTCACTCTGTC
B-cells	GACGGCTGTAATAGCA
B-cells	GACGTGCGTCGCCATG
B-cells	GACGTTACAATTGCTG
B-cells	GACTACACACAGCGTC
B-cells	GACTACATCAAGGCTT
B-cells	GACTACATCGGAGCAA
B-cells	GAGCAGACAAGCTGTT
B-cells	GATCGATTCTGGAGCC
B-cells	GATCGATTCTTCGAGA
B-cells	GATCGTATCCTCAATT
B-cells	GATCTAGTCGGTTAAC
B-cells	GATGCTACAGCGTTCG
B-cells	GATGCTAGTCACTGGC
B-cells	GCAATCAAGATATGCA
B-cells	GCAATCAGTCCCGACA
B-cells	GCAGCCAAGCAATCTC
B-cells	GCAGCCAAGTTCGCAT
B-cells	GCATGTAGTTCGTGAT
B-cells	GCGAGAAAGAGGTTGC
B-cells	GCGCAACCAATAAGCA
B-cells	GCGCAACTCACTTATC
B-cells	GCGCAGTAGAAACCGC
B-cells	GCGCCAATCTGTTTGT
B-cells	GCGCCAATCTTGTCAT
B-cells	GCGCGATCAAGCCTAT
B-cells	GCGGGTTAGTTAACGA
B-cells	GCTGCGAGTCTGATCA
B-cells	GCTTGAAGTATCTGCA
B-cells	GCTTGAATCACATAGC
B-cells	GGAACTTGTCGCTTTC
B-cells	GGAACTTGTCTCTTAT
B-cells	GGAATAAGTTGTGGCC
B-cells	GGACGTCGTTAGAACA
B-cells	GGATTACAGCTCCTTC
B-cells	GGATTACTCAACACCA
B-cells	GGCAATTCAGGGTTAG
B-cells	GGCAATTTCGTTTATC
B-cells	GGCGACTTCACCCTCA
B-cells	GGCGTGTAGAGACTTA
B-cells	GGCGTGTGTAGCACGA
B-cells	GGCTGGTCACGAAGCA
B-cells	GGGAATGTCAGGCCCA
B-cells	GGGACCTAGCGCCTCA
B-cells	GGGAGATAGACTGTAA
B-cells	GGGCATCCAATCACAC
B-cells	GGGCATCTCACCCGAG
B-cells	GGGTTGCAGTGTACTC
B-cells	GGTATTGAGATCACGG
B-cells	GGTGTTACAAGTACCT
B-cells	GGTGTTATCACTTATC
B-cells	GTAACGTGTGCCTTGG
B-cells	GTACGTAAGAGACGAA
B-cells	GTACTCCCACCTATCC
B-cells	GTACTCCGTGAGTGAC
B-cells	GTATCTTTCTTACCTA
B-cells	GTCAAGTAGCCAGTTT
B-cells	GTCACAAAGTAGGCCA
B-cells	GTCACGGGTAGCTAAA
B-cells	GTCATTTTCAAACCGT
B-cells	GTCCTCAGTATTAGCC
B-cells	GTCCTCAGTTGTTTGG
B-cells	GTCGGGTCAGTGACAG
B-cells	GTCTCGTTCATAAAGG
B-cells	GTGAAGGTCACTCTTA
B-cells	GTGCAGCCAGGACGTA
B-cells	GTGCTTCTCGTACGGC
B-cells	GTGGGTCGTAGAAGGA
B-cells	GTGGGTCTCTTATCTG
B-cells	GTGTTAGGTTTAAGCC
B-cells	GTGTTAGTCAGGTTCA
B-cells	GTTACAGAGAAGAAGC
B-cells	GTTACAGCAGTTCCCT
B-cells	GTTCATTAGGGCTTGA
B-cells	GTTCGGGGTACAGCAG
B-cells	GTTCGGGGTCCGAGTC
B-cells	GTTTCTAAGAGCCTAG
B-cells	TAAACCGCATCACCCT
B-cells	TAAACCGGTAAATGTG
B-cells	TAAACCGGTCTGATCA
B-cells	TAAGAGACAATGGTCT
B-cells	TAAGAGATCAGGTAAA
B-cells	TAAGCGTAGATTACCC
B-cells	TAAGTGCTCCTAGGGC
B-cells	TACACGACACAGATTC
B-cells	TACACGATCCGAAGAG
B-cells	TACCTATAGTACGATA
B-cells	TACCTTAAGTGGGCTA
B-cells	TACGGATAGTCGCCGT
B-cells	TACGGATCAGGCGATA
B-cells	TACGGATTCGTCCGTT
B-cells	TACGGGCTCGGTGTTA
B-cells	TACTCGCCACCTCGTT
B-cells	TACTTGTAGCAGATCG
B-cells	TACTTGTCATTATCTC
B-cells	TACTTGTGTAAGTTCC
B-cells	TAGACCACACCTGGTG
B-cells	TAGAGCTTCCTCAACC
B-cells	TAGCCGGAGGAACTGC
B-cells	TAGCCGGTCGCCATAA
B-cells	TAGCCGGTCGCGTAGC
B-cells	TAGTGGTGTTAAAGAC
B-cells	TATCAGGCACCCATTC
B-cells	TATGCCCGTAGCTAAA
B-cells	TATGCCCTCCGCTGTT
B-cells	TATTACCCATCACGAT
B-cells	TATTACCGTAACGTTC
B-cells	TATTACCGTATATGGA
B-cells	TCAATCTGTACAAGTA
B-cells	TCACAAGGTCTAGTCA
B-cells	TCACAAGGTCTTCAAG
B-cells	TCAGATGCACGAGAGT
B-cells	TCAGATGTCTTGTATC
B-cells	TCAGCAAGTCGTCTTC
B-cells	TCAGCTCAGGGTCGAT
B-cells	TCAGGATCAAGCTGGA
B-cells	TCAGGATCACTGTGTA
B-cells	TCAGGATTCACTCCTG
B-cells	TCAGGTACACTGAAGG
B-cells	TCATTACGTGATGCCC
B-cells	TCATTTGAGACACGAC
B-cells	TCATTTGGTGCACCAC
B-cells	TCCACACCAATGGAAT
B-cells	TCGAGGCTCAGCATGT
B-cells	TCGCGAGAGGTGTTAA
B-cells	TCGCGTTCACAACTGT
B-cells	TCGCGTTTCACCACCT
B-cells	TCGGGACAGCAACGGT
B-cells	TCTATTGCAGTAGAGC
B-cells	TCTCATAGTAGCGCTC
B-cells	TCTCTAAAGATGCGAC
B-cells	TGAAAGAAGTTAGCGG
B-cells	TGAAAGATCGGCATCG
B-cells	TGACGGCAGTCAAGGC
B-cells	TGACTAGGTACGCTGC
B-cells	TGACTAGTCAGTGCAT
B-cells	TGAGCATCACTGTGTA
B-cells	TGATTTCCATGCAATC
B-cells	TGCCCATGTTGATTCG
B-cells	TGCGCAGGTCAGATAA
B-cells	TGCTACCCAGATTGCT
B-cells	TGCTACCGTCATCCCT
B-cells	TGCTACCTCACTTATC
B-cells	TGCTACCTCTGCTGTC
B-cells	TGGACGCCAGTAGAGC
B-cells	TGGACGCTCCTGCTTG
B-cells	TGGCCAGAGAGACTTA
B-cells	TGGCCAGAGTGACATA
B-cells	TGGCTGGAGGTGCACA
B-cells	TGGGAAGCACGGCGTT
B-cells	TGGGCGTCACCGATAT
B-cells	TGGTTAGCACATCCGG
B-cells	TGGTTCCAGTCCATAC
B-cells	TGGTTCCTCCTCAATT
B-cells	TGTATTCGTTGGAGGT
B-cells	TGTCCCAAGCCACTAT
B-cells	TGTCCCAAGGGATGGG
B-cells	TGTGTTTAGACAAGCC
B-cells	TGTGTTTCACTTCTGC
B-cells	TGTTCCGAGAATTGTG
B-cells	TTAGGACAGTGGCACA
B-cells	TTAGGCATCCGCGGTA
B-cells	TTCGAAGTCGCTGATA
B-cells	TTCGGTCAGCCGATTT
B-cells	TTCTTAGGTCTCTCTG
B-cells	TTCTTAGTCAACGGGA
B-cells	TTGACTTTCCGGGTGT
B-cells	TTGGAACCAGGGCATA
B-cells	TTGGAACTCATCTGTT
B-cells	TTGGCAATCTCTTGAT
B-cells	TTGTAGGTCTTAGCCC
B-cells	TTTACTGAGGTACTCT
B-cells	TTTCCTCAGGCATGGT
B-cells	TTTGCGCAGCTAAGAT
B-cells	TTTGCGCCACGGCCAT
B-cells	TTTGGTTAGGCTATCT
B-cells	TTTGTCAGTCGGCATC
B-cells	TTTGTCATCTTCCTTC
Dendritic	AAAGTAGAGACAGGCT
Dendritic	AACACGTCAATTCCTT
Dendritic	AACCATGTCAGAGCTT
Dendritic	AACCGCGCAGCTCGCA
Dendritic	AACCGCGCATCCTAGA
Dendritic	AACCGCGGTAGCAAAT
Dendritic	AACCGCGTCATTCACT
Dendritic	AACGTTGAGAGGTACC
Dendritic	AACGTTGTCTCATTCA
Dendritic	AACTCCCAGCCCAATT
Dendritic	AAGCCGCGTTAAGATG
Dendritic	AAGGAGCTCCCTCTTT
Dendritic	AATCCAGAGTTAGGTA
Dendritic	AATCCAGGTAAATACG
Dendritic	ACACCAACACAAGACG
Dendritic	ACACCCTAGACACGAC
Dendritic	ACACCCTAGACCTAGG
Dendritic	ACACTGAGTGTGTGCC
Dendritic	ACAGCTAAGACAAGCC
Dendritic	ACCTTTAGTTCACCTC
Dendritic	ACGAGCCAGCTGTTCA
Dendritic	ACGATACTCCTCAATT
Dendritic	ACGCCGACATACTCTT
Dendritic	ACGGAGAGTGGTAACG
Dendritic	ACGGAGATCTGCCAGG
Dendritic	ACGGCCAAGAGCCTAG
Dendritic	ACGGGTCGTTCGAATC
Dendritic	ACGGGTCTCTGCTGTC
Dendritic	ACTATCTTCGTTACGA
Dendritic	ACTGAACCATTTCACT
Dendritic	ACTGCTCAGACTTTCG
Dendritic	AGACGTTCATCGGTTA
Dendritic	AGACGTTGTTTGGGCC
Dendritic	AGAGCTTAGAGTGACC
Dendritic	AGAGCTTGTCAAGCGA
Dendritic	AGAGTGGGTGGAAAGA
Dendritic	AGAGTGGTCCTGCTTG
Dendritic	AGCAGCCCAAATCCGT
Dendritic	AGCATACTCAGAGCTT
Dendritic	AGCCTAAAGTTGAGTA
Dendritic	AGCGGTCTCAAGATCC
Dendritic	AGCTCCTTCGGGAGTA
Dendritic	AGCTTGAGTAATCACC
Dendritic	AGGGTGAAGCTCCTTC
Dendritic	AGGGTGATCAACGCTA
Dendritic	AGGTCATAGTTTAGGA
Dendritic	AGGTCATGTCGGGTCT
Dendritic	AGTAGTCGTATAGGTA
Dendritic	AGTCTTTGTAAAGGAG
Dendritic	AGTGTCATCTGGGCCA
Dendritic	AGTTGGTAGCTAACTC
Dendritic	AGTTGGTCAGGAATGC
Dendritic	ATCATCTCAAGACGTG
Dendritic	ATCCGAAGTTGCGCAC
Dendritic	ATCGAGTAGAAACGAG
Dendritic	ATCTGCCCAAGGTTTC
Dendritic	ATGGGAGCATGGGAAC
Dendritic	ATTCTACCACCGTTGG
Dendritic	ATTCTACTCGCCAGCA
Dendritic	ATTGGACTCTACTTAC
Dendritic	ATTGGTGCATCGGAAG
Dendritic	ATTGGTGTCCGAGCCA
Dendritic	ATTTCTGTCTAGAGTC
Dendritic	CAACCAATCTTCCTTC
Dendritic	CAACCTCTCCTGCCAT
Dendritic	CAAGAAAAGGCTATCT
Dendritic	CAAGATCAGAGGTAGA
Dendritic	CACACAAAGTGTTTGC
Dendritic	CACACCTGTCACCCAG
Dendritic	CACACCTTCCGAATGT
Dendritic	CACAGGCTCGAATCCA
Dendritic	CACATAGGTCGCGAAA
Dendritic	CACATTTAGTGTCCCG
Dendritic	CACCACTCATCACCCT
Dendritic	CACCACTTCTTCTGGC
Dendritic	CACCAGGAGGAATCGC
Dendritic	CACCTTGCACGGTAGA
Dendritic	CACTCCAAGGTCATCT
Dendritic	CAGAGAGGTTCCACGG
Dendritic	CAGCAGCCAAGCTGGA
Dendritic	CAGCAGCTCTAACTTC
Dendritic	CAGCCGAGTTCGCTAA
Dendritic	CAGCGACAGGACAGAA
Dendritic	CAGCTAATCAGGTAAA
Dendritic	CAGCTGGCAAGAAAGG
Dendritic	CAGTAACAGTGAAGAG
Dendritic	CAGTAACCAGTAGAGC
Dendritic	CAGTAACGTAGAGTGC
Dendritic	CAGTAACGTGCTGTAT
Dendritic	CATATGGCAATGGAGC
Dendritic	CATATGGGTCATATGC
Dendritic	CATCGGGAGGCAATTA
Dendritic	CATGACAAGAGGGATA
Dendritic	CATGACATCCACGTGG
Dendritic	CATTATCGTCTAGAGG
Dendritic	CCAATCCAGGATGTAT
Dendritic	CCACCTATCACCTTAT
Dendritic	CCATGTCGTGGCAAAC
Dendritic	CCATGTCGTGTAATGA
Dendritic	CCATTCGCAAGTAATG
Dendritic	CCCAATCGTTCGAATC
Dendritic	CCCAGTTCACGGTGTC
Dendritic	CCGGGATAGCCTTGAT
Dendritic	CCGTACTAGTCGAGTG
Dendritic	CCGTACTCAGTATGCT
Dendritic	CCGTACTGTAGCGATG
Dendritic	CCGTGGACAGTTTACG
Dendritic	CCGTTCATCACTATTC
Dendritic	CCTAAAGAGCCGTCGT
Dendritic	CCTATTATCTAGCACA
Dendritic	CCTTACGGTAGGAGTC
Dendritic	CCTTCGAAGAGCTTCT
Dendritic	CCTTCGAAGCTATGCT
Dendritic	CCTTCGATCTCCAGGG
Dendritic	CCTTTCTAGACTACAA
Dendritic	CGAACATAGAGTTGGC
Dendritic	CGAATGTTCTAAGCCA
Dendritic	CGACCTTGTCGAGATG
Dendritic	CGAGAAGGTCCGAACC
Dendritic	CGAGCACTCATCGATG
Dendritic	CGAGCCATCTCGAGTA
Dendritic	CGATCGGGTATGAATG
Dendritic	CGATGTAGTTTGTTGG
Dendritic	CGATTGACATGCTGGC
Dendritic	CGCCAAGTCCGAGCCA
Dendritic	CGCGGTACAGCCTTGG
Dendritic	CGCGTTTAGACGACGT
Dendritic	CGCGTTTCATCGGGTC
Dendritic	CGCTGGAAGCCATCGC
Dendritic	CGGAGCTAGGTGCTTT
Dendritic	CGGTTAATCACGCGGT
Dendritic	CGTCAGGCAATAACGA
Dendritic	CGTCAGGCACCACGTG
Dendritic	CGTCCATAGACCCACC
Dendritic	CGTCCATGTCAGAATA
Dendritic	CGTCCATTCACGCGGT
Dendritic	CGTCTACTCCGTACAA
Dendritic	CGTGAGCAGGTGGGTT
Dendritic	CGTGAGCGTCCGAAGA
Dendritic	CGTGAGCGTTTGTGTG
Dendritic	CGTTAGACAGTCAGCC
Dendritic	CGTTGGGTCTGGAGCC
Dendritic	CTAACTTTCCAGATCA
Dendritic	CTAGAGTTCCGCGGTA
Dendritic	CTCACACAGCTAACAA
Dendritic	CTCACACGTGTGGCTC
Dendritic	CTCATTAGTGCGCTTG
Dendritic	CTCCTAGAGGCGACAT
Dendritic	CTCGAAAAGGCGTACA
Dendritic	CTCGAAAGTCTTGTCC
Dendritic	CTCGAAAGTGTGAAAT
Dendritic	CTCGAGGGTGTTAAGA
Dendritic	CTCGAGGTCGGAGCAA
Dendritic	CTCGGGAGTCGCCATG
Dendritic	CTCTAATCAGATGGGT
Dendritic	CTCTACGAGGTAGCTG
Dendritic	CTGAAGTCACCAGATT
Dendritic	CTGAAGTCACCATCCT
Dendritic	CTGATCCTCGACAGCC
Dendritic	CTGATCCTCTGGGCCA
Dendritic	CTGCCTACAAAGAATC
Dendritic	CTGGTCTTCAGCACAT
Dendritic	CTGGTCTTCGGGAGTA
Dendritic	CTGTGCTTCATTTGGG
Dendritic	CTTACCGAGAAGGCCT
Dendritic	CTTACCGAGTTGCAGG
Dendritic	CTTACCGTCGCCGTGA
Dendritic	CTTAGGATCAGTGTTG
Dendritic	CTTTGCGCAAAGCGGT
Dendritic	GAACATCGTACTTAGC
Dendritic	GAACGGACACTCTGTC
Dendritic	GAACGGATCCAGAAGG
Dendritic	GAAGCAGAGGTGGGTT
Dendritic	GAATGAATCGGCGCAT
Dendritic	GACACGCCAGTCAGCC
Dendritic	GACAGAGGTTAAGACA
Dendritic	GACCAATGTCCGAATT
Dendritic	GACCTGGGTGATGATA
Dendritic	GACGCGTAGTTCCACA
Dendritic	GACGGCTAGATGCCAG
Dendritic	GACGGCTGTCTGGTCG
Dendritic	GACGTTACAACGCACC
Dendritic	GACTAACGTAGCCTAT
Dendritic	GACTACAGTAAGGGAA
Dendritic	GAGCAGACAGAGTGTG
Dendritic	GAGGTGACAGCGTAAG
Dendritic	GATCGATAGCCAGGAT
Dendritic	GATCGATGTCGCATCG
Dendritic	GATCTAGCATGTCGAT
Dendritic	GATGAAAGTTCGTGAT
Dendritic	GATGAGGGTTACGTCA
Dendritic	GCAATCACATTCGACA
Dendritic	GCAGTTACAGTATAAG
Dendritic	GCAGTTAGTTATTCTC
Dendritic	GCAGTTATCGTACGGC
Dendritic	GCATGTAGTTGTGGAG
Dendritic	GCGAGAATCGGCTACG
Dendritic	GCGCAACCAAGTACCT
Dendritic	GCGCCAATCCTGTAGA
Dendritic	GCGCGATGTGACGGTA
Dendritic	GCGGGTTTCCTAGGGC
Dendritic	GCTCCTAGTAAACGCG
Dendritic	GCTGCGATCATGTGGT
Dendritic	GCTGCGATCCTAGGGC
Dendritic	GCTGCTTCAGGTGGAT
Dendritic	GCTGGGTTCTGCCCTA
Dendritic	GCTTCCAAGCCGGTAA
Dendritic	GGCAATTTCAGGTAAA
Dendritic	GGCCGATGTACAGACG
Dendritic	GGCGACTAGGGATCTG
Dendritic	GGCGTGTTCAACACAC
Dendritic	GGCTGGTTCTCTGCTG
Dendritic	GGGAATGCAGACAAAT
Dendritic	GGGACCTTCATTCACT
Dendritic	GGGTTGCAGTATGACA
Dendritic	GGTGCGTCATCACGTA
Dendritic	GGTGCGTCATGTCGAT
Dendritic	GTAACTGCAGTCAGCC
Dendritic	GTAACTGTCAAAGACA
Dendritic	GTAACTGTCGCCCTTA
Dendritic	GTACTCCTCGCCAAAT
Dendritic	GTACTTTGTCCCTTGT
Dendritic	GTATTCTCACCGCTAG
Dendritic	GTCAAGTTCAGGCAAG
Dendritic	GTCACAACATCGTCGG
Dendritic	GTCATTTAGGTGCTTT
Dendritic	GTCGGGTCAATAGCGG
Dendritic	GTCGGGTTCCTGCCAT
Dendritic	GTCGTAATCTTCTGGC
Dendritic	GTCTTCGGTATGGTTC
Dendritic	GTGAAGGTCACTTATC
Dendritic	GTGCGGTTCACTGGGC
Dendritic	GTGCGGTTCGTCTGAA
Dendritic	GTGCTTCAGTGGGCTA
Dendritic	GTTCGGGAGCTAAGAT
Dendritic	GTTCGGGAGCTAGTCT
Dendritic	GTTCTCGGTCTTGTCC
Dendritic	TAAGAGAGTTAGTGGG
Dendritic	TAAGTGCCAGCCTTGG
Dendritic	TACAGTGAGCTGCCCA
Dendritic	TACAGTGAGGCCGAAT
Dendritic	TACCTATCATTACGAC
Dendritic	TACCTTAGTGCCTGGT
Dendritic	TACTCATGTTTGACAC
Dendritic	TACTTGTCACGGACAA
Dendritic	TAGACCAAGCTCTCGG
Dendritic	TAGACCAGTCGCTTTC
Dendritic	TATCTCATCTCCCTGA
Dendritic	TATGCCCTCCTAGGGC
Dendritic	TCAACGACAGCTGTGC
Dendritic	TCAATCTAGAAACCTA
Dendritic	TCACAAGGTTCCTCCA
Dendritic	TCACAAGTCTTTCCTC
Dendritic	TCACGAATCGATAGAA
Dendritic	TCAGCTCAGGAGCGTT
Dendritic	TCAGGATGTACAGTTC
Dendritic	TCAGGTAGTCCGCTGA
Dendritic	TCTCATATCTACTATC
Dendritic	TCTCTAAAGTATCGAA
Dendritic	TCTTTCCAGATAGGAG
Dendritic	TGAAAGATCTGCCAGG
Dendritic	TGACTTTGTTCAGACT
Dendritic	TGAGCCGAGAAGATTC
Dendritic	TGCCAAAGTACTCGCG
Dendritic	TGCGGGTAGTGAAGAG
Dendritic	TGCGTGGTCGAATGCT
Dendritic	TGCTACCAGAGACTTA
Dendritic	TGCTGCTAGGCGCTCT
Dendritic	TGGACGCAGTTAGGTA
Dendritic	TGGACGCGTGATGCCC
Dendritic	TGGCCAGTCGGACAAG
Dendritic	TGGCGCAAGCTTTGGT
Dendritic	TGGGCGTCAGGTGGAT
Dendritic	TGGTTCCGTGAGGGAG
Dendritic	TGTATTCCACGACTCG
Dendritic	TGTCCCATCTCGATGA
Dendritic	TGTGTTTGTAAGTAGT
Dendritic	TTAGTTCTCAGTACGT
Dendritic	TTCTCCTGTCTAGTCA
Dendritic	TTCTTAGTCACTCTTA
Dendritic	TTGACTTAGGCAAAGA
Dendritic	TTGCCGTAGGGCTTCC
Dendritic	TTGGAACCAAAGAATC
Dendritic	TTGGCAAAGCAATCTC
Dendritic	TTTACTGCAGACACTT
Dendritic	TTTACTGTCTCATTCA
Dendritic	TTTGCGCCAATCAGAA
Dendritic	TTTGCGCTCGTTGCCT
Granulocytes	AAACGGGCAGGACCCT
Granulocytes	AAAGCAAAGACACTAA
Granulocytes	AAATGCCAGAGTCGGT
Granulocytes	AACACGTAGTGTACGG
Granulocytes	AACTCAGGTCTCATCC
Granulocytes	AACTGGTCAGGTCTCG
Granulocytes	AAGGAGCTCAGTTGAC
Granulocytes	ACACTGAGTCGAAAGC
Granulocytes	ACAGCCGCATGTTGAC
Granulocytes	ACATACGCAACACGCC
Granulocytes	ACATGGTTCGGTTCGG
Granulocytes	ACCGTAAGTCAGAGGT
Granulocytes	ACGAGCCCATTCCTGC
Granulocytes	ACGAGCCTCCTTTCGG
Granulocytes	ACGATACCAGCGAACA
Granulocytes	ACGCCGAAGACCACGA
Granulocytes	ACGGAGACATACTCTT
Granulocytes	ACGGAGACATAGAAAC
Granulocytes	ACGGAGACATCTATGG
Granulocytes	ACGGCCACATTAGCCA
Granulocytes	ACTATCTTCCCTTGCA
Granulocytes	ACTGAGTTCAAGGCTT
Granulocytes	ACTGAGTTCGGCGCAT
Granulocytes	ACTGATGAGAAAGTGG
Granulocytes	ACTGCTCAGGCCCGTT
Granulocytes	ACTGCTCGTGTGAAAT
Granulocytes	ACTTGTTCAATGGAGC
Granulocytes	AGAATAGAGCTGTCTA
Granulocytes	AGACGTTCAAGGACTG
Granulocytes	AGAGCGAGTGACGGTA
Granulocytes	AGATCTGAGCTTATCG
Granulocytes	AGATCTGGTCAAAGAT
Granulocytes	AGATTGCCAGTAAGAT
Granulocytes	AGCAGCCTCACAGGCC
Granulocytes	AGCCTAACAGCTGTAT
Granulocytes	AGCGGTCTCAGCACAT
Granulocytes	AGCGTATGTAAGGGCT
Granulocytes	AGGCCACCATGGTCTA
Granulocytes	AGGCCACGTCGCGGTT
Granulocytes	AGGCCACTCCTCTAGC
Granulocytes	AGGCCGTAGATCCTGT
Granulocytes	AGGGAGTAGGGTTTCT
Granulocytes	AGGGATGCACACCGAC
Granulocytes	AGGGATGGTCAGCTAT
Granulocytes	AGTAGTCAGTTTGCGT
Granulocytes	AGTCTTTTCTAACTTC
Granulocytes	ATAACGCGTAGGCATG
Granulocytes	ATAAGAGCATGCTAGT
Granulocytes	ATAAGAGGTAGCTCCG
Granulocytes	ATCACGACACATGACT
Granulocytes	ATCACGATCCAAACAC
Granulocytes	ATCATCTCATTTGCTT
Granulocytes	ATCATGGAGCTAGGCA
Granulocytes	ATCCGAAGTCTTCAAG
Granulocytes	ATCGAGTGTTCCTCCA
Granulocytes	ATCTGCCAGGGCTCTC
Granulocytes	ATGAGGGCAACGCACC
Granulocytes	ATGAGGGCAATAGCGG
Granulocytes	ATGAGGGGTACAAGTA
Granulocytes	ATGAGGGTCAACACCA
Granulocytes	ATGCGATCAGCGTTCG
Granulocytes	ATGGGAGAGGTAGCTG
Granulocytes	ATGGGAGCACGGTGTC
Granulocytes	ATGGGAGTCCGTAGGC
Granulocytes	ATTATCCTCCATGAAC
Granulocytes	ATTCTACCATCCCATC
Granulocytes	ATTGGTGGTTCAGCGC
Granulocytes	CAACCTCGTCAGAAGC
Granulocytes	CAACTAGGTCTCATCC
Granulocytes	CAAGATCAGTTAGGTA
Granulocytes	CAAGGCCGTTTCCACC
Granulocytes	CAAGTTGAGGTGATTA
Granulocytes	CAAGTTGCATATGCTG
Granulocytes	CACAAACCATCACGTA
Granulocytes	CACAAACGTTACGGAG
Granulocytes	CACACAACATCGGACC
Granulocytes	CACACCTGTACCGTTA
Granulocytes	CACAGTAAGAAACGAG
Granulocytes	CACATAGCAGGATCGA
Granulocytes	CACCTTGTCGGACAAG
Granulocytes	CAGATCACAAACGCGA
Granulocytes	CAGCAGCTCTCCTATA
Granulocytes	CAGCTAAAGTGTCCCG
Granulocytes	CAGCTGGGTGCGGTAA
Granulocytes	CAGTAACGTCCAGTAT
Granulocytes	CATATTCCAAGGTTTC
Granulocytes	CATCAAGTCCAGTAGT
Granulocytes	CATCAGAGTTATGTGC
Granulocytes	CATCGGGAGAAGATTC
Granulocytes	CATCGGGAGTACATGA
Granulocytes	CATCGGGGTACTCTCC
Granulocytes	CATGACACAACTGCGC
Granulocytes	CATGCCTAGAGACTAT
Granulocytes	CATGGCGCACGGCCAT
Granulocytes	CATTATCTCCGGGTGT
Granulocytes	CATTCGCAGTAATCCC
Granulocytes	CCAATCCAGCGATATA
Granulocytes	CCAATCCAGGCGCTCT
Granulocytes	CCAATCCTCGCCCTTA
Granulocytes	CCACCTAAGAGGTAGA
Granulocytes	CCACGGACAGCCTATA
Granulocytes	CCACTACCACATGTGT
Granulocytes	CCACTACGTACCATCA
Granulocytes	CCACTACTCTTGTACT
Granulocytes	CCAGCGAGTTGAGTTC
Granulocytes	CCCAGTTTCCACTGGG
Granulocytes	CCGGGATAGATTACCC
Granulocytes	CCTCAGTGTTCAGGCC
Granulocytes	CCTTTCTAGCTCTCGG
Granulocytes	CCTTTCTGTATAGGGC
Granulocytes	CGAACATAGATCGATA
Granulocytes	CGACTTCTCCGTCATC
Granulocytes	CGAGAAGAGGAGTCTG
Granulocytes	CGAGAAGTCGTCTGCT
Granulocytes	CGATGTAAGAGGTAGA
Granulocytes	CGATGTACACAACTGT
Granulocytes	CGATTGACACTTAACG
Granulocytes	CGATTGATCCAGAGGA
Granulocytes	CGCCAAGAGGCCCTCA
Granulocytes	CGCCAAGGTCCAGTGC
Granulocytes	CGCCAAGGTTCCAACA
Granulocytes	CGCCAAGTCTGCGGCA
Granulocytes	CGCTATCCAGCCTTTC
Granulocytes	CGCTATCTCTGGCGTG
Granulocytes	CGGACACAGGAGCGTT
Granulocytes	CGGACACGTCTCTTAT
Granulocytes	CGGACACGTGGTCTCG
Granulocytes	CGGACTGCATATACCG
Granulocytes	CGGGTCACAGCTGTGC
Granulocytes	CGTAGGCGTCCAGTGC
Granulocytes	CGTCAGGAGTGGTCCC
Granulocytes	CGTCAGGAGTTAAGTG
Granulocytes	CGTCAGGCAGCTGTAT
Granulocytes	CGTCCATTCACTGGGC
Granulocytes	CGTCTACAGTGACATA
Granulocytes	CGTTGGGGTCTAGGTT
Granulocytes	CTAAGACTCTTCGAGA
Granulocytes	CTACACCTCAACACGT
Granulocytes	CTACACCTCAGAGGTG
Granulocytes	CTAGAGTAGTTAGGTA
Granulocytes	CTAGTGAAGACACGAC
Granulocytes	CTCACACTCGGATGTT
Granulocytes	CTCGAAACATACTACG
Granulocytes	CTCGAAACATGCAATC
Granulocytes	CTCGTACAGCCCTAAT
Granulocytes	CTCGTACTCTTACCTA
Granulocytes	CTCTAATAGGCATTGG
Granulocytes	CTGAAACCAGCCTATA
Granulocytes	CTGAAACGTCAGCTAT
Granulocytes	CTGAAGTAGGGAAACA
Granulocytes	CTGAAGTTCTCAAGTG
Granulocytes	CTGATAGTCACTTCAT
Granulocytes	CTGTGCTCAGTCAGAG
Granulocytes	CTGTGCTCAGTCCTTC
Granulocytes	CTTAGGATCACAATGC
Granulocytes	CTTCTCTAGTTACCCA
Granulocytes	CTTCTCTTCTCGCATC
Granulocytes	GAACATCAGACTGGGT
Granulocytes	GAATAAGTCAACGGGA
Granulocytes	GAATGAACAAACGCGA
Granulocytes	GACACGCCAAGTCTAC
Granulocytes	GACGCGTAGAACAACT
Granulocytes	GACTAACCAGCCAATT
Granulocytes	GACTAACGTGGAAAGA
Granulocytes	GAGGTGAAGCCAACAG
Granulocytes	GAGGTGACACCAACCG
Granulocytes	GAGGTGACATCCCACT
Granulocytes	GATCGATAGCCCAGCT
Granulocytes	GATCGCGGTAGCGTCC
Granulocytes	GATCTAGCATCAGTAC
Granulocytes	GATGAAAAGTACTTGC
Granulocytes	GATGAGGGTCAGAGGT
Granulocytes	GATGCTATCTGACCTC
Granulocytes	GATTCAGGTAAATACG
Granulocytes	GCACTCTGTCGCATAT
Granulocytes	GCAGTTAAGGCTCTTA
Granulocytes	GCAGTTAGTAAGGGAA
Granulocytes	GCATGATAGATGGCGT
Granulocytes	GCATGATCAACCGCCA
Granulocytes	GCCAAATAGGCGACAT
Granulocytes	GCCAAATTCGTGGACC
Granulocytes	GCGAGAAGTAACGACG
Granulocytes	GCGCAACAGATCGATA
Granulocytes	GCGCAACGTAAATACG
Granulocytes	GCGCCAATCGGTGTTA
Granulocytes	GCGCGATCAAGCTGAG
Granulocytes	GCTGCAGCATTAACCG
Granulocytes	GCTGCGAGTGACTACT
Granulocytes	GCTGGGTCATACTCTT
Granulocytes	GCTTGAACAATGAATG
Granulocytes	GGAAAGCTCGCTTGTC
Granulocytes	GGAACTTTCCAAACTG
Granulocytes	GGAACTTTCGGATGGA
Granulocytes	GGACAAGAGCACACAG
Granulocytes	GGACAAGCATCACAAC
Granulocytes	GGACAAGTCCGAATGT
Granulocytes	GGACAGAGTTTCCACC
Granulocytes	GGCAATTGTAAACCTC
Granulocytes	GGCGTGTCAGGAATCG
Granulocytes	GGCGTGTCATCGGTTA
Granulocytes	GGCGTGTTCCGTAGGC
Granulocytes	GGCTCGACACTAGTAC
Granulocytes	GGGAGATTCAAACCAC
Granulocytes	GGGCACTGTCATCCCT
Granulocytes	GGGCACTTCGGTTAAC
Granulocytes	GGGCATCCAGATCTGT
Granulocytes	GGGCATCTCATCGATG
Granulocytes	GGGTCTGAGTGAACAT
Granulocytes	GGGTCTGTCGGAAATA
Granulocytes	GGGTTGCCATTACGAC
Granulocytes	GGTATTGGTAGAAAGG
Granulocytes	GGTATTGGTTAAGGGC
Granulocytes	GGTATTGGTTACTGAC
Granulocytes	GGTGAAGGTTGGAGGT
Granulocytes	GTACTTTTCACCGTAA
Granulocytes	GTCAAGTCAGTAAGCG
Granulocytes	GTCACAACATTCTTAC
Granulocytes	GTCCTCAGTCATCCCT
Granulocytes	GTCTTCGCATCGGTTA
Granulocytes	GTGAAGGAGCGCCTCA
Granulocytes	GTGCGGTTCGACAGCC
Granulocytes	GTGCTTCCACAGTCGC
Granulocytes	GTGGGTCAGAGATGAG
Granulocytes	GTTAAGCAGCAGCGTA
Granulocytes	GTTACAGCACGGTGTC
Granulocytes	GTTACAGGTATCAGTC
Granulocytes	GTTCATTAGTGAATTG
Granulocytes	GTTTCTAAGTACGCCC
Granulocytes	TAAGAGACACCGTTGG
Granulocytes	TAAGCGTCAATTCCTT
Granulocytes	TAAGTGCAGCGTTTAC
Granulocytes	TACCTTACATCAGTCA
Granulocytes	TACGGTAGTCCGAATT
Granulocytes	TACTTACCACAGGCCT
Granulocytes	TACTTACTCCTCATTA
Granulocytes	TACTTGTGTGCCTTGG
Granulocytes	TAGACCATCATTTGGG
Granulocytes	TAGGCATAGCCACCTG
Granulocytes	TAGTGGTTCACTCTTA
Granulocytes	TATTACCCAGTCGTGC
Granulocytes	TATTACCGTACAGTTC
Granulocytes	TATTACCGTCGCTTCT
Granulocytes	TCAACGACACCGCTAG
Granulocytes	TCAACGAGTACCGTTA
Granulocytes	TCAACGAGTGGTCTCG
Granulocytes	TCAATCTCACCCTATC
Granulocytes	TCACAAGAGTTCGATC
Granulocytes	TCACAAGGTGTGGCTC
Granulocytes	TCAGCAAGTTACAGAA
Granulocytes	TCAGGTACATGGTAGG
Granulocytes	TCATTTGTCCTCAACC
Granulocytes	TCCACACAGAGACTTA
Granulocytes	TCGCGAGCAATGGAAT
Granulocytes	TCGCGAGCAGGGAGAG
Granulocytes	TCGCGTTCAGATCTGT
Granulocytes	TCGGGACTCCGCGGTA
Granulocytes	TCGGTAACATACGCCG
Granulocytes	TCGGTAAGTCCGAACC
Granulocytes	TCTATTGCACGGTAAG
Granulocytes	TGAAAGATCACAGTAC
Granulocytes	TGACAACCAGCGTCCA
Granulocytes	TGAGAGGTCCCGGATG
Granulocytes	TGAGGGAAGGGATACC
Granulocytes	TGCCAAACAATGCCAT
Granulocytes	TGCCCTAAGAGGACGG
Granulocytes	TGCCCTAGTAGGAGTC
Granulocytes	TGCCCTAGTTCGCTAA
Granulocytes	TGCCCTATCGTATCAG
Granulocytes	TGCGCAGAGCCACTAT
Granulocytes	TGCTACCAGACACTAA
Granulocytes	TGCTACCGTCATATCG
Granulocytes	TGCTACCGTCGGCACT
Granulocytes	TGCTACCGTGTGGTTT
Granulocytes	TGCTGCTAGTGCTGCC
Granulocytes	TGCTGCTTCGCCGTGA
Granulocytes	TGCTGCTTCTGTGCAA
Granulocytes	TGGCCAGAGATACACA
Granulocytes	TGGCGCAGTATCGCAT
Granulocytes	TGGCTGGAGGAGTTTA
Granulocytes	TGGGAAGCATCGATGT
Granulocytes	TGGGCGTCACCGGAAA
Granulocytes	TGGGCGTGTGTTTGTG
Granulocytes	TGGTTAGTCTATGTGG
Granulocytes	TGGTTAGTCTCCGGTT
Granulocytes	TTAACTCTCAGGCAAG
Granulocytes	TTAGGCAAGACTAGAT
Granulocytes	TTAGGCAAGTGCCATT
Granulocytes	TTCCCAGTCAGTGCAT
Granulocytes	TTCGAAGAGGTCGGAT
Granulocytes	TTCGAAGCAAAGGCGT
Granulocytes	TTCTACATCTACCTGC
Granulocytes	TTCTTAGTCCCTAACC
Granulocytes	TTGAACGAGAACAATC
Granulocytes	TTGAACGAGGCGCTCT
Granulocytes	TTGACTTAGAATGTGT
Granulocytes	TTGCCGTAGGAGCGAG
Granulocytes	TTGCCGTGTCACTTCC
Granulocytes	TTGCGTCAGACAGGCT
Granulocytes	TTGTAGGTCGGTTCGG
Granulocytes	TTGTAGGTCTAACTCT
Granulocytes	TTTACTGTCCTTTACA
Granulocytes	TTTATGCCACCACGTG
Granulocytes	TTTATGCGTATAATGG
Granulocytes	TTTATGCTCACTGGGC
Granulocytes	TTTCCTCCACGAAATA
Granulocytes	TTTGGTTCAGCTTCGG
Granulocytes	TTTGGTTGTGGTCTCG
Granulocytes	TTTGTCACATCATCCC
MAIT	AAACGGGCACTTCGAA
MAIT	AAAGCAAGTGACCAAG
MAIT	AAAGTAGAGATGGCGT
MAIT	AAATGCCCAAGAAGAG
MAIT	AAATGCCGTCGAGATG
MAIT	AAATGCCGTCTCTCTG
MAIT	AACACGTAGTGGAGTC
MAIT	AACACGTCACATGGGA
MAIT	AACCATGTCGGTGTTA
MAIT	AACTCCCGTTATGCGT
MAIT	AACTCTTAGGTTACCT
MAIT	AACTGGTCAGACGCCT
MAIT	AACTTTCAGGAATCGC
MAIT	AAGACCTCACATGACT
MAIT	AAGACCTGTTCCAACA
MAIT	AAGGAGCTCTGCCAGG
MAIT	ACACCCTCATGCCCGA
MAIT	ACACCGGAGATGTGGC
MAIT	ACACCGGGTACAGTGG
MAIT	ACACCGGGTATAATGG
MAIT	ACAGCCGAGTCCGTAT
MAIT	ACAGCCGTCATGGTCA
MAIT	ACATCAGTCCGGCACA
MAIT	ACATGGTCAGCCACCA
MAIT	ACCCACTGTTTGACAC
MAIT	ACCGTAAAGATGTCGG
MAIT	ACCGTAACATTCACTT
MAIT	ACGATGTCACTATCTT
MAIT	ACGATGTGTACAGCAG
MAIT	ACGCAGCTCGGAATCT
MAIT	ACGGAGACATACGCCG
MAIT	ACGGAGAGTGCTGTAT
MAIT	ACGTCAAGTGTTGAGG
MAIT	ACTATCTCATCCGTGG
MAIT	ACTATCTTCAGCCTAA
MAIT	ACTGAGTCACATTTCT
MAIT	ACTGAGTTCATATCGG
MAIT	ACTGAGTTCGCATGGC
MAIT	ACTGATGAGCAGATCG
MAIT	ACTGATGCACACATGT
MAIT	ACTGATGTCAGTTGAC
MAIT	ACTGCTCTCTATGTGG
MAIT	ACTGTCCAGCTTCGCG
MAIT	ACTGTCCCAATGGACG
MAIT	ACTTACTCACCAGGCT
MAIT	ACTTGTTGTCGTGGCT
MAIT	ACTTTCATCGTGTAGT
MAIT	AGACGTTAGCGATAGC
MAIT	AGAGCGATCAACTCTT
MAIT	AGAGCTTCACTTCGAA
MAIT	AGATCTGAGACTCGGA
MAIT	AGATCTGTCCGCGTTT
MAIT	AGATTGCGTGATGCCC
MAIT	AGCAGCCGTCCAGTGC
MAIT	AGCATACCAGCCACCA
MAIT	AGCCTAAGTATAATGG
MAIT	AGCGGTCGTTCCCGAG
MAIT	AGCTCTCGTCTAAACC
MAIT	AGCTTGAAGATCCCAT
MAIT	AGCTTGAAGTCAAGCG
MAIT	AGCTTGACACATCCGG
MAIT	AGGCCGTAGTCCAGGA
MAIT	AGGGAGTCAGCATGAG
MAIT	AGGTCATGTCCTCTTG
MAIT	AGGTCATGTCGTGGCT
MAIT	AGTCTTTTCCATGAAC
MAIT	AGTGAGGCAAGAAGAG
MAIT	AGTGGGAAGTGATCGG
MAIT	ATAACGCAGCGTAGTG
MAIT	ATAAGAGAGTCGATAA
MAIT	ATAAGAGCAGCGATCC
MAIT	ATCATCTGTCATTAGC
MAIT	ATCATGGAGCCGATTT
MAIT	ATCGAGTCATCCGCGA
MAIT	ATCTACTGTTGATTGC
MAIT	ATCTGCCGTTTGACAC
MAIT	ATTACTCTCGCTTAGA
MAIT	ATTGGTGGTGGCTCCA
MAIT	ATTTCTGCACGCATCG
MAIT	ATTTCTGGTCGAATCT
MAIT	CAAGATCTCGGTCCGA
MAIT	CAAGGCCAGCCCGAAA
MAIT	CAAGGCCAGTACGTAA
MAIT	CACAAACTCCGAATGT
MAIT	CACACAAAGAGTAATC
MAIT	CACACAAGTTTCCACC
MAIT	CACACCTTCAGGTAAA
MAIT	CACAGGCAGTCCGTAT
MAIT	CACAGGCGTACATGTC
MAIT	CACAGTAGTCTCTTTA
MAIT	CACCACTAGTGGACGT
MAIT	CAGATCAAGATGTGTA
MAIT	CAGCCGAGTGAAGGCT
MAIT	CAGCGACGTTCCCTTG
MAIT	CAGCTAATCTCATTCA
MAIT	CAGCTGGCAACACGCC
MAIT	CAGCTGGGTCTGCCAG
MAIT	CAGTAACCACTAAGTC
MAIT	CAGTAACGTAGCTGCC
MAIT	CATATGGGTATAGTAG
MAIT	CATATTCGTACAAGTA
MAIT	CATATTCGTTACAGAA
MAIT	CATCAAGAGGTTACCT
MAIT	CATCAAGCACCATGTA
MAIT	CATCCACCAAGAAAGG
MAIT	CATGCCTGTAGAGGAA
MAIT	CATTATCAGCTCCCAG
MAIT	CCAATCCGTTAAGATG
MAIT	CCAATCCGTTGCCTCT
MAIT	CCAGCGACATTGTGCA
MAIT	CCCAATCAGGACGAAA
MAIT	CCCAATCCAGCTGTTA
MAIT	CCCAGTTAGTTTAGGA
MAIT	CCCATACTCCCAGGTG
MAIT	CCCTCCTCAAAGAATC
MAIT	CCCTCCTGTGCGAAAC
MAIT	CCGGTAGCATCTCCCA
MAIT	CCGTACTCAATAAGCA
MAIT	CCGTGGACAAACTGCT
MAIT	CCGTGGACAAGTTAAG
MAIT	CCGTGGATCCGAGCCA
MAIT	CCTAAAGCAAGACACG
MAIT	CCTACACCATAGAAAC
MAIT	CCTACACTCGCATGAT
MAIT	CCTAGCTCATATGCTG
MAIT	CCTCAGTTCTGTCTCG
MAIT	CGAATGTGTAGCAAAT
MAIT	CGACTTCGTTGGACCC
MAIT	CGAGAAGCAAGCGTAG
MAIT	CGAGAAGTCAGAGCTT
MAIT	CGAGCCACAGGTCGTC
MAIT	CGAGCCAGTCCGTTAA
MAIT	CGATCGGGTGAGGGTT
MAIT	CGCCAAGGTTGGGACA
MAIT	CGCGGTAAGCGCCTTG
MAIT	CGCGTTTCACACATGT
MAIT	CGCGTTTCACGTAAGG
MAIT	CGCTATCAGTTACGGG
MAIT	CGCTTCACATCCGTGG
MAIT	CGGACACAGTTACCCA
MAIT	CGGACGTCATCAGTCA
MAIT	CGGACGTTCTAGCACA
MAIT	CGGAGCTTCATGGTCA
MAIT	CGGCTAGCAGATCTGT
MAIT	CGGCTAGTCCTCAATT
MAIT	CGTCAGGAGTCATCCA
MAIT	CGTCAGGCATTAGCCA
MAIT	CGTCTACCACCTCGGA
MAIT	CGTTAGAAGTGATCGG
MAIT	CGTTGGGAGCGCCTCA
MAIT	CTACACCCAGATCTGT
MAIT	CTACACCTCTAGCACA
MAIT	CTACATTCATTTCAGG
MAIT	CTACCCATCTCTGTCG
MAIT	CTACCCATCTCTTGAT
MAIT	CTACGTCCAGGCGATA
MAIT	CTAGTGACATATGCTG
MAIT	CTCAGAAAGTCTCGGC
MAIT	CTCATTATCTAAGCCA
MAIT	CTCGAAAAGATATACG
MAIT	CTCGAGGCACAGACTT
MAIT	CTCGGAGGTAGCGTGA
MAIT	CTCGGAGGTCGCGTGT
MAIT	CTCGGAGTCCGCAGTG
MAIT	CTCGGAGTCGGAATCT
MAIT	CTCGTACGTATGCTTG
MAIT	CTCGTACGTTACGACT
MAIT	CTCGTCAGTCAACTGT
MAIT	CTCTAATTCTGCGACG
MAIT	CTGAAACAGAAGCCCA
MAIT	CTGAAACCAAGCCTAT
MAIT	CTGAAGTTCAGTCAGT
MAIT	CTGATAGGTCCGCTGA
MAIT	CTGATAGTCGCCGTGA
MAIT	CTGATCCCATGAGCGA
MAIT	CTGATCCGTATTCGTG
MAIT	CTGCCTACAATGGAGC
MAIT	CTGCGGAAGTAGGCCA
MAIT	CTGCGGACATGCCCGA
MAIT	CTGCTGTCAAATCCGT
MAIT	CTGCTGTTCTACCAGA
MAIT	CTGGTCTGTAGTAGTA
MAIT	CTGTGCTCAAATTGCC
MAIT	CTTACCGCAGAAGCAC
MAIT	CTTACCGGTTCCCTTG
MAIT	CTTAGGAGTGCCTGCA
MAIT	CTTCTCTGTTGCCTCT
MAIT	CTTGGCTCAACAACCT
MAIT	CTTGGCTTCTGCAAGT
MAIT	GAAACTCCACCGCTAG
MAIT	GAACATCCAGGCTCAC
MAIT	GAACCTATCCAAATGC
MAIT	GAACGGATCATCTGTT
MAIT	GAATAAGTCGTGGACC
MAIT	GAATGAACACCATGTA
MAIT	GAATGAACATCCCACT
MAIT	GACACGCTCATGTAGC
MAIT	GACCTGGTCTGAGTGT
MAIT	GACGCGTCATTCTTAC
MAIT	GACGGCTGTGTGTGCC
MAIT	GACGTTATCATTATCC
MAIT	GACGTTATCGGTGTTA
MAIT	GACGTTATCTGTCTCG
MAIT	GACTAACAGGCGCTCT
MAIT	GACTAACGTTAAGAAC
MAIT	GACTAACTCCGGCACA
MAIT	GACTACAAGGGCTCTC
MAIT	GACTACAGTCAGAAGC
MAIT	GAGCAGAAGCTTATCG
MAIT	GAGCAGAAGTTAAGTG
MAIT	GAGGTGATCTTGAGAC
MAIT	GATCAGTGTCACCTAA
MAIT	GATGAGGTCATTATCC
MAIT	GATGCTATCCATGAAC
MAIT	GCAATCAAGGCATGTG
MAIT	GCACATACACACGCTG
MAIT	GCACATATCGCCGTGA
MAIT	GCATACATCGGCCGAT
MAIT	GCATGTAAGCAGATCG
MAIT	GCATGTATCACCAGGC
MAIT	GCCAAATCAGCTCGCA
MAIT	GCCAAATGTTCTGTTT
MAIT	GCCTCTACACGAAAGC
MAIT	GCGAGAAGTGTGGCTC
MAIT	GCGAGAATCATCGATG
MAIT	GCGCAGTAGCAGACTG
MAIT	GCGCAGTCAACGCACC
MAIT	GCGCCAAAGCTCCTTC
MAIT	GCTCCTATCGAATGGG
MAIT	GCTCTGTGTCATACTG
MAIT	GCTGCAGCACGGCTAC
MAIT	GCTGGGTTCTTGTATC
MAIT	GGAAAGCAGTACGTAA
MAIT	GGAAAGCCACAGACTT
MAIT	GGAATAATCAAGGCTT
MAIT	GGACAGACATCTGGTA
MAIT	GGACGTCCAGCTGTAT
MAIT	GGAGCAACATGAGCGA
MAIT	GGAGCAAGTAGCGCTC
MAIT	GGAGCAATCCGGGTGT
MAIT	GGAGCAATCTTCAACT
MAIT	GGATGTTAGACTTGAA
MAIT	GGATGTTCATAACCTG
MAIT	GGATTACCACATGGGA
MAIT	GGATTACCAGTTCATG
MAIT	GGATTACGTACCGCTG
MAIT	GGCTGGTCATGTCTCC
MAIT	GGGACCTCAGCTTCGG
MAIT	GGGAGATCAAAGGAAG
MAIT	GGGATGAAGGCCCTCA
MAIT	GGGCATCGTGTGTGCC
MAIT	GGTGCGTTCACATAGC
MAIT	GGTGTTAAGACATAAC
MAIT	GTAACTGAGAGAGCTC
MAIT	GTACTTTCACTTACGA
MAIT	GTAGTCAAGAGCAATT
MAIT	GTCAAGTCATGCCCGA
MAIT	GTCACAACAATAGCGG
MAIT	GTCACAACAGATCCAT
MAIT	GTCCTCACACCGATAT
MAIT	GTCGGGTAGGATGCGT
MAIT	GTCGGGTAGTGATCGG
MAIT	GTCGGGTCAACTGCGC
MAIT	GTCGGGTGTTCATGGT
MAIT	GTCTCGTTCAGCACAT
MAIT	GTGCATACAGATTGCT
MAIT	GTGCTTCCAGTCCTTC
MAIT	GTGGGTCAGATATGGT
MAIT	GTGGGTCAGGCTAGAC
MAIT	GTGTGCGTCATTGCGA
MAIT	GTTAAGCAGCCACGCT
MAIT	GTTAAGCCACTTACGA
MAIT	GTTAAGCCAGTGACAG
MAIT	GTTCGGGAGGCTCATT
MAIT	GTTCTCGAGCCACCTG
MAIT	GTTCTCGCATTAGCCA
MAIT	GTTCTCGTCGTTGACA
MAIT	GTTTCTAAGAGCTTCT
MAIT	GTTTCTAGTACCGCTG
MAIT	GTTTCTATCAACCATG
MAIT	TAAACCGAGTAGGTGC
MAIT	TAAACCGTCATTATCC
MAIT	TAAGCGTGTTAAAGAC
MAIT	TAAGCGTTCATAAAGG
MAIT	TACACGAAGCTATGCT
MAIT	TACACGACACCCTATC
MAIT	TACCTATGTAGAAGGA
MAIT	TACCTATTCAGTTAGC
MAIT	TACTCATAGACCTTTG
MAIT	TACTCATGTTACGACT
MAIT	TACTTGTGTTCAGACT
MAIT	TAGACCACAGACTCGC
MAIT	TAGACCAGTTGAGTTC
MAIT	TAGACCATCGCAAGCC
MAIT	TAGAGCTAGTGCGATG
MAIT	TAGCCGGTCACAATGC
MAIT	TAGTGGTCAGGGCATA
MAIT	TAGTGGTGTTTAAGCC
MAIT	TATGCCCGTCCGTTAA
MAIT	TATTACCGTCAGAAGC
MAIT	TCAGATGCAGCGTAAG
MAIT	TCAGCAAGTTGGGACA
MAIT	TCAGCTCCACGCATCG
MAIT	TCAGCTCGTGTTCGAT
MAIT	TCAGGTACAATCAGAA
MAIT	TCAGGTATCCTCAACC
MAIT	TCATTACAGACTAAGT
MAIT	TCATTACAGAGCCTAG
MAIT	TCATTACAGCTAGCCC
MAIT	TCCACACGTTGGTGGA
MAIT	TCGCGAGCAGTGACAG
MAIT	TCGCGTTAGGTAGCTG
MAIT	TCGGTAACATTACCTT
MAIT	TCGGTAAGTCAACATC
MAIT	TCTATTGAGATGGCGT
MAIT	TCTATTGAGGGTTTCT
MAIT	TCTATTGTCAGGTAAA
MAIT	TCTATTGTCTGTCAAG
MAIT	TCTGAGAAGCGCTCCA
MAIT	TCTGAGAAGGTAGCCA
MAIT	TGAAAGATCACAGGCC
MAIT	TGACTTTAGGTGATTA
MAIT	TGAGAGGGTTGCGTTA
MAIT	TGAGCATGTCCTCTTG
MAIT	TGCCAAATCAGTTCGA
MAIT	TGCCAAATCTCTAGGA
MAIT	TGCGCAGAGACGCTTT
MAIT	TGCGCAGGTACTCAAC
MAIT	TGCGTGGCAGTCGTGC
MAIT	TGCTACCAGACCTAGG
MAIT	TGCTACCAGATGTGGC
MAIT	TGCTACCAGGATGGAA
MAIT	TGGACGCAGGTTACCT
MAIT	TGGACGCCAGCCAATT
MAIT	TGGCCAGCAGCTGTAT
MAIT	TGGCGCAAGTGTCCCG
MAIT	TGGCGCAGTGAAGGCT
MAIT	TGGCTGGGTGCACTTA
MAIT	TGGGAAGCACGACGAA
MAIT	TGGTTCCAGCTGTCTA
MAIT	TGGTTCCAGTGTGGCA
MAIT	TGTCCCAGTCCTCCAT
MAIT	TGTGGTACATCGGAAG
MAIT	TGTGTTTTCACCCTCA
MAIT	TGTTCCGGTATAATGG
MAIT	TTAGGACGTGTTTGTG
MAIT	TTAGTTCTCGAGAGCA
MAIT	TTATGCTAGGAGTTGC
MAIT	TTCCCAGGTAGATTAG
MAIT	TTCGAAGAGACCACGA
MAIT	TTCTTAGGTCTCCACT
MAIT	TTGAACGGTGTGGTTT
MAIT	TTGACTTCAAAGTCAA
MAIT	TTGCCGTGTCATTAGC
MAIT	TTGCCGTGTCCCGACA
MAIT	TTGGAACTCAGTGTTG
MAIT	TTGGCAATCAAGATCC
MAIT	TTGTAGGAGGCTAGGT
MAIT	TTTACTGGTTCCCGAG
MAIT	TTTACTGTCTGCTGTC
MAIT	TTTCCTCAGCACACAG
Monocytes	AAACCTGAGCGTGTCC
Monocytes	AAACGGGAGGGCTTCC
Monocytes	AAACGGGGTGTGCGTC
Monocytes	AAAGATGCAAGCCGCT
Monocytes	AAAGATGCATACGCTA
Monocytes	AAAGATGGTCTTGATG
Monocytes	AAAGCAAAGTTAGGTA
Monocytes	AAAGCAAAGTTCGCGC
Monocytes	AAAGCAACAGTGGAGT
Monocytes	AAAGTAGCAGGCTGAA
Monocytes	AAAGTAGCAGTAAGCG
Monocytes	AAAGTAGTCGCTTGTC
Monocytes	AACACGTTCCATGAGT
Monocytes	AACACGTTCGACCAGC
Monocytes	AACCATGCATTAACCG
Monocytes	AACCGCGCACGACTCG
Monocytes	AACTCCCAGCCCGAAA
Monocytes	AACTCCCTCCCTCTTT
Monocytes	AACTCTTAGAGGACGG
Monocytes	AACTCTTTCTCTGTCG
Monocytes	AACTGGTCAAAGGCGT
Monocytes	AACTGGTCACGGACAA
Monocytes	AACTGGTTCGGAGCAA
Monocytes	AAGACCTAGTTACCCA
Monocytes	AAGCCGCCACGGCTAC
Monocytes	AAGCCGCGTAGCTTGT
Monocytes	AAGGAGCCAATAGCGG
Monocytes	AAGGAGCCAATGACCT
Monocytes	AAGGAGCCAGACAAGC
Monocytes	AAGGCAGAGACTGGGT
Monocytes	AAGGCAGGTCTCCACT
Monocytes	AAGGTTCTCAATAAGG
Monocytes	AAGTCTGCAAAGTCAA
Monocytes	AATCGGTGTTTCCACC
Monocytes	ACACCAACACCAGATT
Monocytes	ACACCAAGTGATGTCT
Monocytes	ACACCGGAGGCTAGCA
Monocytes	ACACCGGTCGTTACGA
Monocytes	ACACTGAAGCAGACTG
Monocytes	ACACTGATCGTACGGC
Monocytes	ACACTGATCTTGTCAT
Monocytes	ACAGCCGAGGCAGTCA
Monocytes	ACAGCTAAGGTGTTAA
Monocytes	ACCCACTCACCGTTGG
Monocytes	ACCGTAATCTTCGAGA
Monocytes	ACCTTTATCCATGCTC
Monocytes	ACGAGCCAGATAGCAT
Monocytes	ACGAGGAAGATGTTAG
Monocytes	ACGAGGAAGGCAGGTT
Monocytes	ACGATACAGTTCGCGC
Monocytes	ACGATACCAACTGCTA
Monocytes	ACGATGTTCGCGCCAA
Monocytes	ACGCAGCAGTAGGCCA
Monocytes	ACGCAGCTCAAACAAG
Monocytes	ACGCAGCTCATCATTC
Monocytes	ACGGCCAAGGGTGTGT
Monocytes	ACGGGTCCATCGGAAG
Monocytes	ACTATCTAGAGTACCG
Monocytes	ACTATCTTCACCCTCA
Monocytes	ACTATCTTCCCACTTG
Monocytes	ACTGAACTCCGAAGAG
Monocytes	ACTGATGGTAAATGAC
Monocytes	ACTGCTCTCAGTTTGG
Monocytes	ACTGCTCTCGGAGGTA
Monocytes	ACTGTCCAGAGTAAGG
Monocytes	ACTGTCCCAGATCGGA
Monocytes	ACTGTCCTCTGATACG
Monocytes	ACTTACTTCTCTTATG
Monocytes	AGAATAGAGATCACGG
Monocytes	AGAATAGCAGTCCTTC
Monocytes	AGACGTTCATGTAAGA
Monocytes	AGAGCGATCAACCATG
Monocytes	AGAGCTTCACTGTTAG
Monocytes	AGAGCTTGTCGAAAGC
Monocytes	AGAGTGGCATACGCCG
Monocytes	AGATTGCAGTGGGCTA
Monocytes	AGATTGCCAGTCACTA
Monocytes	AGATTGCTCTACCTGC
Monocytes	AGCAGCCGTACTTAGC
Monocytes	AGCATACCATGCATGT
Monocytes	AGCCTAAAGGATGGAA
Monocytes	AGCCTAAGTGCCTGTG
Monocytes	AGCCTAATCACGAAGG
Monocytes	AGCGTATCAATGCCAT
Monocytes	AGCGTATCACAACGTT
Monocytes	AGCGTATGTCCTGCTT
Monocytes	AGCTCCTAGGCCGAAT
Monocytes	AGCTCTCCACGAGGTA
Monocytes	AGCTTGACATGACATC
Monocytes	AGGCCGTTCTGCTGCT
Monocytes	AGGGATGGTGAAGGCT
Monocytes	AGGGATGGTTGATTGC
Monocytes	AGGTCATAGCCGTCGT
Monocytes	AGGTCATAGTAGGCCA
Monocytes	AGGTCATCATGTCTCC
Monocytes	AGGTCATTCTCCGGTT
Monocytes	AGGTCCGTCTACGAGT
Monocytes	AGTAGTCTCTGCTGTC
Monocytes	AGTCTTTGTCTAAAGA
Monocytes	AGTCTTTGTGAACCTT
Monocytes	AGTTGGTAGCACACAG
Monocytes	AGTTGGTAGTCTCGGC
Monocytes	ATAACGCGTATCTGCA
Monocytes	ATAGACCGTTGGTGGA
Monocytes	ATCCACCAGGGCTTGA
Monocytes	ATCCACCGTTTAGCTG
Monocytes	ATCCACCGTTTGGCGC
Monocytes	ATCCGAAAGAACAACT
Monocytes	ATCCGAAGTCTGCAAT
Monocytes	ATCCGAAGTTTCCACC
Monocytes	ATCGAGTGTAGCGTAG
Monocytes	ATGAGGGAGACCTAGG
Monocytes	ATGAGGGGTCACACGC
Monocytes	ATGCGATGTCAAACTC
Monocytes	ATGGGAGTCACGGTTA
Monocytes	ATTACTCGTTACGCGC
Monocytes	ATTACTCGTTGTACAC
Monocytes	ATTATCCTCTTAGAGC
Monocytes	ATTGGACGTTGATTCG
Monocytes	CAACCAACACGGTGTC
Monocytes	CAACCAATCCCAGGTG
Monocytes	CAACTAGGTGTGGTTT
Monocytes	CAAGAAAAGAGTCTGG
Monocytes	CAAGAAAAGCTGCCCA
Monocytes	CAAGATCAGGATATAC
Monocytes	CAAGATCCAACTGGCC
Monocytes	CACACAAAGCTAGCCC
Monocytes	CACACCTAGAATTGTG
Monocytes	CACACCTAGCTTATCG
Monocytes	CACACCTGTGGTGTAG
Monocytes	CACACTCCAAACAACA
Monocytes	CACACTCTCTCGCTTG
Monocytes	CACAGGCGTTCGTTGA
Monocytes	CACAGTAAGTTAGGTA
Monocytes	CACATTTAGTGGTAAT
Monocytes	CACATTTTCTGATTCT
Monocytes	CACCACTAGTCCGTAT
Monocytes	CACCACTCAAACAACA
Monocytes	CACCAGGAGTCTCGGC
Monocytes	CACTCCAGTCACAAGG
Monocytes	CAGAGAGGTACTCAAC
Monocytes	CAGAGAGTCTGCGTAA
Monocytes	CAGCAGCAGGCCGAAT
Monocytes	CAGCAGCCACAGGCCT
Monocytes	CAGCAGCGTGTCCTCT
Monocytes	CAGCATAAGTGAACAT
Monocytes	CAGCATAGTTGTGGAG
Monocytes	CAGCCGATCCCAGGTG
Monocytes	CAGCTAAAGAATTCCC
Monocytes	CAGCTAACAGGACCCT
Monocytes	CAGGTGCGTCATATCG
Monocytes	CAGTAACAGACAGGCT
Monocytes	CAGTAACAGCTTTGGT
Monocytes	CAGTAACAGGGATGGG
Monocytes	CAGTAACCAATTGCTG
Monocytes	CAGTAACCATATACGC
Monocytes	CAGTCCTAGAGTACAT
Monocytes	CAGTCCTTCGGCATCG
Monocytes	CATATGGAGATAGGAG
Monocytes	CATATTCAGCCGGTAA
Monocytes	CATATTCAGGAGTCTG
Monocytes	CATATTCTCTCACATT
Monocytes	CATCAGATCGGTTCGG
Monocytes	CATCCACGTCGTGGCT
Monocytes	CATCGAAAGACTAGGC
Monocytes	CATCGGGTCTGCTTGC
Monocytes	CATGACAGTCTAGTCA
Monocytes	CATGACATCTGGCGTG
Monocytes	CATGGCGAGGTGCACA
Monocytes	CATTCGCGTCGGCACT
Monocytes	CCACCTAGTGCTGTAT
Monocytes	CCACGGAAGCTAAGAT
Monocytes	CCACGGACAATAGCAA
Monocytes	CCACGGATCACGCGGT
Monocytes	CCACTACTCGCGTTTC
Monocytes	CCAGCGAGTTATCCGA
Monocytes	CCAGCGATCGCTTAGA
Monocytes	CCATGTCAGCAGCGTA
Monocytes	CCCAGTTTCAGTTTGG
Monocytes	CCGGGATTCGTTGACA
Monocytes	CCTACACCATGGATGG
Monocytes	CCTACCAAGTGTGAAT
Monocytes	CCTACCACAGTATCTG
Monocytes	CCTACCATCAGTGTTG
Monocytes	CCTATTACATTTGCCC
Monocytes	CCTATTATCACAGGCC
Monocytes	CCTCAGTAGACACTAA
Monocytes	CCTCAGTTCCAAATGC
Monocytes	CCTTACGGTGCACGAA
Monocytes	CCTTCCCGTCTCCATC
Monocytes	CCTTCGAAGCGAGAAA
Monocytes	CGAATGTTCAGAGGTG
Monocytes	CGACCTTAGCTTCGCG
Monocytes	CGACCTTCACTCGACG
Monocytes	CGACTTCCACATCTTT
Monocytes	CGACTTCCATCTACGA
Monocytes	CGAGAAGAGAACAATC
Monocytes	CGAGCACCAATGAAAC
Monocytes	CGAGCCAAGACCACGA
Monocytes	CGAGCCAGTCAACATC
Monocytes	CGATCGGCATCCCATC
Monocytes	CGATGGCCACGGCCAT
Monocytes	CGATGGCTCGAATCCA
Monocytes	CGATTGATCCACGTTC
Monocytes	CGCCAAGAGGCGACAT
Monocytes	CGCCAAGGTGGGTCAA
Monocytes	CGCGGTAGTAAGTGGC
Monocytes	CGCGGTATCACCTCGT
Monocytes	CGCGGTATCCTACAGA
Monocytes	CGCGTTTCAACTTGAC
Monocytes	CGCTGGACAGTTTACG
Monocytes	CGCTTCATCGAGAGCA
Monocytes	CGCTTCATCTAACGGT
Monocytes	CGGACGTAGATGTGGC
Monocytes	CGGACGTGTCCAGTTA
Monocytes	CGGAGCTGTACCGTAT
Monocytes	CGGAGCTTCTTCGAGA
Monocytes	CGGAGTCCATCGATGT
Monocytes	CGGGTCATCAACACCA
Monocytes	CGGTTAATCCCTAATT
Monocytes	CGTAGGCTCGTGGTCG
Monocytes	CGTCAGGGTCAAGCGA
Monocytes	CGTGAGCAGTGAACAT
Monocytes	CGTGTAACATCTCGCT
Monocytes	CGTTCTGCAATCGGTT
Monocytes	CGTTCTGCATGTTCCC
Monocytes	CTAACTTGTCTCTCGT
Monocytes	CTAAGACAGGATATAC
Monocytes	CTAATGGAGACCTTTG
Monocytes	CTACACCTCTGGAGCC
Monocytes	CTACCCAAGTGCCAGA
Monocytes	CTACGTCGTAGGAGTC
Monocytes	CTAGTGATCAGGATCT
Monocytes	CTAGTGATCCCACTTG
Monocytes	CTCACACTCTGCCCTA
Monocytes	CTCAGAATCGCCTGTT
Monocytes	CTCATTATCCTCGCAT
Monocytes	CTCCTAGAGTCGATAA
Monocytes	CTCCTAGTCAGGCCCA
Monocytes	CTCGAGGTCTTTCCTC
Monocytes	CTCGGAGCAAACGTGG
Monocytes	CTCGGAGTCGTAGGAG
Monocytes	CTCGTCAAGAGCTTCT
Monocytes	CTCGTCAAGTCCTCCT
Monocytes	CTCGTCACATTCCTGC
Monocytes	CTCGTCATCTAGAGTC
Monocytes	CTCGTCATCTGTTGAG
Monocytes	CTCTACGTCCGCGCAA
Monocytes	CTCTGGTAGGATGGTC
Monocytes	CTGAAACTCATATCGG
Monocytes	CTGATCCCATTAGGCT
Monocytes	CTGCGGATCAACACTG
Monocytes	CTGTGCTAGCCACGCT
Monocytes	CTGTGCTAGGCCATAG
Monocytes	CTGTTTACAGTAAGCG
Monocytes	CTGTTTATCGTCCGTT
Monocytes	CTTAACTAGGATATAC
Monocytes	CTTAACTCAGAGCCAA
Monocytes	CTTAACTTCGCCGTGA
Monocytes	CTTTGCGGTCTGCAAT
Monocytes	GAAACTCCAGGGTACA
Monocytes	GAACGGACAAGCGATG
Monocytes	GAATAAGAGACTGTAA
Monocytes	GAATAAGTCCTAGAAC
Monocytes	GAATGAATCACTTATC
Monocytes	GACACGCCACAGTCGC
Monocytes	GACCAATAGCCCTAAT
Monocytes	GACCAATAGTACCGGA
Monocytes	GACCAATTCAGAGACG
Monocytes	GACGGCTAGTGAACGC
Monocytes	GACGGCTCAGGCGATA
Monocytes	GACGGCTTCTAACTCT
Monocytes	GACGGCTTCTTTACAC
Monocytes	GACGTGCAGCCAGTAG
Monocytes	GACGTGCGTCCCTTGT
Monocytes	GACGTTAGTATTCGTG
Monocytes	GACGTTATCAAAGTAG
Monocytes	GAGCAGACAGACAAAT
Monocytes	GAGGTGATCAACGAAA
Monocytes	GATCAGTCAGCTGTTA
Monocytes	GATCAGTCATTCCTGC
Monocytes	GATCAGTGTACTCGCG
Monocytes	GATCGATCAAAGGAAG
Monocytes	GATCGATCAGGGTATG
Monocytes	GATCGATTCATGTAGC
Monocytes	GATCGCGAGCGATATA
Monocytes	GATCGCGAGTCCAGGA
Monocytes	GATCGCGGTTCGGGCT
Monocytes	GATGAGGTCTGCAGTA
Monocytes	GCAAACTGTCCATCCT
Monocytes	GCAATCACAAAGAATC
Monocytes	GCACATAAGATCCTGT
Monocytes	GCACATATCGGAAATA
Monocytes	GCACTCTGTCACCTAA
Monocytes	GCAGCCAGTATGCTTG
Monocytes	GCAGCCATCCGCAAGC
Monocytes	GCAGTTAGTAGTACCT
Monocytes	GCATACATCAGCCTAA
Monocytes	GCATACATCCAGAAGG
Monocytes	GCATGCGGTGCAACTT
Monocytes	GCGAGAAAGGCAATTA
Monocytes	GCGAGAAAGGTGCAAC
Monocytes	GCGAGAACAATGGATA
Monocytes	GCGCAACAGATGCCAG
Monocytes	GCGCAGTTCTGATTCT
Monocytes	GCGCAGTTCTGTCCGT
Monocytes	GCGCCAACATCCTAGA
Monocytes	GCGCGATAGTGCGATG
Monocytes	GCGCGATAGTTGAGTA
Monocytes	GCGGGTTTCTGGTTCC
Monocytes	GCTCCTAAGCCACGCT
Monocytes	GCTCCTAGTCAAAGCG
Monocytes	GCTCTGTGTTAGAACA
Monocytes	GCTGCTTCAAAGTCAA
Monocytes	GCTGCTTTCCATGAAC
Monocytes	GCTTCCAGTAGCCTAT
Monocytes	GCTTGAACAGCATACT
Monocytes	GCTTGAAGTGGTCCGT
Monocytes	GGAAAGCGTAGAGGAA
Monocytes	GGAACTTGTTAAGATG
Monocytes	GGAATAACACAAGCCC
Monocytes	GGAATAAGTGTAATGA
Monocytes	GGACAGAAGATCCTGT
Monocytes	GGACAGAAGGGATCTG
Monocytes	GGAGCAAAGAATGTTG
Monocytes	GGAGCAAGTCAGAGGT
Monocytes	GGATTACTCTCGCTTG
Monocytes	GGCCGATAGCCCTAAT
Monocytes	GGCCGATCAAGGACTG
Monocytes	GGCGACTCAATCTACG
Monocytes	GGCGACTCACTTAAGC
Monocytes	GGCGACTGTTACTGAC
Monocytes	GGCTCGAAGTACCGGA
Monocytes	GGCTCGAGTCACACGC
Monocytes	GGCTCGATCCCTAACC
Monocytes	GGCTCGATCGAACGGA
Monocytes	GGCTGGTTCTTGGGTA
Monocytes	GGGAATGCATGAAGTA
Monocytes	GGGAATGTCAGATAAG
Monocytes	GGGATGAGTGGTGTAG
Monocytes	GGGATGATCCAAACAC
Monocytes	GGGCACTAGTCCTCCT
Monocytes	GGTGAAGCAGCATGAG
Monocytes	GGTGCGTGTTGGGACA
Monocytes	GGTGTTAAGCCCAATT
Monocytes	GTAACTGAGGTAAACT
Monocytes	GTACGTAGTGACGCCT
Monocytes	GTACTCCTCAGTTTGG
Monocytes	GTACTTTTCCAAAGTC
Monocytes	GTACTTTTCTGGTTCC
Monocytes	GTAGGCCAGCCACTAT
Monocytes	GTAGGCCGTTATGTGC
Monocytes	GTAGGCCTCTTCGGTC
Monocytes	GTAGTCAAGCTAGCCC
Monocytes	GTAGTCATCTTTACAC
Monocytes	GTATCTTAGTCACGCC
Monocytes	GTATTCTAGCCGTCGT
Monocytes	GTATTCTCATTGCGGC
Monocytes	GTCACAAAGCTATGCT
Monocytes	GTCATTTAGGCCATAG
Monocytes	GTCATTTGTCTCAACA
Monocytes	GTCCTCATCCTGCCAT
Monocytes	GTCGGGTCAGGGATTG
Monocytes	GTCGGGTTCATCGGAT
Monocytes	GTCGTAACATGCAACT
Monocytes	GTCGTAAGTAGGACAC
Monocytes	GTCGTAAGTGACTACT
Monocytes	GTCGTAATCAGCCTAA
Monocytes	GTCTTCGTCTACTTAC
Monocytes	GTGAAGGCAGCCTTGG
Monocytes	GTGAAGGGTGATGTGG
Monocytes	GTGAAGGTCGGAATCT
Monocytes	GTGCATAAGCAGCGTA
Monocytes	GTGCTTCCAGAGTGTG
Monocytes	GTGCTTCTCGTCCGTT
Monocytes	GTGGGTCGTGTTTGGT
Monocytes	GTTAAGCAGATGTCGG
Monocytes	GTTAAGCTCACGCGGT
Monocytes	GTTCATTCACTCTGTC
Monocytes	GTTCGGGAGCACACAG
Monocytes	GTTCGGGTCCTTAATC
Monocytes	GTTCTCGTCTGCTGCT
Monocytes	GTTTCTAAGTTAGGTA
Monocytes	GTTTCTATCCGCATAA
Monocytes	TAAGCGTCAATAACGA
Monocytes	TACACGACAACACCTA
Monocytes	TACACGACAGATCGGA
Monocytes	TACACGAGTCGGATCC
Monocytes	TACACGATCTTGACGA
Monocytes	TACCTATAGGCCGAAT
Monocytes	TACCTATTCATCGCTC
Monocytes	TACGGGCCAGTGGGAT
Monocytes	TACGGTAAGCGGATCA
Monocytes	TACGGTAGTCTCTCGT
Monocytes	TACTCGCGTTACGACT
Monocytes	TACTCGCGTTTGGGCC
Monocytes	TACTTACGTTCAGGCC
Monocytes	TACTTGTAGGAACTGC
Monocytes	TACTTGTAGGCATGGT
Monocytes	TAGAGCTGTCGCATCG
Monocytes	TAGAGCTTCAGCATGT
Monocytes	TAGCCGGGTTAAAGAC
Monocytes	TAGGCATCACATGACT
Monocytes	TAGTTGGTCAACACTG
Monocytes	TATCTCAAGAAACCAT
Monocytes	TATCTCACAGCTGGCT
Monocytes	TATCTCATCAGAGACG
Monocytes	TATGCCCAGCTATGCT
Monocytes	TATTACCAGTGGTAAT
Monocytes	TATTACCCACTGAAGG
Monocytes	TCAATCTAGCGATTCT
Monocytes	TCACAAGGTTATGCGT
Monocytes	TCACGAAAGCACCGTC
Monocytes	TCACGAAAGCGATTCT
Monocytes	TCACGAACAACAACCT
Monocytes	TCACGAAGTTGATTCG
Monocytes	TCAGATGAGGTGCACA
Monocytes	TCAGATGCAGATGAGC
Monocytes	TCAGATGGTCCGAGTC
Monocytes	TCAGCAAGTTACCAGT
Monocytes	TCATTACGTACATCCA
Monocytes	TCATTACGTCGAACAG
Monocytes	TCATTACTCCAGAAGG
Monocytes	TCATTTGTCCTAAGTG
Monocytes	TCCACACCACGGCTAC
Monocytes	TCCCGATAGGCTAGCA
Monocytes	TCCCGATGTGACTCAT
Monocytes	TCGAGGCAGCTACCGC
Monocytes	TCGAGGCGTGACTCAT
Monocytes	TCGCGAGGTCATACTG
Monocytes	TCGGGACCACAACGCC
Monocytes	TCGGGACTCTACTTAC
Monocytes	TCGGTAAAGCGTGTCC
Monocytes	TCGGTAAAGTTCGCAT
Monocytes	TCGGTAACATTTGCTT
Monocytes	TCGGTAATCGTACGGC
Monocytes	TCTATTGTCTATGTGG
Monocytes	TCTCATAGTCCAACTA
Monocytes	TCTGAGAAGAATTGTG
Monocytes	TCTTCGGAGAAACGCC
Monocytes	TCTTTCCGTGGCGAAT
Monocytes	TGACAACAGGGTGTGT
Monocytes	TGACAACAGGTAAACT
Monocytes	TGACTAGTCACATAGC
Monocytes	TGAGAGGTCAATCACG
Monocytes	TGAGGGAGTAATCGTC
Monocytes	TGCACCTGTAAGGGAA
Monocytes	TGCCAAATCAGGTTCA
Monocytes	TGCGGGTAGTGTCCCG
Monocytes	TGCGGGTCAAAGGCGT
Monocytes	TGCGGGTGTCGTTGTA
Monocytes	TGCGGGTGTCTTTCAT
Monocytes	TGCGTGGCAGGAATGC
Monocytes	TGCTGCTAGACGCTTT
Monocytes	TGCTGCTTCTGGGCCA
Monocytes	TGGACGCTCCTCAACC
Monocytes	TGGACGCTCGTCTGCT
Monocytes	TGGCCAGGTCCAGTTA
Monocytes	TGGGAAGCAAGCCTAT
Monocytes	TGTATTCAGTCGTTTG
Monocytes	TGTATTCGTGAAGGCT
Monocytes	TGTGGTAGTATATGAG
Monocytes	TGTGGTAGTCGGGTCT
Monocytes	TGTGTTTAGTACACCT
Monocytes	TGTTCCGCATACTACG
Monocytes	TTAACTCTCACGCATA
Monocytes	TTAGGACAGATCCGAG
Monocytes	TTAGGCATCGGTTAAC
Monocytes	TTAGTTCGTCTAAAGA
Monocytes	TTATGCTTCGTGGTCG
Monocytes	TTCCCAGCACGAGAGT
Monocytes	TTCGAAGCAAAGGTGC
Monocytes	TTCTCAAAGCCCTAAT
Monocytes	TTCTCAATCCACGCAG
Monocytes	TTCTCCTCACGCTTTC
Monocytes	TTGAACGCAAGCTGAG
Monocytes	TTGACTTCACGTAAGG
Monocytes	TTGACTTGTCGTGGCT
Monocytes	TTGACTTTCTATCCTA
Monocytes	TTGTAGGAGTGCTGCC
Monocytes	TTGTAGGCAGGTTTCA
Monocytes	TTTATGCAGGGTATCG
Monocytes	TTTCCTCCATCCAACA
Monocytes	TTTCCTCGTCAGAATA
Monocytes	TTTGGTTCAAACGTGG
Monocytes	TTTGGTTCAGTCAGCC
Monocytes	TTTGGTTGTTATCGGT
Monocytes	TTTGTCAAGGTTACCT
Monocytes	TTTGTCATCAGGCAAG
NK-cells	AAACGGGTCGAACTGT
NK-cells	AAAGATGAGGGCTTGA
NK-cells	AAAGTAGGTTTAGGAA
NK-cells	AAAGTAGTCGCCAGCA
NK-cells	AAATGCCAGTACGACG
NK-cells	AACACGTTCTCTGAGA
NK-cells	AACACGTTCTTATCTG
NK-cells	AACCATGAGATAGCAT
NK-cells	AACCATGAGCTTCGCG
NK-cells	AACCATGGTAGGAGTC
NK-cells	AACCATGGTCCGAATT
NK-cells	AACGTTGTCAGAGACG
NK-cells	AACTCAGTCTACCAGA
NK-cells	AACTCCCAGCTTCGCG
NK-cells	AACTCCCTCTATCGCC
NK-cells	AACTTTCTCTTCCTTC
NK-cells	AAGCCGCCAATCTGCA
NK-cells	AAGCCGCTCGTTACAG
NK-cells	AAGGAGCCAAGGTGTG
NK-cells	AAGGCAGCATTAACCG
NK-cells	AATCCAGTCTGAGTGT
NK-cells	AATCGGTAGAAACCTA
NK-cells	ACACCAAAGCAGACTG
NK-cells	ACACCCTCACCACGTG
NK-cells	ACACTGAAGGGTCTCC
NK-cells	ACACTGACACCATCCT
NK-cells	ACACTGACAGGTCCAC
NK-cells	ACAGCTAGTACAGACG
NK-cells	ACAGCTAGTGTTGAGG
NK-cells	ACATCAGCAGCTGGCT
NK-cells	ACATGGTGTCCGAGTC
NK-cells	ACCAGTAAGTAGCGGT
NK-cells	ACCAGTAAGTGTACCT
NK-cells	ACCCACTGTTGCGTTA
NK-cells	ACCGTAAAGAAGATTC
NK-cells	ACGAGCCGTCGAGATG
NK-cells	ACGATACTCGCAGGCT
NK-cells	ACGATGTGTCCTAGCG
NK-cells	ACGCAGCTCACAGGCC
NK-cells	ACGCAGCTCGTACCGG
NK-cells	ACGCCAGCACTATCTT
NK-cells	ACGGAGAAGAAGAAGC
NK-cells	ACGGGCTTCAGTGCAT
NK-cells	ACGGGCTTCCTAGGGC
NK-cells	ACGGGTCAGAGGACGG
NK-cells	ACGGGTCAGTGGACGT
NK-cells	ACGGGTCGTTTGGCGC
NK-cells	ACGTCAAGTAGCCTCG
NK-cells	ACTATCTCATTGCGGC
NK-cells	ACTGAACGTTATCCGA
NK-cells	ACTGAACGTTGTCTTT
NK-cells	ACTGAACTCACTTCAT
NK-cells	ACTGAGTGTGGCGAAT
NK-cells	ACTGCTCAGCTGATAA
NK-cells	ACTGCTCGTACTTAGC
NK-cells	ACTGCTCGTCGTTGTA
NK-cells	ACTGTCCAGCGTCAAG
NK-cells	ACTGTCCTCCAGGGCT
NK-cells	ACTTGTTCAGCTCCGA
NK-cells	AGAATAGTCATTGCCC
NK-cells	AGACGTTGTAAACGCG
NK-cells	AGACGTTGTTTCCACC
NK-cells	AGAGCGATCAGGTAAA
NK-cells	AGAGCTTTCTGAGTGT
NK-cells	AGAGTGGGTCCTAGCG
NK-cells	AGATCTGTCACGGTTA
NK-cells	AGCAGCCCATGGGACA
NK-cells	AGCATACCAAGTCTGT
NK-cells	AGCGTATCAATCGAAA
NK-cells	AGCTCCTCAAACTGCT
NK-cells	AGCTCTCAGGTACTCT
NK-cells	AGCTCTCTCTGGAGCC
NK-cells	AGGGAGTGTGTGGCTC
NK-cells	AGGGAGTTCGGAAATA
NK-cells	AGGGATGCATGTAGTC
NK-cells	AGGTCCGAGACGACGT
NK-cells	AGGTCCGAGCCACTAT
NK-cells	AGGTCCGTCACATAGC
NK-cells	AGTCTTTCATACTCTT
NK-cells	AGTTGGTGTTATTCTC
NK-cells	ATAGACCAGGACACCA
NK-cells	ATAGACCCATGGTAGG
NK-cells	ATCACGACAAGCCTAT
NK-cells	ATCACGACAAGGTGTG
NK-cells	ATCATCTCATTACGAC
NK-cells	ATCATGGCATGGAATA
NK-cells	ATCCACCCATGCAACT
NK-cells	ATCCGAATCACATAGC
NK-cells	ATCGAGTGTACAGACG
NK-cells	ATCTACTAGGCCCTTG
NK-cells	ATCTGCCTCCAGAGGA
NK-cells	ATGCGATCACCTATCC
NK-cells	ATGGGAGCAGTAGAGC
NK-cells	ATGGGAGTCGGCGCAT
NK-cells	ATTACTCAGGTGTTAA
NK-cells	ATTGGACAGATTACCC
NK-cells	ATTGGTGGTAGCTGCC
NK-cells	CAACCAACACACAGAG
NK-cells	CAACCAACACAGTCGC
NK-cells	CAACCAACAGCTTAAC
NK-cells	CAACCAAGTGTGCCTG
NK-cells	CAACCAAGTTCCACAA
NK-cells	CAAGGCCTCCACTGGG
NK-cells	CAAGTTGGTGGGTATG
NK-cells	CAAGTTGGTTGTACAC
NK-cells	CACAGGCCAAGCGTAG
NK-cells	CACAGGCTCCGAACGC
NK-cells	CACATTTCACAGCGTC
NK-cells	CACATTTTCTACTATC
NK-cells	CACCAGGGTTGTCTTT
NK-cells	CACCTTGGTCGCCATG
NK-cells	CACTCCAGTCTGATTG
NK-cells	CAGAATCGTCCTAGCG
NK-cells	CAGATCAAGACACGAC
NK-cells	CAGATCAGTGGTTTCA
NK-cells	CAGCATAAGCGACGTA
NK-cells	CAGCATATCTCGGACG
NK-cells	CAGCGACCAGCTGTAT
NK-cells	CAGCTAAAGATCTGAA
NK-cells	CAGCTAAGTGCACTTA
NK-cells	CAGCTGGAGCCGATTT
NK-cells	CAGCTGGGTGACGGTA
NK-cells	CAGGTGCAGTCATCCA
NK-cells	CAGGTGCAGTCTCGGC
NK-cells	CAGTAACAGATCGGGT
NK-cells	CAGTAACCACGTGAGA
NK-cells	CAGTAACCAGATGAGC
NK-cells	CAGTCCTTCGTAGATC
NK-cells	CATATGGCATAGGATA
NK-cells	CATCAGAAGAAACCGC
NK-cells	CATCCACTCTAAGCCA
NK-cells	CATCGGGGTCTTCAAG
NK-cells	CATCGGGTCCAGAAGG
NK-cells	CATGACAAGCCTTGAT
NK-cells	CCAATCCTCGAGAGCA
NK-cells	CCACCTAAGGCGCTCT
NK-cells	CCACTACTCCAAAGTC
NK-cells	CCAGCGACACATTTCT
NK-cells	CCAGCGATCAAACAAG
NK-cells	CCATGTCCATGCCACG
NK-cells	CCATGTCGTAGGACAC
NK-cells	CCATGTCTCACTGGGC
NK-cells	CCATTCGAGATGTCGG
NK-cells	CCCAATCCACGCATCG
NK-cells	CCGGGATAGGACGAAA
NK-cells	CCGGGATAGGCACATG
NK-cells	CCGGTAGCATCAGTCA
NK-cells	CCGGTAGTCCTTTCGG
NK-cells	CCGGTAGTCGGATGGA
NK-cells	CCTAAAGGTCACCCAG
NK-cells	CCTAAAGTCGCGGATC
NK-cells	CCTACACCATACTCTT
NK-cells	CCTAGCTGTGCGATAG
[truncated: 1,927 more rows]
