# Supplementary material for: scQCEA: a framework for annotation and quality control report of single-cell RNA-sequencing data
Source: BMC Genomics. 2023 Jul 6;24:381. doi: 10.1186/s12864-023-09447-6 (PMC10327311; doi:10.1186/s12864-023-09447-6)
Supplement: Supplementary file 2 — Additional file 2: Supplementary file 2. To demonstrate the utility of scQCEA, we apply the workflow to the sixteen gene expression profiles of eight patients with metastatic melanoma, prepared from pre- and post-treatment experimental batches. You can find the QC interactive report at: https://github.com/isarnassiri/scQCEA/tree/Example-of-Application. Download and unzip the OGC_Interactive_QC_Report_P180121.zip file. You can open CLICK_ME.html file without using rStudio/R. [file 12864_2023_9447_MOESM2_ESM.zip › Inputs/10X-gex-grouped/FAI5649A22/P180121-keep_FAI5649A22_Celltype_assignment_toCells_PlusClusters.txt]

geneSet	cell	Freq	cluster
T-cells	AAACCTGAGAGTTGGC	1101	1
T-cells	AAACCTGGTGCAGGTA	1101	1
T-cells	AAACCTGTCCGAATGT	1101	1
T-cells	AAACGGGAGCAAATCA	1101	1
T-cells	AAACGGGCATACGCCG	1101	1
T-cells	AAACGGGGTGTTGAGG	1101	1
T-cells	AAAGATGAGAAGGCCT	1101	1
T-cells	AAAGATGCAACCGCCA	1101	1
T-cells	AAAGATGGTCTGCAAT	1101	1
T-cells	AAAGATGTCTCCTATA	1101	1
T-cells	AAAGCAACACCATCCT	1101	1
T-cells	AAAGCAATCGCAAGCC	1101	1
T-cells	AAATGCCCAAGGACAC	1101	1
T-cells	AAATGCCGTCGCGAAA	1101	1
T-cells	AACACGTAGAATAGGG	1101	1
T-cells	AACACGTGTTTCGCTC	1101	1
T-cells	AACCATGAGATCCTGT	1101	1
T-cells	AACCGCGAGAATGTGT	1101	1
T-cells	AACGTTGAGCCGGTAA	1101	1
T-cells	AACGTTGAGTGACTCT	1101	1
T-cells	AACGTTGCACACCGCA	1101	1
T-cells	AACGTTGCACAGGAGT	1101	1
T-cells	AACGTTGGTTGTGGCC	1101	1
T-cells	AACGTTGTCAAAGTAG	1101	1
T-cells	AACGTTGTCAGATAAG	1101	1
T-cells	AACTCAGAGGAGCGTT	1101	1
T-cells	AACTCAGAGGTAGCCA	1101	1
T-cells	AACTCAGCATCGGAAG	1101	1
T-cells	AACTCCCCAAATTGCC	1101	1
T-cells	AACTCCCGTACCGTAT	1101	1
T-cells	AACTCCCTCTTCAACT	1101	1
T-cells	AACTCTTCATCGACGC	1101	1
T-cells	AACTCTTCATTAGGCT	1101	1
T-cells	AACTCTTGTTTACTCT	1101	1
T-cells	AACTCTTTCTGGTGTA	1101	1
T-cells	AACTTTCCAGCCTATA	1101	1
T-cells	AACTTTCGTATTCGTG	1101	1
T-cells	AACTTTCGTGTCTGAT	1101	1
T-cells	AACTTTCTCCAAACTG	1101	1
T-cells	AAGACCTAGAAGGTTT	1101	1
T-cells	AAGACCTGTGCAGTAG	1101	1
T-cells	AAGACCTGTGTGAATA	1101	1
T-cells	AAGCCGCAGGAATCGC	1101	1
T-cells	AAGGAGCCAGGCAGTA	1101	1
T-cells	AAGGAGCGTGCTTCTC	1101	1
T-cells	AAGGAGCGTTACAGAA	1101	1
T-cells	AAGGCAGCACACGCTG	1101	1
T-cells	AAGGCAGCACTTGGAT	1101	1
T-cells	AAGGCAGTCGGCTACG	1101	1
T-cells	AAGGCAGTCTTGGGTA	1101	1
T-cells	AAGGTTCTCCTCTAGC	1101	1
T-cells	AAGTCTGAGACAATAC	1101	1
T-cells	AAGTCTGTCACGAAGG	1101	1
T-cells	AATCCAGAGACAGACC	1101	1
T-cells	AATCCAGAGCAGACTG	1101	1
T-cells	AATCCAGGTTCCCGAG	1101	1
T-cells	AATCGGTAGGGAAACA	1101	1
T-cells	AATCGGTGTAAATGAC	1101	1
T-cells	AATCGGTGTCTCCATC	1101	1
T-cells	ACACCAAAGAAGATTC	1101	1
T-cells	ACACCAACAAGACGTG	1101	1
T-cells	ACACCAAGTAGCGTGA	1101	1
T-cells	ACACCCTTCAACTCTT	1101	1
T-cells	ACACCCTTCCTGTAGA	1101	1
T-cells	ACACCGGCAAGTACCT	1101	1
T-cells	ACACCGGGTATGGTTC	1101	1
T-cells	ACACCGGGTCCGTTAA	1101	1
T-cells	ACAGCCGAGATGTGTA	1101	1
T-cells	ACAGCCGAGCTCCTTC	1101	1
T-cells	ACAGCCGCAGCGAACA	1101	1
T-cells	ACAGCCGGTACCGTAT	1101	1
T-cells	ACAGCTATCGCGTTTC	1101	1
T-cells	ACATCAGAGTTGAGAT	1101	1
T-cells	ACATCAGGTTCCAACA	1101	1
T-cells	ACATCAGTCGAATGCT	1101	1
T-cells	ACATGGTGTCTTCTCG	1101	1
T-cells	ACATGGTTCATAGCAC	1101	1
T-cells	ACCAGTAGTTGCGCAC	1101	1
T-cells	ACCCACTAGGCATGTG	1101	1
T-cells	ACCCACTAGTGGTAGC	1101	1
T-cells	ACCCACTCAAACTGCT	1101	1
T-cells	ACCCACTCATCACGAT	1101	1
T-cells	ACCTTTACAGTCACTA	1101	1
T-cells	ACCTTTAGTGTATGGG	1101	1
T-cells	ACCTTTATCGTCCAGG	1101	1
T-cells	ACGAGCCCAAGCTGGA	1101	1
T-cells	ACGAGCCCAGGGTACA	1101	1
T-cells	ACGAGCCCATCCTTGC	1101	1
T-cells	ACGAGCCCATCGATTG	1101	1
T-cells	ACGAGCCTCAACACTG	1101	1
T-cells	ACGAGGAGTCCGAATT	1101	1
T-cells	ACGAGGAGTTAAGTAG	1101	1
T-cells	ACGATACAGCTAGCCC	1101	1
T-cells	ACGATGTTCCGTAGGC	1101	1
T-cells	ACGCAGCAGATCTGAA	1101	1
T-cells	ACGCAGCGTTACCGAT	1101	1
T-cells	ACGCCAGTCGCTGATA	1101	1
T-cells	ACGCCGACAACTGCTA	1101	1
T-cells	ACGCCGATCAACACTG	1101	1
T-cells	ACGGAGACAACGCACC	1101	1
T-cells	ACGGCCACAAGGTGTG	1101	1
T-cells	ACGGCCATCAGCTGGC	1101	1
T-cells	ACGGCCATCCAAAGTC	1101	1
T-cells	ACGGGCTGTACATCCA	1101	1
T-cells	ACGGGCTTCACATGCA	1101	1
T-cells	ACGGGCTTCACTGGGC	1101	1
T-cells	ACGGGTCGTGCGATAG	1101	1
T-cells	ACTATCTCAGCCTTGG	1101	1
T-cells	ACTATCTCATGCATGT	1101	1
T-cells	ACTATCTGTATCTGCA	1101	1
T-cells	ACTATCTTCATTTGGG	1101	1
T-cells	ACTATCTTCTGCCAGG	1101	1
T-cells	ACTGAACAGCAGATCG	1101	1
T-cells	ACTGAGTGTATAATGG	1101	1
T-cells	ACTGAGTTCGCGTAGC	1101	1
T-cells	ACTGATGAGCTAGCCC	1101	1
T-cells	ACTGATGAGCTGATAA	1101	1
T-cells	ACTGATGCACCGGAAA	1101	1
T-cells	ACTGCTCGTCGAACAG	1101	1
T-cells	ACTGCTCTCGTTACGA	1101	1
T-cells	ACTGCTCTCTATCCCG	1101	1
T-cells	ACTGCTCTCTGCGTAA	1101	1
T-cells	ACTGTCCCACAGGTTT	1101	1
T-cells	ACTGTCCGTCTGATCA	1101	1
T-cells	ACTGTCCGTTGGGACA	1101	1
T-cells	ACTTACTGTACCGCTG	1101	1
T-cells	ACTTACTGTAGGGACT	1101	1
T-cells	ACTTACTTCGGTGTTA	1101	1
T-cells	ACTTGTTGTCAGCTAT	1101	1
T-cells	ACTTTCAAGACCTTTG	1101	1
T-cells	ACTTTCACAAAGGTGC	1101	1
T-cells	ACTTTCACATTGGGCC	1101	1
T-cells	ACTTTCAGTCAGAGGT	1101	1
T-cells	AGAATAGCATTGGCGC	1101	1
T-cells	AGACGTTGTGTCCTCT	1101	1
T-cells	AGAGCGAAGGACAGAA	1101	1
T-cells	AGAGCGACAGCGTCCA	1101	1
T-cells	AGAGCGATCAACACGT	1101	1
T-cells	AGAGCTTAGCTGTCTA	1101	1
T-cells	AGAGCTTAGGCAGTCA	1101	1
T-cells	AGAGTGGCACGAGAGT	1101	1
T-cells	AGAGTGGCAGGTCCAC	1101	1
T-cells	AGAGTGGGTAGGGACT	1101	1
T-cells	AGATCTGCACCATCCT	1101	1
T-cells	AGATCTGCACTTCGAA	1101	1
T-cells	AGATCTGTCAAGGTAA	1101	1
T-cells	AGATTGCAGATGCCAG	1101	1
T-cells	AGCAGCCAGGTGGGTT	1101	1
T-cells	AGCAGCCGTAACGCGA	1101	1
T-cells	AGCAGCCGTGCAACTT	1101	1
T-cells	AGCAGCCTCTATGTGG	1101	1
T-cells	AGCATACAGTGGGATC	1101	1
T-cells	AGCATACGTACCATCA	1101	1
T-cells	AGCATACTCGATAGAA	1101	1
T-cells	AGCCTAAGTAAGAGGA	1101	1
T-cells	AGCGGTCAGATAGTCA	1101	1
T-cells	AGCGGTCAGGACAGCT	1101	1
T-cells	AGCGGTCCAGGACCCT	1101	1
T-cells	AGCGTATAGAAACCAT	1101	1
T-cells	AGCGTATGTTCATGGT	1101	1
T-cells	AGCTCCTAGTTGTCGT	1101	1
T-cells	AGCTCCTTCCAAATGC	1101	1
T-cells	AGCTCTCAGCTCTCGG	1101	1
T-cells	AGCTCTCAGTGTCCCG	1101	1
T-cells	AGCTCTCCACTTGGAT	1101	1
T-cells	AGCTCTCGTAAACGCG	1101	1
T-cells	AGCTTGAAGACTACAA	1101	1
T-cells	AGCTTGAAGCCGCCTA	1101	1
T-cells	AGCTTGAAGCTCAACT	1101	1
T-cells	AGCTTGAAGTATTGGA	1101	1
T-cells	AGCTTGAAGTGCTGCC	1101	1
T-cells	AGCTTGAGTGCTAGCC	1101	1
T-cells	AGCTTGAGTGGTCCGT	1101	1
T-cells	AGGCCACAGCAACGGT	1101	1
T-cells	AGGCCACGTACTTCTT	1101	1
T-cells	AGGCCACTCATGTCCC	1101	1
T-cells	AGGCCACTCCAATGGT	1101	1
T-cells	AGGCCGTAGCTTCGCG	1101	1
T-cells	AGGCCGTAGTTACCCA	1101	1
T-cells	AGGCCGTCATAGGATA	1101	1
T-cells	AGGCCGTGTCTAAACC	1101	1
T-cells	AGGCCGTGTTCAGACT	1101	1
T-cells	AGGGATGCACGAAATA	1101	1
T-cells	AGGGATGTCATGCATG	1101	1
T-cells	AGGGTGAAGATCCCGC	1101	1
T-cells	AGGGTGACACATTAGC	1101	1
T-cells	AGGGTGACATTCTCAT	1101	1
T-cells	AGGGTGAGTACCGTAT	1101	1
T-cells	AGGGTGAGTTTGCATG	1101	1
T-cells	AGGTCATCAATGGTCT	1101	1
T-cells	AGGTCATCAGCATACT	1101	1
T-cells	AGGTCATTCGCGTTTC	1101	1
T-cells	AGGTCATTCTCAAGTG	1101	1
T-cells	AGGTCCGAGACTGGGT	1101	1
T-cells	AGTAGTCAGATGTAAC	1101	1
T-cells	AGTAGTCCACTGTCGG	1101	1
T-cells	AGTAGTCCATGCGCAC	1101	1
T-cells	AGTAGTCGTGCGAAAC	1101	1
T-cells	AGTCTTTCACAGGAGT	1101	1
T-cells	AGTCTTTCAGCTCGCA	1101	1
T-cells	AGTCTTTGTACGAAAT	1101	1
T-cells	AGTGGGACAAAGGAAG	1101	1
T-cells	AGTGGGACACGTAAGG	1101	1
T-cells	AGTTGGTAGAATAGGG	1101	1
T-cells	AGTTGGTAGCTGATAA	1101	1
T-cells	ATAACGCAGGCATGGT	1101	1
T-cells	ATAACGCGTCCATGAT	1101	1
T-cells	ATAAGAGGTCTCCACT	1101	1
T-cells	ATAGACCAGTTCGCAT	1101	1
T-cells	ATAGACCCACGAAACG	1101	1
T-cells	ATAGACCTCGCCATAA	1101	1
T-cells	ATAGACCTCTGCCAGG	1101	1
T-cells	ATCATCTCACATTAGC	1101	1
T-cells	ATCATGGCAAGTCATC	1101	1
T-cells	ATCATGGCAGGGTACA	1101	1
T-cells	ATCATGGTCGTACCGG	1101	1
T-cells	ATCCACCAGCTCCTTC	1101	1
T-cells	ATCCACCAGGGATACC	1101	1
T-cells	ATCCACCCAGTAAGAT	1101	1
T-cells	ATCCGAATCTGCGGCA	1101	1
T-cells	ATCGAGTCATCTACGA	1101	1
T-cells	ATCGAGTTCAGCATGT	1101	1
T-cells	ATCGAGTTCTACTATC	1101	1
T-cells	ATCTACTAGTTATCGC	1101	1
T-cells	ATCTACTGTAAGCACG	1101	1
T-cells	ATCTACTTCTACTATC	1101	1
T-cells	ATCTGCCAGACCTTTG	1101	1
T-cells	ATCTGCCCAATGGAGC	1101	1
T-cells	ATCTGCCCAGTGAGTG	1101	1
T-cells	ATGAGGGAGAGGTACC	1101	1
T-cells	ATGAGGGGTAGAGGAA	1101	1
T-cells	ATGAGGGTCACCACCT	1101	1
T-cells	ATGCGATAGATGCGAC	1101	1
T-cells	ATGCGATCATACGCCG	1101	1
T-cells	ATGCGATCATACTACG	1101	1
T-cells	ATGCGATGTAGGACAC	1101	1
T-cells	ATGCGATTCAACGAAA	1101	1
T-cells	ATGGGAGAGAGCCTAG	1101	1
T-cells	ATTACTCAGACACGAC	1101	1
T-cells	ATTACTCAGATTACCC	1101	1
T-cells	ATTATCCAGAAGGACA	1101	1
T-cells	ATTATCCAGCGATGAC	1101	1
T-cells	ATTATCCCACATTTCT	1101	1
T-cells	ATTATCCCAGCCAATT	1101	1
T-cells	ATTATCCCATGTTGAC	1101	1
T-cells	ATTCTACAGAAAGTGG	1101	1
T-cells	ATTCTACAGTCTCCTC	1101	1
T-cells	ATTCTACGTTGTCGCG	1101	1
T-cells	ATTGGACTCTTGTCAT	1101	1
T-cells	ATTGGTGGTTATTCTC	1101	1
T-cells	ATTTCTGAGAGCTTCT	1101	1
T-cells	ATTTCTGAGAGTACAT	1101	1
T-cells	ATTTCTGCATAGAAAC	1101	1
T-cells	ATTTCTGGTCTCACCT	1101	1
T-cells	ATTTCTGGTGCAGACA	1101	1
T-cells	ATTTCTGGTGTTGAGG	1101	1
T-cells	CAACCAACACTCGACG	1101	1
T-cells	CAACCAAGTCAAAGCG	1101	1
T-cells	CAACCAATCAGGCAAG	1101	1
T-cells	CAACCAATCTTTAGGG	1101	1
T-cells	CAAGAAAAGAGCCTAG	1101	1
T-cells	CAAGAAACAAGCCGTC	1101	1
T-cells	CAAGAAAGTTCAGACT	1101	1
T-cells	CAAGATCGTATAAACG	1101	1
T-cells	CAAGGCCCATTTGCCC	1101	1
T-cells	CAAGGCCTCTGCCCTA	1101	1
T-cells	CAAGTTGAGTGTGGCA	1101	1
T-cells	CAAGTTGTCAGAAATG	1101	1
T-cells	CAAGTTGTCGAATGGG	1101	1
T-cells	CACAAACCATTAACCG	1101	1
T-cells	CACAAACGTCGGGTCT	1101	1
T-cells	CACAAACTCAAACAAG	1101	1
T-cells	CACACAAAGTATGACA	1101	1
T-cells	CACACAAGTCCAACTA	1101	1
T-cells	CACACAATCATAAAGG	1101	1
T-cells	CACACAATCATCATTC	1101	1
T-cells	CACACCTCATGTCGAT	1101	1
T-cells	CACACTCAGATCCTGT	1101	1
T-cells	CACACTCCAGTGACAG	1101	1
T-cells	CACACTCCATGCAACT	1101	1
T-cells	CACACTCGTCAGCTAT	1101	1
T-cells	CACACTCTCAGATAAG	1101	1
T-cells	CACAGGCAGAGACTTA	1101	1
T-cells	CACAGGCAGTTATCGC	1101	1
T-cells	CACAGGCCAAGCTGTT	1101	1
T-cells	CACAGGCCACACCGCA	1101	1
T-cells	CACAGGCGTCGCGTGT	1101	1
T-cells	CACAGGCGTTACCAGT	1101	1
T-cells	CACAGGCTCCAAACTG	1101	1
T-cells	CACAGTAAGGCCATAG	1101	1
T-cells	CACAGTACACCTGGTG	1101	1
T-cells	CACATAGAGTCTTGCA	1101	1
T-cells	CACATAGCAAATACAG	1101	1
T-cells	CACATAGCAAGCGAGT	1101	1
T-cells	CACATAGGTGAACCTT	1101	1
T-cells	CACATAGTCAGGTTCA	1101	1
T-cells	CACATTTAGGAACTGC	1101	1
T-cells	CACATTTGTACCCAAT	1101	1
T-cells	CACATTTTCTTAGAGC	1101	1
T-cells	CACCAGGAGGGAACGG	1101	1
T-cells	CACCAGGGTCTAGTGT	1101	1
T-cells	CACCAGGGTGTTAAGA	1101	1
T-cells	CACCTTGCAGCATGAG	1101	1
T-cells	CACCTTGCATGAGCGA	1101	1
T-cells	CACCTTGGTGTTCGAT	1101	1
T-cells	CACTCCACACCCATGG	1101	1
T-cells	CACTCCAGTTCCACGG	1101	1
T-cells	CACTCCATCTTATCTG	1101	1
T-cells	CAGAATCAGCTAAGAT	1101	1
T-cells	CAGAATCAGTATCTCG	1101	1
T-cells	CAGAATCGTAAGTGGC	1101	1
T-cells	CAGAATCGTGCGATAG	1101	1
T-cells	CAGAATCTCTTAGCCC	1101	1
T-cells	CAGAGAGTCAGTTGAC	1101	1
T-cells	CAGAGAGTCTGAGGGA	1101	1
T-cells	CAGATCACATCAGTCA	1101	1
T-cells	CAGATCAGTTCCACAA	1101	1
T-cells	CAGATCATCATTATCC	1101	1
T-cells	CAGCCGAAGGAATCGC	1101	1
T-cells	CAGCGACAGGAATTAC	1101	1
T-cells	CAGCGACGTTCAGCGC	1101	1
T-cells	CAGCGACTCAGAGACG	1101	1
T-cells	CAGCGACTCTCGAGTA	1101	1
T-cells	CAGCTAAAGGCCCGTT	1101	1
T-cells	CAGCTAACACAGTCGC	1101	1
T-cells	CAGTAACGTTCACCTC	1101	1
T-cells	CAGTCCTGTCGCATCG	1101	1
T-cells	CAGTCCTGTCTAAAGA	1101	1
T-cells	CAGTCCTGTTATCGGT	1101	1
T-cells	CAGTCCTTCCTTTCGG	1101	1
T-cells	CATATGGGTAGAGGAA	1101	1
T-cells	CATATTCGTTGGGACA	1101	1
T-cells	CATCAAGAGGTTCCTA	1101	1
T-cells	CATCAAGCAGCCTTTC	1101	1
T-cells	CATCAAGCATCACCCT	1101	1
T-cells	CATCAAGTCCTATTCA	1101	1
T-cells	CATCAGACACGGCGTT	1101	1
T-cells	CATCAGAGTCTCAACA	1101	1
T-cells	CATCAGATCATGCAAC	1101	1
T-cells	CATCAGATCTTCAACT	1101	1
T-cells	CATCCACCACAAGTAA	1101	1
T-cells	CATCCACGTTCCACAA	1101	1
T-cells	CATCGAAAGGATTCGG	1101	1
T-cells	CATCGAAAGTGGAGTC	1101	1
T-cells	CATCGAACACAGGTTT	1101	1
T-cells	CATCGAAGTAGAGTGC	1101	1
T-cells	CATCGGGAGGAGCGTT	1101	1
T-cells	CATCGGGAGTGAACGC	1101	1
T-cells	CATGACACAACTTGAC	1101	1
T-cells	CATGACACACCGATAT	1101	1
T-cells	CATGCCTGTCCAGTAT	1101	1
T-cells	CATGCCTTCTTACCGC	1101	1
T-cells	CATGGCGAGCTCCCAG	1101	1
T-cells	CATGGCGAGTTGAGAT	1101	1
T-cells	CATTATCCATTGTGCA	1101	1
T-cells	CATTATCTCTGTCTAT	1101	1
T-cells	CATTCGCCATTCACTT	1101	1
T-cells	CCAATCCCACGCCAGT	1101	1
T-cells	CCAATCCGTAAACGCG	1101	1
T-cells	CCAATCCTCAAGGTAA	1101	1
T-cells	CCACCTAGTCGGCACT	1101	1
T-cells	CCACCTAGTGCACGAA	1101	1
T-cells	CCACCTATCTGGTATG	1101	1
T-cells	CCACGGAAGCGTCAAG	1101	1
T-cells	CCACGGAAGCTAGTCT	1101	1
T-cells	CCACGGACACCGATAT	1101	1
T-cells	CCACTACAGCTAAACA	1101	1
T-cells	CCACTACAGCTCTCGG	1101	1
T-cells	CCACTACGTACAAGTA	1101	1
T-cells	CCAGCGAGTGCGCTTG	1101	1
T-cells	CCATGTCGTCGGGTCT	1101	1
T-cells	CCCAATCCACGCCAGT	1101	1
T-cells	CCCAGTTGTTCGGGCT	1101	1
T-cells	CCCTCCTGTGTGAAAT	1101	1
T-cells	CCGGGATCAGTCTTCC	1101	1
T-cells	CCGGGATGTACCATCA	1101	1
T-cells	CCGGGATGTCTAGCGC	1101	1
T-cells	CCGGGATTCTCAACTT	1101	1
T-cells	CCGTACTGTCAGAAGC	1101	1
T-cells	CCGTACTGTGAACCTT	1101	1
T-cells	CCGTACTTCACGGTTA	1101	1
T-cells	CCGTACTTCCAAACAC	1101	1
T-cells	CCGTTCAAGACCCACC	1101	1
T-cells	CCGTTCAAGTTGTCGT	1101	1
T-cells	CCGTTCAGTACTCAAC	1101	1
T-cells	CCGTTCAGTTTCGCTC	1101	1
T-cells	CCGTTCATCCACGTGG	1101	1
T-cells	CCTAAAGCAATCGAAA	1101	1
T-cells	CCTAAAGGTCTCTCGT	1101	1
T-cells	CCTAAAGTCACAGTAC	1101	1
T-cells	CCTACACCAAGTCTAC	1101	1
T-cells	CCTACACCATGCCCGA	1101	1
T-cells	CCTACCACACTACAGT	1101	1
T-cells	CCTACCACAGTCGTGC	1101	1
T-cells	CCTACCAGTCTTCAAG	1101	1
T-cells	CCTACCAGTCTTGTCC	1101	1
T-cells	CCTAGCTCAAGTACCT	1101	1
T-cells	CCTAGCTCATCCGGGT	1101	1
T-cells	CCTAGCTCATCTATGG	1101	1
T-cells	CCTCAGTAGCTAAACA	1101	1
T-cells	CCTCAGTAGTGCAAGC	1101	1
T-cells	CCTCTGACACAAGCCC	1101	1
T-cells	CCTCTGAGTTGGTGGA	1101	1
T-cells	CCTCTGATCGTTGCCT	1101	1
T-cells	CCTTCCCAGGTCGGAT	1101	1
T-cells	CCTTCCCAGTGAAGTT	1101	1
T-cells	CCTTCCCCAATGGATA	1101	1
T-cells	CCTTCCCGTAAATGTG	1101	1
T-cells	CCTTCCCGTAGCGCTC	1101	1
T-cells	CCTTCGAGTGGGTCAA	1101	1
T-cells	CCTTTCTAGGATTCGG	1101	1
T-cells	CCTTTCTCACCCATTC	1101	1
T-cells	CCTTTCTCACCGCTAG	1101	1
T-cells	CCTTTCTGTACGACCC	1101	1
T-cells	CCTTTCTTCATCGGAT	1101	1
T-cells	CCTTTCTTCGAACGGA	1101	1
T-cells	CCTTTCTTCTTCGGTC	1101	1
T-cells	CGAACATAGACACTAA	1101	1
T-cells	CGAACATAGCTCCTTC	1101	1
T-cells	CGAACATAGTGGTCCC	1101	1
T-cells	CGAACATGTTTGACTG	1101	1
T-cells	CGAACATTCTTATCTG	1101	1
T-cells	CGAATGTAGCAGCCTC	1101	1
T-cells	CGAATGTCAAGCGATG	1101	1
T-cells	CGAATGTGTAGTAGTA	1101	1
T-cells	CGAATGTTCTCACATT	1101	1
T-cells	CGACCTTCAAGACGTG	1101	1
T-cells	CGACTTCAGCAGCGTA	1101	1
T-cells	CGACTTCAGCGTTGCC	1101	1
T-cells	CGACTTCCAGGTTTCA	1101	1
T-cells	CGACTTCGTGCGGTAA	1101	1
T-cells	CGAGAAGTCTGAGTGT	1101	1
T-cells	CGAGCACCACCAGGTC	1101	1
T-cells	CGAGCACTCGTGACAT	1101	1
T-cells	CGAGCCACAAAGGAAG	1101	1
T-cells	CGAGCCATCCAGTATG	1101	1
T-cells	CGATCGGCATTCTCAT	1101	1
T-cells	CGATGGCAGTACGCCC	1101	1
T-cells	CGATGGCGTACAGACG	1101	1
T-cells	CGATGGCTCATTCACT	1101	1
T-cells	CGATGTAGTCCGAATT	1101	1
T-cells	CGATTGATCGCGCCAA	1101	1
T-cells	CGCCAAGAGCCTATGT	1101	1
T-cells	CGCGGTAAGGTGATAT	1101	1
T-cells	CGCGGTACAGACGCAA	1101	1
T-cells	CGCGGTAGTCCGTGAC	1101	1
T-cells	CGCGGTAGTCGAACAG	1101	1
T-cells	CGCGGTATCGCTTGTC	1101	1
T-cells	CGCGTTTAGCCGTCGT	1101	1
T-cells	CGCGTTTAGTGTTGAA	1101	1
T-cells	CGCGTTTGTGCGAAAC	1101	1
T-cells	CGCGTTTTCAGTGTTG	1101	1
T-cells	CGCTATCAGCGACGTA	1101	1
T-cells	CGCTGGAAGGCTCTTA	1101	1
T-cells	CGCTGGACATCGGTTA	1101	1
T-cells	CGCTGGATCAGCGACC	1101	1
T-cells	CGCTTCAAGGGTTCCC	1101	1
T-cells	CGCTTCAGTCCAGTGC	1101	1
T-cells	CGGACACAGGCAAAGA	1101	1
T-cells	CGGACACTCTTCGGTC	1101	1
T-cells	CGGACGTGTCAGAAGC	1101	1
T-cells	CGGACTGAGCCCGAAA	1101	1
T-cells	CGGACTGAGCTTTGGT	1101	1
T-cells	CGGAGTCCAGATGAGC	1101	1
T-cells	CGGAGTCCAGATTGCT	1101	1
T-cells	CGGAGTCGTCCAGTAT	1101	1
T-cells	CGGTTAAAGACCACGA	1101	1
T-cells	CGGTTAATCACATAGC	1101	1
T-cells	CGGTTAATCTCTGTCG	1101	1
T-cells	CGTAGCGAGAATAGGG	1101	1
T-cells	CGTCACTAGATGCCAG	1101	1
T-cells	CGTCACTGTACATCCA	1101	1
T-cells	CGTCAGGTCTAACTTC	1101	1
T-cells	CGTCCATAGAGGTACC	1101	1
T-cells	CGTCCATAGCGCCTTG	1101	1
T-cells	CGTCCATCATTAGCCA	1101	1
T-cells	CGTCCATGTCTCCACT	1101	1
T-cells	CGTCTACCACCAGGTC	1101	1
T-cells	CGTCTACCATCCTTGC	1101	1
T-cells	CGTCTACCATGCCACG	1101	1
T-cells	CGTCTACGTATAGGTA	1101	1
T-cells	CGTGAGCAGGGAAACA	1101	1
T-cells	CGTGAGCGTAATAGCA	1101	1
T-cells	CGTGAGCGTGACGCCT	1101	1
T-cells	CGTGAGCGTTTGACAC	1101	1
T-cells	CGTGAGCTCAGGTTCA	1101	1
T-cells	CGTGTAAAGACACGAC	1101	1
T-cells	CGTGTAACAATGGAAT	1101	1
T-cells	CGTTAGATCAGAAATG	1101	1
T-cells	CGTTCTGCATTACGAC	1101	1
T-cells	CGTTGGGGTATCTGCA	1101	1
T-cells	CGTTGGGTCAGTCCCT	1101	1
T-cells	CGTTGGGTCTCGCATC	1101	1
T-cells	CTAACTTAGATGGGTC	1101	1
T-cells	CTAACTTGTCACCTAA	1101	1
T-cells	CTAAGACAGTGTACGG	1101	1
T-cells	CTAAGACAGTGTACTC	1101	1
T-cells	CTAAGACCATCGATGT	1101	1
T-cells	CTAAGACCATTAACCG	1101	1
T-cells	CTAAGACGTAGCTAAA	1101	1
T-cells	CTAAGACTCAAGGCTT	1101	1
T-cells	CTAATGGAGTGTTTGC	1101	1
T-cells	CTAATGGCATGAACCT	1101	1
T-cells	CTAATGGGTAAATGTG	1101	1
T-cells	CTAATGGGTCAAAGAT	1101	1
T-cells	CTACACCCAGTTAACC	1101	1
T-cells	CTACACCCATCGGAAG	1101	1
T-cells	CTACCCAAGCGGCTTC	1101	1
T-cells	CTACGTCGTTTAAGCC	1101	1
T-cells	CTACGTCTCGTTACGA	1101	1
T-cells	CTAGAGTCACACCGAC	1101	1
T-cells	CTAGCCTAGAATTGTG	1101	1
T-cells	CTAGCCTCACATTCGA	1101	1
T-cells	CTAGCCTGTTATGTGC	1101	1
T-cells	CTAGTGACACTGTTAG	1101	1
T-cells	CTCACACAGTCCGGTC	1101	1
T-cells	CTCACACGTGTGGTTT	1101	1
T-cells	CTCAGAACAATAGCGG	1101	1
T-cells	CTCAGAACACCAGATT	1101	1
T-cells	CTCAGAACACTTAACG	1101	1
T-cells	CTCAGAATCGTTGCCT	1101	1
T-cells	CTCAGAATCTGGCGTG	1101	1
T-cells	CTCATTAGTAAGGGAA	1101	1
T-cells	CTCCTAGTCCTGCAGG	1101	1
T-cells	CTCCTAGTCGGTGTTA	1101	1
T-cells	CTCCTAGTCTGTCAAG	1101	1
T-cells	CTCGAAAAGAAGGACA	1101	1
T-cells	CTCGAAACATTCCTGC	1101	1
T-cells	CTCGAAAGTACACCGC	1101	1
T-cells	CTCGGAGCATGGTTGT	1101	1
T-cells	CTCGGAGGTATGAATG	1101	1
T-cells	CTCGGGATCAGTCCCT	1101	1
T-cells	CTCGTACAGAATTGTG	1101	1
T-cells	CTCGTACCAACACGCC	1101	1
T-cells	CTCGTACCAAGCTGTT	1101	1
T-cells	CTCGTACCATACGCCG	1101	1
T-cells	CTCGTCAGTACGAAAT	1101	1
T-cells	CTCGTCAGTCAGAAGC	1101	1
T-cells	CTCTAATTCCAGAGGA	1101	1
T-cells	CTCTACGAGTAGATGT	1101	1
T-cells	CTCTACGGTAGCGTAG	1101	1
T-cells	CTCTACGGTCTAGCGC	1101	1
T-cells	CTCTGGTCAGGTCCAC	1101	1
T-cells	CTCTGGTTCCTCCTAG	1101	1
T-cells	CTGAAACAGAGGTACC	1101	1
T-cells	CTGAAACGTTTGTGTG	1101	1
T-cells	CTGAAGTTCTGGCGTG	1101	1
T-cells	CTGATAGCATAGTAAG	1101	1
T-cells	CTGATCCGTCCTGCTT	1101	1
T-cells	CTGCCTAAGTTGCAGG	1101	1
T-cells	CTGCCTAGTACTCAAC	1101	1
T-cells	CTGCCTAGTCCGTTAA	1101	1
T-cells	CTGCCTAGTTACAGAA	1101	1
T-cells	CTGCCTATCACCTTAT	1101	1
T-cells	CTGCCTATCATGCTCC	1101	1
T-cells	CTGCCTATCTAACTGG	1101	1
T-cells	CTGCGGAAGACTTGAA	1101	1
T-cells	CTGCGGACACAGGCCT	1101	1
T-cells	CTGCGGAGTAGCTTGT	1101	1
T-cells	CTGCTGTCATACAGCT	1101	1
T-cells	CTGCTGTCATTTGCCC	1101	1
T-cells	CTGCTGTGTGACTACT	1101	1
T-cells	CTGCTGTTCCAATGGT	1101	1
T-cells	CTGGTCTCACGGTAAG	1101	1
T-cells	CTGGTCTGTATAGGGC	1101	1
T-cells	CTGGTCTGTCACTGGC	1101	1
T-cells	CTGTGCTGTTAAGATG	1101	1
T-cells	CTGTGCTTCTAGCACA	1101	1
T-cells	CTGTTTAAGATCGATA	1101	1
T-cells	CTGTTTAGTCGAGATG	1101	1
T-cells	CTTAACTAGCAGGCTA	1101	1
T-cells	CTTAACTAGGTGTTAA	1101	1
T-cells	CTTAACTAGTCCATAC	1101	1
T-cells	CTTACCGCAGATCCAT	1101	1
T-cells	CTTACCGCATAAAGGT	1101	1
T-cells	CTTACCGGTCAGCTAT	1101	1
T-cells	CTTACCGTCAGTGCAT	1101	1
T-cells	CTTAGGAAGGTGATTA	1101	1
T-cells	CTTCTCTTCACATACG	1101	1
T-cells	CTTTGCGAGGCACATG	1101	1
T-cells	CTTTGCGCAATGGATA	1101	1
T-cells	CTTTGCGCACGACGAA	1101	1
T-cells	CTTTGCGCACTATCTT	1101	1
T-cells	CTTTGCGGTAGGCATG	1101	1
T-cells	CTTTGCGGTCTCCATC	1101	1
T-cells	CTTTGCGGTGTCAATC	1101	1
T-cells	GAAACTCCACCGCTAG	1101	1
T-cells	GAAACTCTCCCTAACC	1101	1
T-cells	GAAATGAAGGCAGTCA	1101	1
T-cells	GAAATGAAGTTGTCGT	1101	1
T-cells	GAAATGACAGTCTTCC	1101	1
T-cells	GAAATGAGTCACTGGC	1101	1
T-cells	GAACATCCACTTGGAT	1101	1
T-cells	GAACCTATCAAACAAG	1101	1
T-cells	GAACGGAGTACAGTTC	1101	1
T-cells	GAACGGAGTACGCACC	1101	1
T-cells	GAAGCAGAGCTGTCTA	1101	1
T-cells	GAAGCAGGTTACCGAT	1101	1
T-cells	GAAGCAGGTTTGACAC	1101	1
T-cells	GAAGCAGTCAAGGCTT	1101	1
T-cells	GAATAAGCATGTCTCC	1101	1
T-cells	GAATAAGCATTGGTAC	1101	1
T-cells	GAATAAGGTACCATCA	1101	1
T-cells	GAATAAGGTTACGGAG	1101	1
T-cells	GAATAAGGTTGGGACA	1101	1
T-cells	GAATAAGTCAGGTAAA	1101	1
T-cells	GAATGAAAGTTACGGG	1101	1
T-cells	GACACGCAGCTGTTCA	1101	1
T-cells	GACACGCAGGACATTA	1101	1
T-cells	GACACGCGTACACCGC	1101	1
T-cells	GACACGCGTCGTGGCT	1101	1
T-cells	GACAGAGCAAACCCAT	1101	1
T-cells	GACAGAGCAGGTCCAC	1101	1
T-cells	GACAGAGCATACGCTA	1101	1
T-cells	GACCAATTCTACTTAC	1101	1
T-cells	GACCAATTCTTTACGT	1101	1
T-cells	GACCTGGGTTAAAGAC	1101	1
T-cells	GACGCGTAGGCTCATT	1101	1
T-cells	GACGCGTTCCTCTAGC	1101	1
T-cells	GACGGCTGTTCCACAA	1101	1
T-cells	GACGGCTTCAACGGCC	1101	1
T-cells	GACGGCTTCTACTATC	1101	1
T-cells	GACGTGCAGAGCTATA	1101	1
T-cells	GACGTGCAGAGGGATA	1101	1
T-cells	GACGTGCCAGGGTTAG	1101	1
T-cells	GACGTGCGTATAATGG	1101	1
T-cells	GACGTGCTCGTTTAGG	1101	1
T-cells	GACGTGCTCTCCAACC	1101	1
T-cells	GACGTTATCACCAGGC	1101	1
T-cells	GACGTTATCTTATCTG	1101	1
T-cells	GACTAACGTGCCTGCA	1101	1
T-cells	GACTACATCAAGGTAA	1101	1
T-cells	GAGCAGAAGTTAGGTA	1101	1
T-cells	GAGCAGAGTATGAAAC	1101	1
T-cells	GAGCAGAGTCTAGCGC	1101	1
T-cells	GAGCAGATCACTTCAT	1101	1
T-cells	GAGCAGATCTTGTACT	1101	1
T-cells	GAGGTGAGTTAGGGTG	1101	1
T-cells	GAGGTGATCCTTAATC	1101	1
T-cells	GAGGTGATCGCAGGCT	1101	1
T-cells	GAGTCCGTCGTACCGG	1101	1
T-cells	GAGTCCGTCGTCACGG	1101	1
T-cells	GATCAGTTCTGGCGAC	1101	1
T-cells	GATCGATCATGGTAGG	1101	1
T-cells	GATCGATGTACAGCAG	1101	1
T-cells	GATCGCGAGGTAAACT	1101	1
T-cells	GATCGCGCAGCAGTTT	1101	1
T-cells	GATCGCGGTCTGCCAG	1101	1
T-cells	GATCGTACAGCTCCGA	1101	1
T-cells	GATCGTAGTTGAACTC	1101	1
T-cells	GATCGTATCACAGTAC	1101	1
T-cells	GATCTAGAGATCTGAA	1101	1
T-cells	GATCTAGCAATCACAC	1101	1
T-cells	GATGAAAAGCAATATG	1101	1
T-cells	GATGAAACATAACCTG	1101	1
T-cells	GATGAAAGTACAGACG	1101	1
T-cells	GATGCTATCAATCACG	1101	1
T-cells	GATTCAGTCAAGATCC	1101	1
T-cells	GATTCAGTCATATCGG	1101	1
T-cells	GATTCAGTCCGTCAAA	1101	1
T-cells	GCAAACTAGATTACCC	1101	1
T-cells	GCAAACTAGCTAGGCA	1101	1
T-cells	GCAAACTCAACGATGG	1101	1
T-cells	GCAAACTCAATCACAC	1101	1
T-cells	GCAAACTTCCCTAACC	1101	1
T-cells	GCAATCAAGAGATGAG	1101	1
T-cells	GCAATCAAGCAACGGT	1101	1
T-cells	GCAATCACAATGGAAT	1101	1
T-cells	GCACATACATGTCTCC	1101	1
T-cells	GCAGCCAAGTTCCACA	1101	1
T-cells	GCAGCCACATCATCCC	1101	1
T-cells	GCAGCCACATTCTTAC	1101	1
T-cells	GCAGCCATCGGACAAG	1101	1
T-cells	GCAGTTACAGGAACGT	1101	1
T-cells	GCATACATCCTTGGTC	1101	1
T-cells	GCATGATCACCTTGTC	1101	1
T-cells	GCATGATCATGTTCCC	1101	1
T-cells	GCATGATGTTATTCTC	1101	1
T-cells	GCATGATTCATATCGG	1101	1
T-cells	GCATGCGAGTATCGAA	1101	1
T-cells	GCATGCGCACGTCTCT	1101	1
T-cells	GCATGCGCATCCCATC	1101	1
T-cells	GCATGCGTCAATCTCT	1101	1
T-cells	GCATGTACAGAGTGTG	1101	1
T-cells	GCATGTAGTCCCTACT	1101	1
T-cells	GCATGTAGTGATGCCC	1101	1
T-cells	GCATGTAGTGCAGACA	1101	1
T-cells	GCATGTAGTGTTGGGA	1101	1
T-cells	GCATGTATCGCTTGTC	1101	1
T-cells	GCATGTATCTATCGCC	1101	1
T-cells	GCCAAATAGCGAGAAA	1101	1
T-cells	GCCAAATGTAGCTCCG	1101	1
T-cells	GCCTCTAGTCTCTTAT	1101	1
T-cells	GCCTCTATCTCGAGTA	1101	1
T-cells	GCGACCAAGCGTCAAG	1101	1
T-cells	GCGACCACATGCCCGA	1101	1
T-cells	GCGACCATCAATCACG	1101	1
T-cells	GCGAGAAAGTATCGAA	1101	1
T-cells	GCGAGAACACCCAGTG	1101	1
T-cells	GCGAGAAGTCCGTTAA	1101	1
T-cells	GCGAGAAGTCGGCTCA	1101	1
T-cells	GCGAGAATCATAGCAC	1101	1
T-cells	GCGCAACCACCGAATT	1101	1
T-cells	GCGCAGTAGACTAAGT	1101	1
T-cells	GCGCAGTTCAAGGCTT	1101	1
T-cells	GCGCAGTTCTTGTTTG	1101	1
T-cells	GCGCCAACATTGGCGC	1101	1
T-cells	GCGCGATGTCAATGTC	1101	1
T-cells	GCGGGTTAGTGTCCAT	1101	1
T-cells	GCGGGTTGTACGACCC	1101	1
T-cells	GCGGGTTGTTTGACTG	1101	1
T-cells	GCTCCTAAGTGCGTGA	1101	1
T-cells	GCTCTGTCAACTGCGC	1101	1
T-cells	GCTCTGTCATGGATGG	1101	1
T-cells	GCTCTGTTCCTATGTT	1101	1
T-cells	GCTGCAGCACTCGACG	1101	1
T-cells	GCTGCAGGTCCGAACC	1101	1
T-cells	GCTGCAGGTTGCGTTA	1101	1
T-cells	GCTGCGACAAGTACCT	1101	1
T-cells	GCTGCGACAGGACCCT	1101	1
T-cells	GCTGCTTCACAGACTT	1101	1
T-cells	GCTGCTTCACTCGACG	1101	1
T-cells	GCTGCTTTCGTTTGCC	1101	1
T-cells	GCTGGGTCAGTGGAGT	1101	1
T-cells	GCTGGGTGTGGTTTCA	1101	1
T-cells	GCTGGGTTCTAACGGT	1101	1
T-cells	GCTTCCAAGGAATTAC	1101	1
T-cells	GCTTCCAGTTTAGGAA	1101	1
T-cells	GCTTGAAAGATACACA	1101	1
T-cells	GCTTGAAAGCGATGAC	1101	1
T-cells	GCTTGAACATCACGTA	1101	1
T-cells	GCTTGAATCGTATCAG	1101	1
T-cells	GGAAAGCAGCTAACAA	1101	1
T-cells	GGAAAGCGTTACGGAG	1101	1
T-cells	GGAACTTAGACAGGCT	1101	1
T-cells	GGAACTTCACCTGGTG	1101	1
T-cells	GGACAGACAATAGCGG	1101	1
T-cells	GGACAGAGTTAGAACA	1101	1
T-cells	GGACAGATCACTCTTA	1101	1
T-cells	GGACGTCAGTGGGTTG	1101	1
T-cells	GGACGTCCAATGGAAT	1101	1
T-cells	GGACGTCCACCATGTA	1101	1
T-cells	GGACGTCTCTCTGTCG	1101	1
T-cells	GGAGCAAGTCGCATAT	1101	1
T-cells	GGAGCAATCCTATGTT	1101	1
T-cells	GGATGTTCAGGCGATA	1101	1
T-cells	GGATGTTGTAGGCATG	1101	1
T-cells	GGATGTTGTCAGATAA	1101	1
T-cells	GGATTACAGTGTTAGA	1101	1
T-cells	GGATTACGTACGCACC	1101	1
T-cells	GGATTACGTAGCTAAA	1101	1
T-cells	GGCAATTAGGCGCTCT	1101	1
T-cells	GGCAATTGTAATCACC	1101	1
T-cells	GGCAATTGTCCAGTGC	1101	1
T-cells	GGCGACTAGACGCACA	1101	1
T-cells	GGCGTGTAGAGCTGGT	1101	1
T-cells	GGCTCGAAGCCGGTAA	1101	1
T-cells	GGCTCGAGTACCGTTA	1101	1
T-cells	GGCTCGATCCGCGCAA	1101	1
T-cells	GGGAATGAGCACGCCT	1101	1
T-cells	GGGAATGGTTCCCGAG	1101	1
T-cells	GGGAATGTCAAGATCC	1101	1
T-cells	GGGAATGTCTTGAGAC	1101	1
T-cells	GGGAGATTCTCTTGAT	1101	1
T-cells	GGGCACTTCTAACGGT	1101	1
T-cells	GGGCATCGTTAGAACA	1101	1
T-cells	GGGTCTGAGGGTCTCC	1101	1
T-cells	GGGTCTGAGTAGTGCG	1101	1
T-cells	GGGTCTGAGTCCATAC	1101	1
T-cells	GGGTCTGCAAGCGTAG	1101	1
T-cells	GGGTCTGCACTGCCAG	1101	1
T-cells	GGGTCTGTCTGCCAGG	1101	1
T-cells	GGGTTGCAGCGGATCA	1101	1
T-cells	GGGTTGCAGGAATGGA	1101	1
T-cells	GGGTTGCCACGGTAAG	1101	1
T-cells	GGGTTGCCAGGACGTA	1101	1
T-cells	GGGTTGCCATGTAAGA	1101	1
T-cells	GGGTTGCGTTACGTCA	1101	1
T-cells	GGTATTGCAAGAGGCT	1101	1
T-cells	GGTATTGGTCCATCCT	1101	1
T-cells	GGTATTGGTCGAATCT	1101	1
T-cells	GGTATTGGTGTGGCTC	1101	1
T-cells	GGTGAAGTCTTGAGAC	1101	1
T-cells	GGTGTTAGTTTGTTTC	1101	1
T-cells	GGTGTTATCTGGAGCC	1101	1
T-cells	GTAACTGAGCAGGCTA	1101	1
T-cells	GTACGTAAGTACGCCC	1101	1
T-cells	GTACGTAGTGGCAAAC	1101	1
T-cells	GTACGTATCGGCTTGG	1101	1
T-cells	GTACTCCAGTGTACGG	1101	1
T-cells	GTACTCCCAAGCCGTC	1101	1
T-cells	GTACTCCGTGGTTTCA	1101	1
T-cells	GTACTCCTCTTGCCGT	1101	1
T-cells	GTACTTTTCTTATCTG	1101	1
T-cells	GTAGGCCAGCTAGTTC	1101	1
T-cells	GTAGGCCTCCTAGTGA	1101	1
T-cells	GTAGTCATCCCAGGTG	1101	1
T-cells	GTATTCTCAACAACCT	1101	1
T-cells	GTATTCTCATACGCTA	1101	1
T-cells	GTCAAGTTCAGCTGGC	1101	1
T-cells	GTCACAAAGCACAGGT	1101	1
T-cells	GTCACAAAGGCTCATT	1101	1
T-cells	GTCACAAAGTATTGGA	1101	1
T-cells	GTCACAACATTAGGCT	1101	1
T-cells	GTCACGGAGATGTAAC	1101	1
T-cells	GTCACGGAGTACGATA	1101	1
T-cells	GTCACGGCAGCGTAAG	1101	1
T-cells	GTCATTTTCCCAAGAT	1101	1
T-cells	GTCATTTTCGGTGTCG	1101	1
T-cells	GTCCTCACAATGGTCT	1101	1
T-cells	GTCCTCAGTGCTCTTC	1101	1
T-cells	GTCCTCATCGTGGACC	1101	1
T-cells	GTCGGGTCAGTAGAGC	1101	1
T-cells	GTCGGGTCATCGGAAG	1101	1
T-cells	GTCGGGTGTCTAGAGG	1101	1
T-cells	GTCGGGTTCAATCTCT	1101	1
T-cells	GTCGTAATCCGTACAA	1101	1
T-cells	GTCTCGTCAAACGTGG	1101	1
T-cells	GTCTCGTCACTGAAGG	1101	1
T-cells	GTCTCGTGTTATCGGT	1101	1
T-cells	GTCTTCGGTTGTGGAG	1101	1
T-cells	GTCTTCGTCAGTTAGC	1101	1
T-cells	GTCTTCGTCGCTGATA	1101	1
T-cells	GTGAAGGAGAAGGCCT	1101	1
T-cells	GTGAAGGTCAACGGCC	1101	1
T-cells	GTGCAGCAGCTTTGGT	1101	1
T-cells	GTGCAGCGTGTTAAGA	1101	1
T-cells	GTGCATATCCGCATCT	1101	1
T-cells	GTGCGGTAGACAAGCC	1101	1
T-cells	GTGCGGTGTTGGACCC	1101	1
T-cells	GTGCTTCAGGATGGTC	1101	1
T-cells	GTGCTTCCATAGGATA	1101	1
T-cells	GTGGGTCTCCAATGGT	1101	1
T-cells	GTGGGTCTCGCTTGTC	1101	1
T-cells	GTGGGTCTCTAACTTC	1101	1
T-cells	GTGTGCGGTACGACCC	1101	1
T-cells	GTGTGCGTCACATACG	1101	1
T-cells	GTGTTAGGTTACGGAG	1101	1
T-cells	GTTAAGCAGCACCGCT	1101	1
T-cells	GTTACAGAGGTTCCTA	1101	1
T-cells	GTTACAGCAGACAAGC	1101	1
T-cells	GTTACAGCATTGGGCC	1101	1
T-cells	GTTACAGGTCGCGTGT	1101	1
T-cells	GTTACAGTCAAAGTAG	1101	1
T-cells	GTTCATTGTCCTCCAT	1101	1
T-cells	GTTCGGGAGATACACA	1101	1
T-cells	GTTCGGGCAAACAACA	1101	1
T-cells	GTTCGGGCAGTCCTTC	1101	1
T-cells	GTTCGGGCATCGGAAG	1101	1
T-cells	GTTCGGGGTAGTGAAT	1101	1
T-cells	GTTCGGGTCTGCAGTA	1101	1
T-cells	GTTTCTAGTATCACCA	1101	1
T-cells	GTTTCTAGTCTAAAGA	1101	1
T-cells	GTTTCTAGTGCAGGTA	1101	1
T-cells	GTTTCTATCGTAGATC	1101	1
T-cells	TAAACCGCACTGAAGG	1101	1
T-cells	TAAACCGGTTACGCGC	1101	1
T-cells	TAAACCGTCACGAAGG	1101	1
T-cells	TAAACCGTCCTTGGTC	1101	1
T-cells	TAAGAGAAGGAATGGA	1101	1
T-cells	TAAGCGTAGGCACATG	1101	1
T-cells	TAAGTGCAGATCCGAG	1101	1
T-cells	TAAGTGCAGGGCTTCC	1101	1
T-cells	TAAGTGCCAACGATCT	1101	1
T-cells	TAAGTGCTCACAACGT	1101	1
T-cells	TACACGAGTCTCTCGT	1101	1
T-cells	TACCTATCAACAACCT	1101	1
T-cells	TACCTATGTTCCACAA	1101	1
T-cells	TACCTTATCGGCGGTT	1101	1
T-cells	TACGGATCATTACCTT	1101	1
T-cells	TACTCATCAGTCCTTC	1101	1
T-cells	TACTCATGTACCATCA	1101	1
T-cells	TACTCATGTGTTCTTT	1101	1
T-cells	TACTCGCAGCGACGTA	1101	1
T-cells	TACTCGCGTCTCTTAT	1101	1
T-cells	TACTCGCTCTTTAGGG	1101	1
T-cells	TACTTGTAGTATCTCG	1101	1
T-cells	TACTTGTCAAGACACG	1101	1
T-cells	TACTTGTGTCTCACCT	1101	1
T-cells	TAGACCATCGCAAGCC	1101	1
T-cells	TAGACCATCTACCAGA	1101	1
T-cells	TAGACCATCTGACCTC	1101	1
T-cells	TAGAGCTAGAATTCCC	1101	1
T-cells	TAGAGCTAGGCGCTCT	1101	1
T-cells	TAGAGCTCAGCTTAAC	1101	1
T-cells	TAGAGCTGTCTAACGT	1101	1
T-cells	TAGAGCTTCACCAGGC	1101	1
T-cells	TAGAGCTTCACTCCTG	1101	1
T-cells	TAGAGCTTCGCAGGCT	1101	1
T-cells	TAGCCGGCAGATCTGT	1101	1
T-cells	TAGCCGGTCAGTTGAC	1101	1
T-cells	TAGCCGGTCCTCAACC	1101	1
T-cells	TAGGCATTCCTTGACC	1101	1
T-cells	TAGTGGTCAATAGCAA	1101	1
T-cells	TAGTGGTGTTAAGAAC	1101	1
T-cells	TAGTGGTTCAGCATGT	1101	1
T-cells	TAGTTGGAGACAATAC	1101	1
T-cells	TAGTTGGCATCCGGGT	1101	1
T-cells	TAGTTGGTCTGAAAGA	1101	1
T-cells	TATCAGGAGGGTCGAT	1101	1
T-cells	TATCAGGCAAGCGTAG	1101	1
T-cells	TATCAGGCAGTGGGAT	1101	1
T-cells	TATCAGGGTCTTGATG	1101	1
T-cells	TATCTCAAGAGTGACC	1101	1
T-cells	TATCTCAGTCGGATCC	1101	1
T-cells	TATGCCCAGATGTGTA	1101	1
T-cells	TATGCCCGTAGCACGA	1101	1
T-cells	TATTACCAGAGCCTAG	1101	1
T-cells	TATTACCCAAGGGTCA	1101	1
T-cells	TATTACCCATCACGTA	1101	1
T-cells	TATTACCCATTTCACT	1101	1
T-cells	TCAACGAAGCAACGGT	1101	1
T-cells	TCAACGACAGATCGGA	1101	1
T-cells	TCAACGACATGAGCGA	1101	1
T-cells	TCAATCTGTCGCTTTC	1101	1
T-cells	TCAATCTTCAGTCAGT	1101	1
T-cells	TCACAAGTCCGAAGAG	1101	1
T-cells	TCACGAAGTGCACGAA	1101	1
T-cells	TCACGAATCTGTCAAG	1101	1
T-cells	TCAGCAAGTTGAGTTC	1101	1
T-cells	TCAGCAATCGTTTATC	1101	1
T-cells	TCAGCTCCACGCCAGT	1101	1
T-cells	TCAGCTCTCGTTACAG	1101	1
T-cells	TCAGGATGTACCATCA	1101	1
T-cells	TCATTACAGATGAGAG	1101	1
T-cells	TCATTACCACAACGCC	1101	1
T-cells	TCATTTGAGACAGAGA	1101	1
T-cells	TCATTTGAGCTAGTCT	1101	1
T-cells	TCATTTGAGGCCCGTT	1101	1
T-cells	TCATTTGCATCGATTG	1101	1
T-cells	TCATTTGTCCTAGAAC	1101	1
T-cells	TCCACACAGACACGAC	1101	1
T-cells	TCCACACAGCCCGAAA	1101	1
T-cells	TCCCGATAGTAGGTGC	1101	1
T-cells	TCCCGATGTTACGTCA	1101	1
T-cells	TCCCGATTCGCGATCG	1101	1
T-cells	TCGAGGCTCCTCAACC	1101	1
T-cells	TCGCGAGAGCTAGGCA	1101	1
T-cells	TCGCGAGTCTTACCGC	1101	1
T-cells	TCGCGTTAGCGGCTTC	1101	1
T-cells	TCGCGTTTCACAGTAC	1101	1
T-cells	TCGGGACAGTGAACAT	1101	1
T-cells	TCGGGACCAGGTGGAT	1101	1
T-cells	TCGGTAACATCACCCT	1101	1
T-cells	TCGTACCAGGCGATAC	1101	1
T-cells	TCGTACCCACATCCAA	1101	1
T-cells	TCGTAGAAGGGCTTGA	1101	1
T-cells	TCGTAGAAGTCGCCGT	1101	1
T-cells	TCTATTGGTTCACGGC	1101	1
T-cells	TCTCATAAGGGTTTCT	1101	1
T-cells	TCTCATATCGCTGATA	1101	1
T-cells	TCTCTAAAGAAGAAGC	1101	1
T-cells	TCTCTAACAGCTCCGA	1101	1
T-cells	TCTGAGATCCGATATG	1101	1
T-cells	TCTTTCCGTCTGGTCG	1101	1
T-cells	TCTTTCCTCGCATGAT	1101	1
T-cells	TGAAAGACAGAAGCAC	1101	1
T-cells	TGAAAGATCCCAGGTG	1101	1
T-cells	TGACAACCATATACCG	1101	1
T-cells	TGACAACGTATTACCG	1101	1
T-cells	TGACAACTCGTTGACA	1101	1
T-cells	TGACGGCAGACCTAGG	1101	1
T-cells	TGACGGCAGACTCGGA	1101	1
T-cells	TGACGGCAGAGTGACC	1101	1
T-cells	TGACGGCAGTTTCCTT	1101	1
T-cells	TGACGGCCACTAGTAC	1101	1
T-cells	TGACGGCCATATACCG	1101	1
T-cells	TGACTAGGTGACTCAT	1101	1
T-cells	TGACTTTTCTGTGCAA	1101	1
T-cells	TGAGAGGCACGTTGGC	1101	1
T-cells	TGAGAGGGTAGGACAC	1101	1
T-cells	TGAGCATCACATGGGA	1101	1
T-cells	TGAGCATGTGGTCTCG	1101	1
T-cells	TGAGCCGAGGTGATAT	1101	1
T-cells	TGAGCCGAGTAACCCT	1101	1
T-cells	TGAGCCGCATAGAAAC	1101	1
T-cells	TGAGCCGGTTATCACG	1101	1
T-cells	TGAGCCGTCAACACAC	1101	1
T-cells	TGAGGGAGTACACCGC	1101	1
T-cells	TGAGGGAGTCTAGTCA	1101	1
T-cells	TGATTTCGTTCATGGT	1101	1
T-cells	TGATTTCTCTGCCAGG	1101	1
T-cells	TGCACCTAGAAACCAT	1101	1
T-cells	TGCACCTTCAGTTGAC	1101	1
T-cells	TGCACCTTCCTCAATT	1101	1
T-cells	TGCCAAAGTCCCTTGT	1101	1
T-cells	TGCCAAATCGGAAATA	1101	1
T-cells	TGCCCATCAGTCCTTC	1101	1
T-cells	TGCCCTAAGCAATATG	1101	1
T-cells	TGCCCTAAGCTAGCCC	1101	1
T-cells	TGCCCTAAGCTCCTCT	1101	1
T-cells	TGCGCAGTCAAACCGT	1101	1
T-cells	TGCGCAGTCCAAACAC	1101	1
T-cells	TGCGTGGAGTCGTTTG	1101	1
T-cells	TGCGTGGCACCAACCG	1101	1
T-cells	TGCGTGGGTACATCCA	1101	1
T-cells	TGCTACCAGTCAAGGC	1101	1
T-cells	TGCTACCAGTGCCATT	1101	1
T-cells	TGCTACCGTAAGGGCT	1101	1
T-cells	TGCTACCGTTGAGGTG	1101	1
T-cells	TGCTGCTAGCGTTCCG	1101	1
T-cells	TGCTGCTCAATGAAAC	1101	1
T-cells	TGCTGCTCATGCAACT	1101	1
T-cells	TGCTGCTTCCGTTGCT	1101	1
T-cells	TGGACGCCAATAGAGT	1101	1
T-cells	TGGACGCCATCTACGA	1101	1
T-cells	TGGCCAGAGTAGATGT	1101	1
T-cells	TGGCCAGAGTGTTTGC	1101	1
T-cells	TGGCCAGCAGCATGAG	1101	1
T-cells	TGGCGCACAAAGTCAA	1101	1
T-cells	TGGCGCACACCTTGTC	1101	1
T-cells	TGGCGCAGTCATGCAT	1101	1
T-cells	TGGCGCATCTTGACGA	1101	1
T-cells	TGGCTGGGTGCTGTAT	1101	1
T-cells	TGGCTGGGTGTGGTTT	1101	1
T-cells	TGGGAAGTCTTGTACT	1101	1
T-cells	TGGGCGTAGTCGAGTG	1101	1
T-cells	TGGTTAGTCCCTCTTT	1101	1
T-cells	TGGTTCCAGAGGGATA	1101	1
T-cells	TGTATTCCACACCGAC	1101	1
T-cells	TGTATTCCAGGGCATA	1101	1
T-cells	TGTATTCGTAAAGGAG	1101	1
T-cells	TGTCCCAAGACCCACC	1101	1
T-cells	TGTGGTAAGCGTCAAG	1101	1
T-cells	TGTGGTACAAGGACTG	1101	1
T-cells	TGTGGTATCACTATTC	1101	1
T-cells	TGTGGTATCTGAGGGA	1101	1
T-cells	TGTGTTTCACGTTGGC	1101	1
T-cells	TGTGTTTTCGCATGGC	1101	1
T-cells	TGTTCCGAGAAGGACA	1101	1
T-cells	TGTTCCGAGATGAGAG	1101	1
T-cells	TGTTCCGCAAACAACA	1101	1
T-cells	TGTTCCGCAGGGATTG	1101	1
T-cells	TTAACTCAGTCATCCA	1101	1
T-cells	TTAACTCAGTGAACAT	1101	1
T-cells	TTAACTCCACATGGGA	1101	1
T-cells	TTAACTCGTCCGCTGA	1101	1
T-cells	TTAACTCGTCTAAAGA	1101	1
T-cells	TTAACTCGTGCAACTT	1101	1
T-cells	TTAACTCGTTTGTGTG	1101	1
T-cells	TTAACTCTCAGTGCAT	1101	1
T-cells	TTAGGACCACTTACGA	1101	1
T-cells	TTAGGCAGTGAGTATA	1101	1
T-cells	TTAGGCATCTAGAGTC	1101	1
T-cells	TTAGTTCGTCTTGTCC	1101	1
T-cells	TTAGTTCTCTCAAGTG	1101	1
T-cells	TTAGTTCTCTCCAGGG	1101	1
T-cells	TTATGCTAGTGGAGTC	1101	1
T-cells	TTCCCAGAGGACATTA	1101	1
T-cells	TTCCCAGCAAGCCATT	1101	1
T-cells	TTCCCAGTCCGTCAAA	1101	1
T-cells	TTCGAAGGTTAAAGTG	1101	1
T-cells	TTCGAAGTCGTGGGAA	1101	1
T-cells	TTCGGTCAGGCTAGCA	1101	1
T-cells	TTCGGTCGTCCATCCT	1101	1
T-cells	TTCGGTCGTCCGTTAA	1101	1
T-cells	TTCGGTCGTCTCGTTC	1101	1
T-cells	TTCGGTCTCCAAAGTC	1101	1
T-cells	TTCGGTCTCCTAGTGA	1101	1
T-cells	TTCGGTCTCTGCTGTC	1101	1
T-cells	TTCTCAACACGGCGTT	1101	1
T-cells	TTCTCAAGTTACCAGT	1101	1
T-cells	TTCTCAATCCTACAGA	1101	1
T-cells	TTCTCAATCTCGCATC	1101	1
T-cells	TTCTCCTAGATCACGG	1101	1
T-cells	TTCTCCTAGGATGGTC	1101	1
T-cells	TTCTTAGAGGTGCAAC	1101	1
T-cells	TTCTTAGTCACAGGCC	1101	1
T-cells	TTCTTAGTCTTACCGC	1101	1
T-cells	TTGAACGAGTATCTCG	1101	1
T-cells	TTGAACGGTTAAGAAC	1101	1
T-cells	TTGAACGTCAGTTAGC	1101	1
T-cells	TTGACTTGTAAACGCG	1101	1
T-cells	TTGACTTGTCCCTTGT	1101	1
T-cells	TTGACTTTCACCGGGT	1101	1
T-cells	TTGACTTTCCGAGCCA	1101	1
T-cells	TTGCCGTCACAGGAGT	1101	1
T-cells	TTGCCGTCATCTGGTA	1101	1
T-cells	TTGCCGTGTCGACTGC	1101	1
T-cells	TTGCCGTGTTCGTGAT	1101	1
T-cells	TTGCCGTTCAAGGCTT	1101	1
T-cells	TTGCGTCAGAAACCGC	1101	1
T-cells	TTGCGTCCAGTCAGAG	1101	1
T-cells	TTGCGTCTCGATAGAA	1101	1
T-cells	TTGGAACAGCAGCGTA	1101	1
T-cells	TTGGAACGTATAGGTA	1101	1
T-cells	TTTACTGGTGACTCAT	1101	1
T-cells	TTTACTGTCACGACTA	1101	1
T-cells	TTTACTGTCGCAAACT	1101	1
T-cells	TTTACTGTCTCGGACG	1101	1
T-cells	TTTCCTCAGAGTACCG	1101	1
T-cells	TTTCCTCAGGTGCAAC	1101	1
T-cells	TTTCCTCAGTGGCACA	1101	1
T-cells	TTTCCTCCACGGTTTA	1101	1
T-cells	TTTCCTCTCTTTAGTC	1101	1
T-cells	TTTGCGCCAAGCTGAG	1101	1
T-cells	TTTGGTTAGACTACAA	1101	1
T-cells	TTTGGTTCATTTGCTT	1101	1
T-cells	TTTGGTTTCCCTTGCA	1101	1
T-cells	TTTGTCAAGATCACGG	1101	1
T-cells	TTTGTCAAGGACAGAA	1101	1
Granulocytes	AAACCTGAGCATCATC	829	2
Granulocytes	AAACCTGGTCAAACTC	829	2
Granulocytes	AAACGGGAGACTACAA	829	2
Granulocytes	AAACGGGAGATGAGAG	829	2
Granulocytes	AAACGGGCAAGCCGCT	829	2
Granulocytes	AAACGGGTCATAACCG	829	2
Granulocytes	AAAGATGGTTATGCGT	829	2
Granulocytes	AAAGCAACAGGACGTA	829	2
Granulocytes	AAAGCAATCCTCGCAT	829	2
Granulocytes	AAAGCAATCGGTGTCG	829	2
Granulocytes	AAAGTAGAGTCAATAG	829	2
Granulocytes	AAAGTAGCAAGTCTGT	829	2
Granulocytes	AAAGTAGGTACTTAGC	829	2
Granulocytes	AAATGCCCACATCTTT	829	2
Granulocytes	AAATGCCGTACCGAGA	829	2
Granulocytes	AACACGTCAGCGTTCG	829	2
Granulocytes	AACACGTTCCAGGGCT	829	2
Granulocytes	AACACGTTCTCGCTTG	829	2
Granulocytes	AACCATGTCCGCATAA	829	2
Granulocytes	AACCGCGAGCTAGGCA	829	2
Granulocytes	AACCGCGCAAACTGTC	829	2
Granulocytes	AACCGCGCACTAAGTC	829	2
Granulocytes	AACCGCGTCACCGTAA	829	2
Granulocytes	AACGTTGCAGTCCTTC	829	2
Granulocytes	AACGTTGTCTCGAGTA	829	2
Granulocytes	AACTCAGGTAGATTAG	829	2
Granulocytes	AACTCCCTCTGTTTGT	829	2
Granulocytes	AACTCTTCACAGCCCA	829	2
Granulocytes	AACTCTTTCGATAGAA	829	2
Granulocytes	AACTGGTGTACCTACA	829	2
Granulocytes	AACTGGTTCAATAAGG	829	2
Granulocytes	AACTTTCAGATGTTAG	829	2
Granulocytes	AAGACCTGTAGCAAAT	829	2
Granulocytes	AAGACCTGTTCAGACT	829	2
Granulocytes	AAGCCGCGTTGTCTTT	829	2
Granulocytes	AAGGAGCAGGAGTACC	829	2
Granulocytes	AAGGAGCCATGAGCGA	829	2
Granulocytes	AAGGTTCCATACTACG	829	2
Granulocytes	AAGTCTGGTAAACACA	829	2
Granulocytes	AAGTCTGTCTTCATGT	829	2
Granulocytes	AATCCAGAGAAGATTC	829	2
Granulocytes	AATCCAGGTCTTTCAT	829	2
Granulocytes	AATCGGTTCATGCAAC	829	2
Granulocytes	ACACCAACAATAGAGT	829	2
Granulocytes	ACACCCTCAGCCAATT	829	2
Granulocytes	ACACCCTGTTGTGGCC	829	2
Granulocytes	ACACCGGCATTTGCCC	829	2
Granulocytes	ACACCGGTCCAACCAA	829	2
Granulocytes	ACACCGGTCGGGAGTA	829	2
Granulocytes	ACACTGATCCACTCCA	829	2
Granulocytes	ACAGCCGAGACAGGCT	829	2
Granulocytes	ACAGCCGGTTCGTGAT	829	2
Granulocytes	ACAGCTACATCACGTA	829	2
Granulocytes	ACAGCTAGTATTCTCT	829	2
Granulocytes	ACATACGAGGGAACGG	829	2
Granulocytes	ACATACGGTGCGCTTG	829	2
Granulocytes	ACATACGTCAGGCGAA	829	2
Granulocytes	ACATGGTAGAGGGATA	829	2
Granulocytes	ACATGGTCATTACGAC	829	2
Granulocytes	ACCAGTACATCGGACC	829	2
Granulocytes	ACCAGTACATCGGGTC	829	2
Granulocytes	ACCGTAATCATATCGG	829	2
Granulocytes	ACCGTAATCCAACCAA	829	2
Granulocytes	ACCTTTACACGGCGTT	829	2
Granulocytes	ACCTTTATCAAGGCTT	829	2
Granulocytes	ACCTTTATCCGGGTGT	829	2
Granulocytes	ACGAGCCTCCTAGAAC	829	2
Granulocytes	ACGAGGATCAAAGACA	829	2
Granulocytes	ACGATGTGTACAGACG	829	2
Granulocytes	ACGCAGCAGAGGACGG	829	2
Granulocytes	ACGCAGCTCTGCCCTA	829	2
Granulocytes	ACGCCGAAGGCTAGCA	829	2
Granulocytes	ACGGAGAGTACCGTAT	829	2
Granulocytes	ACGGAGAGTCATCCCT	829	2
Granulocytes	ACGGAGATCCAACCAA	829	2
Granulocytes	ACGGCCAAGATCCGAG	829	2
Granulocytes	ACGGCCAGTCTAGTCA	829	2
Granulocytes	ACGGGCTAGCCAGTAG	829	2
Granulocytes	ACGGGCTCACAAGACG	829	2
Granulocytes	ACGGGTCAGGCACATG	829	2
Granulocytes	ACGTCAATCCTCAATT	829	2
Granulocytes	ACGTCAATCTTGCCGT	829	2
Granulocytes	ACTATCTTCTTCCTTC	829	2
Granulocytes	ACTGAACGTACCTACA	829	2
Granulocytes	ACTGAGTGTACAGTTC	829	2
Granulocytes	ACTGATGGTTATCACG	829	2
Granulocytes	ACTGATGTCTTCGAGA	829	2
Granulocytes	ACTGCTCAGCGATGAC	829	2
Granulocytes	ACTGCTCCATCATCCC	829	2
Granulocytes	ACTGCTCGTTACCGAT	829	2
Granulocytes	ACTGTCCAGTAAGTAC	829	2
Granulocytes	ACTGTCCGTCCCTACT	829	2
Granulocytes	ACTGTCCTCGGAGCAA	829	2
Granulocytes	ACTTACTAGAGCTTCT	829	2
Granulocytes	ACTTACTAGTGCGATG	829	2
Granulocytes	ACTTACTTCACTCTTA	829	2
Granulocytes	ACTTGTTCAAGAAAGG	829	2
Granulocytes	ACTTGTTTCAGTGCAT	829	2
Granulocytes	ACTTTCACAAAGTGCG	829	2
Granulocytes	ACTTTCACAATGGAGC	829	2
Granulocytes	AGAATAGCAATCGGTT	829	2
Granulocytes	AGAATAGTCAACCATG	829	2
Granulocytes	AGAATAGTCGAGCCCA	829	2
Granulocytes	AGAGCGACAACCGCCA	829	2
Granulocytes	AGAGCTTAGAGGGCTT	829	2
Granulocytes	AGAGCTTCAGATAATG	829	2
Granulocytes	AGAGCTTTCCTATTCA	829	2
Granulocytes	AGAGTGGGTGACCAAG	829	2
Granulocytes	AGATTGCTCGGACAAG	829	2
Granulocytes	AGCAGCCCACAAGCCC	829	2
Granulocytes	AGCAGCCGTTCCCTTG	829	2
Granulocytes	AGCATACGTAACGACG	829	2
Granulocytes	AGCATACGTGCAGTAG	829	2
Granulocytes	AGCATACTCCACGAAT	829	2
Granulocytes	AGCCTAAAGAGACGAA	829	2
Granulocytes	AGCGGTCAGTAGATGT	829	2
Granulocytes	AGCGGTCCAGATGAGC	829	2
Granulocytes	AGCGGTCGTATAGGTA	829	2
Granulocytes	AGCGGTCTCGATCCCT	829	2
Granulocytes	AGCGTATGTTCTGTTT	829	2
Granulocytes	AGCTCCTCAATTCCTT	829	2
Granulocytes	AGCTCTCAGCGTTTAC	829	2
Granulocytes	AGCTCTCTCTTATCTG	829	2
Granulocytes	AGCTTGAGTCTTGCGG	829	2
Granulocytes	AGGCCACCAACGATCT	829	2
Granulocytes	AGGCCACGTGACAAAT	829	2
Granulocytes	AGGGAGTGTACGACCC	829	2
Granulocytes	AGGGAGTTCAAGAAGT	829	2
Granulocytes	AGGGATGTCAACGAAA	829	2
Granulocytes	AGGGATGTCCACGCAG	829	2
Granulocytes	AGGGTGAAGGTGCAAC	829	2
Granulocytes	AGGGTGAGTGTTGGGA	829	2
Granulocytes	AGGTCCGAGGTTCCTA	829	2
Granulocytes	AGGTCCGCACATGGGA	829	2
Granulocytes	AGGTCCGGTTACGTCA	829	2
Granulocytes	AGGTCCGGTTCAGGCC	829	2
Granulocytes	AGTAGTCCACAGAGGT	829	2
Granulocytes	AGTGAGGAGTAGGTGC	829	2
Granulocytes	AGTGAGGCAGTATGCT	829	2
Granulocytes	AGTGGGACACCATGTA	829	2
Granulocytes	AGTGGGACAGGTGCCT	829	2
Granulocytes	AGTGTCACAATAGAGT	829	2
Granulocytes	AGTGTCATCCAACCAA	829	2
Granulocytes	ATAACGCAGATGCGAC	829	2
Granulocytes	ATAACGCCACATCCAA	829	2
Granulocytes	ATAACGCTCGACCAGC	829	2
Granulocytes	ATAAGAGTCTTTACAC	829	2
Granulocytes	ATAGACCCAGGCTCAC	829	2
Granulocytes	ATAGACCGTAGGGTAC	829	2
Granulocytes	ATAGACCGTTCAGTAC	829	2
Granulocytes	ATAGACCTCTTAGCCC	829	2
Granulocytes	ATCACGATCATCACCC	829	2
Granulocytes	ATCACGATCGCCAGCA	829	2
Granulocytes	ATCATCTAGAGTACAT	829	2
Granulocytes	ATCATCTAGTGTGAAT	829	2
Granulocytes	ATCATCTCACATCCAA	829	2
Granulocytes	ATCCACCGTACTTCTT	829	2
Granulocytes	ATCCACCTCGAGAGCA	829	2
Granulocytes	ATCCGAACAGATCCAT	829	2
Granulocytes	ATCCGAAGTTATCACG	829	2
Granulocytes	ATCGAGTAGACTACAA	829	2
Granulocytes	ATCGAGTAGATATACG	829	2
Granulocytes	ATCGAGTCAGATCCAT	829	2
Granulocytes	ATCTACTAGGTGTTAA	829	2
Granulocytes	ATCTACTCACTAAGTC	829	2
Granulocytes	ATCTGCCAGACTTGAA	829	2
Granulocytes	ATCTGCCCACTTCTGC	829	2
Granulocytes	ATCTGCCGTACAGTTC	829	2
Granulocytes	ATGAGGGAGTCTCAAC	829	2
Granulocytes	ATGCGATGTCGGCTCA	829	2
Granulocytes	ATTACTCAGATGCCAG	829	2
Granulocytes	ATTATCCAGACTACAA	829	2
Granulocytes	ATTATCCAGTAGCGGT	829	2
Granulocytes	ATTATCCCAGCTGCAC	829	2
Granulocytes	ATTATCCGTGTCCTCT	829	2
Granulocytes	ATTATCCTCTTGACGA	829	2
Granulocytes	ATTCTACTCACTTACT	829	2
Granulocytes	ATTGGACAGTGGCACA	829	2
Granulocytes	ATTGGACCAACACCTA	829	2
Granulocytes	ATTTCTGAGGCATTGG	829	2
Granulocytes	CAACCAACAAGGTTTC	829	2
Granulocytes	CAACCAAGTGTTTGTG	829	2
Granulocytes	CAACCTCGTTGGAGGT	829	2
Granulocytes	CAACTAGAGTTAGGTA	829	2
Granulocytes	CAACTAGCAATCTACG	829	2
Granulocytes	CAAGAAAAGATGCCAG	829	2
Granulocytes	CAAGAAACATCCCATC	829	2
Granulocytes	CAAGATCAGCCCAATT	829	2
Granulocytes	CAAGATCAGGTGCTTT	829	2
Granulocytes	CAAGATCCATGTCCTC	829	2
Granulocytes	CAAGGCCTCGCGCCAA	829	2
Granulocytes	CAAGTTGCACCGCTAG	829	2
Granulocytes	CAAGTTGGTCTTCGTC	829	2
Granulocytes	CACACAATCCTGCCAT	829	2
Granulocytes	CACACTCCATGGTCAT	829	2
Granulocytes	CACAGGCAGGACAGAA	829	2
Granulocytes	CACAGGCTCAGCGACC	829	2
Granulocytes	CACAGGCTCGTCTGAA	829	2
Granulocytes	CACAGTAGTCAATGTC	829	2
Granulocytes	CACAGTATCCATGAGT	829	2
Granulocytes	CACATAGCAGGACCCT	829	2
Granulocytes	CACATAGGTTCCCGAG	829	2
Granulocytes	CACATAGTCTTGAGAC	829	2
Granulocytes	CACATTTAGTGAACAT	829	2
Granulocytes	CACCACTGTGTCAATC	829	2
Granulocytes	CACCAGGTCGCGATCG	829	2
Granulocytes	CACCAGGTCTTGTCAT	829	2
Granulocytes	CACCTTGCAGGATCGA	829	2
Granulocytes	CACCTTGCATACGCTA	829	2
Granulocytes	CACTCCAAGTGACATA	829	2
Granulocytes	CACTCCAAGTTAACGA	829	2
Granulocytes	CACTCCAGTATTCTCT	829	2
Granulocytes	CACTCCATCAGTCCCT	829	2
Granulocytes	CACTCCATCGTATCAG	829	2
Granulocytes	CAGAATCAGGCCCGTT	829	2
Granulocytes	CAGAGAGAGCGATAGC	829	2
Granulocytes	CAGATCAAGTGCGATG	829	2
Granulocytes	CAGCAGCGTCAGAAGC	829	2
Granulocytes	CAGCAGCTCCCTTGTG	829	2
Granulocytes	CAGCCGAGTGTCAATC	829	2
Granulocytes	CAGCCGATCTGTCCGT	829	2
Granulocytes	CAGCGACAGGAATCGC	829	2
Granulocytes	CAGCTGGCAAAGCAAT	829	2
Granulocytes	CAGCTGGCAATCAGAA	829	2
Granulocytes	CAGGTGCGTTCCATGA	829	2
Granulocytes	CAGTAACCAGACAAAT	829	2
Granulocytes	CAGTCCTAGTGGGATC	829	2
Granulocytes	CAGTCCTGTCGCGTGT	829	2
Granulocytes	CATATGGCAGGCTCAC	829	2
Granulocytes	CATCAGACACGAGGTA	829	2
Granulocytes	CATCAGACATCTCCCA	829	2
Granulocytes	CATCAGAGTTCTGGTA	829	2
Granulocytes	CATCCACAGACAGGCT	829	2
Granulocytes	CATCCACGTTTGCATG	829	2
Granulocytes	CATCGAAAGGGAGTAA	829	2
Granulocytes	CATCGAACACCTGGTG	829	2
Granulocytes	CATCGAACATTTCACT	829	2
Granulocytes	CATCGGGAGAAACCAT	829	2
Granulocytes	CATCGGGTCGGCATCG	829	2
Granulocytes	CATGACATCAGCTCGG	829	2
Granulocytes	CATGCCTAGCCACGCT	829	2
Granulocytes	CATGCCTCACGAAGCA	829	2
Granulocytes	CATGCCTCATCACGAT	829	2
Granulocytes	CATGCCTGTCAAACTC	829	2
Granulocytes	CATGCCTTCGAGAGCA	829	2
Granulocytes	CATGGCGAGAACAACT	829	2
Granulocytes	CATGGCGTCCGCTGTT	829	2
Granulocytes	CATTATCAGCTCCTCT	829	2
Granulocytes	CATTATCAGGTGTGGT	829	2
Granulocytes	CATTATCCATCTATGG	829	2
Granulocytes	CATTATCTCACTTATC	829	2
Granulocytes	CCAATCCAGCAGATCG	829	2
Granulocytes	CCAATCCGTGCGATAG	829	2
Granulocytes	CCAATCCTCACCCGAG	829	2
Granulocytes	CCACGGAGTGTAATGA	829	2
Granulocytes	CCACTACTCTGTGCAA	829	2
Granulocytes	CCAGCGAAGGGCTTGA	829	2
Granulocytes	CCAGCGATCTTGAGAC	829	2
Granulocytes	CCATGTCAGTGCCAGA	829	2
Granulocytes	CCATGTCTCCCGGATG	829	2
Granulocytes	CCATTCGAGATCTGCT	829	2
Granulocytes	CCCAATCTCACCACCT	829	2
Granulocytes	CCCTCCTCACGTGAGA	829	2
Granulocytes	CCCTCCTGTAGCGTCC	829	2
Granulocytes	CCGGTAGCAGCCAATT	829	2
Granulocytes	CCGGTAGGTATAGGGC	829	2
Granulocytes	CCGGTAGTCATGTCTT	829	2
Granulocytes	CCGTGGACATGAACCT	829	2
Granulocytes	CCGTGGAGTCATATGC	829	2
Granulocytes	CCGTGGATCTTCGGTC	829	2
Granulocytes	CCGTTCAAGCGCCTCA	829	2
Granulocytes	CCGTTCAAGTCACGCC	829	2
Granulocytes	CCTAAAGCAAGCGCTC	829	2
Granulocytes	CCTAAAGGTTACCGAT	829	2
Granulocytes	CCTACACCACGGCTAC	829	2
Granulocytes	CCTACCAAGAAGCCCA	829	2
Granulocytes	CCTACCACAAGCCATT	829	2
Granulocytes	CCTACCAGTAGTGAAT	829	2
Granulocytes	CCTACCATCCCGACTT	829	2
Granulocytes	CCTACCATCGAGAACG	829	2
Granulocytes	CCTAGCTAGATGCGAC	829	2
Granulocytes	CCTAGCTGTGATGATA	829	2
Granulocytes	CCTAGCTTCGCCAAAT	829	2
Granulocytes	CCTATTAAGGATGCGT	829	2
Granulocytes	CCTATTACAGCTGGCT	829	2
Granulocytes	CCTATTAGTTCTGTTT	829	2
Granulocytes	CCTATTAGTTTGGGCC	829	2
Granulocytes	CCTCAGTCAGGCTGAA	829	2
Granulocytes	CCTCAGTCAGTCGATT	829	2
Granulocytes	CCTCAGTTCTGAGTGT	829	2
Granulocytes	CCTTACGCATTAGCCA	829	2
Granulocytes	CCTTACGTCATTCACT	829	2
Granulocytes	CCTTCCCTCAGTCAGT	829	2
Granulocytes	CCTTCCCTCTTAACCT	829	2
Granulocytes	CCTTCGAAGGGATGGG	829	2
Granulocytes	CCTTCGATCAGGTAAA	829	2
Granulocytes	CCTTTCTAGAAGGACA	829	2
Granulocytes	CCTTTCTGTGAGCGAT	829	2
Granulocytes	CCTTTCTGTGCACGAA	829	2
Granulocytes	CGAACATCAGTCGTGC	829	2
Granulocytes	CGACCTTCACTTGGAT	829	2
Granulocytes	CGACCTTCAGATCTGT	829	2
Granulocytes	CGACCTTCAGGGTACA	829	2
Granulocytes	CGACCTTGTGGTACAG	829	2
Granulocytes	CGACCTTTCACTTCAT	829	2
Granulocytes	CGACTTCAGCGTTCCG	829	2
Granulocytes	CGAGAAGAGGATGGTC	829	2
Granulocytes	CGAGAAGAGGTGATAT	829	2
Granulocytes	CGAGCACTCTCTGCTG	829	2
Granulocytes	CGAGCCATCACCGGGT	829	2
Granulocytes	CGATCGGAGTGTCTCA	829	2
Granulocytes	CGATCGGTCGTCTGAA	829	2
Granulocytes	CGATGGCAGTGGTAAT	829	2
Granulocytes	CGCCAAGGTACGAAAT	829	2
Granulocytes	CGCGGTAGTGGGTCAA	829	2
Granulocytes	CGCGGTAGTTTGACAC	829	2
Granulocytes	CGCGTTTAGCAATATG	829	2
Granulocytes	CGCGTTTCAGCGAACA	829	2
Granulocytes	CGCTGGAAGACCACGA	829	2
Granulocytes	CGCTGGAAGAGAACAG	829	2
Granulocytes	CGCTGGAGTGGGTCAA	829	2
Granulocytes	CGCTGGAGTTCGTCTC	829	2
Granulocytes	CGCTTCACAGCGAACA	829	2
Granulocytes	CGCTTCAGTACTCAAC	829	2
Granulocytes	CGGACACCAATGACCT	829	2
Granulocytes	CGGACACGTGAGTATA	829	2
Granulocytes	CGGACGTGTAGCTCCG	829	2
Granulocytes	CGGACGTTCTTGCAAG	829	2
Granulocytes	CGGAGCTCAACACCTA	829	2
Granulocytes	CGGAGCTCAAGCCGCT	829	2
Granulocytes	CGGAGCTGTGAGGGTT	829	2
Granulocytes	CGGAGTCAGCGATGAC	829	2
Granulocytes	CGGAGTCAGCTATGCT	829	2
Granulocytes	CGGCTAGCAGACGTAG	829	2
Granulocytes	CGGCTAGTCACCGTAA	829	2
Granulocytes	CGGTTAAAGCGCCTCA	829	2
Granulocytes	CGGTTAACATTCCTGC	829	2
Granulocytes	CGGTTAATCCTGCTTG	829	2
Granulocytes	CGTAGCGAGCCGCCTA	829	2
Granulocytes	CGTAGCGAGCGACGTA	829	2
Granulocytes	CGTAGCGAGGATGCGT	829	2
Granulocytes	CGTAGCGGTGTGCCTG	829	2
Granulocytes	CGTAGGCTCGCATGAT	829	2
Granulocytes	CGTCACTAGATCTGAA	829	2
Granulocytes	CGTCACTGTAAGTTCC	829	2
Granulocytes	CGTCACTGTCTCCCTA	829	2
Granulocytes	CGTCACTTCTTACCGC	829	2
Granulocytes	CGTCAGGCAATCGGTT	829	2
Granulocytes	CGTCCATCACGAGGTA	829	2
Granulocytes	CGTCTACTCCTAGAAC	829	2
Granulocytes	CGTGAGCCACGAAACG	829	2
Granulocytes	CGTGAGCTCCGCGTTT	829	2
Granulocytes	CGTGAGCTCTGGTATG	829	2
Granulocytes	CGTGTAAAGTTCGCAT	829	2
Granulocytes	CGTGTAAGTAAATACG	829	2
Granulocytes	CGTGTAATCGTTTAGG	829	2
Granulocytes	CGTTAGAAGGACAGCT	829	2
Granulocytes	CGTTAGACATCACAAC	829	2
Granulocytes	CGTTCTGAGAGGTACC	829	2
Granulocytes	CGTTCTGCAAAGCGGT	829	2
Granulocytes	CGTTCTGCACGTTGGC	829	2
Granulocytes	CGTTCTGTCAGTCCCT	829	2
Granulocytes	CGTTGGGAGTACGCGA	829	2
Granulocytes	CGTTGGGCAATGTAAG	829	2
Granulocytes	CGTTGGGGTATAAACG	829	2
Granulocytes	CTAACTTAGGCATGTG	829	2
Granulocytes	CTAACTTCACCCAGTG	829	2
Granulocytes	CTAACTTGTCTAGAGG	829	2
Granulocytes	CTAACTTGTTCCACAA	829	2
Granulocytes	CTAAGACCACTTAACG	829	2
Granulocytes	CTAAGACTCTGAAAGA	829	2
Granulocytes	CTACACCGTTCGGGCT	829	2
Granulocytes	CTACATTTCAGAGCTT	829	2
Granulocytes	CTACATTTCTACTCAT	829	2
Granulocytes	CTACCCACATCCGGGT	829	2
Granulocytes	CTACCCAGTCAGAGGT	829	2
Granulocytes	CTAGAGTAGTGTACGG	829	2
Granulocytes	CTAGAGTCAGTGGGAT	829	2
Granulocytes	CTAGAGTGTTATGCGT	829	2
Granulocytes	CTAGCCTAGGAGCGTT	829	2
Granulocytes	CTAGCCTCACCACCAG	829	2
Granulocytes	CTAGCCTCACTAGTAC	829	2
Granulocytes	CTAGCCTGTGTAATGA	829	2
Granulocytes	CTAGTGAAGGTGATTA	829	2
Granulocytes	CTCACACCACCGAAAG	829	2
Granulocytes	CTCACACGTATAAACG	829	2
Granulocytes	CTCAGAAGTAGGCATG	829	2
Granulocytes	CTCATTAGTACAGACG	829	2
Granulocytes	CTCATTAGTTCCGGCA	829	2
Granulocytes	CTCCTAGGTAGAGGAA	829	2
Granulocytes	CTCGAAAAGTCCGTAT	829	2
Granulocytes	CTCGAAACAATCACAC	829	2
Granulocytes	CTCGAAATCCAGTATG	829	2
Granulocytes	CTCGAGGAGCGACGTA	829	2
Granulocytes	CTCGAGGCACCATGTA	829	2
Granulocytes	CTCGAGGGTGCCTGTG	829	2
Granulocytes	CTCGAGGTCAAGATCC	829	2
Granulocytes	CTCGAGGTCTCAACTT	829	2
Granulocytes	CTCGGAGGTACTCGCG	829	2
Granulocytes	CTCGGAGTCAACACGT	829	2
Granulocytes	CTCGGAGTCCGCTGTT	829	2
Granulocytes	CTCGGGAGTAGAGTGC	829	2
Granulocytes	CTCGGGAGTCTTCAAG	829	2
Granulocytes	CTCGTCAGTCGGCTCA	829	2
Granulocytes	CTCGTCATCGGACAAG	829	2
Granulocytes	CTCTAATGTGCATCTA	829	2
Granulocytes	CTCTAATGTTTAAGCC	829	2
Granulocytes	CTCTACGAGAAACCTA	829	2
Granulocytes	CTCTACGGTCTGATTG	829	2
Granulocytes	CTCTACGTCAGAGCTT	829	2
Granulocytes	CTCTGGTAGAACTGTA	829	2
Granulocytes	CTCTGGTAGTGGGATC	829	2
Granulocytes	CTGAAGTAGAATTCCC	829	2
Granulocytes	CTGAAGTGTAGCACGA	829	2
Granulocytes	CTGAAGTTCGTCCAGG	829	2
Granulocytes	CTGAAGTTCTCGTTTA	829	2
Granulocytes	CTGATAGTCTTAACCT	829	2
Granulocytes	CTGATCCCACTAGTAC	829	2
Granulocytes	CTGCCTAAGGAGCGAG	829	2
Granulocytes	CTGCCTACAAACTGCT	829	2
Granulocytes	CTGCCTAGTGCGCTTG	829	2
Granulocytes	CTGCCTAGTTACCGAT	829	2
Granulocytes	CTGCGGAGTGCCTTGG	829	2
Granulocytes	CTGCGGAGTTCGCTAA	829	2
Granulocytes	CTGCTGTCAAAGCGGT	829	2
Granulocytes	CTGGTCTCACCATGTA	829	2
Granulocytes	CTGGTCTGTCTGCCAG	829	2
Granulocytes	CTTAACTAGATGAGAG	829	2
Granulocytes	CTTAACTGTACCAGTT	829	2
Granulocytes	CTTAACTGTGACCAAG	829	2
Granulocytes	CTTACCGCACAGATTC	829	2
Granulocytes	CTTACCGCAGACGTAG	829	2
Granulocytes	CTTACCGGTAGCACGA	829	2
Granulocytes	CTTACCGGTAGGGACT	829	2
Granulocytes	CTTACCGTCCAAACTG	829	2
Granulocytes	CTTCTCTAGAGGTTAT	829	2
Granulocytes	CTTCTCTCAAGCCGTC	829	2
Granulocytes	CTTCTCTGTAGCTTGT	829	2
Granulocytes	CTTCTCTGTTAGATGA	829	2
Granulocytes	CTTCTCTGTTCTCATT	829	2
Granulocytes	CTTGGCTGTACACCGC	829	2
Granulocytes	CTTTGCGGTTCAACCA	829	2
Granulocytes	GAAATGACACGCATCG	829	2
Granulocytes	GAAATGACAGCATACT	829	2
Granulocytes	GAAATGAGTTCCACAA	829	2
Granulocytes	GAACATCGTACCGTAT	829	2
Granulocytes	GAACATCGTCACAAGG	829	2
Granulocytes	GAACCTATCACAGGCC	829	2
Granulocytes	GAACGGATCCCAGGTG	829	2
Granulocytes	GAATAAGCATGATCCA	829	2
Granulocytes	GACACGCAGGCTAGCA	829	2
Granulocytes	GACACGCCAGCGTTCG	829	2
Granulocytes	GACAGAGTCACCCGAG	829	2
Granulocytes	GACCTGGTCTGCGACG	829	2
Granulocytes	GACGCGTAGTATCTCG	829	2
Granulocytes	GACGCGTGTATATGAG	829	2
Granulocytes	GACGCGTTCTGGGCCA	829	2
Granulocytes	GACGCGTTCTGTCCGT	829	2
Granulocytes	GACGGCTAGTTTGCGT	829	2
Granulocytes	GACGGCTCACAACTGT	829	2
Granulocytes	GACGTGCCAACGCACC	829	2
Granulocytes	GACGTGCCAGCTCGCA	829	2
Granulocytes	GACGTGCTCTGGTGTA	829	2
Granulocytes	GACGTTATCCGAATGT	829	2
Granulocytes	GACTAACGTCCAGTTA	829	2
Granulocytes	GACTAACGTCGCGGTT	829	2
Granulocytes	GACTAACTCACGGTTA	829	2
Granulocytes	GACTACACAGGTGGAT	829	2
Granulocytes	GACTACAGTCGCGAAA	829	2
Granulocytes	GACTGCGCAACACCCG	829	2
Granulocytes	GAGCAGAAGATATGGT	829	2
Granulocytes	GAGCAGACAAATACAG	829	2
Granulocytes	GAGGTGAAGAGTACAT	829	2
Granulocytes	GAGTCCGTCATCGCTC	829	2
Granulocytes	GATCGATAGCAGGCTA	829	2
Granulocytes	GATCGATGTGTTGGGA	829	2
Granulocytes	GATCGCGGTGGCGAAT	829	2
Granulocytes	GATCGCGGTTGGTTTG	829	2
Granulocytes	GATCGTACAAGGTTTC	829	2
Granulocytes	GATCGTACAGCCAGAA	829	2
Granulocytes	GATCGTATCCTCAATT	829	2
Granulocytes	GATCTAGCAATGCCAT	829	2
Granulocytes	GATCTAGCATAGTAAG	829	2
Granulocytes	GATCTAGGTAGTGAAT	829	2
Granulocytes	GATCTAGGTCGCGAAA	829	2
Granulocytes	GATCTAGTCTTGTCAT	829	2
Granulocytes	GATGAAACACGGTTTA	829	2
Granulocytes	GATGAAAGTAAACCTC	829	2
Granulocytes	GATGAGGCAATGCCAT	829	2
Granulocytes	GATGAGGCAGCTCGAC	829	2
Granulocytes	GATGAGGCATCGGTTA	829	2
Granulocytes	GATGCTAGTCGATTGT	829	2
Granulocytes	GATTCAGAGAGAGCTC	829	2
Granulocytes	GATTCAGCAAGAAGAG	829	2
Granulocytes	GATTCAGCAGCTTCGG	829	2
Granulocytes	GCAAACTAGATACACA	829	2
Granulocytes	GCAAACTCAATAACGA	829	2
Granulocytes	GCAAACTCACATCCGG	829	2
Granulocytes	GCAAACTGTCACCCAG	829	2
Granulocytes	GCAAACTGTCGGGTCT	829	2
Granulocytes	GCAAACTGTGCACCAC	829	2
Granulocytes	GCAATCACACCCAGTG	829	2
Granulocytes	GCACATAGTACCGCTG	829	2
Granulocytes	GCACTCTCACTACAGT	829	2
Granulocytes	GCAGCCACAGCCAGAA	829	2
Granulocytes	GCAGCCACATGGGAAC	829	2
Granulocytes	GCAGCCAGTTGGAGGT	829	2
Granulocytes	GCAGTTAAGCATCATC	829	2
Granulocytes	GCAGTTACATGCTGGC	829	2
Granulocytes	GCAGTTAGTAGGACAC	829	2
Granulocytes	GCATGATGTGTGCCTG	829	2
Granulocytes	GCATGCGCACATTTCT	829	2
Granulocytes	GCATGCGGTGACGCCT	829	2
Granulocytes	GCATGCGGTGGCTCCA	829	2
Granulocytes	GCCAAATAGAGACGAA	829	2
Granulocytes	GCCAAATCAACACCTA	829	2
Granulocytes	GCCAAATGTCAATACC	829	2
Granulocytes	GCCTCTATCTCACATT	829	2
Granulocytes	GCCTCTATCTTGTATC	829	2
Granulocytes	GCGACCACAAGGCTCC	829	2
Granulocytes	GCGACCACATTGTGCA	829	2
Granulocytes	GCGACCAGTCCGAAGA	829	2
Granulocytes	GCGACCATCCTCGCAT	829	2
Granulocytes	GCGAGAATCAGCACAT	829	2
Granulocytes	GCGCAACCAGACGCTC	829	2
Granulocytes	GCGCAACTCTGGTATG	829	2
Granulocytes	GCGCCAACAGGTTTCA	829	2
Granulocytes	GCGCCAATCCATTCTA	829	2
Granulocytes	GCGCGATAGGCAATTA	829	2
Granulocytes	GCGCGATAGGCCCTCA	829	2
Granulocytes	GCGCGATCATGAGCGA	829	2
Granulocytes	GCGCGATTCCTCATTA	829	2
Granulocytes	GCGGGTTTCGTTGCCT	829	2
Granulocytes	GCTCCTAAGCTCCTCT	829	2
Granulocytes	GCTCCTACAAGACACG	829	2
Granulocytes	GCTCCTAGTGCAGACA	829	2
Granulocytes	GCTCTGTAGGCTAGAC	829	2
Granulocytes	GCTGCAGAGGACACCA	829	2
Granulocytes	GCTGCAGAGGAGCGTT	829	2
Granulocytes	GCTGCAGAGTAGGTGC	829	2
Granulocytes	GCTGCAGCATGTCGAT	829	2
Granulocytes	GCTGCAGGTACAAGTA	829	2
Granulocytes	GCTGCAGTCGTTGCCT	829	2
Granulocytes	GCTGCGAGTTCTGGTA	829	2
Granulocytes	GCTGCTTGTATGAAAC	829	2
Granulocytes	GCTTCCATCACGGTTA	829	2
Granulocytes	GCTTCCATCCGAATGT	829	2
Granulocytes	GCTTGAAAGAATTGTG	829	2
Granulocytes	GCTTGAAAGCGCCTTG	829	2
Granulocytes	GGAAAGCTCGGTTAAC	829	2
Granulocytes	GGAAAGCTCTCCGGTT	829	2
Granulocytes	GGAACTTCAAGCTGAG	829	2
Granulocytes	GGAACTTGTAACGACG	829	2
Granulocytes	GGAACTTTCCCTAATT	829	2
Granulocytes	GGAACTTTCTTGCATT	829	2
Granulocytes	GGAATAAAGTGGAGAA	829	2
Granulocytes	GGACAAGTCTTCATGT	829	2
Granulocytes	GGACAGAAGCTGAAAT	829	2
Granulocytes	GGACAGACACAGGAGT	829	2
Granulocytes	GGACATTCAGGGTATG	829	2
Granulocytes	GGACATTGTGCTAGCC	829	2
Granulocytes	GGAGCAACACTCTGTC	829	2
Granulocytes	GGATGTTCATAGAAAC	829	2
Granulocytes	GGATGTTGTGTAATGA	829	2
Granulocytes	GGATTACAGCCCAACC	829	2
Granulocytes	GGATTACAGCGTCAAG	829	2
Granulocytes	GGATTACGTGACTACT	829	2
Granulocytes	GGATTACGTGAGCGAT	829	2
Granulocytes	GGCAATTAGCTACCGC	829	2
Granulocytes	GGCAATTAGCTCCTCT	829	2
Granulocytes	GGCAATTAGGAGCGAG	829	2
Granulocytes	GGCAATTTCAACGGCC	829	2
Granulocytes	GGCAATTTCAGGCAAG	829	2
Granulocytes	GGCCGATGTATATGGA	829	2
Granulocytes	GGCGACTCATGTCTCC	829	2
Granulocytes	GGCGACTTCTCTTATG	829	2
Granulocytes	GGCGTGTAGGTGACCA	829	2
Granulocytes	GGCGTGTGTAGGCATG	829	2
Granulocytes	GGCGTGTTCCGTAGGC	829	2
Granulocytes	GGCGTGTTCGTCCGTT	829	2
Granulocytes	GGCTGGTAGAATGTGT	829	2
Granulocytes	GGGACCTAGAAGGACA	829	2
Granulocytes	GGGACCTCAGCAGTTT	829	2
Granulocytes	GGGACCTCAGGGAGAG	829	2
Granulocytes	GGGAGATGTAAATGTG	829	2
Granulocytes	GGGAGATGTGTCTGAT	829	2
Granulocytes	GGGAGATTCCAGTAGT	829	2
Granulocytes	GGGAGATTCTTCATGT	829	2
Granulocytes	GGGATGAAGAGGTTGC	829	2
Granulocytes	GGGATGAGTCACCCAG	829	2
Granulocytes	GGGCACTTCATCTGCC	829	2
Granulocytes	GGGCATCAGATCACGG	829	2
Granulocytes	GGGCATCTCGATCCCT	829	2
Granulocytes	GGGCATCTCTGCGACG	829	2
Granulocytes	GGGTCTGAGCAATCTC	829	2
Granulocytes	GGGTCTGCAACTGCTA	829	2
Granulocytes	GGGTCTGGTCGGGTCT	829	2
Granulocytes	GGGTTGCTCTAACTCT	829	2
Granulocytes	GGTATTGTCAACACAC	829	2
Granulocytes	GGTGAAGAGTGGGATC	829	2
Granulocytes	GGTGAAGCATAAGACA	829	2
Granulocytes	GGTGAAGTCAGTACGT	829	2
Granulocytes	GGTGCGTTCAACGGCC	829	2
Granulocytes	GGTGTTAAGTATCGAA	829	2
Granulocytes	GGTGTTACAATACGCT	829	2
Granulocytes	GTAACGTCATTCTCAT	829	2
Granulocytes	GTACGTAGTCTGCCAG	829	2
Granulocytes	GTACTCCTCCCTGACT	829	2
Granulocytes	GTACTTTAGAGCTTCT	829	2
Granulocytes	GTACTTTAGTACCGGA	829	2
Granulocytes	GTACTTTCATATGAGA	829	2
Granulocytes	GTACTTTGTGTTAAGA	829	2
Granulocytes	GTACTTTTCTGGGCCA	829	2
Granulocytes	GTAGTCAAGAATAGGG	829	2
Granulocytes	GTAGTCAAGTGGGATC	829	2
Granulocytes	GTAGTCAGTATTACCG	829	2
Granulocytes	GTAGTCAGTCGCCATG	829	2
Granulocytes	GTATCTTCACTCAGGC	829	2
Granulocytes	GTATCTTTCACTTACT	829	2
Granulocytes	GTATCTTTCATGTCTT	829	2
Granulocytes	GTATTCTTCGTACGGC	829	2
Granulocytes	GTCAAGTAGATAGTCA	829	2
Granulocytes	GTCAAGTGTTTAAGCC	829	2
Granulocytes	GTCACAACAGATGGCA	829	2
Granulocytes	GTCACAAGTCAGAATA	829	2
Granulocytes	GTCACAAGTGTCTGAT	829	2
Granulocytes	GTCACAATCCGCGGTA	829	2
Granulocytes	GTCACGGAGGGCACTA	829	2
Granulocytes	GTCACGGCAACACGCC	829	2
Granulocytes	GTCACGGCAATAAGCA	829	2
Granulocytes	GTCACGGTCAACCATG	829	2
Granulocytes	GTCATTTAGTGGCACA	829	2
Granulocytes	GTCATTTCAGGACGTA	829	2
Granulocytes	GTCCTCATCGCAAGCC	829	2
Granulocytes	GTCGTAAAGTTCGCAT	829	2
Granulocytes	GTCGTAATCGGTTCGG	829	2
Granulocytes	GTCGTAATCTAGCACA	829	2
Granulocytes	GTCTCGTAGTGTTTGC	829	2
Granulocytes	GTCTTCGTCGAATCCA	829	2
Granulocytes	GTGAAGGGTAGCGCAA	829	2
Granulocytes	GTGAAGGTCACCTTAT	829	2
Granulocytes	GTGCAGCAGCAGGTCA	829	2
Granulocytes	GTGCAGCTCAGCTGGC	829	2
Granulocytes	GTGCAGCTCCCAGGTG	829	2
Granulocytes	GTGCATAGTCCGAAGA	829	2
Granulocytes	GTGCGGTTCATGTAGC	829	2
Granulocytes	GTGCTTCCAATCTGCA	829	2
Granulocytes	GTGGGTCTCTACTATC	829	2
Granulocytes	GTGTTAGCAGGTGCCT	829	2
Granulocytes	GTGTTAGTCGGATGTT	829	2
Granulocytes	GTTAAGCAGGTACTCT	829	2
Granulocytes	GTTAAGCGTCAAGCGA	829	2
Granulocytes	GTTAAGCGTTCGTTGA	829	2
Granulocytes	GTTCATTAGGCTAGGT	829	2
Granulocytes	GTTCATTTCTACCAGA	829	2
Granulocytes	GTTCGGGAGGGATACC	829	2
Granulocytes	GTTCTCGCAATGGAAT	829	2
Granulocytes	GTTTCTAAGTGTCCCG	829	2
Granulocytes	TAAACCGAGCTAAACA	829	2
Granulocytes	TAAACCGAGGTGCTAG	829	2
Granulocytes	TAAACCGGTATATGAG	829	2
Granulocytes	TAAACCGTCGGAAATA	829	2
Granulocytes	TAAGTGCTCAGCTGGC	829	2
Granulocytes	TAAGTGCTCTCAAACG	829	2
Granulocytes	TACAGTGAGAAACGCC	829	2
Granulocytes	TACAGTGAGACAAAGG	829	2
Granulocytes	TACAGTGCATAAAGGT	829	2
Granulocytes	TACCTATTCACTCCTG	829	2
Granulocytes	TACCTTACAGGATCGA	829	2
Granulocytes	TACCTTAGTTCGGGCT	829	2
Granulocytes	TACCTTATCACCAGGC	829	2
Granulocytes	TACGGATGTCAAAGCG	829	2
Granulocytes	TACGGGCTCGATAGAA	829	2
Granulocytes	TACGGTAAGCTGATAA	829	2
Granulocytes	TACGGTATCGCCAGCA	829	2
Granulocytes	TACTCATAGGAGTCTG	829	2
Granulocytes	TACTCGCAGCCAGAAC	829	2
Granulocytes	TACTCGCTCACTTCAT	829	2
Granulocytes	TAGACCACATGACATC	829	2
Granulocytes	TAGAGCTAGCAAATCA	829	2
Granulocytes	TAGAGCTCAGATGGCA	829	2
Granulocytes	TAGCCGGCAGGTGGAT	829	2
Granulocytes	TAGCCGGGTGTGAAAT	829	2
Granulocytes	TAGGCATAGTGCGATG	829	2
Granulocytes	TAGGCATCACTTAAGC	829	2
Granulocytes	TATCAGGGTGAAATCA	829	2
Granulocytes	TATCAGGTCTGCGGCA	829	2
Granulocytes	TATCTCAAGTCCTCCT	829	2
Granulocytes	TATCTCATCAAACCAC	829	2
Granulocytes	TATCTCATCCTTTCTC	829	2
Granulocytes	TATTACCCAGTCGATT	829	2
Granulocytes	TCAACGAAGCAGGCTA	829	2
Granulocytes	TCAACGACAAGAGTCG	829	2
Granulocytes	TCAATCTTCGACAGCC	829	2
Granulocytes	TCACAAGCAACGATCT	829	2
Granulocytes	TCACAAGGTAAACCTC	829	2
Granulocytes	TCACAAGTCTGTCTAT	829	2
Granulocytes	TCAGATGTCACGCGGT	829	2
Granulocytes	TCAGATGTCTAGCACA	829	2
Granulocytes	TCAGGATAGATACACA	829	2
Granulocytes	TCAGGATCACACCGCA	829	2
Granulocytes	TCAGGTAGTCTCCCTA	829	2
Granulocytes	TCATTACTCCCTAACC	829	2
Granulocytes	TCATTTGTCCTCCTAG	829	2
Granulocytes	TCCACACCACTGTCGG	829	2
Granulocytes	TCCACACGTGATAAGT	829	2
Granulocytes	TCCACACGTTATTCTC	829	2
Granulocytes	TCCACACTCCGTAGTA	829	2
Granulocytes	TCCACACTCGTTTAGG	829	2
Granulocytes	TCCCGATAGGGATGGG	829	2
Granulocytes	TCCCGATGTAAACACA	829	2
Granulocytes	TCGAGGCGTGGCTCCA	829	2
Granulocytes	TCGAGGCTCAGATAAG	829	2
Granulocytes	TCGCGAGAGAGACTAT	829	2
Granulocytes	TCGCGAGCAACCGCCA	829	2
Granulocytes	TCGCGAGCATGGTCAT	829	2
Granulocytes	TCGCGAGTCAATCACG	829	2
Granulocytes	TCGCGAGTCTACTTAC	829	2
Granulocytes	TCGCGAGTCTTCGAGA	829	2
Granulocytes	TCGCGTTCAGATGAGC	829	2
Granulocytes	TCGCGTTCATGGTTGT	829	2
Granulocytes	TCGCGTTGTGAGGGAG	829	2
Granulocytes	TCGCGTTTCACATAGC	829	2
Granulocytes	TCGGGACTCGTTGACA	829	2
Granulocytes	TCGGTAAGTCTGCGGT	829	2
Granulocytes	TCGGTAAGTTATGCGT	829	2
Granulocytes	TCTATTGGTGGCTCCA	829	2
Granulocytes	TCTCATATCCAATGGT	829	2
Granulocytes	TCTCTAAAGCTGTTCA	829	2
Granulocytes	TCTCTAACAAACCCAT	829	2
Granulocytes	TCTGAGAAGACAGGCT	829	2
Granulocytes	TCTGAGAGTCCTGCTT	829	2
Granulocytes	TCTGAGAGTCTTCGTC	829	2
Granulocytes	TCTGGAAAGACAGGCT	829	2
Granulocytes	TCTTCGGAGAGGTTGC	829	2
Granulocytes	TCTTCGGAGTACGCCC	829	2
Granulocytes	TCTTCGGGTTTAAGCC	829	2
Granulocytes	TCTTTCCAGCAATATG	829	2
Granulocytes	TCTTTCCCACTAAGTC	829	2
Granulocytes	TGAAAGAAGTTGTAGA	829	2
Granulocytes	TGAAAGATCCTCCTAG	829	2
Granulocytes	TGACTTTAGTGGTCCC	829	2
Granulocytes	TGACTTTGTGCTTCTC	829	2
Granulocytes	TGAGAGGCATGCCTAA	829	2
Granulocytes	TGAGAGGGTCCTCTTG	829	2
Granulocytes	TGAGCCGAGTTGTCGT	829	2
Granulocytes	TGAGCCGCAAGCCCAC	829	2
Granulocytes	TGAGGGAAGGTGACCA	829	2
Granulocytes	TGATTTCAGCTCTCGG	829	2
Granulocytes	TGATTTCCATCCTAGA	829	2
Granulocytes	TGATTTCTCATTCACT	829	2
Granulocytes	TGCACCTAGTCCTCCT	829	2
Granulocytes	TGCACCTCAGATGGGT	829	2
Granulocytes	TGCCAAACAGCCTGTG	829	2
Granulocytes	TGCCAAATCGCAAGCC	829	2
Granulocytes	TGCCCTATCTGGCGTG	829	2
Granulocytes	TGCGCAGAGCCCAGCT	829	2
Granulocytes	TGCGCAGCAAGCGTAG	829	2
Granulocytes	TGCGGGTCACCAGGCT	829	2
Granulocytes	TGCGTGGAGCGAAGGG	829	2
Granulocytes	TGCTACCGTTGAGTTC	829	2
Granulocytes	TGCTACCTCAAAGTAG	829	2
Granulocytes	TGCTGCTCAAGCCATT	829	2
Granulocytes	TGCTGCTGTGGCCCTA	829	2
Granulocytes	TGGACGCAGCCAACAG	829	2
Granulocytes	TGGACGCCAGGAATGC	829	2
Granulocytes	TGGCCAGAGATGCCTT	829	2
Granulocytes	TGGCCAGAGCCATCGC	829	2
Granulocytes	TGGCCAGGTGTGGCTC	829	2
Granulocytes	TGGCGCAAGCCTCGTG	829	2
Granulocytes	TGGCGCATCGCATGGC	829	2
Granulocytes	TGGCTGGAGTGCGTGA	829	2
Granulocytes	TGGCTGGCAAGAGTCG	829	2
Granulocytes	TGGCTGGCACCACCAG	829	2
Granulocytes	TGGGAAGAGGACACCA	829	2
Granulocytes	TGGTTCCCAGCCTGTG	829	2
Granulocytes	TGGTTCCCATACAGCT	829	2
Granulocytes	TGTCCCACATGGAATA	829	2
Granulocytes	TGTCCCATCGTACCGG	829	2
Granulocytes	TGTGGTAGTCACCCAG	829	2
Granulocytes	TGTGTTTAGGTAGCCA	829	2
Granulocytes	TGTGTTTAGTATTGGA	829	2
Granulocytes	TGTGTTTCATTACCTT	829	2
Granulocytes	TGTGTTTGTCCGAATT	829	2
Granulocytes	TGTGTTTTCCAGAAGG	829	2
Granulocytes	TTAACTCGTACAAGTA	829	2
Granulocytes	TTAGGACCAGACAAGC	829	2
Granulocytes	TTAGGACGTGCAACGA	829	2
Granulocytes	TTAGGCATCGCCTGAG	829	2
Granulocytes	TTAGTTCAGTGCTGCC	829	2
Granulocytes	TTAGTTCGTTCCATGA	829	2
Granulocytes	TTAGTTCTCGCCCTTA	829	2
Granulocytes	TTAGTTCTCTGCCAGG	829	2
Granulocytes	TTATGCTGTATGAAAC	829	2
Granulocytes	TTATGCTGTCAGCTAT	829	2
Granulocytes	TTCCCAGAGACAAGCC	829	2
Granulocytes	TTCCCAGGTGAGGGTT	829	2
Granulocytes	TTCCCAGTCCTGTACC	829	2
Granulocytes	TTCGAAGTCAGTCAGT	829	2
Granulocytes	TTCGGTCCAGCATACT	829	2
Granulocytes	TTCTACAAGGTGCACA	829	2
Granulocytes	TTCTCAAAGTACTTGC	829	2
Granulocytes	TTCTCAACAGTCGTGC	829	2
Granulocytes	TTCTCAATCACATACG	829	2
Granulocytes	TTCTCCTAGACGCTTT	829	2
Granulocytes	TTCTCCTGTCGCATAT	829	2
Granulocytes	TTCTTAGTCCTCAACC	829	2
Granulocytes	TTGAACGAGCGCCTCA	829	2
Granulocytes	TTGACTTCAACGATCT	829	2
Granulocytes	TTGACTTCATGTCCTC	829	2
Granulocytes	TTGACTTGTACGCTGC	829	2
Granulocytes	TTGCGTCCAAAGGTGC	829	2
Granulocytes	TTGGAACAGGAGCGTT	829	2
Granulocytes	TTGGAACCACCGATAT	829	2
Granulocytes	TTGTAGGAGAGACGAA	829	2
Granulocytes	TTGTAGGCACTCTGTC	829	2
Granulocytes	TTTACTGCAATTCCTT	829	2
Granulocytes	TTTCCTCCAACACCCG	829	2
Granulocytes	TTTCCTCCACCACCAG	829	2
Granulocytes	TTTCCTCCACTAAGTC	829	2
Granulocytes	TTTGCGCAGTCCAGGA	829	2
Granulocytes	TTTGCGCCAGTTAACC	829	2
Granulocytes	TTTGCGCGTCGATTGT	829	2
Granulocytes	TTTGCGCTCCTTCAAT	829	2
Granulocytes	TTTGCGCTCGTCCGTT	829	2
Granulocytes	TTTGCGCTCTGATTCT	829	2
Granulocytes	TTTGGTTTCATCGCTC	829	2
Granulocytes	TTTGTCACAGGACGTA	829	2
Granulocytes	TTTGTCAGTTCTGAAC	829	2
B-cells	AAACCTGCAGGCTGAA	401	3
B-cells	AAACCTGGTTGAGGTG	401	3
B-cells	AAACGGGGTCAAAGCG	401	3
B-cells	AAACGGGGTGCACCAC	401	3
B-cells	AAAGCAACATGGGAAC	401	3
B-cells	AAATGCCAGTCAAGCG	401	3
B-cells	AAATGCCAGTGGTAAT	401	3
B-cells	AACACGTAGACTAGGC	401	3
B-cells	AACACGTAGCTAGTTC	401	3
B-cells	AACACGTGTCTCTCGT	401	3
B-cells	AACACGTGTGCGGTAA	401	3
B-cells	AACACGTGTTTGACAC	401	3
B-cells	AACACGTTCCTTAATC	401	3
B-cells	AACCATGAGCGATAGC	401	3
B-cells	AACCATGCACAACGTT	401	3
B-cells	AACCGCGTCCAGATCA	401	3
B-cells	AACTCAGGTAGCTGCC	401	3
B-cells	AACTCAGGTATATGAG	401	3
B-cells	AACTCCCAGATCTGAA	401	3
B-cells	AACTGGTGTGTGACCC	401	3
B-cells	AACTGGTTCGCAGGCT	401	3
B-cells	AACTGGTTCGTCCAGG	401	3
B-cells	AAGACCTCACTTCTGC	401	3
B-cells	AAGCCGCTCATATCGG	401	3
B-cells	AAGGAGCGTTGCGCAC	401	3
B-cells	AAGGCAGGTAAATGTG	401	3
B-cells	AAGGTTCCAGTGACAG	401	3
B-cells	AATCGGTAGGAATTAC	401	3
B-cells	ACACCCTCAGTGACAG	401	3
B-cells	ACACCCTGTAATCGTC	401	3
B-cells	ACACCGGCAGATCCAT	401	3
B-cells	ACACTGAGTTCGCGAC	401	3
B-cells	ACAGCTAGTTGAGGTG	401	3
B-cells	ACCAGTACATATACCG	401	3
B-cells	ACCCACTCAACTTGAC	401	3
B-cells	ACCCACTTCGGAGGTA	401	3
B-cells	ACCGTAACATGGATGG	401	3
B-cells	ACCGTAATCATTTGGG	401	3
B-cells	ACCTTTACACATAACC	401	3
B-cells	ACCTTTAGTCAGAGGT	401	3
B-cells	ACGAGCCAGCGCCTTG	401	3
B-cells	ACGAGCCTCGTGACAT	401	3
B-cells	ACGAGGAGTCGTTGTA	401	3
B-cells	ACGATACAGGTGCAAC	401	3
B-cells	ACGCAGCCATGCAATC	401	3
B-cells	ACGCAGCGTCGAATCT	401	3
B-cells	ACGCCAGCAGCTGTTA	401	3
B-cells	ACGGCCAAGTGGTAGC	401	3
B-cells	ACGGCCATCTTGACGA	401	3
B-cells	ACTGAACAGGGTCTCC	401	3
B-cells	ACTGAACCACAAGACG	401	3
B-cells	ACTGAACGTTATCCGA	401	3
B-cells	ACTGAGTAGACACGAC	401	3
B-cells	ACTGAGTTCCTCCTAG	401	3
B-cells	ACTTACTTCATAAAGG	401	3
B-cells	ACTTGTTAGCGGATCA	401	3
B-cells	ACTTGTTGTGTGACGA	401	3
B-cells	ACTTGTTGTTGTACAC	401	3
B-cells	AGAATAGGTGTCTGAT	401	3
B-cells	AGAGCGATCAGTCCCT	401	3
B-cells	AGAGCGATCTGCCAGG	401	3
B-cells	AGATTGCAGTAGCGGT	401	3
B-cells	AGATTGCTCGGCCGAT	401	3
B-cells	AGCATACGTCTCACCT	401	3
B-cells	AGCCTAAGTCCATGAT	401	3
B-cells	AGCCTAATCATAACCG	401	3
B-cells	AGCGTCGCATATACGC	401	3
B-cells	AGCGTCGCATCAGTAC	401	3
B-cells	AGCTCCTCATCCGCGA	401	3
[truncated: 1,443 more rows]
