# Supplementary material for: scQCEA: a framework for annotation and quality control report of single-cell RNA-sequencing data
Source: BMC Genomics. 2023 Jul 6;24:381. doi: 10.1186/s12864-023-09447-6 (PMC10327311; doi:10.1186/s12864-023-09447-6)
Supplement: Supplementary file 2 — Additional file 2: Supplementary file 2. To demonstrate the utility of scQCEA, we apply the workflow to the sixteen gene expression profiles of eight patients with metastatic melanoma, prepared from pre- and post-treatment experimental batches. You can find the QC interactive report at: https://github.com/isarnassiri/scQCEA/tree/Example-of-Application. Download and unzip the OGC_Interactive_QC_Report_P180121.zip file. You can open CLICK_ME.html file without using rStudio/R. [file 12864_2023_9447_MOESM2_ESM.zip › Inputs/10X-gex-grouped/FAI5649A23/P180121-keep_FAI5649A23_Celltype_assignment_toCells_PlusClusters.txt]

geneSet	cell	Freq	cluster
T-cells	AAACCTGAGGCGTACA	1717	1
T-cells	AAACCTGAGTGGGTTG	1717	1
T-cells	AAACCTGCACATTTCT	1717	1
T-cells	AAACCTGGTCGCATAT	1717	1
T-cells	AAACCTGTCCCAAGAT	1717	1
T-cells	AAACGGGAGCTGCAAG	1717	1
T-cells	AAACGGGAGTGGGCTA	1717	1
T-cells	AAACGGGCAATAGCGG	1717	1
T-cells	AAACGGGCATCGACGC	1717	1
T-cells	AAACGGGTCTCACATT	1717	1
T-cells	AAACGGGTCTGGTGTA	1717	1
T-cells	AAAGATGCAGATCTGT	1717	1
T-cells	AAAGATGCAGCATACT	1717	1
T-cells	AAAGCAAAGGAGTAGA	1717	1
T-cells	AAAGCAACATGCTAGT	1717	1
T-cells	AAAGCAATCGGTGTTA	1717	1
T-cells	AAAGTAGAGAGTAATC	1717	1
T-cells	AAAGTAGCAAACGTGG	1717	1
T-cells	AAAGTAGCATGCTAGT	1717	1
T-cells	AAAGTAGGTTAAGTAG	1717	1
T-cells	AAAGTAGTCTCAACTT	1717	1
T-cells	AACCATGAGTGAATTG	1717	1
T-cells	AACCATGGTGCATCTA	1717	1
T-cells	AACCATGTCGGTTCGG	1717	1
T-cells	AACCATGTCTCGTTTA	1717	1
T-cells	AACGTTGCAAGCTGAG	1717	1
T-cells	AACGTTGGTGACGCCT	1717	1
T-cells	AACGTTGGTTACTGAC	1717	1
T-cells	AACGTTGTCACTCCTG	1717	1
T-cells	AACGTTGTCTCATTCA	1717	1
T-cells	AACTCAGAGAAGGACA	1717	1
T-cells	AACTCAGAGAATTCCC	1717	1
T-cells	AACTCAGAGGTCGGAT	1717	1
T-cells	AACTCAGGTGTCAATC	1717	1
T-cells	AACTCAGTCCCACTTG	1717	1
T-cells	AACTCAGTCTTTCCTC	1717	1
T-cells	AACTCTTGTACAGACG	1717	1
T-cells	AACTGGTCAATCTGCA	1717	1
T-cells	AACTGGTGTGATAAGT	1717	1
T-cells	AACTGGTGTGTAACGG	1717	1
T-cells	AACTTTCGTGGGTCAA	1717	1
T-cells	AACTTTCTCTTTCCTC	1717	1
T-cells	AAGACCTCACGGACAA	1717	1
T-cells	AAGACCTCAGTATAAG	1717	1
T-cells	AAGACCTGTCGTTGTA	1717	1
T-cells	AAGACCTTCAGTTAGC	1717	1
T-cells	AAGCCGCCACCATCCT	1717	1
T-cells	AAGCCGCCACGTCTCT	1717	1
T-cells	AAGCCGCCAGACGCCT	1717	1
T-cells	AAGCCGCGTTGCGTTA	1717	1
T-cells	AAGCCGCTCAACGAAA	1717	1
T-cells	AAGCCGCTCTCCAGGG	1717	1
T-cells	AAGGAGCTCACAAACC	1717	1
T-cells	AAGGAGCTCAGATAAG	1717	1
T-cells	AAGGAGCTCCTAGAAC	1717	1
T-cells	AAGGCAGGTAGCACGA	1717	1
T-cells	AAGGCAGGTCACCCAG	1717	1
T-cells	AAGGCAGTCGCGATCG	1717	1
T-cells	AAGGCAGTCTGGAGCC	1717	1
T-cells	AAGGCAGTCTTACCTA	1717	1
T-cells	AAGGTTCCAGGCTCAC	1717	1
T-cells	AAGGTTCGTATCTGCA	1717	1
T-cells	AAGTCTGAGAGGTTAT	1717	1
T-cells	AAGTCTGAGCTACCGC	1717	1
T-cells	AAGTCTGCAGGAATGC	1717	1
T-cells	AAGTCTGTCAGAGCTT	1717	1
T-cells	AAGTCTGTCTTAGCCC	1717	1
T-cells	AATCCAGAGACTCGGA	1717	1
T-cells	AATCCAGCAGACGCCT	1717	1
T-cells	AATCCAGCAGCCTATA	1717	1
T-cells	AATCCAGTCAGGATCT	1717	1
T-cells	AATCCAGTCGGCGGTT	1717	1
T-cells	AATCCAGTCTGTCTCG	1717	1
T-cells	AATCGGTAGCTGCGAA	1717	1
T-cells	AATCGGTAGTTTGCGT	1717	1
T-cells	AATCGGTTCCGAGCCA	1717	1
T-cells	AATCGGTTCTGTTTGT	1717	1
T-cells	ACACCCTAGCAGGTCA	1717	1
T-cells	ACACCCTGTGAGTGAC	1717	1
T-cells	ACACCCTGTTGAGTTC	1717	1
T-cells	ACACCCTTCCTGCAGG	1717	1
T-cells	ACACCGGAGACACGAC	1717	1
T-cells	ACACCGGCAGGTGCCT	1717	1
T-cells	ACACCGGCATTGTGCA	1717	1
T-cells	ACACCGGTCCAAATGC	1717	1
T-cells	ACACTGAAGACATAAC	1717	1
T-cells	ACAGCCGCATATACCG	1717	1
T-cells	ACAGCCGGTAAGTGGC	1717	1
T-cells	ACAGCCGTCACCAGGC	1717	1
T-cells	ACAGCTAGTGTTCTTT	1717	1
T-cells	ACATACGAGAACAATC	1717	1
T-cells	ACATACGTCATAACCG	1717	1
T-cells	ACATCAGAGAAAGTGG	1717	1
T-cells	ACATCAGAGTAGGTGC	1717	1
T-cells	ACATCAGCATCCTAGA	1717	1
T-cells	ACATCAGGTCCAGTGC	1717	1
T-cells	ACATCAGTCAACGCTA	1717	1
T-cells	ACATCAGTCTGCCCTA	1717	1
T-cells	ACATGGTCACGGACAA	1717	1
T-cells	ACATGGTCAGACGCCT	1717	1
T-cells	ACATGGTGTGTGCCTG	1717	1
T-cells	ACATGGTTCCCTTGCA	1717	1
T-cells	ACCAGTACACCAGTTA	1717	1
T-cells	ACCAGTACATCCGTGG	1717	1
T-cells	ACCAGTATCGAGAGCA	1717	1
T-cells	ACCCACTAGACCTAGG	1717	1
T-cells	ACCCACTAGCTAAACA	1717	1
T-cells	ACCCACTAGTGGGTTG	1717	1
T-cells	ACCCACTAGTGTCTCA	1717	1
T-cells	ACCCACTCATAGAAAC	1717	1
T-cells	ACCCACTGTACGAAAT	1717	1
T-cells	ACCCACTGTGGTAACG	1717	1
T-cells	ACCCACTTCAGGCAAG	1717	1
T-cells	ACCGTAAAGGGCTTGA	1717	1
T-cells	ACCGTAATCTTTACAC	1717	1
T-cells	ACCTTTAAGACAGAGA	1717	1
T-cells	ACCTTTACAGCTGGCT	1717	1
T-cells	ACGAGCCCACATGACT	1717	1
T-cells	ACGAGCCCACCATGTA	1717	1
T-cells	ACGAGGATCTACTCAT	1717	1
T-cells	ACGATACAGAATTCCC	1717	1
T-cells	ACGATACAGAGCCTAG	1717	1
T-cells	ACGATACAGGTGATTA	1717	1
T-cells	ACGATACCACACGCTG	1717	1
T-cells	ACGATACGTGGACGAT	1717	1
T-cells	ACGATGTGTCAATGTC	1717	1
T-cells	ACGCAGCCAGCCACCA	1717	1
T-cells	ACGCAGCCAGTGACAG	1717	1
T-cells	ACGCCAGGTTACTGAC	1717	1
T-cells	ACGCCAGTCTGGCGTG	1717	1
T-cells	ACGCCGAAGACTGTAA	1717	1
T-cells	ACGCCGAAGCTAGTCT	1717	1
T-cells	ACGCCGACAACTGCGC	1717	1
T-cells	ACGCCGACACTTACGA	1717	1
T-cells	ACGGAGAAGTCAAGCG	1717	1
T-cells	ACGGAGAGTACTTGAC	1717	1
T-cells	ACGGAGATCCGTCATC	1717	1
T-cells	ACGGCCAAGAGGTTGC	1717	1
T-cells	ACGGCCAAGATAGTCA	1717	1
T-cells	ACGGCCACATGGAATA	1717	1
T-cells	ACGGCCAGTCGAACAG	1717	1
T-cells	ACGGGCTAGGGAACGG	1717	1
T-cells	ACGGGCTAGTTATCGC	1717	1
T-cells	ACGGGCTCAGTATGCT	1717	1
T-cells	ACGGGCTCATGTCTCC	1717	1
T-cells	ACGGGCTGTGTGAAAT	1717	1
T-cells	ACGGGCTTCCCTGACT	1717	1
T-cells	ACGGGTCAGCAATATG	1717	1
T-cells	ACGGGTCCATTGGTAC	1717	1
T-cells	ACGGGTCGTGAGGGTT	1717	1
T-cells	ACGGGTCTCCGAGCCA	1717	1
T-cells	ACGGGTCTCGAATGCT	1717	1
T-cells	ACGGGTCTCTACCAGA	1717	1
T-cells	ACGGGTCTCTCGATGA	1717	1
T-cells	ACGTCAAAGACGCACA	1717	1
T-cells	ACGTCAAAGCGCCTCA	1717	1
T-cells	ACGTCAAAGTGTCTCA	1717	1
T-cells	ACGTCAAAGTTGAGAT	1717	1
T-cells	ACGTCAAGTGGCCCTA	1717	1
T-cells	ACGTCAATCATGCTCC	1717	1
T-cells	ACTATCTCATAGAAAC	1717	1
T-cells	ACTGAACAGGACTGGT	1717	1
T-cells	ACTGAACAGTCCAGGA	1717	1
T-cells	ACTGAACCACAAGACG	1717	1
T-cells	ACTGAGTAGTCCAGGA	1717	1
T-cells	ACTGAGTAGTGCTGCC	1717	1
T-cells	ACTGAGTCAGCTTAAC	1717	1
T-cells	ACTGAGTCAGTATCTG	1717	1
T-cells	ACTGAGTGTCTAGCGC	1717	1
T-cells	ACTGAGTGTGTGGTTT	1717	1
T-cells	ACTGATGAGTGCCAGA	1717	1
T-cells	ACTGATGCACGCTTTC	1717	1
T-cells	ACTGATGCAGACGCTC	1717	1
T-cells	ACTGATGCATTTGCTT	1717	1
T-cells	ACTGATGGTAGTGAAT	1717	1
T-cells	ACTGATGGTCCCTACT	1717	1
T-cells	ACTGATGGTGAGGGAG	1717	1
T-cells	ACTGCTCCACACTGCG	1717	1
T-cells	ACTGCTCGTTCAACCA	1717	1
T-cells	ACTGTCCAGCTGTCTA	1717	1
T-cells	ACTGTCCGTGTCTGAT	1717	1
T-cells	ACTGTCCGTTGGTGGA	1717	1
T-cells	ACTTACTCAAGCCGCT	1717	1
T-cells	ACTTACTGTAGCGCTC	1717	1
T-cells	ACTTACTGTATGAATG	1717	1
T-cells	ACTTACTGTGATGTCT	1717	1
T-cells	ACTTACTTCTAAGCCA	1717	1
T-cells	ACTTTCAAGGCGACAT	1717	1
T-cells	ACTTTCAAGGTGCAAC	1717	1
T-cells	ACTTTCAAGTGGGTTG	1717	1
T-cells	ACTTTCACACGACGAA	1717	1
T-cells	ACTTTCACATCTCGCT	1717	1
T-cells	ACTTTCAGTACATCCA	1717	1
T-cells	ACTTTCATCCCAAGTA	1717	1
T-cells	AGAATAGCAAGTTAAG	1717	1
T-cells	AGAATAGCAGTTCATG	1717	1
T-cells	AGAATAGTCCCAAGAT	1717	1
T-cells	AGACGTTCAGGACGTA	1717	1
T-cells	AGACGTTGTGGCCCTA	1717	1
T-cells	AGACGTTTCGGTGTTA	1717	1
T-cells	AGAGCGAAGCAGCCTC	1717	1
T-cells	AGAGCGAAGCCTCGTG	1717	1
T-cells	AGAGCGACACGCTTTC	1717	1
T-cells	AGAGCGAGTCTAGTCA	1717	1
T-cells	AGAGCGATCCAGAGGA	1717	1
T-cells	AGAGCGATCCCGGATG	1717	1
T-cells	AGAGCTTCATCACCCT	1717	1
T-cells	AGAGCTTGTACCGCTG	1717	1
T-cells	AGAGCTTTCCGGCACA	1717	1
T-cells	AGAGTGGCACCACCAG	1717	1
T-cells	AGAGTGGTCCCTTGTG	1717	1
T-cells	AGATCTGGTCATCGGC	1717	1
T-cells	AGATCTGTCAACGAAA	1717	1
T-cells	AGATCTGTCGGTGTCG	1717	1
T-cells	AGATTGCCAGCAGTTT	1717	1
T-cells	AGATTGCGTATGGTTC	1717	1
T-cells	AGATTGCGTCGCCATG	1717	1
T-cells	AGATTGCGTGTTAAGA	1717	1
T-cells	AGATTGCTCCGTTGTC	1717	1
T-cells	AGATTGCTCCTTTACA	1717	1
T-cells	AGCAGCCAGATCCCAT	1717	1
T-cells	AGCAGCCCAGATCCAT	1717	1
T-cells	AGCAGCCGTAGCAAAT	1717	1
T-cells	AGCAGCCGTCGACTAT	1717	1
T-cells	AGCATACAGACGCAAC	1717	1
T-cells	AGCATACCAGTCTTCC	1717	1
T-cells	AGCCTAAAGTCGAGTG	1717	1
T-cells	AGCCTAAGTGCAGTAG	1717	1
T-cells	AGCCTAAGTGTAACGG	1717	1
T-cells	AGCCTAATCGTCACGG	1717	1
T-cells	AGCGGTCAGGCTAGCA	1717	1
T-cells	AGCGGTCCAGTGGAGT	1717	1
T-cells	AGCGTATCACTATCTT	1717	1
T-cells	AGCGTATGTCATTAGC	1717	1
T-cells	AGCGTCGAGGCTCTTA	1717	1
T-cells	AGCTCCTCATTCTTAC	1717	1
T-cells	AGCTCCTGTAGATTAG	1717	1
T-cells	AGCTCCTTCGTTGACA	1717	1
T-cells	AGCTCTCAGCTAGTCT	1717	1
T-cells	AGCTCTCAGTCAAGCG	1717	1
T-cells	AGCTCTCCACACCGCA	1717	1
T-cells	AGCTCTCCAGCTGCAC	1717	1
T-cells	AGCTCTCTCGCAAGCC	1717	1
T-cells	AGCTCTCTCGTTTGCC	1717	1
T-cells	AGCTTGAGTCGCTTCT	1717	1
T-cells	AGGCCACAGAGCTTCT	1717	1
T-cells	AGGCCACCAGTATCTG	1717	1
T-cells	AGGCCGTAGATCCTGT	1717	1
T-cells	AGGCCGTAGCGCTCCA	1717	1
T-cells	AGGCCGTAGGCAGTCA	1717	1
T-cells	AGGCCGTCATATACCG	1717	1
T-cells	AGGCCGTCATGACATC	1717	1
T-cells	AGGCCGTGTCTCGTTC	1717	1
T-cells	AGGGAGTCAAAGGCGT	1717	1
T-cells	AGGGAGTCAAGTCATC	1717	1
T-cells	AGGGAGTCAGGATCGA	1717	1
T-cells	AGGGAGTGTACATCCA	1717	1
T-cells	AGGGAGTGTGTTGGGA	1717	1
T-cells	AGGGATGAGCACGCCT	1717	1
T-cells	AGGGATGAGTTCGATC	1717	1
T-cells	AGGGATGGTTACAGAA	1717	1
T-cells	AGGGTGAAGGTGCTTT	1717	1
T-cells	AGGGTGACAAACGCGA	1717	1
T-cells	AGGGTGACAATCGAAA	1717	1
T-cells	AGGGTGACAATGAAAC	1717	1
T-cells	AGGGTGACACGAGAGT	1717	1
T-cells	AGGTCATAGAGACTTA	1717	1
T-cells	AGGTCATGTCGAGTTT	1717	1
T-cells	AGGTCATTCATCGATG	1717	1
T-cells	AGGTCCGCAATAAGCA	1717	1
T-cells	AGGTCCGCACAGAGGT	1717	1
T-cells	AGGTCCGGTAGCGTAG	1717	1
T-cells	AGTAGTCAGCGTAGTG	1717	1
T-cells	AGTAGTCAGTGCCATT	1717	1
T-cells	AGTAGTCGTGATGATA	1717	1
T-cells	AGTCTTTAGTCAATAG	1717	1
T-cells	AGTCTTTCAGCCACCA	1717	1
T-cells	AGTGAGGCAGCGATCC	1717	1
T-cells	AGTGGGAAGCCGCCTA	1717	1
T-cells	AGTGGGAAGGCCCTCA	1717	1
T-cells	AGTGGGAAGTACCGGA	1717	1
T-cells	AGTGGGAGTCAGAGGT	1717	1
T-cells	AGTGTCAAGGCTAGCA	1717	1
T-cells	AGTTGGTAGAGTACAT	1717	1
T-cells	AGTTGGTAGGCATTGG	1717	1
T-cells	AGTTGGTAGGGCTCTC	1717	1
T-cells	AGTTGGTAGTACATGA	1717	1
T-cells	AGTTGGTAGTGGGTTG	1717	1
T-cells	AGTTGGTCAGCTATTG	1717	1
T-cells	ATAACGCAGGGATGGG	1717	1
T-cells	ATAACGCCACAAGTAA	1717	1
T-cells	ATAACGCGTAGGCATG	1717	1
T-cells	ATAACGCGTCATCCCT	1717	1
T-cells	ATAACGCGTCTCCACT	1717	1
T-cells	ATAACGCTCCGAAGAG	1717	1
T-cells	ATAAGAGCATCGGTTA	1717	1
T-cells	ATAGACCAGCGGATCA	1717	1
T-cells	ATAGACCAGGCTAGAC	1717	1
T-cells	ATAGACCGTCGCTTTC	1717	1
T-cells	ATAGACCTCACAAACC	1717	1
T-cells	ATAGACCTCCAGTAGT	1717	1
T-cells	ATAGACCTCTCAACTT	1717	1
T-cells	ATCACGATCATGCTCC	1717	1
T-cells	ATCACGATCCATGAAC	1717	1
T-cells	ATCACGATCTATCCTA	1717	1
T-cells	ATCATCTAGACAGACC	1717	1
T-cells	ATCATCTAGTCGTTTG	1717	1
T-cells	ATCATCTGTCGTGGCT	1717	1
T-cells	ATCATCTGTGCAGTAG	1717	1
T-cells	ATCATCTGTTCAGCGC	1717	1
T-cells	ATCATGGAGCCCGAAA	1717	1
T-cells	ATCATGGCAGTTCATG	1717	1
T-cells	ATCATGGGTATGAAAC	1717	1
T-cells	ATCATGGGTCGCATCG	1717	1
T-cells	ATCATGGGTTGAGTTC	1717	1
T-cells	ATCATGGTCTCAACTT	1717	1
T-cells	ATCCACCAGGCTATCT	1717	1
T-cells	ATCCACCAGTCAAGCG	1717	1
T-cells	ATCCACCTCATGCTCC	1717	1
T-cells	ATCCGAAAGTATTGGA	1717	1
T-cells	ATCCGAACACAGCGTC	1717	1
T-cells	ATCCGAATCATTTGGG	1717	1
T-cells	ATCGAGTAGGTGCACA	1717	1
T-cells	ATCGAGTAGTAGGTGC	1717	1
T-cells	ATCTACTAGAGCTTCT	1717	1
T-cells	ATCTACTCAACACCTA	1717	1
T-cells	ATCTACTGTAGCGTGA	1717	1
T-cells	ATCTACTGTCCGCTGA	1717	1
T-cells	ATCTACTGTCTAAACC	1717	1
T-cells	ATCTGCCAGTGAACAT	1717	1
T-cells	ATCTGCCCACGTCAGC	1717	1
T-cells	ATCTGCCGTTTAGGAA	1717	1
T-cells	ATCTGCCTCAAGGCTT	1717	1
T-cells	ATCTGCCTCCCTTGTG	1717	1
T-cells	ATCTGCCTCGGCATCG	1717	1
T-cells	ATGAGGGAGTTTCCTT	1717	1
T-cells	ATGAGGGCACAGAGGT	1717	1
T-cells	ATGAGGGCATCGGGTC	1717	1
T-cells	ATGAGGGTCGGTCCGA	1717	1
T-cells	ATGAGGGTCTCAAGTG	1717	1
T-cells	ATGCGATAGCTGAAAT	1717	1
T-cells	ATGCGATCATTCGACA	1717	1
T-cells	ATGCGATGTACCGAGA	1717	1
T-cells	ATGTGTGAGCCGCCTA	1717	1
T-cells	ATGTGTGCAGTACACT	1717	1
T-cells	ATGTGTGGTTCGCTAA	1717	1
T-cells	ATGTGTGGTTGGTTTG	1717	1
T-cells	ATGTGTGTCGAATGCT	1717	1
T-cells	ATTACTCAGACAGACC	1717	1
T-cells	ATTACTCGTGAGTGAC	1717	1
T-cells	ATTATCCAGGTGCAAC	1717	1
T-cells	ATTATCCCAAGTTGTC	1717	1
T-cells	ATTATCCGTTACGACT	1717	1
T-cells	ATTATCCTCTCTGCTG	1717	1
T-cells	ATTCTACTCGAGAGCA	1717	1
T-cells	ATTGGACAGAGGTTGC	1717	1
T-cells	ATTGGACAGATCTGAA	1717	1
T-cells	ATTGGACAGCTAACTC	1717	1
T-cells	ATTGGACGTTACTGAC	1717	1
T-cells	ATTGGACTCCTAGTGA	1717	1
T-cells	ATTGGTGAGTAGCGGT	1717	1
T-cells	ATTGGTGCAAAGTCAA	1717	1
T-cells	ATTGGTGTCTCTAAGG	1717	1
T-cells	ATTTCTGGTGTGACCC	1717	1
T-cells	ATTTCTGTCTCCCTGA	1717	1
T-cells	CAACCTCAGAGCTTCT	1717	1
T-cells	CAACCTCCAATGTAAG	1717	1
T-cells	CAACCTCTCGATCCCT	1717	1
T-cells	CAACTAGGTGAGTATA	1717	1
T-cells	CAACTAGGTGGTACAG	1717	1
T-cells	CAACTAGTCCATGCTC	1717	1
T-cells	CAAGAAAAGACACTAA	1717	1
T-cells	CAAGAAACAAGACACG	1717	1
T-cells	CAAGAAACAAGCGTAG	1717	1
T-cells	CAAGAAAGTAGCTGCC	1717	1
T-cells	CAAGGCCCACATGACT	1717	1
T-cells	CAAGGCCGTGCAGACA	1717	1
T-cells	CAAGGCCTCACAGGCC	1717	1
T-cells	CAAGGCCTCCAGGGCT	1717	1
T-cells	CAAGTTGAGGACAGCT	1717	1
T-cells	CAAGTTGCACATGGGA	1717	1
T-cells	CAAGTTGTCGGCGCAT	1717	1
T-cells	CAAGTTGTCTGCAGTA	1717	1
T-cells	CACAAACAGCCAGTTT	1717	1
T-cells	CACAAACCAAACTGTC	1717	1
T-cells	CACAAACGTCAATACC	1717	1
T-cells	CACACAACAGGGTACA	1717	1
T-cells	CACACAAGTCTAGCGC	1717	1
T-cells	CACACAATCACCTCGT	1717	1
T-cells	CACACAATCCGTCATC	1717	1
T-cells	CACACAATCGATGAGG	1717	1
T-cells	CACACAATCGGTCCGA	1717	1
T-cells	CACACAATCGTACCGG	1717	1
T-cells	CACACCTAGAAGGCCT	1717	1
T-cells	CACACCTGTAGCTGCC	1717	1
T-cells	CACACCTTCAATACCG	1717	1
T-cells	CACACCTTCTGTTTGT	1717	1
T-cells	CACACTCAGATTACCC	1717	1
T-cells	CACACTCTCGCCGTGA	1717	1
T-cells	CACAGGCCAAGGGTCA	1717	1
T-cells	CACAGGCCATGACATC	1717	1
T-cells	CACAGTAAGAGAGCTC	1717	1
T-cells	CACAGTACACTGTGTA	1717	1
T-cells	CACAGTACATTAACCG	1717	1
T-cells	CACAGTATCCATGAGT	1717	1
T-cells	CACAGTATCCTAGAAC	1717	1
T-cells	CACAGTATCTTGAGGT	1717	1
T-cells	CACATAGCAATGGTCT	1717	1
T-cells	CACATAGGTAGTACCT	1717	1
T-cells	CACATAGGTATCGCAT	1717	1
T-cells	CACATTTAGCCGATTT	1717	1
T-cells	CACATTTCAATAAGCA	1717	1
T-cells	CACATTTGTAGCTAAA	1717	1
T-cells	CACATTTGTTTGTTTC	1717	1
T-cells	CACCACTAGTCGAGTG	1717	1
T-cells	CACCACTAGTTAGCGG	1717	1
T-cells	CACCACTGTAACGACG	1717	1
T-cells	CACCACTTCCAGAGGA	1717	1
T-cells	CACCAGGCAGTATCTG	1717	1
T-cells	CACCAGGCATCTGGTA	1717	1
T-cells	CACCAGGCATGGTCAT	1717	1
T-cells	CACCTTGAGGTGCTTT	1717	1
T-cells	CACCTTGTCTTACCTA	1717	1
T-cells	CACTCCAAGATCGATA	1717	1
T-cells	CACTCCACACGAAAGC	1717	1
T-cells	CACTCCAGTGCAGGTA	1717	1
T-cells	CAGAATCAGTTAGGTA	1717	1
T-cells	CAGAATCCAAGGCTCC	1717	1
T-cells	CAGAATCTCCACGCAG	1717	1
T-cells	CAGAGAGAGGGCTCTC	1717	1
T-cells	CAGAGAGAGTTCCACA	1717	1
T-cells	CAGAGAGGTCAACTGT	1717	1
T-cells	CAGATCAAGAGGACGG	1717	1
T-cells	CAGATCAAGGCTATCT	1717	1
T-cells	CAGATCACACGACTCG	1717	1
T-cells	CAGATCAGTCCAGTGC	1717	1
T-cells	CAGCAGCAGTCTCAAC	1717	1
T-cells	CAGCAGCAGTGTGAAT	1717	1
T-cells	CAGCAGCCAACACCTA	1717	1
T-cells	CAGCATAAGTGGTAGC	1717	1
T-cells	CAGCATATCAGTGTTG	1717	1
T-cells	CAGCATATCCTCGCAT	1717	1
T-cells	CAGCCGAAGCTACCTA	1717	1
T-cells	CAGCCGAGTAAGAGAG	1717	1
T-cells	CAGCCGAGTATCAGTC	1717	1
T-cells	CAGCCGATCTAGAGTC	1717	1
T-cells	CAGCGACAGGCTAGGT	1717	1
T-cells	CAGCGACGTCATATGC	1717	1
T-cells	CAGCGACGTCTAACGT	1717	1
T-cells	CAGCGACTCGCGCCAA	1717	1
T-cells	CAGCGACTCGTCCGTT	1717	1
T-cells	CAGCTAAAGGCACATG	1717	1
T-cells	CAGCTAAAGTCACGCC	1717	1
T-cells	CAGCTAATCTCGTATT	1717	1
T-cells	CAGCTGGCAAATACAG	1717	1
T-cells	CAGGTGCGTCTTGATG	1717	1
T-cells	CAGGTGCGTTTGACTG	1717	1
T-cells	CAGTAACGTCACTGGC	1717	1
T-cells	CAGTAACTCGTTTGCC	1717	1
T-cells	CAGTCCTCAGGAACGT	1717	1
T-cells	CAGTCCTGTCCGTCAG	1717	1
T-cells	CAGTCCTTCTCGCATC	1717	1
T-cells	CATATGGAGGGTATCG	1717	1
T-cells	CATATGGCAGCTCGCA	1717	1
T-cells	CATATGGGTCTGCAAT	1717	1
T-cells	CATATTCAGGAGCGAG	1717	1
T-cells	CATATTCTCATTCACT	1717	1
T-cells	CATCAAGTCGGAGCAA	1717	1
T-cells	CATCAGAAGATCGATA	1717	1
T-cells	CATCAGAGTACCCAAT	1717	1
T-cells	CATCCACCAGACGTAG	1717	1
T-cells	CATCCACCAGTATGCT	1717	1
T-cells	CATCCACGTGGTGTAG	1717	1
T-cells	CATCCACTCAGATAAG	1717	1
T-cells	CATCCACTCCCAACGG	1717	1
T-cells	CATCCACTCCGCTGTT	1717	1
T-cells	CATCCACTCGTTTATC	1717	1
T-cells	CATCGAACAGTAACGG	1717	1
T-cells	CATCGAACATGTTGAC	1717	1
T-cells	CATCGAAGTACCAGTT	1717	1
T-cells	CATCGAATCAGTGCAT	1717	1
T-cells	CATCGGGGTTGTGGCC	1717	1
T-cells	CATGACAAGACAAAGG	1717	1
T-cells	CATGACACAGGCGATA	1717	1
T-cells	CATGACAGTAGCGTAG	1717	1
T-cells	CATGACAGTCTTGATG	1717	1
T-cells	CATGACAGTGTCCTCT	1717	1
T-cells	CATGACATCAAGGTAA	1717	1
T-cells	CATGCCTAGAGGTAGA	1717	1
T-cells	CATGCCTCAATGAAAC	1717	1
T-cells	CATGCCTCACAGCGTC	1717	1
T-cells	CATGCCTCACGAGAGT	1717	1
T-cells	CATGCCTCAGATTGCT	1717	1
T-cells	CATGCCTGTCTAGAGG	1717	1
T-cells	CATGCCTGTCTCAACA	1717	1
T-cells	CATGGCGAGCGAAGGG	1717	1
T-cells	CATGGCGCATCCAACA	1717	1
T-cells	CATGGCGCATTGCGGC	1717	1
T-cells	CATGGCGGTGTCTGAT	1717	1
T-cells	CATTATCAGTACCGGA	1717	1
T-cells	CATTATCCAGCCTGTG	1717	1
T-cells	CATTATCTCTAGAGTC	1717	1
T-cells	CATTCGCCACCATGTA	1717	1
T-cells	CATTCGCGTACCGGCT	1717	1
T-cells	CATTCGCTCACTGGGC	1717	1
T-cells	CCAATCCAGGATGCGT	1717	1
T-cells	CCAATCCGTATCAGTC	1717	1
T-cells	CCAATCCTCACGAAGG	1717	1
T-cells	CCAATCCTCAGTTTGG	1717	1
T-cells	CCACCTAAGACTAGAT	1717	1
T-cells	CCACCTAAGCCAGTAG	1717	1
T-cells	CCACCTATCAATCTCT	1717	1
T-cells	CCACCTATCTGGTATG	1717	1
T-cells	CCACGGAAGACTTTCG	1717	1
T-cells	CCACGGAAGCAACGGT	1717	1
T-cells	CCACGGAAGGAGTTTA	1717	1
T-cells	CCACGGAAGTACTTGC	1717	1
T-cells	CCACGGACATCATCCC	1717	1
T-cells	CCACTACAGGACATTA	1717	1
T-cells	CCACTACGTAAGGGAA	1717	1
T-cells	CCACTACGTCTAAAGA	1717	1
T-cells	CCAGCGAAGATCTGAA	1717	1
T-cells	CCAGCGAAGCAGCGTA	1717	1
T-cells	CCAGCGACAGACAGGT	1717	1
T-cells	CCAGCGACAGCTGTAT	1717	1
T-cells	CCAGCGACAGTTTACG	1717	1
T-cells	CCAGCGAGTAACGCGA	1717	1
T-cells	CCAGCGAGTCCAAGTT	1717	1
T-cells	CCAGCGATCGCGATCG	1717	1
T-cells	CCAGCGATCTAACCGA	1717	1
T-cells	CCATGTCCACCACCAG	1717	1
T-cells	CCATGTCCATGTAGTC	1717	1
T-cells	CCATGTCGTTCAACCA	1717	1
T-cells	CCATGTCGTTTCGCTC	1717	1
T-cells	CCATTCGCACCAACCG	1717	1
T-cells	CCATTCGGTAGCTCCG	1717	1
T-cells	CCATTCGGTCCGCTGA	1717	1
T-cells	CCATTCGTCAAACCAC	1717	1
T-cells	CCCAATCCAGCCTTTC	1717	1
T-cells	CCCAATCTCTGATTCT	1717	1
T-cells	CCCTCCTAGATATGGT	1717	1
T-cells	CCCTCCTCAAATTGCC	1717	1
T-cells	CCCTCCTGTCCGCTGA	1717	1
T-cells	CCCTCCTTCCACGCAG	1717	1
T-cells	CCCTCCTTCCACTGGG	1717	1
T-cells	CCGGGATAGAGAGCTC	1717	1
T-cells	CCGGGATAGGTTCCTA	1717	1
T-cells	CCGGGATCATCGGTTA	1717	1
T-cells	CCGGTAGCATACTCTT	1717	1
T-cells	CCGGTAGGTAAACCTC	1717	1
T-cells	CCGGTAGGTAATCGTC	1717	1
T-cells	CCGGTAGGTCTAAAGA	1717	1
T-cells	CCGTACTCACCGAAAG	1717	1
T-cells	CCGTACTCATGCCCGA	1717	1
T-cells	CCGTACTGTCCTCTTG	1717	1
T-cells	CCGTACTGTTAAGGGC	1717	1
T-cells	CCGTACTTCAGCTCGG	1717	1
T-cells	CCGTGGACATCGGACC	1717	1
T-cells	CCGTGGAGTAGCTGCC	1717	1
T-cells	CCGTTCAAGATGGGTC	1717	1
T-cells	CCGTTCACACGAAAGC	1717	1
T-cells	CCGTTCACACTTCTGC	1717	1
T-cells	CCGTTCACAGCCTTTC	1717	1
T-cells	CCGTTCAGTCTGCGGT	1717	1
T-cells	CCGTTCAGTTCGTGAT	1717	1
T-cells	CCGTTCATCATGCAAC	1717	1
T-cells	CCTAAAGCATTGCGGC	1717	1
T-cells	CCTAAAGGTCTAAACC	1717	1
T-cells	CCTAAAGTCTGCCCTA	1717	1
T-cells	CCTACCAAGATACACA	1717	1
T-cells	CCTACCAAGTTGAGTA	1717	1
T-cells	CCTACCACAGCTGTTA	1717	1
T-cells	CCTACCAGTCGAGATG	1717	1
T-cells	CCTACCAGTTCATGGT	1717	1
T-cells	CCTAGCTAGATGTCGG	1717	1
T-cells	CCTAGCTAGCCAACAG	1717	1
T-cells	CCTAGCTAGTCCGTAT	1717	1
T-cells	CCTAGCTCATACTACG	1717	1
T-cells	CCTAGCTTCGCGATCG	1717	1
T-cells	CCTCAGTAGTACGTAA	1717	1
T-cells	CCTCAGTCAAGGCTCC	1717	1
T-cells	CCTCAGTGTATAATGG	1717	1
T-cells	CCTCAGTGTCCGTTAA	1717	1
T-cells	CCTCTGAAGACTCGGA	1717	1
T-cells	CCTCTGAGTCCAGTTA	1717	1
T-cells	CCTCTGAGTCGCTTCT	1717	1
T-cells	CCTCTGATCGCAGGCT	1717	1
T-cells	CCTTACGGTGTAACGG	1717	1
T-cells	CCTTACGGTTATGCGT	1717	1
T-cells	CCTTCCCGTGTGGCTC	1717	1
T-cells	CCTTCCCTCCTTAATC	1717	1
T-cells	CCTTCCCTCCTTTCTC	1717	1
T-cells	CCTTCCCTCGTTGCCT	1717	1
T-cells	CCTTCGAAGCCCGAAA	1717	1
T-cells	CCTTCGAAGGCTAGCA	1717	1
T-cells	CCTTCGAGTAGCGCAA	1717	1
T-cells	CCTTCGAGTTCCCGAG	1717	1
T-cells	CCTTCGATCTGCAGTA	1717	1
T-cells	CGAATGTCAACACCCG	1717	1
T-cells	CGAATGTCAACTGCTA	1717	1
T-cells	CGAATGTCATATGAGA	1717	1
T-cells	CGAATGTGTCGGCTCA	1717	1
T-cells	CGAATGTTCTATCCCG	1717	1
T-cells	CGACCTTAGGCCCGTT	1717	1
T-cells	CGACCTTCAAAGCGGT	1717	1
T-cells	CGACCTTCAACTGCTA	1717	1
T-cells	CGACCTTCAGGAATGC	1717	1
T-cells	CGACCTTTCATCTGTT	1717	1
T-cells	CGACTTCAGATGTTAG	1717	1
T-cells	CGACTTCGTCACCCAG	1717	1
T-cells	CGACTTCGTTCTCATT	1717	1
T-cells	CGACTTCGTTGGTAAA	1717	1
T-cells	CGACTTCTCTCGTTTA	1717	1
T-cells	CGAGAAGCAGTTTACG	1717	1
T-cells	CGAGAAGCATATACGC	1717	1
T-cells	CGAGAAGGTGTCTGAT	1717	1
T-cells	CGAGCACGTATTAGCC	1717	1
T-cells	CGAGCACTCGTAGGAG	1717	1
T-cells	CGAGCCAAGCTACCTA	1717	1
T-cells	CGAGCCAAGCTCAACT	1717	1
T-cells	CGAGCCAAGTCGTTTG	1717	1
T-cells	CGAGCCATCAATACCG	1717	1
T-cells	CGAGCCATCGATCCCT	1717	1
T-cells	CGATCGGAGTTATCGC	1717	1
T-cells	CGATCGGCAAGCTGAG	1717	1
T-cells	CGATCGGGTGAGTATA	1717	1
T-cells	CGATCGGTCTGCCAGG	1717	1
T-cells	CGATGGCAGAGGTTGC	1717	1
T-cells	CGATGGCAGGAATGGA	1717	1
T-cells	CGATGGCCATGGAATA	1717	1
T-cells	CGATGGCTCAGTTTGG	1717	1
T-cells	CGATGGCTCCTAGGGC	1717	1
T-cells	CGATGTACACGAGAGT	1717	1
T-cells	CGATGTAGTCTAACGT	1717	1
T-cells	CGATGTATCAGGTAAA	1717	1
T-cells	CGATGTATCCACTGGG	1717	1
T-cells	CGATGTATCCGCATCT	1717	1
T-cells	CGATTGAAGCTCCTCT	1717	1
T-cells	CGATTGAAGGCAAAGA	1717	1
T-cells	CGATTGAAGTCAAGCG	1717	1
T-cells	CGATTGAGTGGGTATG	1717	1
T-cells	CGATTGATCATTGCGA	1717	1
T-cells	CGATTGATCTTAGCCC	1717	1
T-cells	CGCCAAGAGCGACGTA	1717	1
T-cells	CGCCAAGGTACTTAGC	1717	1
T-cells	CGCCAAGGTCCGCTGA	1717	1
T-cells	CGCCAAGGTGCCTGTG	1717	1
T-cells	CGCCAAGTCCGCAGTG	1717	1
T-cells	CGCCAAGTCGCGATCG	1717	1
T-cells	CGCGGTAGTATATGAG	1717	1
T-cells	CGCGGTAGTCATATGC	1717	1
T-cells	CGCGTTTAGCAATCTC	1717	1
T-cells	CGCGTTTGTGTGGTTT	1717	1
T-cells	CGCGTTTTCGCCATAA	1717	1
T-cells	CGCTATCCACCATGTA	1717	1
T-cells	CGCTATCCAGGACGTA	1717	1
T-cells	CGCTATCTCAGCACAT	1717	1
T-cells	CGCTATCTCTTATCTG	1717	1
T-cells	CGCTGGAAGGCCCTCA	1717	1
T-cells	CGCTGGAAGTGGGTTG	1717	1
T-cells	CGCTGGAAGTGTACGG	1717	1
T-cells	CGCTGGAGTAATAGCA	1717	1
T-cells	CGCTGGAGTCGAGATG	1717	1
T-cells	CGCTGGAGTGACCAAG	1717	1
T-cells	CGCTGGAGTTGTCTTT	1717	1
T-cells	CGCTTCAAGGTGTGGT	1717	1
T-cells	CGCTTCACAAGCGTAG	1717	1
T-cells	CGCTTCACATGGAATA	1717	1
T-cells	CGCTTCAGTCCTCTTG	1717	1
T-cells	CGCTTCAGTCTAGTGT	1717	1
T-cells	CGCTTCAGTGCCTGGT	1717	1
T-cells	CGCTTCAGTGCCTTGG	1717	1
T-cells	CGGACACAGCCTTGAT	1717	1
T-cells	CGGACACCAGATTGCT	1717	1
T-cells	CGGACACGTCGTCTTC	1717	1
T-cells	CGGACACGTGCCTGGT	1717	1
T-cells	CGGACGTGTACTTCTT	1717	1
T-cells	CGGACGTGTCGACTGC	1717	1
T-cells	CGGACGTGTTACGCGC	1717	1
T-cells	CGGACGTGTTTCCACC	1717	1
T-cells	CGGACGTTCACCATAG	1717	1
T-cells	CGGACTGAGATCTGCT	1717	1
T-cells	CGGACTGGTCCGAACC	1717	1
T-cells	CGGACTGGTCGCGAAA	1717	1
T-cells	CGGACTGGTGTGTGCC	1717	1
T-cells	CGGACTGTCCAAAGTC	1717	1
T-cells	CGGACTGTCTCCCTGA	1717	1
T-cells	CGGACTGTCTGCAGTA	1717	1
T-cells	CGGAGCTAGCGCTTAT	1717	1
T-cells	CGGAGCTCACGAAGCA	1717	1
T-cells	CGGAGCTGTAACGTTC	1717	1
T-cells	CGGAGCTTCAACCATG	1717	1
T-cells	CGGAGCTTCGAGAACG	1717	1
T-cells	CGGAGTCGTAGCTAAA	1717	1
T-cells	CGGCTAGTCAAAGTAG	1717	1
T-cells	CGGCTAGTCGCAAACT	1717	1
T-cells	CGGGTCAAGAATTGTG	1717	1
T-cells	CGGGTCACACCGAAAG	1717	1
T-cells	CGGGTCACAGATTGCT	1717	1
T-cells	CGGGTCAGTCAATGTC	1717	1
T-cells	CGGGTCATCGTGGGAA	1717	1
T-cells	CGGTTAAAGGCACATG	1717	1
T-cells	CGGTTAACAGTAACGG	1717	1
T-cells	CGTAGCGAGAATAGGG	1717	1
T-cells	CGTAGCGCACAGGCCT	1717	1
T-cells	CGTAGCGCACAGTCGC	1717	1
T-cells	CGTAGCGCAGGACCCT	1717	1
T-cells	CGTAGCGGTAACGCGA	1717	1
T-cells	CGTAGCGTCAGCACAT	1717	1
T-cells	CGTAGCGTCTGCGACG	1717	1
T-cells	CGTAGGCAGTACTTGC	1717	1
T-cells	CGTAGGCCATCACCCT	1717	1
T-cells	CGTAGGCGTACAGCAG	1717	1
T-cells	CGTCACTAGATGTTAG	1717	1
T-cells	CGTCACTTCTCCGGTT	1717	1
T-cells	CGTCAGGAGCGTCTAT	1717	1
T-cells	CGTCAGGAGGCTAGCA	1717	1
T-cells	CGTCAGGGTCGTGGCT	1717	1
T-cells	CGTCCATCAATCAGAA	1717	1
T-cells	CGTCCATGTTACTGAC	1717	1
T-cells	CGTCCATTCTTGTACT	1717	1
T-cells	CGTCTACAGGGTATCG	1717	1
T-cells	CGTCTACTCAGTTGAC	1717	1
T-cells	CGTCTACTCGTTACGA	1717	1
T-cells	CGTCTACTCTACTCAT	1717	1
T-cells	CGTGAGCCACGGACAA	1717	1
T-cells	CGTGTAACAGCTCGAC	1717	1
T-cells	CGTGTAACAGTTCCCT	1717	1
T-cells	CGTGTAAGTAAGAGAG	1717	1
T-cells	CGTGTAAGTAAGTAGT	1717	1
T-cells	CGTGTAATCGGTGTTA	1717	1
T-cells	CGTGTCTAGTTCCACA	1717	1
T-cells	CGTGTCTCAGCCTTTC	1717	1
T-cells	CGTGTCTCATTTGCTT	1717	1
T-cells	CGTGTCTGTTGTGGCC	1717	1
T-cells	CGTTAGACAATTCCTT	1717	1
T-cells	CGTTAGATCAATAAGG	1717	1
T-cells	CGTTAGATCCCTAACC	1717	1
T-cells	CGTTCTGAGACTAAGT	1717	1
T-cells	CGTTCTGAGTGAACGC	1717	1
T-cells	CGTTCTGGTAAATGTG	1717	1
T-cells	CGTTCTGGTAGCTCCG	1717	1
T-cells	CGTTCTGGTCAGAGGT	1717	1
T-cells	CGTTCTGTCGTCCGTT	1717	1
T-cells	CGTTGGGCACATTCGA	1717	1
T-cells	CGTTGGGCATCGTCGG	1717	1
T-cells	CTAACTTCAATAACGA	1717	1
T-cells	CTAACTTCACCTGGTG	1717	1
T-cells	CTAACTTCATGGAATA	1717	1
T-cells	CTAACTTCATGGATGG	1717	1
T-cells	CTAACTTGTCTAAACC	1717	1
T-cells	CTAACTTGTCTCATCC	1717	1
T-cells	CTAACTTTCGAACTGT	1717	1
T-cells	CTAACTTTCTTGAGAC	1717	1
T-cells	CTAAGACCAATAGCGG	1717	1
T-cells	CTAAGACCATAGTAAG	1717	1
T-cells	CTAAGACGTCTCTTAT	1717	1
T-cells	CTAAGACGTTCGAATC	1717	1
T-cells	CTAAGACTCGGCGCTA	1717	1
T-cells	CTAATGGGTATGGTTC	1717	1
T-cells	CTAATGGTCTGTCCGT	1717	1
T-cells	CTACACCCAACACCCG	1717	1
T-cells	CTACACCCAATGAAAC	1717	1
T-cells	CTACACCCATAACCTG	1717	1
T-cells	CTACACCGTGTCCTCT	1717	1
T-cells	CTACATTCACATTCGA	1717	1
T-cells	CTACATTCACTTGGAT	1717	1
T-cells	CTACATTCAGGCTCAC	1717	1
T-cells	CTACATTGTCAACATC	1717	1
T-cells	CTACATTTCAATCTCT	1717	1
T-cells	CTACCCAAGCACCGCT	1717	1
T-cells	CTACCCACACCGCTAG	1717	1
T-cells	CTACCCACATCCGGGT	1717	1
T-cells	CTACCCAGTCCGAACC	1717	1
T-cells	CTACCCAGTCTAGCCG	1717	1
T-cells	CTACCCAGTCTCAACA	1717	1
T-cells	CTACGTCAGGCGACAT	1717	1
T-cells	CTACGTCCAAATCCGT	1717	1
T-cells	CTACGTCCAAGCGTAG	1717	1
T-cells	CTACGTCTCATAGCAC	1717	1
T-cells	CTAGAGTAGTTCGCGC	1717	1
T-cells	CTAGAGTCAGCTGCAC	1717	1
T-cells	CTAGAGTGTGTTAAGA	1717	1
T-cells	CTAGAGTGTTCAGTAC	1717	1
T-cells	CTAGAGTTCAGGTAAA	1717	1
T-cells	CTAGAGTTCCTTTCTC	1717	1
T-cells	CTAGAGTTCTCGAGTA	1717	1
T-cells	CTAGCCTCACCCATTC	1717	1
T-cells	CTAGCCTCAGGTCTCG	1717	1
T-cells	CTAGTGAAGAAGAAGC	1717	1
T-cells	CTAGTGAGTTCGAATC	1717	1
T-cells	CTAGTGATCATCATTC	1717	1
T-cells	CTAGTGATCGTAGGTT	1717	1
T-cells	CTCACACGTGGTACAG	1717	1
T-cells	CTCAGAATCTGTCTAT	1717	1
T-cells	CTCATTAGTACCGCTG	1717	1
T-cells	CTCATTAGTCTCTCGT	1717	1
T-cells	CTCATTAGTGGGTATG	1717	1
T-cells	CTCCTAGCACGAGAGT	1717	1
T-cells	CTCCTAGCATTCACTT	1717	1
T-cells	CTCCTAGGTAGCGCTC	1717	1
T-cells	CTCCTAGGTAGTAGTA	1717	1
T-cells	CTCCTAGGTTAAGATG	1717	1
T-cells	CTCGAAAAGAGAACAG	1717	1
T-cells	CTCGAAACATTAACCG	1717	1
T-cells	CTCGAAAGTATCTGCA	1717	1
T-cells	CTCGAAATCATAACCG	1717	1
T-cells	CTCGAAATCCGTCAAA	1717	1
T-cells	CTCGAGGCACTTCTGC	1717	1
T-cells	CTCGAGGCATTACCTT	1717	1
T-cells	CTCGAGGTCCGAAGAG	1717	1
T-cells	CTCGGAGAGACTAAGT	1717	1
T-cells	CTCGGAGAGATCCTGT	1717	1
T-cells	CTCGGAGAGTTCGCAT	1717	1
T-cells	CTCGGAGCAGTCAGAG	1717	1
T-cells	CTCGGGAAGTCAATAG	1717	1
T-cells	CTCGGGATCGGGAGTA	1717	1
T-cells	CTCGTACAGATCGGGT	1717	1
T-cells	CTCGTACAGCGAAGGG	1717	1
T-cells	CTCGTACCAATGTAAG	1717	1
T-cells	CTCGTACCAATTCCTT	1717	1
T-cells	CTCGTACCAGCGATCC	1717	1
T-cells	CTCGTACCAGGTGCCT	1717	1
T-cells	CTCGTACCATGCCCGA	1717	1
T-cells	CTCGTACGTATCAGTC	1717	1
T-cells	CTCGTACGTCTAACGT	1717	1
T-cells	CTCGTACTCGACCAGC	1717	1
T-cells	CTCGTACTCTTCCTTC	1717	1
T-cells	CTCGTCAAGGGTTTCT	1717	1
T-cells	CTCGTCAGTTCGTGAT	1717	1
T-cells	CTCGTCATCAGCGATT	1717	1
T-cells	CTCTAATAGAATTCCC	1717	1
T-cells	CTCTAATAGAGTGAGA	1717	1
T-cells	CTCTAATGTGATGTGG	1717	1
T-cells	CTCTAATTCGTATCAG	1717	1
T-cells	CTCTAATTCTCAACTT	1717	1
T-cells	CTCTACGAGTGAATTG	1717	1
T-cells	CTCTACGCACCAGATT	1717	1
T-cells	CTCTACGGTTGCGCAC	1717	1
T-cells	CTCTACGTCAACACCA	1717	1
T-cells	CTCTGGTCAGTATGCT	1717	1
T-cells	CTCTGGTGTCGAAAGC	1717	1
T-cells	CTCTGGTGTCTGCAAT	1717	1
T-cells	CTCTGGTTCTGCGTAA	1717	1
T-cells	CTGAAACTCACCGGGT	1717	1
T-cells	CTGAAACTCTGCGACG	1717	1
T-cells	CTGAAGTAGTGACTCT	1717	1
T-cells	CTGAAGTCACACCGAC	1717	1
T-cells	CTGAAGTCACTGTGTA	1717	1
T-cells	CTGAAGTGTGTCAATC	1717	1
T-cells	CTGAAGTTCCGGGTGT	1717	1
T-cells	CTGAAGTTCGGTCCGA	1717	1
T-cells	CTGAAGTTCGTCTGCT	1717	1
T-cells	CTGATAGTCTGCAGTA	1717	1
T-cells	CTGATAGTCTGGCGTG	1717	1
T-cells	CTGATCCAGCCATCGC	1717	1
T-cells	CTGATCCCACCTGGTG	1717	1
T-cells	CTGATCCCATGCCCGA	1717	1
T-cells	CTGATCCGTACTCTCC	1717	1
T-cells	CTGATCCTCCAAATGC	1717	1
T-cells	CTGATCCTCTTAACCT	1717	1
T-cells	CTGCCTAAGCCAACAG	1717	1
T-cells	CTGCCTACAATCTGCA	1717	1
T-cells	CTGCCTACAGCTCGCA	1717	1
T-cells	CTGCCTAGTAAGAGGA	1717	1
T-cells	CTGCGGAAGCCTATGT	1717	1
T-cells	CTGCGGAAGCGAAGGG	1717	1
T-cells	CTGCGGATCTTGAGGT	1717	1
T-cells	CTGCTGTCACGTAAGG	1717	1
T-cells	CTGCTGTCAGCTGCAC	1717	1
T-cells	CTGCTGTGTGGAAAGA	1717	1
T-cells	CTGCTGTTCCTCAATT	1717	1
T-cells	CTGCTGTTCTATGTGG	1717	1
T-cells	CTGGTCTAGCGGATCA	1717	1
T-cells	CTGGTCTCACCTCGGA	1717	1
T-cells	CTGGTCTGTTCCACAA	1717	1
T-cells	CTGGTCTTCGCCGTGA	1717	1
T-cells	CTGTGCTAGAAGGCCT	1717	1
T-cells	CTGTGCTCACATTTCT	1717	1
T-cells	CTGTGCTCAGTCTTCC	1717	1
T-cells	CTGTGCTCATGTTCCC	1717	1
T-cells	CTGTGCTGTCCTGCTT	1717	1
T-cells	CTGTGCTGTGGCTCCA	1717	1
T-cells	CTGTGCTGTTTAGGAA	1717	1
T-cells	CTGTGCTTCACAATGC	1717	1
T-cells	CTGTGCTTCCACGCAG	1717	1
T-cells	CTGTGCTTCTCAAGTG	1717	1
T-cells	CTGTTTAAGCAGGTCA	1717	1
T-cells	CTGTTTACAGCTGCAC	1717	1
T-cells	CTGTTTATCGGATGTT	1717	1
T-cells	CTTAACTTCGTACCGG	1717	1
T-cells	CTTACCGGTAAATGTG	1717	1
T-cells	CTTAGGAAGATCGATA	1717	1
T-cells	CTTAGGAAGCTAGCCC	1717	1
T-cells	CTTAGGACAATCGGTT	1717	1
T-cells	CTTCTCTCAGCCTTGG	1717	1
T-cells	CTTTGCGCACATTAGC	1717	1
T-cells	CTTTGCGCACCAACCG	1717	1
T-cells	CTTTGCGCACCACGTG	1717	1
T-cells	CTTTGCGGTCCGTTAA	1717	1
T-cells	CTTTGCGTCACCGGGT	1717	1
T-cells	CTTTGCGTCTTACCTA	1717	1
T-cells	GAAACTCCAAGAAGAG	1717	1
T-cells	GAAACTCGTCCGAGTC	1717	1
T-cells	GAAATGAGTACGAAAT	1717	1
T-cells	GAAATGAGTATCTGCA	1717	1
T-cells	GAACATCAGCGGATCA	1717	1
T-cells	GAACATCAGGACACCA	1717	1
T-cells	GAACATCCACATGACT	1717	1
T-cells	GAACATCGTCGAGATG	1717	1
T-cells	GAACCTAAGAGCCTAG	1717	1
T-cells	GAACCTAAGCTCCTCT	1717	1
T-cells	GAACCTATCAAACAAG	1717	1
T-cells	GAACCTATCCTGCCAT	1717	1
T-cells	GAACCTATCTCGGACG	1717	1
T-cells	GAACGGACAATCTACG	1717	1
T-cells	GAACGGAGTGCGATAG	1717	1
T-cells	GAACGGAGTTGAACTC	1717	1
T-cells	GAACGGATCCAGTATG	1717	1
T-cells	GAACGGATCCTGCTTG	1717	1
T-cells	GAACGGATCTGCTTGC	1717	1
T-cells	GAAGCAGAGCCGCCTA	1717	1
T-cells	GAAGCAGGTACAGTGG	1717	1
T-cells	GAATAAGAGCTTTGGT	1717	1
T-cells	GAATAAGGTCCGTTAA	1717	1
T-cells	GAATAAGTCCAGTAGT	1717	1
T-cells	GAATAAGTCTAAGCCA	1717	1
T-cells	GAATGAAAGTGGCACA	1717	1
T-cells	GAATGAACAAAGGCGT	1717	1
T-cells	GACACGCCATGTCGAT	1717	1
T-cells	GACACGCTCAATCTCT	1717	1
T-cells	GACACGCTCGGTCTAA	1717	1
T-cells	GACAGAGAGCGATATA	1717	1
T-cells	GACAGAGCAAATTGCC	1717	1
T-cells	GACAGAGCACCCATGG	1717	1
T-cells	GACAGAGCACGGCTAC	1717	1
T-cells	GACAGAGGTAGAGTGC	1717	1
T-cells	GACAGAGTCAGAGCTT	1717	1
T-cells	GACAGAGTCAGATAAG	1717	1
T-cells	GACAGAGTCTAACGGT	1717	1
T-cells	GACCAATCAAGCCGTC	1717	1
T-cells	GACCAATTCCGCAGTG	1717	1
T-cells	GACCTGGAGGCTCATT	1717	1
T-cells	GACCTGGGTAGGACAC	1717	1
T-cells	GACCTGGGTGCCTTGG	1717	1
T-cells	GACCTGGGTTCAACCA	1717	1
T-cells	GACGCGTAGAGAACAG	1717	1
T-cells	GACGCGTAGCGACGTA	1717	1
T-cells	GACGCGTCATCTGGTA	1717	1
T-cells	GACGCGTCATTACCTT	1717	1
T-cells	GACGGCTAGCCACCTG	1717	1
T-cells	GACGGCTAGCTAGTCT	1717	1
T-cells	GACGGCTGTACCAGTT	1717	1
T-cells	GACGGCTTCAAGATCC	1717	1
T-cells	GACGTGCAGCAATATG	1717	1
T-cells	GACGTGCGTGAGGGAG	1717	1
T-cells	GACGTGCTCGCACTCT	1717	1
T-cells	GACGTTAAGGACTGGT	1717	1
T-cells	GACGTTAAGTGGGATC	1717	1
T-cells	GACGTTAGTAGCAAAT	1717	1
T-cells	GACGTTAGTTCAGTAC	1717	1
T-cells	GACTAACAGCCGTCGT	1717	1
T-cells	GACTAACAGTGTGGCA	1717	1
T-cells	GACTAACCACACATGT	1717	1
T-cells	GACTAACCAGCATACT	1717	1
T-cells	GACTAACCATCCGTGG	1717	1
T-cells	GACTAACGTGAGCGAT	1717	1
T-cells	GACTAACTCTCCGGTT	1717	1
T-cells	GACTACAGTGGTACAG	1717	1
T-cells	GACTACATCAACCAAC	1717	1
T-cells	GACTGCGTCCAGAGGA	1717	1
T-cells	GAGCAGAAGCCCGAAA	1717	1
T-cells	GAGCAGAAGGCCATAG	1717	1
T-cells	GAGGTGAAGTCGATAA	1717	1
T-cells	GAGGTGACACTGAAGG	1717	1
T-cells	GAGGTGACAGGTCCAC	1717	1
T-cells	GAGGTGACATACAGCT	1717	1
T-cells	GAGGTGATCCTAAGTG	1717	1
T-cells	GAGTCCGAGAAACCGC	1717	1
T-cells	GAGTCCGTCCGCAGTG	1717	1
T-cells	GAGTCCGTCGGAAATA	1717	1
T-cells	GAGTCCGTCTTGCAAG	1717	1
T-cells	GATCAGTCAAGACACG	1717	1
T-cells	GATCAGTCAGGGTATG	1717	1
T-cells	GATCGCGAGTCGAGTG	1717	1
T-cells	GATCGCGAGTGGTAGC	1717	1
T-cells	GATCGCGCAATCAGAA	1717	1
T-cells	GATCGCGCAGTCAGCC	1717	1
T-cells	GATCGCGGTTACGCGC	1717	1
T-cells	GATCGCGTCATCTGCC	1717	1
T-cells	GATCGTAAGACGACGT	1717	1
T-cells	GATCGTAAGAGTTGGC	1717	1
T-cells	GATCGTAAGCCAGAAC	1717	1
T-cells	GATCGTAAGCCATCGC	1717	1
T-cells	GATCGTAGTGCGAAAC	1717	1
T-cells	GATCGTATCAGAGGTG	1717	1
T-cells	GATCTAGAGTACGATA	1717	1
T-cells	GATCTAGCACGGCGTT	1717	1
T-cells	GATCTAGCAGTATAAG	1717	1
T-cells	GATCTAGCATGGTAGG	1717	1
T-cells	GATCTAGGTAACGTTC	1717	1
T-cells	GATCTAGGTCTTGATG	1717	1
T-cells	GATGAAAGTAATAGCA	1717	1
T-cells	GATGAAAGTTCCGTCT	1717	1
T-cells	GATGAGGCACTTAACG	1717	1
T-cells	GATGCTAGTGCCTGTG	1717	1
T-cells	GATGCTATCCTGCAGG	1717	1
T-cells	GATGCTATCTACGAGT	1717	1
T-cells	GATTCAGAGCTATGCT	1717	1
T-cells	GATTCAGCAATCCAAC	1717	1
T-cells	GATTCAGCAATTCCTT	1717	1
T-cells	GATTCAGCACCTCGGA	1717	1
T-cells	GATTCAGTCGGAGCAA	1717	1
T-cells	GCAAACTCAACGATGG	1717	1
T-cells	GCAAACTGTCAGTGGA	1717	1
T-cells	GCAAACTGTCGGCACT	1717	1
T-cells	GCAATCAGTATATGGA	1717	1
T-cells	GCAATCAGTATGAATG	1717	1
T-cells	GCACATAAGCCTTGAT	1717	1
T-cells	GCACATAAGCGTTGCC	1717	1
T-cells	GCACATAAGGCGTACA	1717	1
T-cells	GCACATACAAGTAATG	1717	1
T-cells	GCACATAGTAAGAGAG	1717	1
T-cells	GCACATAGTAAGAGGA	1717	1
T-cells	GCACTCTGTCTGCCAG	1717	1
T-cells	GCAGCCAAGAAGGACA	1717	1
T-cells	GCAGCCAAGTGTTTGC	1717	1
T-cells	GCAGCCAAGTTTCCTT	1717	1
T-cells	GCAGCCAGTTAAAGAC	1717	1
T-cells	GCAGCCATCCAGGGCT	1717	1
T-cells	GCAGCCATCCCATTAT	1717	1
T-cells	GCAGCCATCCTTTCTC	1717	1
T-cells	GCAGCCATCTCCCTGA	1717	1
T-cells	GCAGTTAAGAACTCGG	1717	1
T-cells	GCAGTTACAAGCCGCT	1717	1
T-cells	GCAGTTATCTCTTATG	1717	1
T-cells	GCATACAAGTGTGGCA	1717	1
T-cells	GCATACAGTAGCTGCC	1717	1
T-cells	GCATACAGTGGAAAGA	1717	1
T-cells	GCATGATAGGGAACGG	1717	1
T-cells	GCATGATAGTGACTCT	1717	1
T-cells	GCATGATAGTTAACGA	1717	1
T-cells	GCATGATGTGTGAATA	1717	1
T-cells	GCATGATTCCGGCACA	1717	1
T-cells	GCATGCGCAAGTTAAG	1717	1
T-cells	GCATGCGCACGGTAGA	1717	1
T-cells	GCATGCGGTACTCTCC	1717	1
T-cells	GCATGCGTCATGCTCC	1717	1
T-cells	GCATGTAAGGATGGTC	1717	1
T-cells	GCATGTAAGGCAGGTT	1717	1
T-cells	GCATGTATCTACGAGT	1717	1
T-cells	GCCAAATAGGAATGGA	1717	1
T-cells	GCCAAATGTGTGTGCC	1717	1
T-cells	GCCAAATGTTACGTCA	1717	1
T-cells	GCCTCTAAGCGCTCCA	1717	1
T-cells	GCCTCTAAGTGGCACA	1717	1
T-cells	GCCTCTAGTCATGCAT	1717	1
T-cells	GCCTCTAGTCTGCGGT	1717	1
T-cells	GCCTCTATCTGTCTAT	1717	1
T-cells	GCGACCAGTATAGGGC	1717	1
T-cells	GCGACCAGTTATGTGC	1717	1
T-cells	GCGACCATCATTCACT	1717	1
T-cells	GCGACCATCGGCGGTT	1717	1
T-cells	GCGAGAACAGTGAGTG	1717	1
T-cells	GCGAGAAGTAGCTAAA	1717	1
T-cells	GCGAGAAGTCCAGTAT	1717	1
T-cells	GCGAGAAGTCCGTCAG	1717	1
T-cells	GCGCAACCAAACAACA	1717	1
T-cells	GCGCAACCAATGGACG	1717	1
T-cells	GCGCAACCACCGAAAG	1717	1
T-cells	GCGCAACGTCGCCATG	1717	1
T-cells	GCGCAACGTTAGAACA	1717	1
T-cells	GCGCAACGTTCGCGAC	1717	1
T-cells	GCGCAACGTTGTCTTT	1717	1
T-cells	GCGCAACTCACCGTAA	1717	1
T-cells	GCGCAACTCGACGGAA	1717	1
T-cells	GCGCAGTCAGTCAGCC	1717	1
T-cells	GCGCCAACAAAGTCAA	1717	1
T-cells	GCGCCAAGTCCGAATT	1717	1
T-cells	GCGGGTTAGAGGTAGA	1717	1
T-cells	GCGGGTTAGGACATTA	1717	1
T-cells	GCGGGTTCATACCATG	1717	1
T-cells	GCGGGTTCATCACGAT	1717	1
T-cells	GCGGGTTTCTATGTGG	1717	1
T-cells	GCTCCTAAGAAGGCCT	1717	1
T-cells	GCTCCTAAGTATTGGA	1717	1
T-cells	GCTCCTAAGTTTGCGT	1717	1
T-cells	GCTCCTACACGAGAGT	1717	1
T-cells	GCTCCTACATCGACGC	1717	1
T-cells	GCTCCTATCTTGCAAG	1717	1
T-cells	GCTCTGTAGACTGTAA	1717	1
T-cells	GCTCTGTCACATGGGA	1717	1
T-cells	GCTCTGTCAGATGGGT	1717	1
T-cells	GCTCTGTCATTACGAC	1717	1
T-cells	GCTCTGTTCCAAACAC	1717	1
T-cells	GCTCTGTTCTGTACGA	1717	1
T-cells	GCTGCAGAGTTAGCGG	1717	1
T-cells	GCTGCGACAGGTCCAC	1717	1
T-cells	GCTGCGAGTAAATGAC	1717	1
T-cells	GCTGCGATCGCAAACT	1717	1
T-cells	GCTGCTTAGAAACCAT	1717	1
T-cells	GCTGCTTCACGGCTAC	1717	1
T-cells	GCTGCTTGTCGGCATC	1717	1
T-cells	GCTGGGTCACTCTGTC	1717	1
T-cells	GCTGGGTGTGGCCCTA	1717	1
T-cells	GCTGGGTGTGTATGGG	1717	1
T-cells	GCTGGGTGTGTGACCC	1717	1
T-cells	GCTGGGTTCGTCACGG	1717	1
T-cells	GCTTCCACATAAAGGT	1717	1
T-cells	GCTTCCATCTAACCGA	1717	1
T-cells	GCTTGAACAATCTGCA	1717	1
T-cells	GCTTGAATCCTTGGTC	1717	1
T-cells	GCTTGAATCTGTACGA	1717	1
T-cells	GGAAAGCAGAAGGCCT	1717	1
T-cells	GGAAAGCAGACTGTAA	1717	1
T-cells	GGAAAGCAGGGTGTTG	1717	1
T-cells	GGAAAGCCAAGTTCTG	1717	1
T-cells	GGAAAGCCACCACGTG	1717	1
T-cells	GGAAAGCCACGACTCG	1717	1
T-cells	GGAAAGCGTCGGATCC	1717	1
T-cells	GGAAAGCGTTTGGGCC	1717	1
T-cells	GGAAAGCTCCACGACG	1717	1
T-cells	GGAAAGCTCCGTCAAA	1717	1
T-cells	GGAACTTTCGGCGGTT	1717	1
T-cells	GGAATAAAGATCCCGC	1717	1
T-cells	GGAATAAAGCTAGCCC	1717	1
T-cells	GGAATAAAGCTGCGAA	1717	1
T-cells	GGAATAAGTGCAGTAG	1717	1
T-cells	GGAATAATCTCAACTT	1717	1
T-cells	GGAATAATCTCGCTTG	1717	1
T-cells	GGACAAGCATGCCTTC	1717	1
T-cells	GGACAAGGTGTTAAGA	1717	1
T-cells	GGACAGAAGGTAGCCA	1717	1
T-cells	GGACAGACAGGATTGG	1717	1
T-cells	GGACATTCATAGAAAC	1717	1
T-cells	GGACGTCAGGGTCGAT	1717	1
T-cells	GGACGTCGTTAAGTAG	1717	1
T-cells	GGACGTCTCTCCGGTT	1717	1
T-cells	GGAGCAAAGCGATGAC	1717	1
T-cells	GGAGCAAAGGCGCTCT	1717	1
T-cells	GGAGCAAGTGTCAATC	1717	1
T-cells	GGAGCAATCTTCAACT	1717	1
T-cells	GGATGTTAGGTACTCT	1717	1
T-cells	GGATGTTAGGTTCCTA	1717	1
T-cells	GGATGTTTCAGGATCT	1717	1
T-cells	GGATTACAGACAAAGG	1717	1
T-cells	GGATTACAGAGTACAT	1717	1
T-cells	GGATTACAGTACGATA	1717	1
T-cells	GGATTACAGTGCAAGC	1717	1
T-cells	GGATTACCACCCAGTG	1717	1
T-cells	GGATTACCAGCCTTGG	1717	1
T-cells	GGATTACCATACAGCT	1717	1
T-cells	GGATTACGTAGGCTGA	1717	1
T-cells	GGCAATTCATATACGC	1717	1
T-cells	GGCAATTGTCGGCACT	1717	1
T-cells	GGCAATTTCAACGCTA	1717	1
T-cells	GGCCGATAGCTAGCCC	1717	1
T-cells	GGCCGATCAAGTCTAC	1717	1
T-cells	GGCCGATGTAGCCTCG	1717	1
T-cells	GGCCGATTCCGTTGTC	1717	1
T-cells	GGCCGATTCGACAGCC	1717	1
T-cells	GGCGACTAGTCATCCA	1717	1
T-cells	GGCGACTTCAGAGGTG	1717	1
T-cells	GGCGTGTAGCCTCGTG	1717	1
T-cells	GGCGTGTCATGGTCTA	1717	1
T-cells	GGCGTGTGTCGACTAT	1717	1
T-cells	GGCGTGTGTGTTCGAT	1717	1
T-cells	GGCGTGTTCGCAAGCC	1717	1
T-cells	GGCTGGTCAGGTGGAT	1717	1
T-cells	GGCTGGTTCAAGCCTA	1717	1
T-cells	GGGAATGAGAAACGAG	1717	1
T-cells	GGGAATGCAGCATACT	1717	1
T-cells	GGGAATGGTCAGAATA	1717	1
T-cells	GGGAATGGTCGGGTCT	1717	1
T-cells	GGGAATGTCCAATGGT	1717	1
T-cells	GGGACCTAGGCGACAT	1717	1
T-cells	GGGAGATAGTCACGCC	1717	1
T-cells	GGGAGATCAATGCCAT	1717	1
T-cells	GGGAGATCATGCCCGA	1717	1
T-cells	GGGAGATGTAGCTGCC	1717	1
T-cells	GGGAGATGTTCTCATT	1717	1
T-cells	GGGATGAAGACAGGCT	1717	1
T-cells	GGGATGACAGGCAGTA	1717	1
T-cells	GGGCACTAGTTATCGC	1717	1
T-cells	GGGCACTGTCACTTCC	1717	1
T-cells	GGGCACTTCCAAACTG	1717	1
T-cells	GGGCACTTCGCACTCT	1717	1
T-cells	GGGCACTTCTAACTTC	1717	1
T-cells	GGGCACTTCTGCGTAA	1717	1
T-cells	GGGCATCAGACTCGGA	1717	1
T-cells	GGGCATCAGTGAACAT	1717	1
T-cells	GGGCATCTCCGGGTGT	1717	1
T-cells	GGGTCTGAGGAATTAC	1717	1
T-cells	GGGTCTGAGTTCCACA	1717	1
T-cells	GGGTCTGCACCAACCG	1717	1
T-cells	GGGTTGCCACAGGTTT	1717	1
T-cells	GGGTTGCGTGTTCGAT	1717	1
T-cells	GGGTTGCTCAGGTTCA	1717	1
T-cells	GGTATTGGTGCACTTA	1717	1
T-cells	GGTGAAGTCGGACAAG	1717	1
T-cells	GGTGCGTAGAGCTGCA	1717	1
T-cells	GGTGCGTAGAGGTTAT	1717	1
T-cells	GGTGCGTGTATGAATG	1717	1
T-cells	GGTGCGTTCGATAGAA	1717	1
T-cells	GGTGCGTTCGCATGGC	1717	1
T-cells	GGTGTTAAGTTTAGGA	1717	1
T-cells	GGTGTTACAGTTAACC	1717	1
T-cells	GGTGTTAGTATAGTAG	1717	1
T-cells	GGTGTTATCACGACTA	1717	1
T-cells	GGTGTTATCTGCGTAA	1717	1
T-cells	GTAACGTCATGTCGAT	1717	1
T-cells	GTAACTGAGAATGTTG	1717	1
T-cells	GTAACTGCACAAGCCC	1717	1
T-cells	GTAACTGCACCATGTA	1717	1
T-cells	GTAACTGCATCGATGT	1717	1
T-cells	GTAACTGGTTCCACTC	1717	1
T-cells	GTACGTAAGGAGCGTT	1717	1
T-cells	GTACGTAGTTCAGCGC	1717	1
T-cells	GTACGTAGTTGAGTTC	1717	1
T-cells	GTACGTATCAATCACG	1717	1
T-cells	GTACTCCAGCCTTGAT	1717	1
T-cells	GTACTCCCAAGTCTAC	1717	1
T-cells	GTACTCCCATCGGTTA	1717	1
T-cells	GTACTCCGTTCGCGAC	1717	1
T-cells	GTACTCCTCGACCAGC	1717	1
T-cells	GTACTTTAGGCTAGCA	1717	1
T-cells	GTACTTTCAAGGTTTC	1717	1
T-cells	GTACTTTTCACATACG	1717	1
T-cells	GTACTTTTCTTCATGT	1717	1
T-cells	GTAGGCCGTTCCACGG	1717	1
T-cells	GTAGGCCTCGTAGATC	1717	1
T-cells	GTAGTCAAGCCCGAAA	1717	1
T-cells	GTAGTCAAGTGAACGC	1717	1
T-cells	GTAGTCACAGCTGGCT	1717	1
T-cells	GTAGTCACATTCTCAT	1717	1
T-cells	GTAGTCAGTCCAAGTT	1717	1
T-cells	GTAGTCAGTTCCCGAG	1717	1
T-cells	GTAGTCATCTGGAGCC	1717	1
T-cells	GTATCTTAGTGGCACA	1717	1
T-cells	GTATCTTTCTGCGGCA	1717	1
T-cells	GTATCTTTCTTATCTG	1717	1
T-cells	GTATTCTCAGTCAGAG	1717	1
T-cells	GTCAAGTAGCACCGCT	1717	1
T-cells	GTCAAGTGTTACTGAC	1717	1
T-cells	GTCAAGTTCACGCATA	1717	1
T-cells	GTCACAAAGGTGGGTT	1717	1
T-cells	GTCACAAGTCTTGATG	1717	1
T-cells	GTCACAATCCGAGCCA	1717	1
T-cells	GTCACAATCGAGGTAG	1717	1
T-cells	GTCACGGAGGAATGGA	1717	1
T-cells	GTCACGGAGGCAAAGA	1717	1
T-cells	GTCACGGCATCGATTG	1717	1
T-cells	GTCACGGGTCCGAACC	1717	1
T-cells	GTCACGGGTTATGCGT	1717	1
T-cells	GTCACGGTCCACGCAG	1717	1
T-cells	GTCATTTAGTCAATAG	1717	1
T-cells	GTCATTTCAGCGATCC	1717	1
T-cells	GTCCTCAAGACTAGAT	1717	1
T-cells	GTCCTCACAGGAATGC	1717	1
T-cells	GTCGGGTAGCCACGCT	1717	1
T-cells	GTCGGGTAGCTAACAA	1717	1
T-cells	GTCGGGTCAGGACGTA	1717	1
T-cells	GTCGGGTCATAGTAAG	1717	1
T-cells	GTCGGGTGTGCGATAG	1717	1
T-cells	GTCGGGTTCCGAATGT	1717	1
T-cells	GTCGTAATCTCGCTTG	1717	1
T-cells	GTCTCGTAGGGATGGG	1717	1
T-cells	GTCTCGTCAAGGGTCA	1717	1
T-cells	GTCTCGTTCTGGTGTA	1717	1
T-cells	GTCTTCGAGTGCAAGC	1717	1
T-cells	GTCTTCGCAGGCGATA	1717	1
T-cells	GTCTTCGGTGTGCGTC	1717	1
T-cells	GTGAAGGAGTTAGGTA	1717	1
T-cells	GTGAAGGCAGCCAGAA	1717	1
T-cells	GTGCAGCAGGCTAGGT	1717	1
T-cells	GTGCAGCCACTCGACG	1717	1
T-cells	GTGCATAAGCTAAACA	1717	1
T-cells	GTGCATAAGGGATGGG	1717	1
T-cells	GTGCATATCAGCGATT	1717	1
T-cells	GTGCATATCGTACGGC	1717	1
T-cells	GTGCATATCTTAGCCC	1717	1
T-cells	GTGCGGTAGCCAGGAT	1717	1
T-cells	GTGCGGTAGGCTAGAC	1717	1
T-cells	GTGCGGTAGTGACATA	1717	1
T-cells	GTGCGGTCAATCCGAT	1717	1
T-cells	GTGCGGTGTCATCCCT	1717	1
T-cells	GTGCGGTTCGTGGACC	1717	1
T-cells	GTGCTTCCAATAAGCA	1717	1
T-cells	GTGCTTCGTCCCTTGT	1717	1
T-cells	GTGCTTCTCTGCCCTA	1717	1
T-cells	GTGGGTCAGGACATTA	1717	1
T-cells	GTGGGTCTCCTCAATT	1717	1
T-cells	GTGGGTCTCGTTTATC	1717	1
T-cells	GTGGGTCTCTGATACG	1717	1
T-cells	GTGTGCGGTCATCCCT	1717	1
T-cells	GTGTGCGGTGAGGGTT	1717	1
T-cells	GTGTTAGAGCGGATCA	1717	1
T-cells	GTGTTAGAGTGAAGTT	1717	1
T-cells	GTGTTAGCAATAGCAA	1717	1
T-cells	GTTAAGCAGAAGGGTA	1717	1
T-cells	GTTAAGCTCAACACAC	1717	1
T-cells	GTTACAGAGCGCCTCA	1717	1
T-cells	GTTACAGAGGGAGTAA	1717	1
T-cells	GTTACAGCAAGCCTAT	1717	1
T-cells	GTTACAGGTTGTCGCG	1717	1
T-cells	GTTACAGTCTGGAGCC	1717	1
T-cells	GTTCATTCACATGACT	1717	1
T-cells	GTTCATTCAGCTGTAT	1717	1
T-cells	GTTCATTGTGTTCGAT	1717	1
T-cells	GTTCATTGTTAAGAAC	1717	1
T-cells	GTTCATTGTTCCCTTG	1717	1
T-cells	GTTCATTGTTGGGACA	1717	1
T-cells	GTTCGGGAGCGGATCA	1717	1
T-cells	GTTCGGGCAATAAGCA	1717	1
T-cells	GTTCGGGCAGCTCGCA	1717	1
T-cells	GTTCGGGGTATAGTAG	1717	1
T-cells	GTTCGGGGTTTGGGCC	1717	1
T-cells	GTTCTCGCAAGTACCT	1717	1
T-cells	GTTCTCGCATCCCACT	1717	1
T-cells	GTTCTCGGTTGTTTGG	1717	1
T-cells	GTTCTCGTCATGTCCC	1717	1
T-cells	GTTTCTAAGTGGGCTA	1717	1
T-cells	GTTTCTAGTCGCGTGT	1717	1
T-cells	GTTTCTAGTTGTGGCC	1717	1
T-cells	GTTTCTATCGGAATCT	1717	1
T-cells	TAAACCGAGGGAGTAA	1717	1
T-cells	TAAACCGCAAGAGGCT	1717	1
T-cells	TAAACCGCAGCTTCGG	1717	1
T-cells	TAAACCGGTGAAATCA	1717	1
T-cells	TAAGAGAAGCAGGTCA	1717	1
T-cells	TAAGAGACACAAGCCC	1717	1
T-cells	TAAGAGACAGTTCCCT	1717	1
T-cells	TAAGAGAGTGTAACGG	1717	1
T-cells	TAAGAGATCGTTTATC	1717	1
T-cells	TAAGCGTGTAGAGCTG	1717	1
T-cells	TAAGCGTGTCAGAGGT	1717	1
T-cells	TAAGCGTGTCGCGTGT	1717	1
T-cells	TAAGCGTTCGTTGACA	1717	1
T-cells	TAAGCGTTCTGCAAGT	1717	1
T-cells	TAAGTGCAGAGATGAG	1717	1
T-cells	TAAGTGCGTATAGGGC	1717	1
T-cells	TAAGTGCGTCGCATAT	1717	1
T-cells	TACACGAAGACCTTTG	1717	1
T-cells	TACACGAAGAGACGAA	1717	1
T-cells	TACACGACAGACAAAT	1717	1
T-cells	TACACGACATCGTCGG	1717	1
T-cells	TACACGATCACAACGT	1717	1
T-cells	TACACGATCAGCTTAG	1717	1
T-cells	TACAGTGAGCTCCTTC	1717	1
T-cells	TACAGTGAGTCCGTAT	1717	1
T-cells	TACAGTGGTATCTGCA	1717	1
T-cells	TACCTATCAAATCCGT	1717	1
T-cells	TACCTATGTCGTGGCT	1717	1
T-cells	TACCTATTCTTGAGAC	1717	1
T-cells	TACCTTACAACGATCT	1717	1
T-cells	TACCTTACAATGTAAG	1717	1
T-cells	TACCTTATCCCATTAT	1717	1
T-cells	TACGGATAGGAGTTTA	1717	1
T-cells	TACGGATAGTACACCT	1717	1
T-cells	TACGGATGTCCAGTAT	1717	1
T-cells	TACGGATTCCTGCTTG	1717	1
T-cells	TACGGGCAGATATGGT	1717	1
T-cells	TACGGGCTCACAACGT	1717	1
T-cells	TACGGGCTCTAACTCT	1717	1
T-cells	TACGGTACATACTACG	1717	1
T-cells	TACGGTAGTCTAGTCA	1717	1
T-cells	TACGGTATCGACCAGC	1717	1
T-cells	TACTCATCACGCGAAA	1717	1
T-cells	TACTCATCAGCCTTGG	1717	1
T-cells	TACTCATTCTGATACG	1717	1
T-cells	TACTCGCAGCGCCTTG	1717	1
T-cells	TACTCGCAGCTGCAAG	1717	1
T-cells	TACTCGCCAATTGCTG	1717	1
T-cells	TACTCGCCATGTCCTC	1717	1
T-cells	TACTCGCGTTATCGGT	1717	1
T-cells	TACTTACAGAGTACAT	1717	1
T-cells	TACTTACGTACCGTAT	1717	1
T-cells	TACTTACGTGATGCCC	1717	1
T-cells	TACTTACGTTGTGGCC	1717	1
T-cells	TACTTACTCAGTTCGA	1717	1
T-cells	TACTTGTAGAAACGCC	1717	1
T-cells	TACTTGTAGGCTAGGT	1717	1
T-cells	TACTTGTCACCTCGTT	1717	1
T-cells	TACTTGTCAGACAGGT	1717	1
T-cells	TACTTGTCATTAACCG	1717	1
T-cells	TACTTGTGTCAACTGT	1717	1
T-cells	TAGACCAAGCTAAGAT	1717	1
T-cells	TAGACCAGTTCAGGCC	1717	1
T-cells	TAGACCATCAAGATCC	1717	1
T-cells	TAGACCATCCTAAGTG	1717	1
T-cells	TAGAGCTCAATGAAAC	1717	1
T-cells	TAGAGCTGTAGCCTAT	1717	1
T-cells	TAGAGCTGTTAGATGA	1717	1
T-cells	TAGAGCTTCAGCTTAG	1717	1
T-cells	TAGAGCTTCTGCCCTA	1717	1
T-cells	TAGCCGGCAACACCCG	1717	1
T-cells	TAGCCGGCAAGCTGAG	1717	1
T-cells	TAGCCGGCACGGTTTA	1717	1
T-cells	TAGCCGGGTGCATCTA	1717	1
T-cells	TAGCCGGTCCCATTAT	1717	1
T-cells	TAGGCATAGCTTATCG	1717	1
T-cells	TAGGCATCAGGAATGC	1717	1
T-cells	TAGGCATGTAGGCTGA	1717	1
T-cells	TAGGCATGTCGAGTTT	1717	1
T-cells	TAGGCATTCGCCATAA	1717	1
T-cells	TAGGCATTCTCCTATA	1717	1
T-cells	TAGTGGTTCGTCTGAA	1717	1
T-cells	TAGTTGGGTTACCAGT	1717	1
T-cells	TATCAGGAGAGTACCG	1717	1
T-cells	TATCAGGAGTCTCGGC	1717	1
T-cells	TATCAGGCAATGACCT	1717	1
T-cells	TATCAGGTCAGATAAG	1717	1
T-cells	TATCAGGTCCAGAGGA	1717	1
T-cells	TATCAGGTCTTTAGTC	1717	1
T-cells	TATCTCACAGTCAGAG	1717	1
T-cells	TATCTCACATCCCACT	1717	1
T-cells	TATCTCAGTAATCGTC	1717	1
T-cells	TATCTCAGTGTGCCTG	1717	1
T-cells	TATCTCATCCTAGAAC	1717	1
T-cells	TATCTCATCGGAAACG	1717	1
T-cells	TATGCCCGTACTTCTT	1717	1
T-cells	TATGCCCTCCAGAGGA	1717	1
T-cells	TATTACCCAGGGTATG	1717	1
T-cells	TCAACGAAGACCACGA	1717	1
T-cells	TCAACGAGTACCGAGA	1717	1
T-cells	TCAACGAGTCTTGCGG	1717	1
T-cells	TCAACGATCATGGTCA	1717	1
T-cells	TCAATCTGTTCCCTTG	1717	1
T-cells	TCAATCTTCAGCATGT	1717	1
T-cells	TCAATCTTCGCTAGCG	1717	1
T-cells	TCACAAGAGCGTTCCG	1717	1
T-cells	TCACAAGAGGTACTCT	1717	1
T-cells	TCACAAGCACGGACAA	1717	1
T-cells	TCACAAGGTCTAGTCA	1717	1
T-cells	TCACAAGGTTGGTAAA	1717	1
T-cells	TCACAAGTCACCACCT	1717	1
T-cells	TCACGAAGTATATGAG	1717	1
T-cells	TCACGAATCAAAGTAG	1717	1
T-cells	TCAGATGAGACTGGGT	1717	1
T-cells	TCAGATGAGCTCTCGG	1717	1
T-cells	TCAGATGAGCTGAAAT	1717	1
T-cells	TCAGATGCAAGGGTCA	1717	1
T-cells	TCAGATGGTCGAAAGC	1717	1
T-cells	TCAGCAAAGATATGGT	1717	1
T-cells	TCAGCAATCATGTGGT	1717	1
T-cells	TCAGCTCCACAGATTC	1717	1
T-cells	TCAGCTCGTACACCGC	1717	1
T-cells	TCAGCTCTCTAACTTC	1717	1
T-cells	TCAGCTCTCTATCCTA	1717	1
T-cells	TCAGCTCTCTTAGCCC	1717	1
T-cells	TCAGGATAGCAGATCG	1717	1
T-cells	TCAGGATAGCCACGTC	1717	1
T-cells	TCAGGATGTCACCTAA	1717	1
T-cells	TCAGGATGTCGACTGC	1717	1
T-cells	TCAGGATGTGGGTCAA	1717	1
T-cells	TCAGGTATCACGCATA	1717	1
T-cells	TCAGGTATCGGCTACG	1717	1
T-cells	TCAGGTATCTAACCGA	1717	1
T-cells	TCATTACAGGTGCACA	1717	1
T-cells	TCATTACGTATTAGCC	1717	1
T-cells	TCATTACGTCAAACTC	1717	1
T-cells	TCATTACGTCATATGC	1717	1
T-cells	TCATTTGCATGAGCGA	1717	1
T-cells	TCATTTGCATTCTCAT	1717	1
T-cells	TCATTTGGTTCATGGT	1717	1
T-cells	TCATTTGGTTTACTCT	1717	1
T-cells	TCATTTGTCATTTGGG	1717	1
T-cells	TCCACACAGAAGGACA	1717	1
T-cells	TCCACACAGCACAGGT	1717	1
T-cells	TCCACACGTAATCACC	1717	1
T-cells	TCCACACGTTTGGCGC	1717	1
T-cells	TCCACACTCACAGGCC	1717	1
T-cells	TCCACACTCCTGTAGA	1717	1
T-cells	TCCACACTCTCTGCTG	1717	1
T-cells	TCCCGATAGGAGTCTG	1717	1
T-cells	TCCCGATCACATGTGT	1717	1
T-cells	TCCCGATCATGTTGAC	1717	1
T-cells	TCCCGATTCACTATTC	1717	1
T-cells	TCCCGATTCTTTCCTC	1717	1
T-cells	TCGAGGCCAGCTGCTG	1717	1
T-cells	TCGAGGCTCGCTAGCG	1717	1
T-cells	TCGCGAGCATGATCCA	1717	1
T-cells	TCGCGAGTCCTTGGTC	1717	1
T-cells	TCGCGTTAGCAATCTC	1717	1
T-cells	TCGCGTTAGGCTCTTA	1717	1
T-cells	TCGCGTTGTATTACCG	1717	1
T-cells	TCGCGTTGTGAAGGCT	1717	1
T-cells	TCGGGACAGTGTGAAT	1717	1
T-cells	TCGGGACGTAATCGTC	1717	1
T-cells	TCGGGACGTTCCGGCA	1717	1
T-cells	TCGGTAAAGACTTGAA	1717	1
T-cells	TCGGTAACAACCGCCA	1717	1
T-cells	TCGGTAACAAGCCGTC	1717	1
T-cells	TCGGTAACATTCCTCG	1717	1
T-cells	TCGGTAAGTACCGTAT	1717	1
T-cells	TCGGTAAGTATTCTCT	1717	1
T-cells	TCGGTAATCGTCGTTC	1717	1
T-cells	TCGGTAATCTGATTCT	1717	1
T-cells	TCGTACCAGGGTTTCT	1717	1
T-cells	TCGTACCCAGTATCTG	1717	1
T-cells	TCGTACCCATACTCTT	1717	1
T-cells	TCGTACCGTCACAAGG	1717	1
T-cells	TCGTACCTCAGAGCTT	1717	1
T-cells	TCGTAGAAGCTAACTC	1717	1
T-cells	TCTATTGGTTACGCGC	1717	1
T-cells	TCTATTGTCAGTACGT	1717	1
T-cells	TCTATTGTCTCGGACG	1717	1
T-cells	TCTATTGTCTTTAGGG	1717	1
T-cells	TCTCATAAGCAGCGTA	1717	1
T-cells	TCTCATAAGCGTCTAT	1717	1
T-cells	TCTCATAAGGTGGGTT	1717	1
T-cells	TCTCATACAAAGGCGT	1717	1
T-cells	TCTCATACACCAGGCT	1717	1
T-cells	TCTCATAGTCTTGTCC	1717	1
T-cells	TCTCATATCCTGTAGA	1717	1
T-cells	TCTCTAAAGGCATGGT	1717	1
T-cells	TCTCTAAAGTAACCCT	1717	1
T-cells	TCTGAGAAGCTAGCCC	1717	1
T-cells	TCTGAGAAGGCAGGTT	1717	1
T-cells	TCTGAGACACCCATGG	1717	1
T-cells	TCTGAGAGTCATCCCT	1717	1
T-cells	TCTGAGATCCGTAGGC	1717	1
T-cells	TCTGGAACATGGGACA	1717	1
T-cells	TCTTCGGTCCCATTAT	1717	1
T-cells	TCTTTCCAGTACGCGA	1717	1
T-cells	TCTTTCCCAGATGGCA	1717	1
T-cells	TGAAAGACAGGAATCG	1717	1
T-cells	TGAAAGAGTCCGTGAC	1717	1
T-cells	TGACAACCACCCATGG	1717	1
T-cells	TGACAACCAGAAGCAC	1717	1
T-cells	TGACAACGTCTAGGTT	1717	1
T-cells	TGACAACGTTCACCTC	1717	1
T-cells	TGACAACGTTCTGAAC	1717	1
T-cells	TGACGGCGTAGTACCT	1717	1
T-cells	TGACGGCGTCTACCTC	1717	1
T-cells	TGACGGCTCTCCAACC	1717	1
T-cells	TGACTAGGTTTAGGAA	1717	1
T-cells	TGACTTTAGGCCCGTT	1717	1
T-cells	TGACTTTGTGTTGGGA	1717	1
T-cells	TGACTTTGTTCACGGC	1717	1
T-cells	TGAGAGGAGAAGGACA	1717	1
T-cells	TGAGAGGGTTCTGAAC	1717	1
T-cells	TGAGAGGTCCGCAGTG	1717	1
T-cells	TGAGCATGTCTCTTAT	1717	1
T-cells	TGAGCATGTTTGGCGC	1717	1
T-cells	TGAGCATTCTAACTCT	1717	1
T-cells	TGAGCATTCTAGCACA	1717	1
T-cells	TGAGCATTCTTCTGGC	1717	1
T-cells	TGAGCCGGTAAGTGTA	1717	1
T-cells	TGAGCCGGTAGCAAAT	1717	1
T-cells	TGAGCCGGTATATCCG	1717	1
T-cells	TGAGCCGGTGGCAAAC	1717	1
T-cells	TGAGCCGGTGTCCTCT	1717	1
T-cells	TGAGGGACATAGGATA	1717	1
T-cells	TGAGGGAGTTCCACGG	1717	1
T-cells	TGAGGGATCCACGAAT	1717	1
T-cells	TGATTTCGTCTTCGTC	1717	1
T-cells	TGCACCTAGAACAACT	1717	1
T-cells	TGCACCTAGCCTTGAT	1717	1
T-cells	TGCACCTAGCTGCAAG	1717	1
T-cells	TGCACCTAGGTCATCT	1717	1
T-cells	TGCACCTCAGGGAGAG	1717	1
T-cells	TGCCAAACATATGGTC	1717	1
T-cells	TGCCAAAGTTTGACTG	1717	1
T-cells	TGCCCATGTGTCTGAT	1717	1
T-cells	TGCCCTAAGAAGGTTT	1717	1
T-cells	TGCCCTAAGCGATGAC	1717	1
T-cells	TGCCCTATCTGCCCTA	1717	1
T-cells	TGCGCAGCATGGTCAT	1717	1
T-cells	TGCGGGTAGACCCACC	1717	1
T-cells	TGCGGGTGTCAATGTC	1717	1
T-cells	TGCGGGTGTCTAGGTT	1717	1
T-cells	TGCGTGGAGTTACCCA	1717	1
T-cells	TGCGTGGCACTAAGTC	1717	1
T-cells	TGCGTGGCAGGCTGAA	1717	1
T-cells	TGCGTGGGTAAACCTC	1717	1
T-cells	TGCTACCAGGTACTCT	1717	1
T-cells	TGCTACCCATGGAATA	1717	1
T-cells	TGCTGCTAGAGCTGCA	1717	1
T-cells	TGCTGCTCAATCTGCA	1717	1
T-cells	TGCTGCTCACCGATAT	1717	1
T-cells	TGCTGCTCACTGTCGG	1717	1
T-cells	TGCTGCTGTCGTCTTC	1717	1
T-cells	TGGACGCCACCTCGTT	1717	1
T-cells	TGGACGCCATCCAACA	1717	1
T-cells	TGGACGCCATTTGCCC	1717	1
T-cells	TGGACGCTCAAGATCC	1717	1
T-cells	TGGCCAGAGCGTGAGT	1717	1
T-cells	TGGCCAGTCTCAAACG	1717	1
T-cells	TGGCGCAAGTTAACGA	1717	1
T-cells	TGGCGCACAAGAAAGG	1717	1
T-cells	TGGCGCAGTCGAATCT	1717	1
T-cells	TGGCTGGAGAAAGTGG	1717	1
T-cells	TGGCTGGTCAACACCA	1717	1
T-cells	TGGCTGGTCTGGCGAC	1717	1
T-cells	TGGCTGGTCTGGGCCA	1717	1
T-cells	TGGGAAGAGGCGCTCT	1717	1
T-cells	TGGGCGTAGAGCAATT	1717	1
T-cells	TGGGCGTAGAGTAATC	1717	1
T-cells	TGGGCGTCACATGACT	1717	1
T-cells	TGGGCGTGTAGAGTGC	1717	1
T-cells	TGGGCGTGTGACGGTA	1717	1
T-cells	TGGGCGTTCCCGACTT	1717	1
T-cells	TGGTTAGAGATATGCA	1717	1
T-cells	TGGTTAGAGTCAAGGC	1717	1
T-cells	TGGTTAGGTCTAGCCG	1717	1
T-cells	TGGTTAGGTGGTGTAG	1717	1
T-cells	TGGTTAGTCAAGATCC	1717	1
T-cells	TGGTTCCAGTATCGAA	1717	1
T-cells	TGGTTCCAGTCAATAG	1717	1
T-cells	TGGTTCCCAAGCGAGT	1717	1
T-cells	TGGTTCCGTCCATCCT	1717	1
T-cells	TGGTTCCTCATGTCCC	1717	1
T-cells	TGGTTCCTCCAAACAC	1717	1
T-cells	TGTATTCAGACAGAGA	1717	1
T-cells	TGTATTCAGCCGCCTA	1717	1
T-cells	TGTATTCAGTGATCGG	1717	1
T-cells	TGTCCCAGTTCCGTCT	1717	1
T-cells	TGTCCCATCAGCGACC	1717	1
T-cells	TGTGGTAAGACTAGGC	1717	1
T-cells	TGTGGTAAGATGCCTT	1717	1
T-cells	TGTGGTAAGTTGCAGG	1717	1
T-cells	TGTGGTAGTACTTAGC	1717	1
T-cells	TGTGGTAGTCGAGATG	1717	1
T-cells	TGTGGTATCATCACCC	1717	1
T-cells	TGTGGTATCATTCACT	1717	1
T-cells	TGTGGTATCTTAGAGC	1717	1
T-cells	TGTGTTTTCACGGTTA	1717	1
T-cells	TGTGTTTTCATCATTC	1717	1
T-cells	TGTTCCGAGTGCCAGA	1717	1
T-cells	TGTTCCGCACAGCGTC	1717	1
T-cells	TGTTCCGTCAGCGACC	1717	1
T-cells	TTAACTCCATGCCTAA	1717	1
T-cells	TTAACTCGTCCCTTGT	1717	1
T-cells	TTAACTCTCCCGACTT	1717	1
T-cells	TTAGGACAGACTCGGA	1717	1
T-cells	TTAGGACAGATCTGAA	1717	1
T-cells	TTAGGACCAAGAAGAG	1717	1
T-cells	TTAGGACCATCGATTG	1717	1
T-cells	TTAGGACTCACGACTA	1717	1
T-cells	TTAGGACTCCACTGGG	1717	1
T-cells	TTAGGACTCCTAGGGC	1717	1
T-cells	TTAGGCACACGGCGTT	1717	1
T-cells	TTAGGCACATCCCATC	1717	1
T-cells	TTAGGCATCCCTAACC	1717	1
T-cells	TTAGGCATCGATAGAA	1717	1
T-cells	TTAGTTCGTAGAGCTG	1717	1
T-cells	TTAGTTCGTCTCGTTC	1717	1
T-cells	TTATGCTTCACAAACC	1717	1
T-cells	TTATGCTTCTCTAAGG	1717	1
T-cells	TTATGCTTCTTCGGTC	1717	1
T-cells	TTCCCAGGTTAGATGA	1717	1
T-cells	TTCGAAGAGCCCGAAA	1717	1
T-cells	TTCGAAGAGTACGTTC	1717	1
T-cells	TTCGAAGCAGCCAGAA	1717	1
T-cells	TTCGGTCAGGTGTGGT	1717	1
T-cells	TTCGGTCGTCAGGACA	1717	1
T-cells	TTCGGTCTCAGGCGAA	1717	1
T-cells	TTCTACAAGACGCACA	1717	1
T-cells	TTCTACAGTAGCGCTC	1717	1
T-cells	TTCTACAGTATCAGTC	1717	1
T-cells	TTCTACAGTGCTCTTC	1717	1
T-cells	TTCTACATCCTATGTT	1717	1
T-cells	TTCTCAAAGCGAGAAA	1717	1
T-cells	TTCTCAAGTCGCATCG	1717	1
T-cells	TTCTCCTCAAGCGATG	1717	1
T-cells	TTCTCCTCAAGCGCTC	1717	1
T-cells	TTCTCCTCATCGTCGG	1717	1
T-cells	TTCTCCTGTATCGCAT	1717	1
T-cells	TTCTCCTGTCGTGGCT	1717	1
T-cells	TTCTTAGAGGCATTGG	1717	1
T-cells	TTGAACGCAAACAACA	1717	1
T-cells	TTGACTTAGCACCGCT	1717	1
T-cells	TTGCCGTAGGAATTAC	1717	1
T-cells	TTGCGTCCATCCTAGA	1717	1
T-cells	TTGCGTCTCAATACCG	1717	1
T-cells	TTGCGTCTCATACGGT	1717	1
T-cells	TTGCGTCTCCCTAATT	1717	1
T-cells	TTGCGTCTCCTTTCTC	1717	1
T-cells	TTGCGTCTCTACCTGC	1717	1
T-cells	TTGGAACAGCCCAGCT	1717	1
T-cells	TTGGAACTCTTCATGT	1717	1
T-cells	TTGGCAACACTCTGTC	1717	1
T-cells	TTGGCAAGTACTCAAC	1717	1
T-cells	TTGGCAAGTCTGATTG	1717	1
T-cells	TTGGCAATCGAATCCA	1717	1
T-cells	TTGTAGGAGTGTGAAT	1717	1
T-cells	TTGTAGGGTACTTCTT	1717	1
T-cells	TTTACTGAGCATCATC	1717	1
T-cells	TTTACTGGTGCCTGCA	1717	1
T-cells	TTTACTGGTTGCTCCT	1717	1
T-cells	TTTACTGTCATTCACT	1717	1
T-cells	TTTATGCTCGTTTATC	1717	1
T-cells	TTTCCTCCATGACATC	1717	1
T-cells	TTTCCTCCATGCCACG	1717	1
T-cells	TTTCCTCCATTACGAC	1717	1
T-cells	TTTCCTCGTAACGCGA	1717	1
T-cells	TTTCCTCTCACATAGC	1717	1
T-cells	TTTCCTCTCTTGGGTA	1717	1
T-cells	TTTGCGCAGACTAGGC	1717	1
T-cells	TTTGCGCAGCTTCGCG	1717	1
T-cells	TTTGCGCCATATGCTG	1717	1
T-cells	TTTGCGCCATGCAACT	1717	1
T-cells	TTTGCGCGTCGCATCG	1717	1
T-cells	TTTGCGCTCGTATCAG	1717	1
T-cells	TTTGCGCTCTGCCAGG	1717	1
T-cells	TTTGGTTAGAGACTAT	1717	1
T-cells	TTTGGTTAGGCCCTTG	1717	1
T-cells	TTTGGTTCACTTCTGC	1717	1
T-cells	TTTGGTTGTCTAACGT	1717	1
T-cells	TTTGGTTGTGCAACTT	1717	1
T-cells	TTTGTCAAGAGCTTCT	1717	1
T-cells	TTTGTCAAGATCTGAA	1717	1
T-cells	TTTGTCACAGAGCCAA	1717	1
T-cells	TTTGTCACATTCCTCG	1717	1
T-cells	TTTGTCAGTCTCTTAT	1717	1
T-cells	TTTGTCAGTTCGTGAT	1717	1
Monocytes	AAACCTGGTCATACTG	871	2
Monocytes	AAACCTGTCAGCTTAG	871	2
Monocytes	AAACGGGGTCGAGTTT	871	2
Monocytes	AAACGGGTCCACTGGG	871	2
Monocytes	AAAGCAACACCGGAAA	871	2
Monocytes	AAAGCAAGTAGGGTAC	871	2
Monocytes	AAAGTAGAGACTTGAA	871	2
Monocytes	AAAGTAGAGTGCCAGA	871	2
Monocytes	AAAGTAGGTGCAGACA	871	2
Monocytes	AAAGTAGTCAACACGT	871	2
Monocytes	AAATGCCCATAGTAAG	871	2
Monocytes	AAATGCCCATCAGTAC	871	2
Monocytes	AAATGCCTCAGTTCGA	871	2
Monocytes	AAATGCCTCCGCATCT	871	2
Monocytes	AACACGTAGAGTGAGA	871	2
Monocytes	AACACGTGTTGCCTCT	871	2
Monocytes	AACCATGCAAGACACG	871	2
Monocytes	AACCATGCATTCCTGC	871	2
Monocytes	AACCATGGTACTCGCG	871	2
Monocytes	AACCATGTCTTAACCT	871	2
Monocytes	AACCGCGAGACGACGT	871	2
Monocytes	AACCGCGGTGACCAAG	871	2
Monocytes	AACTCCCCAGTCTTCC	871	2
Monocytes	AACTCTTCAATGGATA	871	2
Monocytes	AACTGGTCAAAGGTGC	871	2
Monocytes	AACTGGTGTGAACCTT	871	2
Monocytes	AACTGGTGTGGCGAAT	871	2
Monocytes	AACTTTCCAAGCCATT	871	2
Monocytes	AACTTTCTCACTTATC	871	2
Monocytes	AAGACCTCACCAACCG	871	2
Monocytes	AAGACCTTCATGCATG	871	2
Monocytes	AAGCCGCAGATAGTCA	871	2
Monocytes	AAGCCGCCAAAGGAAG	871	2
Monocytes	AAGGAGCAGTGATCGG	871	2
Monocytes	AAGGAGCCATAGGATA	871	2
Monocytes	AAGGAGCGTTCCACGG	871	2
Monocytes	AAGGTTCAGAGTACCG	871	2
Monocytes	AAGGTTCAGCCAGTAG	871	2
Monocytes	AAGGTTCCAGGCGATA	871	2
Monocytes	AAGGTTCCAGGTGGAT	871	2
Monocytes	AAGGTTCCATGCATGT	871	2
Monocytes	AAGGTTCGTTCAACCA	871	2
Monocytes	AAGTCTGTCCTTCAAT	871	2
Monocytes	AATCCAGAGGCCATAG	871	2
Monocytes	AATCCAGCAAGGGTCA	871	2
Monocytes	AATCCAGGTGGTACAG	871	2
Monocytes	AATCCAGTCAGTGTTG	871	2
Monocytes	AATCGGTTCTACTATC	871	2
Monocytes	ACACCAAAGTGTACCT	871	2
Monocytes	ACACCAACAGTTCCCT	871	2
Monocytes	ACACTGAGTATAGGTA	871	2
Monocytes	ACAGCCGGTTGAGTTC	871	2
Monocytes	ACAGCTAAGCTATGCT	871	2
Monocytes	ACATACGAGCAGACTG	871	2
Monocytes	ACATCAGAGACCTAGG	871	2
Monocytes	ACATCAGCACATCCAA	871	2
Monocytes	ACATCAGTCAGATAAG	871	2
Monocytes	ACATGGTAGCCGCCTA	871	2
Monocytes	ACCAGTAGTCGTGGCT	871	2
Monocytes	ACCCACTGTAAGGGAA	871	2
Monocytes	ACCGTAATCGAGCCCA	871	2
Monocytes	ACCTTTACACCGCTAG	871	2
Monocytes	ACCTTTAGTCGACTAT	871	2
Monocytes	ACGAGCCGTAAGGGCT	871	2
Monocytes	ACGAGCCTCATTCACT	871	2
Monocytes	ACGAGGAAGCCGTCGT	871	2
Monocytes	ACGAGGACAACGATCT	871	2
Monocytes	ACGAGGAGTTCGCGAC	871	2
Monocytes	ACGATACAGCAGACTG	871	2
Monocytes	ACGATACAGGACAGCT	871	2
Monocytes	ACGATACCAACACCTA	871	2
Monocytes	ACGATACCACAAGACG	871	2
Monocytes	ACGATACGTGGGTATG	871	2
Monocytes	ACGATACTCAGTTTGG	871	2
Monocytes	ACGATGTAGCTGCGAA	871	2
Monocytes	ACGATGTGTGCGAAAC	871	2
Monocytes	ACGCAGCTCATTGCCC	871	2
Monocytes	ACGCCAGGTCCAGTAT	871	2
Monocytes	ACGGAGATCGATAGAA	871	2
Monocytes	ACGGCCACAGACGCTC	871	2
Monocytes	ACGGGCTCAATGGACG	871	2
Monocytes	ACGGGCTTCACAATGC	871	2
Monocytes	ACGTCAATCCTACAGA	871	2
Monocytes	ACTGAACCAGGTCTCG	871	2
Monocytes	ACTGAGTAGCACCGTC	871	2
Monocytes	ACTGAGTCACTGTGTA	871	2
Monocytes	ACTGAGTTCCATGCTC	871	2
Monocytes	ACTGAGTTCGTGACAT	871	2
Monocytes	ACTGATGAGACTTTCG	871	2
Monocytes	ACTGATGAGCGTTGCC	871	2
Monocytes	ACTGATGAGGTTCCTA	871	2
Monocytes	ACTGATGAGTCCAGGA	871	2
Monocytes	ACTGCTCAGGCCCTCA	871	2
Monocytes	ACTGCTCCACCCAGTG	871	2
Monocytes	ACTGCTCTCAGAGACG	871	2
Monocytes	ACTGTCCAGGAATTAC	871	2
Monocytes	ACTGTCCCAGTCAGCC	871	2
Monocytes	ACTGTCCGTACGAAAT	871	2
Monocytes	ACTTACTAGCTAGGCA	871	2
Monocytes	ACTTACTAGCTTATCG	871	2
Monocytes	ACTTACTAGGGCATGT	871	2
Monocytes	ACTTACTTCACCATAG	871	2
Monocytes	ACTTGTTCAGGAACGT	871	2
Monocytes	ACTTGTTGTACAGCAG	871	2
Monocytes	ACTTGTTGTGCTAGCC	871	2
Monocytes	ACTTGTTGTTCGTCTC	871	2
Monocytes	ACTTTCAAGAATGTTG	871	2
Monocytes	ACTTTCAAGCTGAAAT	871	2
Monocytes	ACTTTCAGTCGAATCT	871	2
Monocytes	ACTTTCATCCTATTCA	871	2
Monocytes	AGAATAGGTATATGGA	871	2
Monocytes	AGAATAGGTCGCATAT	871	2
Monocytes	AGAATAGTCAATAAGG	871	2
Monocytes	AGACGTTCAGGTGCCT	871	2
Monocytes	AGAGCTTGTATAAACG	871	2
Monocytes	AGAGTGGGTCAGCTAT	871	2
Monocytes	AGAGTGGGTTCTCATT	871	2
Monocytes	AGATCTGAGACAAGCC	871	2
Monocytes	AGATCTGCAGCCTTTC	871	2
Monocytes	AGATCTGCATATACCG	871	2
Monocytes	AGATCTGGTACCTACA	871	2
Monocytes	AGATTGCGTAATTGGA	871	2
Monocytes	AGATTGCGTCGAACAG	871	2
Monocytes	AGCAGCCGTTCAGTAC	871	2
Monocytes	AGCAGCCTCAGTTGAC	871	2
Monocytes	AGCATACCAGCGTCCA	871	2
Monocytes	AGCATACGTACGCTGC	871	2
Monocytes	AGCCTAAAGGTGTTAA	871	2
Monocytes	AGCGGTCCAGTCAGAG	871	2
Monocytes	AGCGGTCCATCCTAGA	871	2
Monocytes	AGCGGTCTCCCGACTT	871	2
Monocytes	AGCGTATGTCGGCACT	871	2
Monocytes	AGCGTATGTGCAGTAG	871	2
Monocytes	AGCGTCGCAGTAAGAT	871	2
Monocytes	AGCGTCGGTGACGCCT	871	2
Monocytes	AGCGTCGTCCGCGTTT	871	2
Monocytes	AGCTCCTGTAATTGGA	871	2
Monocytes	AGCTCTCAGATCCCAT	871	2
Monocytes	AGCTCTCAGTTGTCGT	871	2
Monocytes	AGCTCTCTCTGGTTCC	871	2
Monocytes	AGCTTGAAGCCGATTT	871	2
Monocytes	AGCTTGACATCTATGG	871	2
Monocytes	AGCTTGATCTCTTGAT	871	2
Monocytes	AGGCCACAGATAGTCA	871	2
Monocytes	AGGCCACGTTTGCATG	871	2
Monocytes	AGGGAGTAGGGAAACA	871	2
Monocytes	AGGGAGTCAATTGCTG	871	2
Monocytes	AGGGAGTCACACATGT	871	2
Monocytes	AGGGAGTCAGACGCTC	871	2
Monocytes	AGGGAGTGTATTCTCT	871	2
Monocytes	AGGGATGCAAGTAGTA	871	2
Monocytes	AGGTCATCACCCAGTG	871	2
Monocytes	AGTAGTCAGTAGTGCG	871	2
Monocytes	AGTAGTCCAAACGTGG	871	2
Monocytes	AGTAGTCGTCTAAAGA	871	2
Monocytes	AGTCTTTAGAGTAAGG	871	2
Monocytes	AGTCTTTAGTCTTGCA	871	2
Monocytes	AGTCTTTTCAGTGCAT	871	2
Monocytes	AGTGTCAGTCGGCATC	871	2
Monocytes	AGTTGGTCAGGCTGAA	871	2
Monocytes	AGTTGGTGTCGAATCT	871	2
Monocytes	AGTTGGTGTTACGCGC	871	2
Monocytes	AGTTGGTTCTGTACGA	871	2
Monocytes	ATAACGCAGAGTCTGG	871	2
Monocytes	ATAACGCAGTGACATA	871	2
Monocytes	ATAACGCAGTTTGCGT	871	2
Monocytes	ATAAGAGCAATGTTGC	871	2
Monocytes	ATAAGAGCATACTACG	871	2
Monocytes	ATAGACCAGACCTTTG	871	2
Monocytes	ATAGACCCAACGATGG	871	2
Monocytes	ATAGACCGTAACGTTC	871	2
Monocytes	ATCACGAGTACTTGAC	871	2
Monocytes	ATCATGGAGTCATGCT	871	2
Monocytes	ATCATGGCACACCGAC	871	2
Monocytes	ATCATGGTCAGAGGTG	871	2
Monocytes	ATCATGGTCGGTCCGA	871	2
Monocytes	ATCCACCTCACCATAG	871	2
Monocytes	ATCCACCTCTTGCATT	871	2
Monocytes	ATCCGAAAGTGTTGAA	871	2
Monocytes	ATCCGAACACCATGTA	871	2
Monocytes	ATCGAGTAGTGTACTC	871	2
Monocytes	ATCGAGTGTCACCTAA	871	2
Monocytes	ATCGAGTGTCTACCTC	871	2
Monocytes	ATCGAGTGTCTGGAGA	871	2
Monocytes	ATCTACTAGCCAGAAC	871	2
Monocytes	ATCTACTGTGTATGGG	871	2
Monocytes	ATGCGATAGTCCGGTC	871	2
Monocytes	ATGGGAGAGTGCAAGC	871	2
Monocytes	ATGGGAGCATGAACCT	871	2
Monocytes	ATGTGTGCATGCCACG	871	2
Monocytes	ATTATCCGTCTCTCGT	871	2
Monocytes	ATTCTACGTGCAGTAG	871	2
Monocytes	ATTGGTGCATTCGACA	871	2
Monocytes	ATTGGTGGTGAACCTT	871	2
Monocytes	CAACCAAAGCGCTTAT	871	2
Monocytes	CAACCTCAGGACAGCT	871	2
Monocytes	CAACCTCGTCTTGTCC	871	2
Monocytes	CAACTAGAGACTAGAT	871	2
Monocytes	CAACTAGAGATGTGGC	871	2
Monocytes	CAACTAGCAACACGCC	871	2
Monocytes	CAACTAGTCATAACCG	871	2
Monocytes	CAAGAAAAGCTAACAA	871	2
Monocytes	CAAGATCCACACTGCG	871	2
Monocytes	CAAGATCTCTGGTATG	871	2
Monocytes	CAAGGCCAGGGTGTGT	871	2
Monocytes	CAAGGCCCACGGTGTC	871	2
Monocytes	CAAGGCCCAGACGCTC	871	2
Monocytes	CAAGGCCGTGGCCCTA	871	2
Monocytes	CAAGGCCTCTACGAGT	871	2
Monocytes	CAAGTTGCAAGGCTCC	871	2
Monocytes	CAAGTTGCAGGTCCAC	871	2
Monocytes	CAAGTTGTCACTCTTA	871	2
Monocytes	CAAGTTGTCTTCGAGA	871	2
Monocytes	CACAAACCACCAGGCT	871	2
Monocytes	CACAAACGTCTGGTCG	871	2
Monocytes	CACAAACTCACCATAG	871	2
Monocytes	CACAAACTCAGCTGGC	871	2
Monocytes	CACACAATCATGCAAC	871	2
Monocytes	CACACAATCTGCAAGT	871	2
Monocytes	CACACCTAGTCGATAA	871	2
Monocytes	CACACCTGTCTCATCC	871	2
Monocytes	CACACTCTCGCCAAAT	871	2
Monocytes	CACACTCTCGTATCAG	871	2
Monocytes	CACACTCTCTTGCCGT	871	2
Monocytes	CACAGTATCTTGCATT	871	2
Monocytes	CACATAGAGAGACTAT	871	2
Monocytes	CACATAGGTATTAGCC	871	2
Monocytes	CACATAGTCAACTCTT	871	2
Monocytes	CACCAGGAGACAATAC	871	2
Monocytes	CACCTTGCAGATCGGA	871	2
Monocytes	CACTCCATCGCAAACT	871	2
Monocytes	CAGAATCCACTATCTT	871	2
Monocytes	CAGAGAGAGGATGTAT	871	2
Monocytes	CAGAGAGTCAAGATCC	871	2
Monocytes	CAGAGAGTCGCTAGCG	871	2
Monocytes	CAGCAGCCACGGACAA	871	2
Monocytes	CAGCAGCTCAGTTAGC	871	2
Monocytes	CAGCAGCTCTGGCGAC	871	2
Monocytes	CAGCATATCGCCCTTA	871	2
Monocytes	CAGCCGATCCCTAATT	871	2
Monocytes	CAGCCGATCTCTGAGA	871	2
Monocytes	CAGCTAATCGAGCCCA	871	2
Monocytes	CAGGTGCTCCTAGTGA	871	2
Monocytes	CAGTAACCAAAGGCGT	871	2
Monocytes	CAGTAACGTCAACATC	871	2
Monocytes	CATATGGAGCCTCGTG	871	2
Monocytes	CATATGGCAAGCCCAC	871	2
Monocytes	CATATGGTCAAGGCTT	871	2
Monocytes	CATATTCTCCAAGCCG	871	2
Monocytes	CATCAGACAGGATCGA	871	2
Monocytes	CATCCACGTCCGTCAG	871	2
Monocytes	CATCGAACAGCTGCAC	871	2
Monocytes	CATCGAACATGACATC	871	2
Monocytes	CATCGGGCAGGGCATA	871	2
Monocytes	CATGACAAGTAAGTAC	871	2
Monocytes	CATGCCTCATGGAATA	871	2
Monocytes	CATGCCTGTATCGCAT	871	2
Monocytes	CATGCCTGTCGCTTCT	871	2
Monocytes	CATGGCGTCTGATACG	871	2
Monocytes	CATTATCAGCGTCAAG	871	2
Monocytes	CATTCGCAGAATGTTG	871	2
Monocytes	CATTCGCGTTCGAATC	871	2
Monocytes	CCAATCCAGCGATGAC	871	2
Monocytes	CCAATCCCATGTTCCC	871	2
Monocytes	CCACCTAGTAGCTAAA	871	2
Monocytes	CCACCTATCCCATTAT	871	2
Monocytes	CCACGGAGTTCTGGTA	871	2
Monocytes	CCACGGATCTTCAACT	871	2
Monocytes	CCACTACGTGAGGGTT	871	2
Monocytes	CCAGCGACAGGTGGAT	871	2
Monocytes	CCAGCGATCCAGAGGA	871	2
Monocytes	CCAGCGATCCCATTAT	871	2
Monocytes	CCATGTCAGCAGCCTC	871	2
Monocytes	CCATGTCCAAACCCAT	871	2
Monocytes	CCATGTCCACGACGAA	871	2
Monocytes	CCATGTCGTCAAGCGA	871	2
Monocytes	CCATGTCTCCAGTATG	871	2
Monocytes	CCATGTCTCGCCAGCA	871	2
Monocytes	CCATTCGTCCGGGTGT	871	2
Monocytes	CCCAATCAGTGAAGAG	871	2
Monocytes	CCCAATCCACCTGGTG	871	2
Monocytes	CCCAGTTAGCCTCGTG	871	2
[truncated: 3,383 more rows]
