# Supplementary material for: scQCEA: a framework for annotation and quality control report of single-cell RNA-sequencing data
Source: BMC Genomics. 2023 Jul 6;24:381. doi: 10.1186/s12864-023-09447-6 (PMC10327311; doi:10.1186/s12864-023-09447-6)
Supplement: Supplementary file 2 — Additional file 2: Supplementary file 2. To demonstrate the utility of scQCEA, we apply the workflow to the sixteen gene expression profiles of eight patients with metastatic melanoma, prepared from pre- and post-treatment experimental batches. You can find the QC interactive report at: https://github.com/isarnassiri/scQCEA/tree/Example-of-Application. Download and unzip the OGC_Interactive_QC_Report_P180121.zip file. You can open CLICK_ME.html file without using rStudio/R. [file 12864_2023_9447_MOESM2_ESM.zip › Inputs/10X-gex-grouped/FAI5649A23/P180121-keep_FAI5649A23_Celltype_assignment_toCells.txt]

geneSet	cell
B-cells	AAACCTGCAGGTCCAC
B-cells	AAATGCCCAGGCTGAA
B-cells	AACACGTAGAAGATTC
B-cells	AACTCAGCACAAGACG
B-cells	AACTCTTCAGTTCATG
B-cells	AACTGGTGTACAGTTC
B-cells	AAGGAGCAGGAGTTGC
B-cells	AAGGAGCGTCTAGCCG
B-cells	AAGGCAGCAGTAGAGC
B-cells	AAGGCAGCAGTTCATG
B-cells	AAGGTTCGTAAGAGAG
B-cells	AATCCAGAGTGAATTG
B-cells	ACACCAAAGAGGTTGC
B-cells	ACACCCTAGTATTGGA
B-cells	ACACTGATCCGTAGTA
B-cells	ACCAGTACATGTCGAT
B-cells	ACCCACTAGGCTCAGA
B-cells	ACCCACTGTCTCGTTC
B-cells	ACCTTTACACATGACT
B-cells	ACGAGCCAGAAGGACA
B-cells	ACGATACCAATGAATG
B-cells	ACGATGTCACGTCTCT
B-cells	ACGCAGCAGTAGCCGA
B-cells	ACGGAGAAGATGGCGT
B-cells	ACGGAGAGTTTGTGTG
B-cells	ACGGAGATCGCTGATA
B-cells	ACGGCCACAGCGTTCG
B-cells	ACGGGCTAGGACAGCT
B-cells	ACGTCAATCCGAACGC
B-cells	ACTGAGTAGGGTTCCC
B-cells	AGACGTTCAATGAATG
B-cells	AGCGGTCTCGTCCAGG
B-cells	AGCGTATGTGAGGCTA
B-cells	AGGCCGTTCCGCTGTT
B-cells	AGGGAGTTCTGACCTC
B-cells	AGGGTGACACGTTGGC
B-cells	AGGTCCGAGCCTTGAT
B-cells	AGGTCCGAGTAGTGCG
B-cells	AGTAGTCTCATAAAGG
B-cells	AGTAGTCTCCTACAGA
B-cells	AGTTGGTGTAATCGTC
B-cells	ATAAGAGTCGAACGGA
B-cells	ATAAGAGTCTGGTTCC
B-cells	ATCATGGTCAATAAGG
B-cells	ATCCACCTCAGTCCCT
B-cells	ATCCGAACAATCAGAA
B-cells	ATCGAGTTCAACGAAA
B-cells	ATCTACTTCATCATTC
B-cells	ATCTGCCAGTTCGCGC
B-cells	ATGAGGGAGGTGACCA
B-cells	ATGCGATTCACTCCTG
B-cells	ATTACTCGTGTTGAGG
B-cells	ATTCTACTCCCTTGCA
B-cells	ATTTCTGAGCTAGTTC
B-cells	CAACCTCGTAAATGTG
B-cells	CAAGATCCAGCTCGCA
B-cells	CAAGGCCTCGCAAGCC
B-cells	CACACAACATTGAGCT
B-cells	CACCACTGTGATGTCT
B-cells	CACCACTTCCGTAGGC
B-cells	CACCAGGCAGATGGGT
B-cells	CAGCAGCAGGAGTTTA
B-cells	CAGCGACTCCCAGGTG
B-cells	CAGCTGGCACGCCAGT
B-cells	CAGCTGGCATAAGACA
B-cells	CATATGGAGTGCCATT
B-cells	CATATTCGTCCGAGTC
B-cells	CATCGAATCGGAAACG
B-cells	CATGACACAAGACACG
B-cells	CATGACATCAACGAAA
B-cells	CATGCCTTCGTGACAT
B-cells	CATTATCCAAGTTGTC
B-cells	CCAATCCAGTGCAAGC
B-cells	CCACTACTCTGTCAAG
B-cells	CCATGTCCACGGCTAC
B-cells	CCCAGTTCAAAGGTGC
B-cells	CCCAGTTGTTTGACAC
B-cells	CCGTGGACACCTGGTG
B-cells	CCGTTCAGTTTGGGCC
B-cells	CCTACACAGGAGTAGA
B-cells	CCTACCAGTACCATCA
B-cells	CCTTCCCAGTAGATGT
B-cells	CGAACATTCATCTGTT
B-cells	CGAGAAGAGTGTCCAT
B-cells	CGAGCCACATTCTTAC
B-cells	CGCCAAGGTCTCTTAT
B-cells	CGCCAAGGTCTTCAAG
B-cells	CGCGTTTTCAAAGTAG
B-cells	CGGACACAGATCACGG
B-cells	CGGACTGCAATGAAAC
B-cells	CGGAGCTGTTGACGTT
B-cells	CGGAGCTTCATTTGGG
B-cells	CGGAGTCCACTTCTGC
B-cells	CGGCTAGCAAGACACG
B-cells	CGTCCATTCAGAGACG
B-cells	CGTCTACTCAGCAACT
B-cells	CGTCTACTCCGGCACA
B-cells	CGTGAGCTCTTCGGTC
B-cells	CGTGTCTAGCGTAGTG
B-cells	CTAACTTTCTCGGACG
B-cells	CTAAGACGTGATGATA
B-cells	CTACACCCAGCCACCA
B-cells	CTACACCGTATTCTCT
B-cells	CTACCCATCAAACGGG
B-cells	CTAGTGAAGATCCCAT
B-cells	CTAGTGACAGCCTTGG
B-cells	CTCGAGGGTGTCTGAT
B-cells	CTCTACGGTGATGCCC
B-cells	CTCTACGGTGTAAGTA
B-cells	CTCTGGTGTTTGACTG
B-cells	CTGATCCTCTACCTGC
B-cells	CTGCCTATCGGATGGA
B-cells	CTGTTTAAGTTTCCTT
B-cells	CTGTTTAGTGGTTTCA
B-cells	CTTTGCGGTGCGAAAC
B-cells	GAAACTCTCGCATGAT
B-cells	GAACCTACACCGTTGG
B-cells	GACACGCGTGCGAAAC
B-cells	GACAGAGCAGCTGGCT
B-cells	GACCTGGTCACCATAG
B-cells	GACGGCTTCCGCAGTG
B-cells	GACTAACGTAGAGCTG
B-cells	GACTGCGAGTTGTCGT
B-cells	GATCTAGCAGTATGCT
B-cells	GATGAGGCATTCGACA
B-cells	GATGAGGTCGGTGTCG
B-cells	GATGAGGTCTGGTTCC
B-cells	GCAATCAAGCGCTCCA
B-cells	GCAATCACACGAAAGC
B-cells	GCAGCCACAATAGCAA
B-cells	GCAGCCAGTTCACCTC
B-cells	GCAGTTACACTCAGGC
B-cells	GCATACACACCTCGTT
B-cells	GCATGATCACACATGT
B-cells	GCGACCAGTCATCGGC
B-cells	GCGCGATCAAACTGCT
B-cells	GCTGCAGGTTACCGAT
B-cells	GCTGCGACAAGAGTCG
B-cells	GCTGCGATCTTCGGTC
B-cells	GGACAAGGTGGTCCGT
B-cells	GGACGTCAGCGGATCA
B-cells	GGCGTGTGTCCAAGTT
B-cells	GGCGTGTTCCCAGGTG
B-cells	GGCGTGTTCGGCTACG
B-cells	GGGAGATAGAATAGGG
B-cells	GGGAGATGTCCAACTA
B-cells	GGGAGATGTGCGCTTG
B-cells	GGTGAAGTCTGGTGTA
B-cells	GGTGTTACAGCAGTTT
B-cells	GGTGTTATCTATCGCC
B-cells	GTACGTAGTACGCTGC
B-cells	GTACGTAGTCTAGAGG
B-cells	GTATCTTAGTGAATTG
B-cells	GTATCTTAGTGGAGAA
B-cells	GTCATTTCACAAGTAA
B-cells	GTCATTTGTTAAGTAG
B-cells	GTTCGGGTCTTAACCT
B-cells	GTTCTCGCAGTCAGAG
B-cells	TAAGCGTTCTTCAACT
B-cells	TACACGACATGTCCTC
B-cells	TACACGATCCAAAGTC
B-cells	TACCTTATCAGAGCTT
B-cells	TACGGTACACTGTTAG
B-cells	TACTTACAGGACGAAA
B-cells	TACTTACTCTGTCTCG
B-cells	TAGAGCTCAATGACCT
B-cells	TAGGCATCAATGAATG
B-cells	TAGGCATTCTCAACTT
B-cells	TAGTTGGGTAGAAGGA
B-cells	TATCTCATCTTAACCT
B-cells	TATGCCCCAAGGACTG
B-cells	TCACGAAAGTTTCCTT
B-cells	TCAGCAATCTTCTGGC
B-cells	TCAGCTCAGTCCTCCT
B-cells	TCAGCTCAGTGAACGC
B-cells	TCAGCTCGTAGAAAGG
B-cells	TCATTTGAGCTGCGAA
B-cells	TCCACACGTTATCACG
B-cells	TCGAGGCAGAAGGGTA
B-cells	TCGCGAGGTCAGTGGA
B-cells	TCGCGAGGTCTTCTCG
B-cells	TCGTACCAGCTCAACT
B-cells	TCTATTGTCCCTGACT
B-cells	TCTCATACATAAAGGT
B-cells	TCTCTAACAAGAGTCG
B-cells	TCTTCGGGTTCAGGCC
B-cells	TGAGAGGCAGACGCCT
B-cells	TGAGAGGTCCAAACAC
B-cells	TGCCAAACAGATCGGA
B-cells	TGCGCAGGTTCGTGAT
B-cells	TGCGGGTAGGGTATCG
B-cells	TGGCCAGTCTAAGCCA
B-cells	TGGCGCACATCCTTGC
B-cells	TGGCTGGCATAAAGGT
B-cells	TGTGTTTCATCTCCCA
B-cells	TGTTCCGAGGCATTGG
B-cells	TTAGGCAGTTATCCGA
B-cells	TTCGAAGAGCGATAGC
B-cells	TTCGAAGGTAGCGCAA
B-cells	TTCTCCTCATTCTTAC
B-cells	TTCTTAGTCCAGGGCT
B-cells	TTCTTAGTCTCGATGA
B-cells	TTTCCTCTCTTCGGTC
B-cells	TTTGCGCCATCTATGG
B-cells	TTTGGTTAGTGTACGG
B-cells	TTTGTCAAGAGACTTA
B-cells	TTTGTCAAGAGTGACC
B-cells	TTTGTCAGTCACTTCC
B-cells	TTTGTCAGTCGAAAGC
Dendritic	AAACGGGTCTCTGAGA
Dendritic	AAAGATGTCCCTAATT
Dendritic	AAAGTAGTCAGTACGT
Dendritic	AAATGCCAGGTGCTAG
Dendritic	AAATGCCTCTCGCTTG
Dendritic	AACCATGAGGACGAAA
Dendritic	AACTCAGAGACTTTCG
Dendritic	AACTCAGGTATCGCAT
Dendritic	AACTCTTAGGCCCTTG
Dendritic	AACTGGTTCTGAAAGA
Dendritic	AAGGAGCCATGAGCGA
Dendritic	ACACCGGCACCGGAAA
Dendritic	ACACTGATCATAACCG
Dendritic	ACAGCTAGTAGCGTGA
Dendritic	ACATGGTTCAACCATG
Dendritic	ACCCACTCACCAGGCT
Dendritic	ACCCACTTCGAATGCT
Dendritic	ACCTTTAAGGGATCTG
Dendritic	ACGAGCCCAAGAGTCG
Dendritic	ACGATACGTCCGAATT
Dendritic	ACGATGTGTACATCCA
Dendritic	ACGCAGCTCACCCGAG
Dendritic	ACGGAGACATCACCCT
Dendritic	ACTGAACGTATGCTTG
Dendritic	ACTTGTTGTGCACCAC
Dendritic	ACTTTCAAGATTACCC
Dendritic	AGAATAGAGAGAACAG
Dendritic	AGACGTTTCGCAGGCT
Dendritic	AGAGCGACAATCTGCA
Dendritic	AGCAGCCCACCACGTG
Dendritic	AGCTCCTGTGGTTTCA
Dendritic	AGCTCTCGTAAGTGTA
Dendritic	AGCTTGAGTAGCCTAT
Dendritic	AGCTTGAGTTGGTTTG
Dendritic	AGCTTGATCCTGTACC
Dendritic	AGTAGTCTCTGCCAGG
Dendritic	AGTGAGGTCGAATGCT
Dendritic	AGTGGGAAGCCACGCT
Dendritic	ATAAGAGTCTGCTGCT
Dendritic	ATCATCTTCTTAACCT
Dendritic	ATCGAGTAGCTGCCCA
Dendritic	ATGAGGGTCTAACTTC
Dendritic	ATGTGTGAGGCGCTCT
Dendritic	ATTCTACCACTCGACG
Dendritic	ATTCTACTCTGTTTGT
Dendritic	ATTGGACTCATGTAGC
Dendritic	CAACCTCGTTGACGTT
Dendritic	CAAGATCAGAAACCTA
Dendritic	CAAGGCCCACCGAATT
Dendritic	CAAGGCCTCACCGTAA
Dendritic	CACACTCGTACATGTC
Dendritic	CACAGGCAGACCTTTG
Dendritic	CACAGTACAGTCAGAG
Dendritic	CACTCCATCTTGCATT
Dendritic	CAGAATCAGGTAGCTG
Dendritic	CAGATCAAGCTGAACG
Dendritic	CAGATCACAGCTTCGG
Dendritic	CAGATCATCATGTCCC
Dendritic	CAGCATACAGGAATGC
Dendritic	CAGCTAATCACTTCAT
Dendritic	CATATTCGTAAAGTCA
Dendritic	CATATTCTCCTATGTT
Dendritic	CATCAGATCCTTCAAT
Dendritic	CATCAGATCTGGGCCA
Dendritic	CATCCACGTCTCCCTA
Dendritic	CATTCGCCAGCGTCCA
Dendritic	CCACCTAGTGATGTGG
Dendritic	CCACGGATCAGAGACG
Dendritic	CCATTCGGTCTCCATC
Dendritic	CCATTCGTCCTTTCTC
Dendritic	CCGTACTTCGGACAAG
Dendritic	CCTACCAGTCCGAATT
Dendritic	CCTCTGACACCTATCC
Dendritic	CCTCTGACAGTCAGCC
Dendritic	CGAATGTCACGGTTTA
Dendritic	CGACTTCAGGCAGGTT
Dendritic	CGAGCACGTGAGGCTA
Dendritic	CGATCGGCAAACGCGA
Dendritic	CGATGTAGTGTTTGTG
Dendritic	CGCTATCTCATCGCTC
Dendritic	CGCTGGACAAGCGTAG
Dendritic	CGCTGGATCAACGAAA
Dendritic	CGCTTCAGTGCACTTA
Dendritic	CGGACACGTTACGTCA
Dendritic	CGGACGTCATGGTTGT
Dendritic	CGGACTGGTGGCTCCA
Dendritic	CGGAGCTCATACGCTA
Dendritic	CGGGTCAAGGAATTAC
Dendritic	CGTGTAAGTCTACCTC
Dendritic	CGTTCTGCACCCTATC
Dendritic	CTAATGGCACAGACAG
Dendritic	CTAATGGCATCCTTGC
Dendritic	CTAATGGTCACGACTA
Dendritic	CTACACCAGAGCTGCA
Dendritic	CTAGTGAAGTGAAGTT
Dendritic	CTCAGAACAATAGAGT
Dendritic	CTCTAATTCATATCGG
Dendritic	CTCTGGTGTGAACCTT
Dendritic	CTGAAGTGTCTCAACA
Dendritic	CTGAAGTTCCTCAATT
Dendritic	CTGATAGCATGCCTAA
Dendritic	CTGTGCTGTCGCTTTC
Dendritic	CTTACCGCATTACGAC
Dendritic	CTTAGGATCGGAGGTA
Dendritic	CTTCTCTAGTCGCCGT
Dendritic	GAAATGATCGTCTGCT
Dendritic	GAATAAGTCTGTCTAT
Dendritic	GACACGCAGCCCGAAA
Dendritic	GACACGCCAACGCACC
Dendritic	GACAGAGTCTGAAAGA
Dendritic	GACCAATAGGTGATAT
Dendritic	GACGGCTCAAGTTCTG
Dendritic	GACGGCTGTTACCGAT
Dendritic	GACGGCTGTTAGTGGG
Dendritic	GATCGCGTCGCTAGCG
Dendritic	GATCTAGGTCCGAACC
Dendritic	GATGAAACATGCAACT
Dendritic	GATGCTAGTAACGTTC
Dendritic	GATTCAGGTACATCCA
Dendritic	GCAAACTGTGGACGAT
Dendritic	GCAGCCATCCTATTCA
Dendritic	GCAGTTACAAGCGATG
Dendritic	GCAGTTAGTATGAAAC
Dendritic	GCATACATCAGCTTAG
Dendritic	GCATGATAGATGCCTT
Dendritic	GCATGTAGTACCGTAT
Dendritic	GCCAAATCAAGTAATG
Dendritic	GCGACCAAGCCAGTAG
Dendritic	GCGAGAACAGCTGTTA
Dendritic	GCGCAGTTCGCCATAA
Dendritic	GCGCCAACACGCGAAA
Dendritic	GCGCCAAGTTGATTCG
Dendritic	GCTCTGTCATATGCTG
Dendritic	GCTCTGTGTCCCTACT
Dendritic	GCTGCAGAGCTTATCG
Dendritic	GCTGCAGCATGAGCGA
Dendritic	GCTGCAGGTTGTTTGG
Dendritic	GGAATAAAGAGTTGGC
Dendritic	GGACATTTCCTGTAGA
Dendritic	GGACGTCCAATGAAAC
Dendritic	GGCCGATAGTTGTCGT
Dendritic	GGCGTGTAGGACAGCT
Dendritic	GGCGTGTGTTTAGCTG
Dendritic	GGCTGGTGTTCGTTGA
Dendritic	GGGCACTCACAGTCGC
Dendritic	GGGTTGCCACCAACCG
Dendritic	GGTATTGCATATGCTG
Dendritic	GGTGAAGAGCAGATCG
Dendritic	GGTGCGTGTTCAACCA
Dendritic	GGTGCGTTCCAGTATG
Dendritic	GTAACTGTCCGCAGTG
Dendritic	GTACGTATCTGCAAGT
Dendritic	GTACTCCGTTCCTCCA
Dendritic	GTAGGCCAGGTACTCT
Dendritic	GTAGTCAGTCTAGCCG
Dendritic	GTATCTTTCCCTCTTT
Dendritic	GTATTCTGTATAAACG
Dendritic	GTCACGGGTCTAAACC
Dendritic	GTCGGGTTCGCTTAGA
Dendritic	GTGCAGCGTTAAGATG
Dendritic	GTGCGGTAGTATCTCG
Dendritic	GTGCGGTGTCCAACTA
Dendritic	GTGGGTCTCCGCAGTG
Dendritic	GTTCTCGTCGTGGGAA
Dendritic	TAAACCGAGTCGATAA
Dendritic	TACCTTACACTTGGAT
Dendritic	TACTCATGTTGGTAAA
Dendritic	TACTCATTCCAGAAGG
Dendritic	TACTTGTAGTACCGGA
Dendritic	TAGAGCTGTTGCGCAC
Dendritic	TATCTCAAGAACTGTA
Dendritic	TATCTCAGTTTGCATG
Dendritic	TATCTCATCACAACGT
Dendritic	TCAACGATCTCGTATT
Dendritic	TCAATCTGTCGGCACT
Dendritic	TCACGAAAGGTGTTAA
Dendritic	TCAGCAAAGCCATCGC
Dendritic	TCAGGTACATCGTCGG
Dendritic	TCATTTGTCGTTACGA
Dendritic	TCGCGTTAGTCCCACG
Dendritic	TCGCGTTGTTTGTTTC
Dendritic	TCGTACCCACCCTATC
Dendritic	TGAGCATGTTCACGGC
Dendritic	TGCACCTTCCCAAGTA
Dendritic	TGCCAAAGTTCCACGG
Dendritic	TGCCAAATCCCTGACT
Dendritic	TGCGCAGAGAGGTTGC
Dendritic	TGCGCAGCATTCTCAT
Dendritic	TGCGGGTCAGGGTATG
Dendritic	TGGCTGGGTCGGCATC
Dendritic	TGGCTGGTCAGGCGAA
Dendritic	TGGTTAGCAGCTTAAC
Dendritic	TGTTCCGGTAGTAGTA
Dendritic	TTAGTTCGTTATTCTC
Dendritic	TTATGCTAGACGCTTT
Dendritic	TTATGCTAGATAGCAT
Dendritic	TTGACTTGTACACCGC
Dendritic	TTGCGTCCAAGTCTAC
Dendritic	TTGGAACGTCAGAAGC
Dendritic	TTGGCAAGTGATGCCC
Dendritic	TTGTAGGAGAGACTAT
Dendritic	TTTACTGAGACTAGGC
Dendritic	TTTGTCACACGGCTAC
Granulocytes	AAACGGGAGGACGAAA
Granulocytes	AAAGATGAGTGTCCAT
Granulocytes	AAAGCAACAGCATGAG
Granulocytes	AAAGCAATCCAAATGC
Granulocytes	AAAGTAGAGCCCAATT
Granulocytes	AAATGCCCACCCATGG
Granulocytes	AACACGTCACTTCGAA
Granulocytes	AACACGTGTAAGAGGA
Granulocytes	AACCATGTCCACGTGG
Granulocytes	AACCATGTCTGTGCAA
Granulocytes	AACGTTGCACGACGAA
Granulocytes	AACTCAGAGTGGTAAT
Granulocytes	AACTCTTGTCAAAGCG
Granulocytes	AACTCTTGTCGACTGC
Granulocytes	AACTGGTCATCGGTTA
Granulocytes	AACTGGTGTACCGCTG
Granulocytes	AACTGGTGTCCGAACC
Granulocytes	AAGGAGCAGTATGACA
Granulocytes	AAGGCAGAGTTGAGAT
Granulocytes	AAGGTTCCACCTATCC
Granulocytes	AATCCAGCAATCTACG
Granulocytes	AATCCAGTCCGTTGCT
Granulocytes	AATCCAGTCGCGTTTC
Granulocytes	AATCGGTAGATATGGT
Granulocytes	AATCGGTGTGGTAACG
Granulocytes	ACACCCTAGCACACAG
Granulocytes	ACACCCTAGGACACCA
Granulocytes	ACACCCTAGGCAATTA
Granulocytes	ACACCCTCAAAGGAAG
Granulocytes	ACACCCTGTTCAGGCC
Granulocytes	ACACTGACACCACCAG
Granulocytes	ACACTGACACTGTTAG
Granulocytes	ACAGCCGTCCAAAGTC
Granulocytes	ACAGCTACAGGTCTCG
Granulocytes	ACAGCTATCTGAGTGT
Granulocytes	ACATACGTCTACTCAT
Granulocytes	ACATCAGCACGTGAGA
Granulocytes	ACATCAGCACTATCTT
Granulocytes	ACATCAGGTGGGTATG
Granulocytes	ACCAGTAAGCTAACTC
Granulocytes	ACCCACTGTAATTGGA
Granulocytes	ACCTTTAGTTACGGAG
Granulocytes	ACGAGGATCTTAACCT
Granulocytes	ACGATACAGAGACTAT
Granulocytes	ACGATACCAGCTGTAT
Granulocytes	ACGATACTCGAATGGG
Granulocytes	ACGCAGCAGCAACGGT
Granulocytes	ACGCCGACAGCGAACA
Granulocytes	ACGGCCAGTAGGCATG
Granulocytes	ACGGGCTTCAAGAAGT
Granulocytes	ACTATCTCAGGAATCG
Granulocytes	ACTGAACTCGTCTGAA
Granulocytes	ACTGAGTCACTCTGTC
Granulocytes	ACTGATGAGCCCTAAT
Granulocytes	ACTGATGCAAGACACG
Granulocytes	ACTGATGCACATCCAA
Granulocytes	ACTGCTCAGACAGAGA
Granulocytes	ACTGTCCAGGACACCA
Granulocytes	ACTGTCCAGGGTCTCC
Granulocytes	ACTGTCCGTCTCTTAT
Granulocytes	ACTTACTTCATCGATG
Granulocytes	ACTTGTTCAGTTCATG
Granulocytes	ACTTGTTGTCATCGGC
Granulocytes	ACTTGTTGTCGGCATC
Granulocytes	ACTTTCAGTCAGTGGA
Granulocytes	AGAATAGAGTAATCCC
Granulocytes	AGAATAGGTCCGACGT
Granulocytes	AGAGCGAGTCAATGTC
Granulocytes	AGAGCGAGTCTAGTGT
Granulocytes	AGAGCTTAGCTAAACA
Granulocytes	AGAGTGGAGCGAGAAA
Granulocytes	AGATCTGCAAAGGTGC
Granulocytes	AGATCTGGTCAAAGAT
Granulocytes	AGATTGCGTTCACCTC
Granulocytes	AGCAGCCAGATGCCAG
Granulocytes	AGCAGCCAGCAGGCTA
Granulocytes	AGCAGCCCAAAGGCGT
Granulocytes	AGCAGCCCACTGAAGG
Granulocytes	AGCAGCCGTGGGTATG
Granulocytes	AGCATACTCGTAGGAG
Granulocytes	AGCCTAACAGAAGCAC
Granulocytes	AGCCTAAGTCCCTACT
Granulocytes	AGCGGTCAGAGGTAGA
Granulocytes	AGCGTCGGTCCATCCT
Granulocytes	AGCTCTCGTAGCGCAA
Granulocytes	AGCTTGATCGGTTAAC
Granulocytes	AGGCCACCATACCATG
Granulocytes	AGGCCGTAGTGTGAAT
Granulocytes	AGGCCGTCATTAGCCA
Granulocytes	AGGGTGAGTAATCACC
Granulocytes	AGGTCATAGAACTGTA
Granulocytes	AGGTCATAGCATCATC
Granulocytes	AGTAGTCCAAGCTGAG
Granulocytes	AGTGAGGAGGCCGAAT
Granulocytes	AGTGGGACAGGCAGTA
Granulocytes	AGTGTCAAGCTAGTCT
Granulocytes	AGTTGGTAGCGTAATA
Granulocytes	ATAAGAGCACGTAAGG
Granulocytes	ATAAGAGCAGACGCCT
Granulocytes	ATAGACCAGGGCACTA
Granulocytes	ATAGACCCAGCGAACA
Granulocytes	ATCACGAAGGATGTAT
Granulocytes	ATCACGACACGCTTTC
Granulocytes	ATCATCTAGTTAACGA
Granulocytes	ATCATGGAGCAGGCTA
Granulocytes	ATCCACCGTCTACCTC
Granulocytes	ATCCGAATCGCCAAAT
Granulocytes	ATCCGAATCGCCGTGA
Granulocytes	ATCGAGTAGAATCTCC
Granulocytes	ATCGAGTTCACCGGGT
Granulocytes	ATCTACTAGGGCTTGA
Granulocytes	ATCTACTTCAACACTG
Granulocytes	ATCTGCCAGCATCATC
Granulocytes	ATCTGCCTCATGTCCC
Granulocytes	ATGAGGGGTCTGGTCG
Granulocytes	ATGCGATTCCTAGAAC
Granulocytes	ATTATCCTCTGGGCCA
Granulocytes	ATTCTACCAGCTGCTG
Granulocytes	ATTGGACCATGTAAGA
Granulocytes	CAACCTCGTATAAACG
Granulocytes	CAACTAGGTCTCCATC
Granulocytes	CAAGTTGCATCACGAT
Granulocytes	CACAAACCATGGGAAC
Granulocytes	CACACCTCAGTATGCT
Granulocytes	CACACTCCATGTTGAC
Granulocytes	CACACTCGTGCACGAA
Granulocytes	CACAGTAAGAAGGTTT
Granulocytes	CACAGTAAGCAGACTG
Granulocytes	CACAGTAAGGCCCTCA
Granulocytes	CACATAGTCTCCCTGA
Granulocytes	CACCAGGTCCTTTCGG
Granulocytes	CAGAATCTCTGTTGAG
Granulocytes	CAGAGAGAGGCTATCT
Granulocytes	CAGAGAGGTTAGGGTG
Granulocytes	CAGCAGCAGAAGGCCT
Granulocytes	CAGCAGCTCTCGAGTA
Granulocytes	CAGCAGCTCTGATTCT
Granulocytes	CAGCATAAGCTAAACA
Granulocytes	CAGCATAAGGGTTTCT
Granulocytes	CAGCATAAGTAGGCCA
Granulocytes	CAGCATACAGCATGAG
Granulocytes	CAGCCGAAGGCAAAGA
Granulocytes	CAGCGACTCCCTAACC
Granulocytes	CAGCTAAGTGATAAAC
Granulocytes	CAGCTGGTCTTTAGTC
Granulocytes	CAGTCCTAGTAGATGT
Granulocytes	CAGTCCTCACCCTATC
Granulocytes	CATATGGAGTCCTCCT
Granulocytes	CATATGGCATTATCTC
Granulocytes	CATATGGTCATATCGG
Granulocytes	CATATTCAGCTGATAA
Granulocytes	CATCAAGCATTCTCAT
Granulocytes	CATCAAGTCCCAAGTA
Granulocytes	CATCAAGTCCGCGTTT
Granulocytes	CATCCACAGATATGCA
Granulocytes	CATCCACAGCTAGGCA
Granulocytes	CATCGGGTCTCAAACG
Granulocytes	CATGACAAGGCTAGCA
Granulocytes	CATGACATCACCCTCA
Granulocytes	CATGACATCAGGATCT
Granulocytes	CATGCCTGTACAGTTC
Granulocytes	CATTATCCATTACCTT
Granulocytes	CATTCGCCAAAGAATC
Granulocytes	CATTCGCGTTACCAGT
Granulocytes	CCAATCCAGCTAACTC
Granulocytes	CCAATCCAGTGTGAAT
Granulocytes	CCAATCCAGTGTGGCA
Granulocytes	CCATGTCCAAGCTGTT
Granulocytes	CCGGTAGCATGGTCAT
Granulocytes	CCGGTAGTCACGAAGG
Granulocytes	CCGGTAGTCGATAGAA
Granulocytes	CCGTACTAGCCATCGC
Granulocytes	CCGTACTCACTAAGTC
Granulocytes	CCTACACAGCTTTGGT
Granulocytes	CCTACACAGGCTATCT
Granulocytes	CCTAGCTTCCTGCCAT
Granulocytes	CCTCAGTCAACGCACC
Granulocytes	CCTCTGAGTTCCATGA
Granulocytes	CCTTCCCTCCTAGGGC
Granulocytes	CCTTTCTTCGAATCCA
Granulocytes	CGAACATCATCGGTTA
Granulocytes	CGAACATCATGAAGTA
Granulocytes	CGAATGTCATGAAGTA
Granulocytes	CGACCTTCAGTGGGAT
Granulocytes	CGACCTTGTCCTCTTG
Granulocytes	CGAGAAGAGACTACAA
Granulocytes	CGAGAAGGTCTCTTTA
Granulocytes	CGAGAAGTCGTACGGC
Granulocytes	CGAGCACCATTTCACT
Granulocytes	CGAGCCAAGCTCCTTC
Granulocytes	CGATCGGCAATAACGA
Granulocytes	CGATGGCAGCTAACTC
Granulocytes	CGATGGCGTAGGCTGA
Granulocytes	CGATGTAAGTCTCCTC
Granulocytes	CGATTGAAGAATTCCC
Granulocytes	CGATTGAAGGAGTTTA
Granulocytes	CGCGTTTCACCCATTC
Granulocytes	CGCTATCCATCGGTTA
Granulocytes	CGCTGGAAGAAACCAT
Granulocytes	CGCTGGACACGAAACG
Granulocytes	CGCTGGAGTCCGTGAC
Granulocytes	CGCTTCATCACAATGC
Granulocytes	CGGACGTCATACAGCT
Granulocytes	CGGACGTGTTAAGTAG
Granulocytes	CGGAGCTCAGACAAAT
Granulocytes	CGGAGCTGTTCCGGCA
Granulocytes	CGGAGCTTCAGAAATG
Granulocytes	CGGAGCTTCCAAACTG
Granulocytes	CGGAGTCAGAGACTTA
Granulocytes	CGGTTAAGTGATAAGT
Granulocytes	CGGTTAATCGAATGCT
Granulocytes	CGTAGCGGTGCTTCTC
Granulocytes	CGTAGGCCACCATCCT
Granulocytes	CGTAGGCTCATCGGAT
Granulocytes	CGTAGGCTCATGTCTT
Granulocytes	CGTCACTAGGGTTCCC
Granulocytes	CGTCACTCACTGTGTA
Granulocytes	CGTCAGGGTAGCTAAA
Granulocytes	CGTCAGGGTATTCTCT
Granulocytes	CGTCCATCAGTGGGAT
Granulocytes	CGTGTAAGTTCTGAAC
Granulocytes	CGTGTAATCGCAAACT
Granulocytes	CGTGTCTGTACGACCC
Granulocytes	CTAACTTAGCCAGTAG
Granulocytes	CTAACTTCAGCTTAAC
Granulocytes	CTAACTTCAGCTTCGG
Granulocytes	CTAAGACCAAAGGTGC
Granulocytes	CTAATGGAGATGCGAC
Granulocytes	CTAATGGCAATGCCAT
Granulocytes	CTAATGGTCGGTTCGG
Granulocytes	CTACACCGTCCGTCAG
Granulocytes	CTACACCTCCTTCAAT
Granulocytes	CTACATTCACTCAGGC
Granulocytes	CTACCCACACGCCAGT
Granulocytes	CTACCCATCCTTTCGG
Granulocytes	CTACGTCAGCTCCCAG
Granulocytes	CTAGAGTTCCCTCAGT
Granulocytes	CTAGCCTAGATGTCGG
Granulocytes	CTAGCCTGTTACGACT
Granulocytes	CTAGTGATCACTGGGC
Granulocytes	CTAGTGATCACTTATC
Granulocytes	CTCCTAGAGGTTACCT
Granulocytes	CTCGAAATCAGTACGT
Granulocytes	CTCGAAATCTTACCGC
Granulocytes	CTCGTACGTAAGTAGT
Granulocytes	CTCGTCAAGGACGAAA
Granulocytes	CTCGTCACATGCAACT
Granulocytes	CTCTAATAGAGATGAG
Granulocytes	CTCTAATGTCAAGCGA
Granulocytes	CTCTAATTCGATCCCT
Granulocytes	CTCTACGGTCACCTAA
Granulocytes	CTCTGGTTCAATCTCT
Granulocytes	CTGAAGTTCGGGAGTA
Granulocytes	CTGATCCAGCCAGGAT
Granulocytes	CTGATCCTCACCCTCA
Granulocytes	CTGCCTACATCAGTAC
Granulocytes	CTGCCTATCTCAACTT
Granulocytes	CTGCGGACATGTAAGA
Granulocytes	CTGCTGTGTCATTAGC
Granulocytes	CTGCTGTTCTCACATT
Granulocytes	CTGCTGTTCTCCGGTT
Granulocytes	CTGGTCTAGTGGCACA
Granulocytes	CTGGTCTTCAGCTCGG
Granulocytes	CTGGTCTTCAGTTGAC
Granulocytes	CTTAACTGTCGTGGCT
Granulocytes	CTTAACTTCACCGTAA
Granulocytes	CTTGGCTAGAGCAATT
Granulocytes	CTTTGCGCAGATCCAT
Granulocytes	CTTTGCGGTACAGACG
Granulocytes	GAAACTCTCAGCGATT
Granulocytes	GAACCTATCGGATGGA
Granulocytes	GAAGCAGGTGTCTGAT
Granulocytes	GAATAAGCAGCTGGCT
Granulocytes	GACACGCAGAGATGAG
Granulocytes	GACACGCAGTGGGTTG
Granulocytes	GACACGCCAAGGCTCC
Granulocytes	GACAGAGAGGCGACAT
Granulocytes	GACAGAGCATGGATGG
Granulocytes	GACAGAGGTGGCGAAT
Granulocytes	GACAGAGTCATGCATG
Granulocytes	GACCAATCAGCTGTGC
Granulocytes	GACCAATGTCGCGAAA
Granulocytes	GACGCGTAGAGCTGGT
Granulocytes	GACGCGTCACTCAGGC
Granulocytes	GACGTTACAGACGCCT
Granulocytes	GACGTTAGTCCGACGT
Granulocytes	GACGTTATCGCCAAAT
Granulocytes	GACTAACCAAGCGTAG
Granulocytes	GACTAACCACATCTTT
Granulocytes	GACTAACCAGTCTTCC
Granulocytes	GACTAACGTGCCTTGG
Granulocytes	GACTGCGGTGGCCCTA
Granulocytes	GAGTCCGAGGCAATTA
Granulocytes	GAGTCCGTCACCACCT
Granulocytes	GATCAGTAGTTTCCTT
Granulocytes	GATCAGTCATCAGTAC
Granulocytes	GATCAGTGTACACCGC
Granulocytes	GATCGATCACATCCGG
Granulocytes	GATCGTATCGTGACAT
Granulocytes	GATCTAGAGGCGATAC
Granulocytes	GATCTAGAGTGTCTCA
Granulocytes	GATCTAGTCGTAGGAG
Granulocytes	GATGCTAAGAGCCCAA
Granulocytes	GCAAACTGTTACGTCA
Granulocytes	GCAAACTTCAGCTGGC
Granulocytes	GCAATCAAGCGAGAAA
Granulocytes	GCACATATCTGTTTGT
Granulocytes	GCACTCTCAATACGCT
Granulocytes	GCACTCTCATCAGTCA
Granulocytes	GCAGCCAAGTCAAGGC
Granulocytes	GCAGCCAAGTGTACTC
Granulocytes	GCATACACATGTCGAT
Granulocytes	GCATGATGTATATGAG
Granulocytes	GCATGCGAGAGTCGGT
Granulocytes	GCCTCTATCTCGCTTG
Granulocytes	GCGACCATCGACGGAA
Granulocytes	GCGCCAATCCAAAGTC
Granulocytes	GCGCGATGTAAGGGAA
Granulocytes	GCGCGATGTGGGTCAA
Granulocytes	GCTCTGTAGAACTGTA
Granulocytes	GCTCTGTAGACAATAC
Granulocytes	GCTCTGTCACCCTATC
Granulocytes	GCTGCAGCACCAGCAC
Granulocytes	GCTGCGAAGAGTGACC
Granulocytes	GCTGCGACAACTTGAC
Granulocytes	GCTGGGTAGCTAACTC
Granulocytes	GCTGGGTCACCGCTAG
Granulocytes	GCTGGGTTCAGCTCTC
Granulocytes	GCTTCCAAGACATAAC
Granulocytes	GCTTGAACATCATCCC
Granulocytes	GGAAAGCAGTGGGCTA
Granulocytes	GGAAAGCGTTCCCTTG
Granulocytes	GGACAAGAGTACGCGA
Granulocytes	GGACAAGTCACATGCA
Granulocytes	GGACAAGTCTCTGAGA
Granulocytes	GGACAGACACGACTCG
Granulocytes	GGACGTCTCGGGAGTA
Granulocytes	GGAGCAACATTTGCTT
Granulocytes	GGAGCAAGTCGAAAGC
Granulocytes	GGATGTTAGCCAACAG
Granulocytes	GGATTACCACCATCCT
Granulocytes	GGATTACGTCGATTGT
Granulocytes	GGCAATTTCGGAGCAA
Granulocytes	GGCCGATAGACTAGGC
Granulocytes	GGCCGATAGTTGTAGA
Granulocytes	GGCCGATCACAGGAGT
Granulocytes	GGCCGATTCCAGAGGA
Granulocytes	GGCTCGAAGAGGTAGA
Granulocytes	GGGAATGGTGAAGGCT
Granulocytes	GGGAGATAGCTAGCCC
Granulocytes	GGGAGATGTTGGACCC
Granulocytes	GGGATGAAGGTAGCCA
Granulocytes	GGGATGACAGGCTCAC
Granulocytes	GGGATGAGTTACCGAT
Granulocytes	GGGCACTTCTACCTGC
Granulocytes	GGGTCTGGTTTGTTGG
Granulocytes	GGGTTGCGTTAAGGGC
Granulocytes	GGTGCGTGTTTGACAC
Granulocytes	GGTGCGTTCAACGAAA
Granulocytes	GGTGTTAAGGTGCACA
Granulocytes	GGTGTTACAATCTGCA
Granulocytes	GGTGTTAGTGTGTGCC
Granulocytes	GTAACGTAGCTCCTCT
Granulocytes	GTAACGTCAACTGGCC
Granulocytes	GTAACGTCACGCTTTC
Granulocytes	GTACGTAAGCTCAACT
Granulocytes	GTACTTTCAGCCAATT
Granulocytes	GTAGTCAGTTAGAACA
Granulocytes	GTAGTCATCTCCAGGG
Granulocytes	GTATCTTTCACTCTTA
Granulocytes	GTATTCTGTTCCACAA
Granulocytes	GTATTCTTCCAGGGCT
Granulocytes	GTCAAGTAGGGAAACA
Granulocytes	GTCACAAAGATACACA
Granulocytes	GTCACAACAATAAGCA
Granulocytes	GTCACAATCAAAGTAG
Granulocytes	GTCACAATCTACCAGA
Granulocytes	GTCACAATCTGCCAGG
Granulocytes	GTCACAATCTTCATGT
Granulocytes	GTCACGGAGCTAAACA
Granulocytes	GTCACGGCACACCGCA
Granulocytes	GTCATTTAGTTAACGA
Granulocytes	GTCCTCAAGAGTGACC
Granulocytes	GTCCTCACATACTCTT
Granulocytes	GTCGGGTAGAATTGTG
Granulocytes	GTCGGGTGTTACGACT
Granulocytes	GTCGTAAGTTAAGTAG
Granulocytes	GTCGTAATCCTAGAAC
Granulocytes	GTCTCGTGTTGGTTTG
Granulocytes	GTCTTCGCATGCCTTC
Granulocytes	GTCTTCGGTGTCCTCT
Granulocytes	GTCTTCGTCAGCATGT
Granulocytes	GTCTTCGTCCGCGTTT
Granulocytes	GTGAAGGCAGCTGCTG
Granulocytes	GTGAAGGCATCAGTAC
Granulocytes	GTGAAGGGTATGAAAC
Granulocytes	GTGCAGCAGGTGCTTT
Granulocytes	GTGCGGTAGCCCAGCT
Granulocytes	GTGCGGTAGTGAACAT
Granulocytes	GTGCTTCTCAGTACGT
Granulocytes	GTGGGTCTCTGCCCTA
Granulocytes	GTGTGCGAGTGTTTGC
Granulocytes	GTGTGCGCATCCCACT
Granulocytes	GTGTTAGGTAGCGTCC
Granulocytes	GTGTTAGTCTGTCTAT
Granulocytes	GTGTTAGTCTGTTGAG
Granulocytes	GTTAAGCGTATAATGG
Granulocytes	GTTAAGCGTGAGGGTT
Granulocytes	GTTACAGAGCAGGTCA
Granulocytes	GTTACAGGTCAGGACA
Granulocytes	GTTCATTAGGAATTAC
Granulocytes	GTTCGGGTCCTTGGTC
Granulocytes	GTTCTCGTCGAACGGA
Granulocytes	TAAACCGGTTCATGGT
Granulocytes	TAAGAGAGTCGCATAT
Granulocytes	TAAGCGTCACGAAATA
Granulocytes	TAAGTGCCACCGAATT
Granulocytes	TACACGACATCTACGA
Granulocytes	TACACGAGTGATGCCC
Granulocytes	TACAGTGAGAGCTATA
Granulocytes	TACAGTGAGATTACCC
Granulocytes	TACAGTGTCTTTACAC
Granulocytes	TACCTTACATACTACG
Granulocytes	TACCTTATCTCTGAGA
Granulocytes	TACGGGCAGAGGACGG
Granulocytes	TACGGTACACCGTTGG
Granulocytes	TACTTACAGGTTCCTA
Granulocytes	TACTTACCAGCTTAAC
Granulocytes	TACTTACGTATCACCA
Granulocytes	TACTTGTAGGCCCTCA
Granulocytes	TACTTGTCAGCCAGAA
Granulocytes	TAGACCAGTCGCATCG
Granulocytes	TAGAGCTCAGTATGCT
Granulocytes	TAGAGCTGTGTTTGGT
Granulocytes	TAGCCGGCAATCCAAC
Granulocytes	TAGTGGTGTAGCCTAT
Granulocytes	TAGTTGGAGCAGCGTA
Granulocytes	TAGTTGGAGGCGCTCT
Granulocytes	TAGTTGGAGGGTTTCT
Granulocytes	TAGTTGGAGTCTTGCA
Granulocytes	TATCAGGCACTGCCAG
Granulocytes	TATCAGGTCATGCTCC
Granulocytes	TATGCCCAGTCAAGGC
Granulocytes	TATTACCGTACCGCTG
Granulocytes	TATTACCTCAATACCG
Granulocytes	TCAACGACATAACCTG
Granulocytes	TCAACGACATCGGTTA
Granulocytes	TCAATCTAGGATTCGG
Granulocytes	TCACGAAAGCAACGGT
Granulocytes	TCAGATGAGGTGTTAA
Granulocytes	TCAGATGCACCGGAAA
Granulocytes	TCAGATGTCATAAAGG
Granulocytes	TCAGCTCAGCATGGCA
Granulocytes	TCAGCTCTCCCAAGAT
Granulocytes	TCAGCTCTCGTCACGG
Granulocytes	TCAGGATCACCACGTG
Granulocytes	TCAGGTACAGTAAGAT
Granulocytes	TCAGGTAGTGCATCTA
Granulocytes	TCAGGTATCTTACCTA
Granulocytes	TCATTTGTCGCAAGCC
Granulocytes	TCATTTGTCTTGCAAG
Granulocytes	TCCCGATTCTGGGCCA
Granulocytes	TCGCGAGAGGAATTAC
Granulocytes	TCGCGAGCAGCTGCTG
Granulocytes	TCGCGTTAGCAACGGT
Granulocytes	TCGGGACCACCAGGCT
Granulocytes	TCGTACCAGCCAACAG
Granulocytes	TCGTACCCAAGGTTCT
Granulocytes	TCTATTGCACCGCTAG
Granulocytes	TCTCATACATGAGCGA
Granulocytes	TCTGAGACACGCCAGT
Granulocytes	TCTGAGAGTCCGTTAA
Granulocytes	TCTGAGATCTGCTGTC
Granulocytes	TCTGGAAAGGAACTGC
Granulocytes	TCTTCGGGTCTCTCGT
Granulocytes	TCTTCGGTCACTCCTG
Granulocytes	TCTTCGGTCTGCCAGG
Granulocytes	TGACAACAGGCTCAGA
Granulocytes	TGACAACAGGGCATGT
Granulocytes	TGACAACTCATAACCG
Granulocytes	TGACGGCAGATGTGTA
Granulocytes	TGACTAGAGCTAACTC
Granulocytes	TGACTTTTCTCGCTTG
Granulocytes	TGAGCCGAGACATAAC
Granulocytes	TGAGGGAAGAAGGGTA
Granulocytes	TGAGGGACACCAACCG
Granulocytes	TGATTTCGTATATGAG
Granulocytes	TGATTTCGTTGATTCG
Granulocytes	TGCCAAAAGAGGGATA
Granulocytes	TGCCCATAGAATGTTG
Granulocytes	TGCGCAGAGTGGGATC
Granulocytes	TGCGGGTCACTTCTGC
Granulocytes	TGCGGGTCATACCATG
Granulocytes	TGCGGGTGTCCCTACT
Granulocytes	TGCGTGGCATCTACGA
Granulocytes	TGCGTGGGTAAGAGGA
Granulocytes	TGCGTGGTCCTGCCAT
Granulocytes	TGCTGCTCAGCATGAG
Granulocytes	TGCTGCTGTATAATGG
Granulocytes	TGCTGCTGTGGACGAT
Granulocytes	TGGCCAGTCACGACTA
Granulocytes	TGGCGCACAAGGTTTC
Granulocytes	TGGCTGGTCGAACGGA
Granulocytes	TGGGAAGCATCAGTAC
Granulocytes	TGGGAAGCATCTATGG
Granulocytes	TGGTTAGGTTCCACTC
Granulocytes	TGGTTCCTCTTTAGTC
Granulocytes	TGTCCCAAGATGCGAC
Granulocytes	TGTGTTTTCTCCAGGG
Granulocytes	TTAGGACAGCTACCGC
Granulocytes	TTAGGACGTGGTCTCG
Granulocytes	TTAGGACGTGTTCGAT
Granulocytes	TTAGTTCCACACATGT
Granulocytes	TTAGTTCGTAGCCTCG
Granulocytes	TTAGTTCGTCCAAGTT
Granulocytes	TTATGCTTCATGTCCC
Granulocytes	TTCGAAGCAGTCACTA
Granulocytes	TTCGAAGCATGGTCAT
Granulocytes	TTCGAAGCATTTGCTT
Granulocytes	TTCGAAGGTTCTGAAC
Granulocytes	TTCTCAATCGTCCAGG
Granulocytes	TTCTCCTTCGTCCAGG
Granulocytes	TTCTTAGAGGGAGTAA
Granulocytes	TTCTTAGGTAGCGATG
Granulocytes	TTGAACGGTATAAACG
Granulocytes	TTGAACGGTTGTGGAG
Granulocytes	TTGACTTTCTCTTGAT
Granulocytes	TTGCGTCAGCGAGAAA
Granulocytes	TTGGAACCAAGCGAGT
Granulocytes	TTGGCAAAGATGTCGG
Granulocytes	TTGTAGGGTCTTGTCC
Granulocytes	TTTCCTCAGCGGATCA
Granulocytes	TTTGGTTCACATGACT
Granulocytes	TTTGTCAAGGGCTCTC
Granulocytes	TTTGTCACACTATCTT
MAIT	AAACCTGTCACAACGT
MAIT	AAAGATGAGCTACCGC
MAIT	AAAGATGCACCGATAT
MAIT	AAAGATGGTGGCAAAC
MAIT	AAAGCAAAGAGACTTA
MAIT	AAAGCAACATCGGTTA
MAIT	AAAGCAAGTAGCAAAT
MAIT	AAAGTAGCATTTCACT
MAIT	AACACGTAGTATGACA
MAIT	AACACGTGTAGAGTGC
MAIT	AACACGTGTCATGCAT
MAIT	AACACGTGTCTAACGT
MAIT	AACCGCGTCATACGGT
MAIT	AACGTTGGTTAGATGA
MAIT	AACGTTGGTTCAACCA
MAIT	AACTCAGCACCATCCT
MAIT	AACTCCCAGGTGATAT
MAIT	AACTCCCTCTCTTGAT
MAIT	AACTCTTTCATTATCC
MAIT	AACTCTTTCCTCAATT
MAIT	AACTGGTCACTTACGA
MAIT	AACTGGTGTTTACTCT
MAIT	AACTTTCAGGCTCATT
MAIT	AACTTTCGTCTAGTGT
MAIT	AACTTTCTCACCTCGT
MAIT	AAGACCTGTAAGCACG
MAIT	AAGGAGCAGAATTGTG
MAIT	AAGGCAGGTCTAGAGG
MAIT	AAGGCAGTCATGCTCC
MAIT	AAGGCAGTCCGTAGTA
MAIT	AAGTCTGAGCCACCTG
MAIT	AAGTCTGGTTAGAACA
MAIT	AATCCAGAGAACTGTA
MAIT	AATCCAGTCCGTAGTA
MAIT	ACACCAAAGCGCCTTG
MAIT	ACACCAATCAGTTCGA
MAIT	ACACCCTCAGGTCGTC
MAIT	ACACCGGAGAGTAATC
MAIT	ACACCGGAGGCTCAGA
MAIT	ACACTGATCAGTCAGT
MAIT	ACAGCCGAGATAGTCA
MAIT	ACAGCCGCAAAGCGGT
MAIT	ACAGCTAAGTCAATAG
MAIT	ACAGCTAGTTATGCGT
MAIT	ACATACGTCTTGTACT
MAIT	ACCCACTGTACACCGC
MAIT	ACCGTAAAGAGAGCTC
MAIT	ACCTTTACAGTCCTTC
MAIT	ACCTTTATCCCTCTTT
MAIT	ACGAGCCCAGTAAGAT
MAIT	ACGAGGAAGTAACCCT
MAIT	ACGAGGACATTGTGCA
MAIT	ACGAGGAGTACCGTAT
MAIT	ACGATACCACCCAGTG
MAIT	ACGATGTAGAGTTGGC
MAIT	ACGATGTCAATCTACG
MAIT	ACGCAGCGTCGATTGT
MAIT	ACGCAGCTCACTTCAT
MAIT	ACGCCAGGTAACGTTC
MAIT	ACGCCAGGTCGCGGTT
MAIT	ACGGCCACACGTCAGC
MAIT	ACGGCCAGTGGCAAAC
MAIT	ACGGGCTCAAGAAGAG
MAIT	ACGGGTCCAGTATAAG
MAIT	ACGTCAAAGACAAAGG
MAIT	ACTATCTAGGACAGAA
MAIT	ACTATCTGTACTTCTT
MAIT	ACTATCTTCTGCAGTA
MAIT	ACTGAACCAGCTGCAC
MAIT	ACTGCTCGTAAGTAGT
MAIT	ACTGTCCAGGCAATTA
MAIT	ACTTACTAGTGCAAGC
MAIT	ACTTACTCAGGGAGAG
MAIT	ACTTACTTCCAACCAA
MAIT	AGACGTTCATTGAGCT
MAIT	AGACGTTGTACTTGAC
MAIT	AGACGTTGTTCAGCGC
MAIT	AGACGTTTCGTATCAG
MAIT	AGAGCGAAGTGGTAGC
MAIT	AGAGCGAAGTTAAGTG
MAIT	AGAGCTTAGGAGTTGC
MAIT	AGAGCTTCAATCTGCA
MAIT	AGATCTGCAGGCAGTA
MAIT	AGATTGCTCGAATGGG
MAIT	AGCAGCCAGTTAACGA
MAIT	AGCAGCCCATGCAATC
MAIT	AGCATACAGGGAAACA
MAIT	AGCCTAAAGAACTCGG
MAIT	AGCCTAAAGTACATGA
MAIT	AGCCTAACAAACGCGA
MAIT	AGCCTAACAATTGCTG
MAIT	AGCCTAAGTGATAAGT
MAIT	AGCCTAAGTGTGACGA
MAIT	AGCGGTCCAACTTGAC
MAIT	AGCGGTCCAGTCGATT
MAIT	AGCGTATGTACATCCA
MAIT	AGCGTCGGTCGATTGT
MAIT	AGCTCCTGTCTAGAGG
MAIT	AGCTCTCCAATGCCAT
MAIT	AGCTTGATCGCCTGAG
MAIT	AGGCCACCAAGGCTCC
MAIT	AGGCCACCAGTCAGCC
MAIT	AGGCCGTCACGTCAGC
MAIT	AGGCCGTCAGGTCTCG
MAIT	AGGGAGTGTGAGTATA
MAIT	AGGGAGTGTGGTAACG
MAIT	AGGGATGAGAGGTAGA
MAIT	AGGGATGCAAACTGCT
MAIT	AGGTCATGTCATATGC
MAIT	AGGTCATTCAAGGCTT
MAIT	AGGTCCGTCCGATATG
MAIT	AGTAGTCCAGTCAGCC
MAIT	AGTAGTCGTTTACTCT
MAIT	AGTCTTTTCGGCGGTT
MAIT	AGTGAGGTCTGGTGTA
MAIT	AGTGGGAGTAGCCTAT
MAIT	AGTGTCACAGCTGCTG
MAIT	AGTTGGTGTAGTGAAT
MAIT	AGTTGGTTCGGATGTT
MAIT	ATAACGCTCGCACTCT
MAIT	ATAAGAGGTCGAGATG
MAIT	ATAGACCCATGTTGAC
MAIT	ATAGACCGTTGAGGTG
MAIT	ATCATCTAGTTGAGTA
MAIT	ATCCGAAAGACAAAGG
MAIT	ATCTACTAGAATCTCC
MAIT	ATCTACTAGGTGTGGT
MAIT	ATCTACTTCAGTGTTG
MAIT	ATGAGGGGTGATGTGG
MAIT	ATGAGGGGTGGTACAG
MAIT	ATGAGGGTCGCGGATC
MAIT	ATGCGATAGATTACCC
MAIT	ATGCGATCATGGTTGT
MAIT	ATGTGTGAGAGGGATA
MAIT	ATTGGACCAGTCAGCC
MAIT	ATTGGACGTCGGCTCA
MAIT	ATTGGTGGTATCAGTC
MAIT	CAACCTCAGGCTAGCA
MAIT	CAACCTCTCAGCTCTC
MAIT	CAACTAGCACAACTGT
MAIT	CAAGGCCAGTGTCCAT
MAIT	CAAGTTGTCGTGGACC
MAIT	CACAAACTCATCGGAT
MAIT	CACACAACAAGTAGTA
MAIT	CACACCTAGACGCTTT
MAIT	CACACCTGTTTGGGCC
MAIT	CACACTCAGTGAACGC
MAIT	CACACTCCAAGTTGTC
MAIT	CACAGGCAGAATTCCC
MAIT	CACAGGCAGGCTCAGA
MAIT	CACAGGCGTGCGCTTG
MAIT	CACATAGTCTTGCAAG
MAIT	CACATTTAGCACAGGT
MAIT	CACCACTTCTGCTTGC
MAIT	CACCAGGAGATCCCGC
MAIT	CACCAGGCACGAAAGC
MAIT	CACCAGGCAGGATTGG
MAIT	CACCAGGGTAAGTTCC
MAIT	CACCTTGAGTGAAGTT
MAIT	CAGAATCAGCTACCTA
MAIT	CAGAGAGAGACACTAA
MAIT	CAGATCATCAGTTGAC
MAIT	CAGCAGCGTATGAAAC
MAIT	CAGCAGCGTTGTTTGG
MAIT	CAGCAGCTCTGCTTGC
MAIT	CAGCCGAGTCGCATCG
MAIT	CAGCCGATCCACGTTC
MAIT	CAGCGACGTTTCCACC
MAIT	CAGCGACTCTGGCGTG
MAIT	CAGCTAAAGAAACCGC
MAIT	CAGCTAAAGCGATAGC
MAIT	CAGCTAAGTCAACTGT
MAIT	CAGCTGGGTGGGTCAA
MAIT	CAGGTGCAGGACGAAA
MAIT	CAGGTGCGTGGGTATG
MAIT	CAGTAACAGCAGCGTA
MAIT	CAGTAACGTCTAGAGG
MAIT	CAGTAACTCAACCAAC
MAIT	CAGTCCTGTACATGTC
MAIT	CATATGGAGTACGACG
MAIT	CATATTCAGGCATGGT
MAIT	CATATTCAGTGAAGAG
MAIT	CATATTCCACCAGGCT
MAIT	CATCAGAAGATAGTCA
MAIT	CATCCACAGCACAGGT
MAIT	CATCCACAGGACAGCT
MAIT	CATCCACTCTAAGCCA
MAIT	CATCGGGAGAACAACT
MAIT	CATCGGGAGTGGGTTG
MAIT	CATTATCCACCGAATT
MAIT	CATTATCGTATTAGCC
MAIT	CATTATCGTCAGAAGC
MAIT	CCACCTAAGTCCATAC
MAIT	CCACCTAGTCCAACTA
MAIT	CCACCTATCCCATTTA
MAIT	CCACTACGTCTCCATC
MAIT	CCAGCGAAGTCATGCT
MAIT	CCAGCGACAATGTTGC
MAIT	CCATGTCCAATCACAC
MAIT	CCATGTCGTAGCGCAA
MAIT	CCATTCGGTCGTGGCT
MAIT	CCCAATCGTCAGAATA
MAIT	CCCAGTTTCTTCTGGC
MAIT	CCCTCCTCAGATTGCT
MAIT	CCCTCCTGTAAGTAGT
MAIT	CCCTCCTGTCGGCATC
MAIT	CCGGGATAGGACACCA
MAIT	CCGGGATCAGCTCCGA
MAIT	CCGGGATGTCTAGCCG
MAIT	CCGGTAGCATAAGACA
MAIT	CCGGTAGCATCGGGTC
MAIT	CCGGTAGTCAGTACGT
MAIT	CCGTGGAAGCTGATAA
MAIT	CCGTGGAGTTCGAATC
MAIT	CCGTTCATCAGGATCT
MAIT	CCTAAAGTCATTATCC
MAIT	CCTAAAGTCTTGCAAG
MAIT	CCTAGCTTCAATAAGG
MAIT	CCTATTAGTCTCATCC
MAIT	CCTCAGTAGTGAATTG
MAIT	CCTCTGACATGGATGG
MAIT	CCTCTGACATTGGGCC
MAIT	CCTTACGCATGGGACA
MAIT	CCTTACGGTGCTTCTC
MAIT	CCTTACGTCCAGAGGA
MAIT	CCTTACGTCGTCCGTT
MAIT	CCTTCCCCATGTTGAC
MAIT	CCTTCGAGTAAGCACG
MAIT	CCTTTCTAGAGGACGG
MAIT	CGACTTCAGGAGTACC
MAIT	CGACTTCCAGTGGAGT
MAIT	CGAGAAGGTCATCGGC
MAIT	CGAGAAGTCCTTGCCA
MAIT	CGAGCACAGATGTCGG
MAIT	CGAGCACTCATCATTC
MAIT	CGATCGGGTCTTCAAG
MAIT	CGATGGCAGGTGCAAC
MAIT	CGCCAAGTCTTGACGA
MAIT	CGCGGTACACATCCGG
MAIT	CGCGTTTAGATCCCGC
MAIT	CGCTATCAGAGGTAGA
MAIT	CGCTATCCATGTAGTC
MAIT	CGGACACCAGGTTTCA
MAIT	CGGACGTCACGGCTAC
MAIT	CGGACGTGTACCGCTG
MAIT	CGGACGTGTGTATGGG
MAIT	CGGACGTTCCCGGATG
MAIT	CGGACTGTCAGGCCCA
MAIT	CGGAGCTGTCTCCACT
MAIT	CGGAGTCGTTCGTGAT
MAIT	CGGCTAGTCCAAAGTC
MAIT	CGGGTCAGTGTTTGTG
MAIT	CGTAGCGAGGGCATGT
MAIT	CGTAGCGAGGGTGTTG
MAIT	CGTAGCGGTGCATCTA
MAIT	CGTAGGCAGCTAACAA
MAIT	CGTAGGCCACATTAGC
MAIT	CGTAGGCGTCCGAAGA
MAIT	CGTAGGCTCGGCTACG
MAIT	CGTAGGCTCGTCACGG
MAIT	CGTCCATAGCAGACTG
MAIT	CGTCTACGTAGTGAAT
MAIT	CGTCTACTCCACGTTC
MAIT	CGTGAGCAGCGGCTTC
MAIT	CGTGTAAAGATGCCAG
MAIT	CGTGTAATCCTGCAGG
MAIT	CGTGTCTAGGATTCGG
MAIT	CGTGTCTCACACTGCG
MAIT	CGTGTCTCATATGGTC
MAIT	CGTTAGAGTACTTAGC
MAIT	CGTTCTGGTCGCATCG
MAIT	CGTTCTGGTGGCCCTA
MAIT	CGTTGGGGTCGTTGTA
MAIT	CGTTGGGGTTTGGGCC
MAIT	CGTTGGGTCTGCTTGC
MAIT	CTAAGACCAGCAGTTT
MAIT	CTAATGGAGGAGCGTT
MAIT	CTAATGGAGGCTAGCA
MAIT	CTAATGGCACCGCTAG
MAIT	CTAATGGTCATCGATG
MAIT	CTACATTAGTTGAGAT
MAIT	CTACATTTCGATGAGG
MAIT	CTAGCCTCAGATAATG
MAIT	CTAGTGAAGGTAGCCA
MAIT	CTAGTGAGTTTGCATG
MAIT	CTCAGAATCCATGAGT
MAIT	CTCCTAGAGTGTGAAT
MAIT	CTCGAAATCCGTTGTC
MAIT	CTCGGAGCACCGAAAG
MAIT	CTCGGAGTCAGAAATG
MAIT	CTCGGAGTCGTACGGC
MAIT	CTCGGGACAATCGAAA
MAIT	CTCGTACGTTATCACG
MAIT	CTCTAATGTGCAACTT
MAIT	CTCTACGGTCTGATCA
MAIT	CTCTGGTGTAAATACG
MAIT	CTCTGGTGTGATAAAC
MAIT	CTCTGGTTCCGCGGTA
MAIT	CTGAAACGTTCCAACA
MAIT	CTGATAGGTGGTACAG
MAIT	CTGATAGTCGAACGGA
MAIT	CTGATCCAGTAGATGT
MAIT	CTGATCCCACCCTATC
MAIT	CTGATCCGTACTTCTT
MAIT	CTGATCCTCCTTCAAT
MAIT	CTGATCCTCCTTTACA
MAIT	CTGATCCTCTTAGCCC
MAIT	CTGCCTACATATACCG
MAIT	CTGCGGAAGAGACTAT
MAIT	CTGCTGTCAGATGGCA
MAIT	CTGCTGTCATATGAGA
MAIT	CTGCTGTTCGGACAAG
MAIT	CTGGTCTCAATCACAC
MAIT	CTGGTCTGTGATGATA
MAIT	CTGTTTACACATTAGC
MAIT	CTTAACTGTAGGCATG
MAIT	CTTAACTGTGTCGCTG
MAIT	CTTAACTTCGGAAATA
MAIT	CTTACCGAGCTACCTA
MAIT	CTTACCGTCACCAGGC
MAIT	CTTAGGAAGAATAGGG
MAIT	CTTAGGATCTGCTGTC
MAIT	CTTCTCTTCAGGCCCA
MAIT	CTTTGCGAGCAGACTG
MAIT	CTTTGCGAGTGCAAGC
MAIT	CTTTGCGCACGTAAGG
MAIT	CTTTGCGTCAGAGGTG
MAIT	GAAACTCAGATCCTGT
MAIT	GAAACTCAGCACGCCT
MAIT	GAAACTCAGTTTAGGA
MAIT	GAAACTCCATTCTCAT
MAIT	GAAACTCTCTACTATC
MAIT	GAAATGACAATCACAC
MAIT	GAAATGATCAATCTCT
MAIT	GAAATGATCCGCGGTA
MAIT	GAACATCAGTGTACCT
MAIT	GAACCTAAGAGTACAT
MAIT	GAACCTACAACTGCGC
MAIT	GAACCTAGTAGCGCAA
MAIT	GAACGGAAGGCACATG
MAIT	GAACGGACACGGTAAG
MAIT	GAACGGAGTTCGCGAC
MAIT	GAAGCAGTCTACCAGA
MAIT	GAATAAGTCCGGGTGT
MAIT	GACACGCCAGCTGCAC
MAIT	GACACGCTCTTCATGT
MAIT	GACAGAGTCAAACAAG
MAIT	GACCAATAGCAAATCA
MAIT	GACGGCTTCAATAAGG
MAIT	GACGTTAAGAGGTTAT
MAIT	GACGTTACAGTCAGCC
MAIT	GACTACAAGTCATGCT
MAIT	GACTGCGTCACTGGGC
MAIT	GAGCAGAAGCTGAACG
MAIT	GAGGTGAGTAAGGGAA
MAIT	GAGGTGAGTGTATGGG
MAIT	GAGGTGATCCATTCTA
MAIT	GAGGTGATCCTAGTGA
MAIT	GAGTCCGGTAGATTAG
MAIT	GATCAGTCACGCTTTC
MAIT	GATCGATCAGTGGGAT
MAIT	GATCGATGTAGCAAAT
MAIT	GATCGATGTCAGGACA
MAIT	GATCGATGTTAAGAAC
MAIT	GATCGTAAGAGGTTAT
MAIT	GATCGTAAGTCCGTAT
MAIT	GATCGTACACAGAGGT
MAIT	GATGAAATCCGTACAA
MAIT	GATGAGGAGCTCTCGG
MAIT	GCAAACTAGAATTGTG
MAIT	GCAAACTCACTGTCGG
MAIT	GCAAACTTCTGTCAAG
MAIT	GCAATCACATTGGGCC
MAIT	GCACATAAGAATGTGT
MAIT	GCACATACAGGCTCAC
MAIT	GCACTCTGTGGCGAAT
MAIT	GCAGTTAAGGATCGCA
MAIT	GCAGTTAAGTGGTAAT
MAIT	GCAGTTACAATCTGCA
MAIT	GCATACAAGGGTCTCC
MAIT	GCATACAAGTTTGCGT
MAIT	GCATGATAGAAGAAGC
MAIT	GCATGATAGTTCGCGC
MAIT	GCATGATCAACACCCG
MAIT	GCATGATCATTGGTAC
MAIT	GCATGATTCTTGTACT
MAIT	GCATGCGCAGGAACGT
MAIT	GCATGCGCAGGACCCT
MAIT	GCATGCGGTGCTTCTC
MAIT	GCATGTATCAGCGACC
MAIT	GCATGTATCGTCTGAA
MAIT	GCGACCAAGTTCCACA
MAIT	GCGAGAAAGAACTCGG
MAIT	GCGAGAACAAAGTCAA
MAIT	GCGCAACAGCGATTCT
MAIT	GCGCCAAGTATCAGTC
MAIT	GCGCCAAGTCGAGTTT
MAIT	GCGCCAATCGCGATCG
MAIT	GCGGGTTAGTCCAGGA
MAIT	GCTCTGTAGCCGTCGT
MAIT	GCTCTGTAGTACGCGA
MAIT	GCTGCTTAGATGCCTT
MAIT	GCTGCTTCACAGAGGT
MAIT	GCTTCCACAATTCCTT
MAIT	GCTTCCATCGCGCCAA
MAIT	GGAACTTGTACGCTGC
MAIT	GGAATAAAGTGGGTTG
MAIT	GGAATAAAGTTAACGA
MAIT	GGAATAAGTAAGTAGT
MAIT	GGAATAATCCCTAACC
MAIT	GGACATTCAGGACCCT
MAIT	GGACATTCATCCGTGG
MAIT	GGACATTTCACTCCTG
MAIT	GGACGTCAGTATTGGA
MAIT	GGATTACCAATGACCT
MAIT	GGCAATTTCTGTCTAT
MAIT	GGCCGATAGGTGCAAC
MAIT	GGCCGATGTAAGAGGA
MAIT	GGCCGATGTAGAAGGA
MAIT	GGCGACTAGAACAACT
MAIT	GGCGACTGTCTCTTTA
MAIT	GGCGTGTAGACGACGT
MAIT	GGCTCGAAGCCACGTC
MAIT	GGCTGGTCAGCTGGCT
MAIT	GGCTGGTTCACAGTAC
MAIT	GGCTGGTTCTGTCCGT
MAIT	GGGAATGAGTCATGCT
MAIT	GGGAATGTCATGTGGT
MAIT	GGGAGATGTATCGCAT
MAIT	GGGATGACAGACACTT
MAIT	GGGATGAGTTTGACTG
MAIT	GGGCACTAGATATACG
MAIT	GGGCATCAGCTCAACT
MAIT	GGGCATCCAAAGGCGT
MAIT	GGGTCTGCATCGATGT
MAIT	GGGTTGCCAGGACGTA
MAIT	GGGTTGCTCATGCAAC
MAIT	GGTGAAGTCGATGAGG
MAIT	GGTGTTAAGTTCGCAT
MAIT	GGTGTTAGTGTTCGAT
MAIT	GTACGTATCGAACTGT
MAIT	GTAGGCCAGATGTCGG
MAIT	GTAGGCCCACCAGATT
MAIT	GTAGGCCGTAAGGGCT
MAIT	GTAGGCCGTATTACCG
MAIT	GTAGTCAAGTGCCAGA
MAIT	GTAGTCACATGAGCGA
MAIT	GTATCTTAGCCCAATT
MAIT	GTATCTTGTCGCTTCT
MAIT	GTCAAGTCACATAACC
MAIT	GTCACAATCTTGTTTG
MAIT	GTCACGGAGTCTCAAC
MAIT	GTCATTTAGTGCCATT
MAIT	GTCGGGTAGACAAAGG
MAIT	GTCGTAAAGGCGACAT
MAIT	GTCGTAACAGCGAACA
MAIT	GTCGTAAGTAGCGCAA
MAIT	GTCTCGTGTGTGCGTC
MAIT	GTCTTCGAGTAGCCGA
MAIT	GTCTTCGCACGGATAG
MAIT	GTGAAGGGTGTAATGA
MAIT	GTGAAGGTCGTGGTCG
MAIT	GTGAAGGTCTTGTTTG
MAIT	GTGCAGCCAGCTGCTG
MAIT	GTGCTTCAGTATTGGA
MAIT	GTGGGTCGTAAATACG
MAIT	GTGGGTCTCCCTTGCA
MAIT	GTGTGCGAGGTACTCT
MAIT	GTGTGCGCAAGTAGTA
MAIT	GTTAAGCCACAACTGT
MAIT	GTTACAGAGACCTTTG
MAIT	GTTCATTCAAGAGTCG
MAIT	GTTCATTGTTCATGGT
MAIT	TAAACCGGTCGCGGTT
MAIT	TAAACCGGTCGGCACT
MAIT	TAAGCGTAGTGAACAT
MAIT	TAAGCGTCAGTGGGAT
MAIT	TAAGCGTCATTGGTAC
MAIT	TAAGCGTTCGTCGTTC
MAIT	TAAGTGCGTCCGTCAG
MAIT	TACACGAAGCGCTTAT
MAIT	TACACGAGTCAGCTAT
MAIT	TACACGATCGACAGCC
MAIT	TACAGTGAGCCAACAG
MAIT	TACCTATAGTTAAGTG
MAIT	TACCTTACAGGCGATA
MAIT	TACCTTAGTTAGGGTG
MAIT	TACGGATGTCTACCTC
MAIT	TACGGATGTTCACGGC
MAIT	TACGGTATCAGTCAGT
MAIT	TACTCATCACTGTGTA
MAIT	TACTTACTCGGCCGAT
MAIT	TACTTGTGTCTCTCTG
MAIT	TACTTGTTCCACGTTC
MAIT	TAGACCACAGCCTATA
MAIT	TAGAGCTAGACGACGT
MAIT	TAGAGCTTCCCAACGG
MAIT	TAGAGCTTCCGAACGC
MAIT	TAGCCGGCATGACGGA
MAIT	TAGTGGTAGTACATGA
MAIT	TAGTGGTCAAGTTGTC
MAIT	TAGTGGTGTTGTACAC
MAIT	TAGTGGTTCACCACCT
MAIT	TATCAGGCAATGCCAT
MAIT	TATCAGGGTGGCAAAC
MAIT	TATGCCCAGCTATGCT
MAIT	TATGCCCAGGATGGTC
MAIT	TATGCCCTCCCATTTA
MAIT	TCAACGATCCCGACTT
MAIT	TCAATCTAGGAGTAGA
MAIT	TCAATCTCACAGCGTC
MAIT	TCACAAGCACGACGAA
MAIT	TCACAAGGTAGAGGAA
MAIT	TCACAAGGTGCCTGCA
MAIT	TCACGAAGTCCGAGTC
MAIT	TCAGATGGTGCGATAG
MAIT	TCAGATGTCGGATGTT
MAIT	TCAGCAAAGATAGGAG
MAIT	TCAGCAACATTAGCCA
MAIT	TCAGCTCAGATATACG
MAIT	TCAGGTAGTGTTGAGG
MAIT	TCATTACGTTCGGCAC
MAIT	TCCACACCAGGCAGTA
MAIT	TCCCGATCACATTCGA
MAIT	TCGGGACCACGGCGTT
MAIT	TCGGTAAAGACGCAAC
MAIT	TCGTAGACAACACCCG
MAIT	TCGTAGATCAGAGCTT
MAIT	TCGTAGATCCATGAGT
MAIT	TCTATTGAGTTAACGA
MAIT	TCTATTGCAAGCCCAC
MAIT	TCTATTGTCAGTTGAC
MAIT	TCTCATAAGAGCCCAA
MAIT	TCTCATATCCGTAGGC
MAIT	TCTGAGAAGGATCGCA
MAIT	TCTGAGATCTCCTATA
MAIT	TCTTCGGCAGACGTAG
MAIT	TCTTCGGGTAAACGCG
MAIT	TGACAACCACATAACC
MAIT	TGACAACTCCGCAGTG
MAIT	TGACAACTCTTTACGT
MAIT	TGACGGCTCACGGTTA
MAIT	TGACGGCTCCAGATCA
MAIT	TGACTTTTCTGGTATG
MAIT	TGAGAGGAGACTAAGT
MAIT	TGAGAGGGTACTCGCG
MAIT	TGAGCCGTCAGTTGAC
MAIT	TGAGGGAGTAGCGCAA
MAIT	TGAGGGATCCCTTGTG
MAIT	TGATTTCCAGCGATCC
MAIT	TGATTTCGTGCGAAAC
MAIT	TGCCAAAAGACGCTTT
MAIT	TGCCAAACAGCGTCCA
MAIT	TGCCAAATCACGCATA
MAIT	TGCCCATGTGCAACTT
MAIT	TGCCCATGTGGGTCAA
MAIT	TGCCCATTCCAGATCA
MAIT	TGCCCTACAAGGACAC
MAIT	TGCCCTAGTGCCTGCA
MAIT	TGCCCTAGTGTCCTCT
MAIT	TGCGCAGCACCTGGTG
MAIT	TGCGCAGGTATAGGTA
MAIT	TGCGCAGGTCGTCTTC
MAIT	TGCGGGTAGCCAGAAC
MAIT	TGCGGGTTCTGTTTGT
MAIT	TGCGTGGGTGGCCCTA
MAIT	TGCTACCCACGTCTCT
MAIT	TGCTGCTCATGGATGG
MAIT	TGCTGCTTCTGTCCGT
MAIT	TGGACGCGTGTCAATC
MAIT	TGGCCAGAGGATATAC
MAIT	TGGCCAGGTGTCGCTG
MAIT	TGGCGCAGTCCGTTAA
MAIT	TGGCGCATCGGTTCGG
MAIT	TGGGAAGGTAACGTTC
MAIT	TGGTTAGTCTCTGCTG
MAIT	TGGTTCCCAGCTCCGA
MAIT	TGGTTCCTCGCCGTGA
MAIT	TGTATTCAGTGTACGG
MAIT	TGTATTCCAAGAGGCT
MAIT	TGTATTCCATACTCTT
MAIT	TGTCCCATCCACGACG
MAIT	TGTGGTATCACGGTTA
MAIT	TTAACTCCACACCGAC
MAIT	TTAGGACGTAAGGGCT
MAIT	TTAGGCAGTAGAGGAA
MAIT	TTAGTTCGTCACCCAG
MAIT	TTATGCTAGCAGCCTC
MAIT	TTATGCTCAAAGAATC
MAIT	TTCCCAGCATGCTGGC
MAIT	TTCCCAGGTCATGCCG
MAIT	TTCCCAGTCGTAGATC
MAIT	TTCGGTCGTTACGGAG
MAIT	TTCGGTCTCCCATTTA
MAIT	TTCTACAAGCGCCTCA
MAIT	TTCTACAAGCTTATCG
MAIT	TTCTACACAAAGGTGC
MAIT	TTCTACACAAGGTTTC
MAIT	TTCTACACAAGTTCTG
MAIT	TTCTACAGTAATTGGA
MAIT	TTCTACATCCAATGGT
MAIT	TTCTCAAAGGCGATAC
MAIT	TTCTCCTTCGCGGATC
MAIT	TTGAACGAGCGTTCCG
MAIT	TTGACTTGTCATCGGC
MAIT	TTGCGTCAGCAGCCTC
MAIT	TTGCGTCAGGCGATAC
MAIT	TTGCGTCAGGTCATCT
MAIT	TTGGCAAAGCGTAGTG
MAIT	TTGGCAAGTCTAAAGA
MAIT	TTGGCAATCGCCATAA
MAIT	TTTATGCGTAAGAGAG
MAIT	TTTATGCGTTTGTGTG
MAIT	TTTATGCTCGGTGTTA
MAIT	TTTGCGCTCTCTGAGA
MAIT	TTTGGTTGTCCAGTAT
MAIT	TTTGTCAAGTCATGCT
Monocytes	AAACCTGGTCATACTG
Monocytes	AAACCTGTCAGCTTAG
Monocytes	AAACGGGGTCGAGTTT
Monocytes	AAACGGGTCCACTGGG
Monocytes	AAAGCAACACCGGAAA
Monocytes	AAAGCAAGTAGGGTAC
Monocytes	AAAGTAGAGACTTGAA
Monocytes	AAAGTAGAGTGCCAGA
Monocytes	AAAGTAGGTGCAGACA
Monocytes	AAAGTAGTCAACACGT
Monocytes	AAATGCCCATAGTAAG
Monocytes	AAATGCCCATCAGTAC
Monocytes	AAATGCCTCAGTTCGA
Monocytes	AAATGCCTCCGCATCT
Monocytes	AACACGTAGAGTGAGA
Monocytes	AACACGTGTTGCCTCT
Monocytes	AACCATGCAAGACACG
Monocytes	AACCATGCATTCCTGC
Monocytes	AACCATGGTACTCGCG
Monocytes	AACCATGTCTTAACCT
Monocytes	AACCGCGAGACGACGT
Monocytes	AACCGCGGTGACCAAG
Monocytes	AACTCCCCAGTCTTCC
Monocytes	AACTCTTCAATGGATA
Monocytes	AACTGGTCAAAGGTGC
Monocytes	AACTGGTGTGAACCTT
Monocytes	AACTGGTGTGGCGAAT
Monocytes	AACTTTCCAAGCCATT
Monocytes	AACTTTCTCACTTATC
Monocytes	AAGACCTCACCAACCG
Monocytes	AAGACCTTCATGCATG
Monocytes	AAGCCGCAGATAGTCA
Monocytes	AAGCCGCCAAAGGAAG
Monocytes	AAGGAGCAGTGATCGG
Monocytes	AAGGAGCCATAGGATA
Monocytes	AAGGAGCGTTCCACGG
Monocytes	AAGGTTCAGAGTACCG
Monocytes	AAGGTTCAGCCAGTAG
Monocytes	AAGGTTCCAGGCGATA
Monocytes	AAGGTTCCAGGTGGAT
Monocytes	AAGGTTCCATGCATGT
Monocytes	AAGGTTCGTTCAACCA
Monocytes	AAGTCTGTCCTTCAAT
Monocytes	AATCCAGAGGCCATAG
Monocytes	AATCCAGCAAGGGTCA
Monocytes	AATCCAGGTGGTACAG
Monocytes	AATCCAGTCAGTGTTG
Monocytes	AATCGGTTCTACTATC
Monocytes	ACACCAAAGTGTACCT
Monocytes	ACACCAACAGTTCCCT
Monocytes	ACACTGAGTATAGGTA
Monocytes	ACAGCCGGTTGAGTTC
Monocytes	ACAGCTAAGCTATGCT
Monocytes	ACATACGAGCAGACTG
Monocytes	ACATCAGAGACCTAGG
Monocytes	ACATCAGCACATCCAA
Monocytes	ACATCAGTCAGATAAG
Monocytes	ACATGGTAGCCGCCTA
Monocytes	ACCAGTAGTCGTGGCT
Monocytes	ACCCACTGTAAGGGAA
Monocytes	ACCGTAATCGAGCCCA
Monocytes	ACCTTTACACCGCTAG
Monocytes	ACCTTTAGTCGACTAT
Monocytes	ACGAGCCGTAAGGGCT
Monocytes	ACGAGCCTCATTCACT
Monocytes	ACGAGGAAGCCGTCGT
Monocytes	ACGAGGACAACGATCT
Monocytes	ACGAGGAGTTCGCGAC
Monocytes	ACGATACAGCAGACTG
Monocytes	ACGATACAGGACAGCT
Monocytes	ACGATACCAACACCTA
Monocytes	ACGATACCACAAGACG
Monocytes	ACGATACGTGGGTATG
Monocytes	ACGATACTCAGTTTGG
Monocytes	ACGATGTAGCTGCGAA
Monocytes	ACGATGTGTGCGAAAC
Monocytes	ACGCAGCTCATTGCCC
Monocytes	ACGCCAGGTCCAGTAT
Monocytes	ACGGAGATCGATAGAA
Monocytes	ACGGCCACAGACGCTC
Monocytes	ACGGGCTCAATGGACG
Monocytes	ACGGGCTTCACAATGC
Monocytes	ACGTCAATCCTACAGA
Monocytes	ACTGAACCAGGTCTCG
Monocytes	ACTGAGTAGCACCGTC
Monocytes	ACTGAGTCACTGTGTA
Monocytes	ACTGAGTTCCATGCTC
Monocytes	ACTGAGTTCGTGACAT
Monocytes	ACTGATGAGACTTTCG
Monocytes	ACTGATGAGCGTTGCC
Monocytes	ACTGATGAGGTTCCTA
Monocytes	ACTGATGAGTCCAGGA
Monocytes	ACTGCTCAGGCCCTCA
Monocytes	ACTGCTCCACCCAGTG
Monocytes	ACTGCTCTCAGAGACG
Monocytes	ACTGTCCAGGAATTAC
Monocytes	ACTGTCCCAGTCAGCC
Monocytes	ACTGTCCGTACGAAAT
Monocytes	ACTTACTAGCTAGGCA
Monocytes	ACTTACTAGCTTATCG
Monocytes	ACTTACTAGGGCATGT
Monocytes	ACTTACTTCACCATAG
Monocytes	ACTTGTTCAGGAACGT
Monocytes	ACTTGTTGTACAGCAG
Monocytes	ACTTGTTGTGCTAGCC
Monocytes	ACTTGTTGTTCGTCTC
Monocytes	ACTTTCAAGAATGTTG
Monocytes	ACTTTCAAGCTGAAAT
Monocytes	ACTTTCAGTCGAATCT
Monocytes	ACTTTCATCCTATTCA
Monocytes	AGAATAGGTATATGGA
Monocytes	AGAATAGGTCGCATAT
Monocytes	AGAATAGTCAATAAGG
Monocytes	AGACGTTCAGGTGCCT
Monocytes	AGAGCTTGTATAAACG
Monocytes	AGAGTGGGTCAGCTAT
Monocytes	AGAGTGGGTTCTCATT
Monocytes	AGATCTGAGACAAGCC
Monocytes	AGATCTGCAGCCTTTC
Monocytes	AGATCTGCATATACCG
Monocytes	AGATCTGGTACCTACA
Monocytes	AGATTGCGTAATTGGA
Monocytes	AGATTGCGTCGAACAG
Monocytes	AGCAGCCGTTCAGTAC
Monocytes	AGCAGCCTCAGTTGAC
Monocytes	AGCATACCAGCGTCCA
Monocytes	AGCATACGTACGCTGC
Monocytes	AGCCTAAAGGTGTTAA
Monocytes	AGCGGTCCAGTCAGAG
Monocytes	AGCGGTCCATCCTAGA
Monocytes	AGCGGTCTCCCGACTT
Monocytes	AGCGTATGTCGGCACT
Monocytes	AGCGTATGTGCAGTAG
Monocytes	AGCGTCGCAGTAAGAT
Monocytes	AGCGTCGGTGACGCCT
Monocytes	AGCGTCGTCCGCGTTT
Monocytes	AGCTCCTGTAATTGGA
Monocytes	AGCTCTCAGATCCCAT
Monocytes	AGCTCTCAGTTGTCGT
Monocytes	AGCTCTCTCTGGTTCC
Monocytes	AGCTTGAAGCCGATTT
Monocytes	AGCTTGACATCTATGG
Monocytes	AGCTTGATCTCTTGAT
Monocytes	AGGCCACAGATAGTCA
Monocytes	AGGCCACGTTTGCATG
Monocytes	AGGGAGTAGGGAAACA
Monocytes	AGGGAGTCAATTGCTG
Monocytes	AGGGAGTCACACATGT
Monocytes	AGGGAGTCAGACGCTC
Monocytes	AGGGAGTGTATTCTCT
Monocytes	AGGGATGCAAGTAGTA
Monocytes	AGGTCATCACCCAGTG
Monocytes	AGTAGTCAGTAGTGCG
Monocytes	AGTAGTCCAAACGTGG
Monocytes	AGTAGTCGTCTAAAGA
Monocytes	AGTCTTTAGAGTAAGG
Monocytes	AGTCTTTAGTCTTGCA
Monocytes	AGTCTTTTCAGTGCAT
Monocytes	AGTGTCAGTCGGCATC
Monocytes	AGTTGGTCAGGCTGAA
Monocytes	AGTTGGTGTCGAATCT
Monocytes	AGTTGGTGTTACGCGC
Monocytes	AGTTGGTTCTGTACGA
Monocytes	ATAACGCAGAGTCTGG
Monocytes	ATAACGCAGTGACATA
Monocytes	ATAACGCAGTTTGCGT
Monocytes	ATAAGAGCAATGTTGC
Monocytes	ATAAGAGCATACTACG
Monocytes	ATAGACCAGACCTTTG
Monocytes	ATAGACCCAACGATGG
Monocytes	ATAGACCGTAACGTTC
Monocytes	ATCACGAGTACTTGAC
Monocytes	ATCATGGAGTCATGCT
Monocytes	ATCATGGCACACCGAC
Monocytes	ATCATGGTCAGAGGTG
Monocytes	ATCATGGTCGGTCCGA
Monocytes	ATCCACCTCACCATAG
Monocytes	ATCCACCTCTTGCATT
Monocytes	ATCCGAAAGTGTTGAA
Monocytes	ATCCGAACACCATGTA
Monocytes	ATCGAGTAGTGTACTC
Monocytes	ATCGAGTGTCACCTAA
Monocytes	ATCGAGTGTCTACCTC
Monocytes	ATCGAGTGTCTGGAGA
Monocytes	ATCTACTAGCCAGAAC
Monocytes	ATCTACTGTGTATGGG
Monocytes	ATGCGATAGTCCGGTC
Monocytes	ATGGGAGAGTGCAAGC
Monocytes	ATGGGAGCATGAACCT
Monocytes	ATGTGTGCATGCCACG
Monocytes	ATTATCCGTCTCTCGT
Monocytes	ATTCTACGTGCAGTAG
Monocytes	ATTGGTGCATTCGACA
Monocytes	ATTGGTGGTGAACCTT
Monocytes	CAACCAAAGCGCTTAT
Monocytes	CAACCTCAGGACAGCT
Monocytes	CAACCTCGTCTTGTCC
Monocytes	CAACTAGAGACTAGAT
Monocytes	CAACTAGAGATGTGGC
Monocytes	CAACTAGCAACACGCC
Monocytes	CAACTAGTCATAACCG
Monocytes	CAAGAAAAGCTAACAA
Monocytes	CAAGATCCACACTGCG
Monocytes	CAAGATCTCTGGTATG
Monocytes	CAAGGCCAGGGTGTGT
Monocytes	CAAGGCCCACGGTGTC
Monocytes	CAAGGCCCAGACGCTC
Monocytes	CAAGGCCGTGGCCCTA
Monocytes	CAAGGCCTCTACGAGT
Monocytes	CAAGTTGCAAGGCTCC
Monocytes	CAAGTTGCAGGTCCAC
Monocytes	CAAGTTGTCACTCTTA
Monocytes	CAAGTTGTCTTCGAGA
Monocytes	CACAAACCACCAGGCT
Monocytes	CACAAACGTCTGGTCG
Monocytes	CACAAACTCACCATAG
Monocytes	CACAAACTCAGCTGGC
Monocytes	CACACAATCATGCAAC
Monocytes	CACACAATCTGCAAGT
Monocytes	CACACCTAGTCGATAA
Monocytes	CACACCTGTCTCATCC
Monocytes	CACACTCTCGCCAAAT
Monocytes	CACACTCTCGTATCAG
Monocytes	CACACTCTCTTGCCGT
Monocytes	CACAGTATCTTGCATT
Monocytes	CACATAGAGAGACTAT
Monocytes	CACATAGGTATTAGCC
Monocytes	CACATAGTCAACTCTT
Monocytes	CACCAGGAGACAATAC
Monocytes	CACCTTGCAGATCGGA
Monocytes	CACTCCATCGCAAACT
Monocytes	CAGAATCCACTATCTT
Monocytes	CAGAGAGAGGATGTAT
Monocytes	CAGAGAGTCAAGATCC
Monocytes	CAGAGAGTCGCTAGCG
Monocytes	CAGCAGCCACGGACAA
Monocytes	CAGCAGCTCAGTTAGC
Monocytes	CAGCAGCTCTGGCGAC
Monocytes	CAGCATATCGCCCTTA
Monocytes	CAGCCGATCCCTAATT
Monocytes	CAGCCGATCTCTGAGA
Monocytes	CAGCTAATCGAGCCCA
Monocytes	CAGGTGCTCCTAGTGA
Monocytes	CAGTAACCAAAGGCGT
Monocytes	CAGTAACGTCAACATC
Monocytes	CATATGGAGCCTCGTG
Monocytes	CATATGGCAAGCCCAC
Monocytes	CATATGGTCAAGGCTT
Monocytes	CATATTCTCCAAGCCG
Monocytes	CATCAGACAGGATCGA
Monocytes	CATCCACGTCCGTCAG
Monocytes	CATCGAACAGCTGCAC
Monocytes	CATCGAACATGACATC
Monocytes	CATCGGGCAGGGCATA
Monocytes	CATGACAAGTAAGTAC
Monocytes	CATGCCTCATGGAATA
Monocytes	CATGCCTGTATCGCAT
Monocytes	CATGCCTGTCGCTTCT
Monocytes	CATGGCGTCTGATACG
Monocytes	CATTATCAGCGTCAAG
Monocytes	CATTCGCAGAATGTTG
Monocytes	CATTCGCGTTCGAATC
Monocytes	CCAATCCAGCGATGAC
Monocytes	CCAATCCCATGTTCCC
Monocytes	CCACCTAGTAGCTAAA
Monocytes	CCACCTATCCCATTAT
Monocytes	CCACGGAGTTCTGGTA
Monocytes	CCACGGATCTTCAACT
Monocytes	CCACTACGTGAGGGTT
Monocytes	CCAGCGACAGGTGGAT
Monocytes	CCAGCGATCCAGAGGA
Monocytes	CCAGCGATCCCATTAT
Monocytes	CCATGTCAGCAGCCTC
Monocytes	CCATGTCCAAACCCAT
Monocytes	CCATGTCCACGACGAA
Monocytes	CCATGTCGTCAAGCGA
Monocytes	CCATGTCTCCAGTATG
Monocytes	CCATGTCTCGCCAGCA
Monocytes	CCATTCGTCCGGGTGT
Monocytes	CCCAATCAGTGAAGAG
Monocytes	CCCAATCCACCTGGTG
Monocytes	CCCAGTTAGCCTCGTG
Monocytes	CCCAGTTAGCTGCGAA
Monocytes	CCCAGTTGTGCAGACA
Monocytes	CCCAGTTTCACTGGGC
Monocytes	CCCTCCTCACGGCTAC
Monocytes	CCGGGATCATGCCCGA
Monocytes	CCGGGATTCTACTCAT
Monocytes	CCGGTAGGTTCCATGA
Monocytes	CCGTACTTCCGTCATC
Monocytes	CCGTACTTCTCTGAGA
Monocytes	CCGTGGAAGCTAGTTC
Monocytes	CCGTGGATCTGTTTGT
Monocytes	CCGTTCACATCGGTTA
Monocytes	CCGTTCATCGAACTGT
Monocytes	CCTAAAGCACGAAAGC
Monocytes	CCTACACAGGGCATGT
Monocytes	CCTACACCATCTCCCA
Monocytes	CCTACACGTACGACCC
Monocytes	CCTACCATCTACTTAC
Monocytes	CCTATTATCTGATACG
Monocytes	CCTCTGAAGCCGTCGT
Monocytes	CCTCTGAGTTTGTGTG
Monocytes	CCTTACGAGTTTCCTT
Monocytes	CCTTACGTCACCAGGC
Monocytes	CCTTCCCAGCATGGCA
Monocytes	CCTTTCTTCCGGGTGT
Monocytes	CGAACATCAATGGAGC
Monocytes	CGACCTTTCGCGTAGC
Monocytes	CGACTTCTCGCCAAAT
Monocytes	CGAGAAGAGAGTAAGG
Monocytes	CGAGAAGCAAACTGCT
Monocytes	CGAGAAGCAAGTTAAG
Monocytes	CGAGAAGTCTGCGTAA
Monocytes	CGAGCACGTCTAAACC
Monocytes	CGAGCACTCGGTTAAC
Monocytes	CGAGCCATCAGTTCGA
Monocytes	CGAGCCATCATACGGT
Monocytes	CGAGCCATCGCCATAA
Monocytes	CGATGGCAGTCAATAG
Monocytes	CGATGTAGTGCAGACA
Monocytes	CGATGTATCACCAGGC
Monocytes	CGATGTATCCAGTATG
Monocytes	CGATTGAAGACGCTTT
Monocytes	CGATTGACATCTCGCT
Monocytes	CGCCAAGGTCCTAGCG
Monocytes	CGCGGTACAATGTAAG
Monocytes	CGCGGTACATGTAAGA
Monocytes	CGCGGTATCCGAAGAG
Monocytes	CGCGTTTAGATGTCGG
Monocytes	CGCGTTTCATGGTAGG
Monocytes	CGCGTTTGTCCAGTAT
Monocytes	CGCGTTTGTGAGGGTT
Monocytes	CGCGTTTTCACTGGGC
Monocytes	CGCGTTTTCCTCAATT
Monocytes	CGCTATCAGCTCCTTC
Monocytes	CGCTATCTCACGATGT
Monocytes	CGCTATCTCAGCAACT
Monocytes	CGCTATCTCATCATTC
Monocytes	CGCTGGAAGGCAGGTT
Monocytes	CGCTGGACACGAAATA
Monocytes	CGCTGGAGTAAATACG
Monocytes	CGCTGGATCCTTTCGG
Monocytes	CGCTTCAAGGTGATAT
Monocytes	CGGACACAGCTCCTTC
Monocytes	CGGACACAGGCTAGCA
Monocytes	CGGACACCACAAGTAA
Monocytes	CGGACACTCTCTGCTG
Monocytes	CGGACGTGTCTGATCA
Monocytes	CGGACGTTCGAATGGG
Monocytes	CGGACTGAGCTGCGAA
Monocytes	CGGACTGCACATCCGG
Monocytes	CGGACTGCACGGTGTC
Monocytes	CGGACTGGTACCATCA
Monocytes	CGGAGCTAGGGCATGT
Monocytes	CGGAGCTGTCACTTCC
Monocytes	CGGAGTCAGACAGACC
Monocytes	CGGCTAGCACATTAGC
Monocytes	CGGCTAGTCCTTGCCA
Monocytes	CGGGTCACAAGAAGAG
Monocytes	CGGTTAAGTCGAATCT
Monocytes	CGTAGCGGTAGATTAG
Monocytes	CGTAGCGGTGACTCAT
Monocytes	CGTAGGCAGTGGAGAA
Monocytes	CGTAGGCTCAACGAAA
Monocytes	CGTCACTAGTCCAGGA
Monocytes	CGTCACTCAGATAATG
Monocytes	CGTCACTCATGGTCAT
Monocytes	CGTCACTGTGTGGCTC
Monocytes	CGTCACTTCACAGGCC
Monocytes	CGTCACTTCATATCGG
Monocytes	CGTCAGGTCGCCAGCA
Monocytes	CGTCCATCATATACGC
Monocytes	CGTCCATGTAAAGGAG
Monocytes	CGTCCATTCCAAAGTC
Monocytes	CGTCCATTCCTCCTAG
Monocytes	CGTCCATTCTTGAGAC
Monocytes	CGTGAGCAGTCCCACG
Monocytes	CGTGTAAAGATAGCAT
Monocytes	CGTGTCTGTCCAGTGC
Monocytes	CGTTAGAAGTATGACA
Monocytes	CGTTAGAAGTCAAGGC
Monocytes	CGTTAGACAGCTGGCT
Monocytes	CGTTCTGAGACAGAGA
Monocytes	CGTTCTGCAAACCCAT
Monocytes	CGTTCTGCACCAGGCT
Monocytes	CGTTCTGCACCGATAT
Monocytes	CGTTCTGGTTGCTCCT
Monocytes	CGTTGGGAGTTGAGAT
Monocytes	CGTTGGGCATCCTAGA
Monocytes	CGTTGGGGTAGCCTAT
Monocytes	CGTTGGGGTTGTCGCG
Monocytes	CTAACTTGTGGCCCTA
Monocytes	CTAAGACGTCCCTACT
Monocytes	CTAAGACTCACCAGGC
Monocytes	CTAATGGGTACTCTCC
Monocytes	CTAATGGGTGATGTGG
Monocytes	CTACATTAGTGAACGC
Monocytes	CTACATTGTTCAGACT
Monocytes	CTACCCAAGCCGTCGT
Monocytes	CTACCCACATGGAATA
Monocytes	CTACGTCTCGACCAGC
Monocytes	CTAGCCTTCTCACATT
Monocytes	CTAGTGACAGATAATG
Monocytes	CTCACACAGGATGCGT
Monocytes	CTCACACGTCGACTGC
Monocytes	CTCATTACATTTCAGG
Monocytes	CTCATTAGTCATCGGC
Monocytes	CTCCTAGCACGTAAGG
Monocytes	CTCCTAGGTCATATCG
Monocytes	CTCGAGGTCTGATTCT
Monocytes	CTCGGAGAGCTGCGAA
Monocytes	CTCGGGAAGGGCTCTC
Monocytes	CTCGTCAAGACGCAAC
Monocytes	CTCGTCATCGTCCAGG
Monocytes	CTCTACGCAGATAATG
Monocytes	CTCTACGGTACACCGC
Monocytes	CTCTACGTCCTGCCAT
Monocytes	CTCTACGTCGGCGCTA
Monocytes	CTCTGGTCACCAGCAC
Monocytes	CTCTGGTTCCAAGCCG
Monocytes	CTGAAACAGCGACGTA
Monocytes	CTGAAACCAGGGTATG
Monocytes	CTGAAGTGTCGCATAT
Monocytes	CTGAAGTGTTTGTTGG
Monocytes	CTGAAGTTCAGGATCT
Monocytes	CTGATAGAGCACGCCT
Monocytes	CTGATAGAGGCCCTTG
Monocytes	CTGATAGAGTGGGTTG
Monocytes	CTGATAGCATGTCCTC
Monocytes	CTGATCCAGCGTTTAC
Monocytes	CTGATCCAGGCATGTG
Monocytes	CTGATCCCATGCATGT
Monocytes	CTGCGGAAGGGTCTCC
Monocytes	CTGCGGACAACGATCT
[truncated: 3,383 more rows]
