# Supplementary material for: scQCEA: a framework for annotation and quality control report of single-cell RNA-sequencing data
Source: BMC Genomics. 2023 Jul 6;24:381. doi: 10.1186/s12864-023-09447-6 (PMC10327311; doi:10.1186/s12864-023-09447-6)
Supplement: Supplementary file 2 — Additional file 2: Supplementary file 2. To demonstrate the utility of scQCEA, we apply the workflow to the sixteen gene expression profiles of eight patients with metastatic melanoma, prepared from pre- and post-treatment experimental batches. You can find the QC interactive report at: https://github.com/isarnassiri/scQCEA/tree/Example-of-Application. Download and unzip the OGC_Interactive_QC_Report_P180121.zip file. You can open CLICK_ME.html file without using rStudio/R. [file 12864_2023_9447_MOESM2_ESM.zip › Inputs/10X-gex-grouped/FAI5649A24/P180121-keep_FAI5649A24_Celltype_assignment_toCells_PlusClusters.txt]

geneSet	cell	Freq	cluster
T-cells	AAACCTGAGTCGTTTG	1296	1
T-cells	AAACCTGCAAGCGATG	1296	1
T-cells	AAACCTGTCTATCGCC	1296	1
T-cells	AAACGGGGTCCCTACT	1296	1
T-cells	AAAGATGGTCTTGATG	1296	1
T-cells	AAAGATGTCTCTTGAT	1296	1
T-cells	AAAGCAAAGCCGTCGT	1296	1
T-cells	AAAGCAAAGCGATATA	1296	1
T-cells	AAAGCAACACTTAAGC	1296	1
T-cells	AAAGCAATCGGCTACG	1296	1
T-cells	AAAGTAGAGACCTAGG	1296	1
T-cells	AAAGTAGAGAGTAATC	1296	1
T-cells	AAAGTAGAGCGATATA	1296	1
T-cells	AAAGTAGAGGAGTTGC	1296	1
T-cells	AAAGTAGAGTTCCACA	1296	1
T-cells	AAAGTAGTCGACGGAA	1296	1
T-cells	AACACGTCAAGCGATG	1296	1
T-cells	AACACGTCAATCGAAA	1296	1
T-cells	AACACGTTCCCTCTTT	1296	1
T-cells	AACCATGGTCTCCCTA	1296	1
T-cells	AACCATGTCTGGTATG	1296	1
T-cells	AACCGCGAGATGTTAG	1296	1
T-cells	AACCGCGAGCGTAGTG	1296	1
T-cells	AACCGCGGTTAAGACA	1296	1
T-cells	AACCGCGTCATGCAAC	1296	1
T-cells	AACCGCGTCGGCGCTA	1296	1
T-cells	AACGTTGAGCCGGTAA	1296	1
T-cells	AACGTTGTCAACACAC	1296	1
T-cells	AACTCAGAGGAGTTTA	1296	1
T-cells	AACTCAGAGTTATCGC	1296	1
T-cells	AACTCAGCAATCGAAA	1296	1
T-cells	AACTCAGTCCGATATG	1296	1
T-cells	AACTCCCTCAGCTTAG	1296	1
T-cells	AACTCCCTCCAAAGTC	1296	1
T-cells	AACTCCCTCGAACGGA	1296	1
T-cells	AACTCTTGTATGAATG	1296	1
T-cells	AACTCTTTCAACACGT	1296	1
T-cells	AACTCTTTCAACCAAC	1296	1
T-cells	AACTGGTAGTAGCCGA	1296	1
T-cells	AACTGGTCAAGTAGTA	1296	1
T-cells	AACTGGTCAGCGTAAG	1296	1
T-cells	AACTGGTCAGGACCCT	1296	1
T-cells	AACTGGTTCATGCAAC	1296	1
T-cells	AACTGGTTCGACAGCC	1296	1
T-cells	AACTGGTTCTCTGCTG	1296	1
T-cells	AACTTTCGTGTCTGAT	1296	1
T-cells	AAGACCTTCCAGAAGG	1296	1
T-cells	AAGCCGCAGTGATCGG	1296	1
T-cells	AAGCCGCCAGGGCATA	1296	1
T-cells	AAGGAGCAGACTTTCG	1296	1
T-cells	AAGGAGCTCGCAAACT	1296	1
T-cells	AAGGCAGAGTCGTTTG	1296	1
T-cells	AAGGCAGAGTTCGCAT	1296	1
T-cells	AAGGCAGCACATTTCT	1296	1
T-cells	AAGGCAGGTAAATGTG	1296	1
T-cells	AAGGCAGGTGTGAATA	1296	1
T-cells	AAGGCAGTCTGTCTAT	1296	1
T-cells	AAGGTTCGTATTCTCT	1296	1
T-cells	AAGGTTCGTCATGCAT	1296	1
T-cells	AAGGTTCGTCTCTTAT	1296	1
T-cells	AAGGTTCGTTCGGCAC	1296	1
T-cells	AAGGTTCTCTCACATT	1296	1
T-cells	AAGTCTGAGTGCGATG	1296	1
T-cells	AAGTCTGGTCCGAATT	1296	1
T-cells	AAGTCTGTCAATAAGG	1296	1
T-cells	AAGTCTGTCCCTCTTT	1296	1
T-cells	AATCCAGAGTCATCCA	1296	1
T-cells	AATCCAGCATACGCCG	1296	1
T-cells	AATCCAGGTCTGCGGT	1296	1
T-cells	ACACCAAGTATGCTTG	1296	1
T-cells	ACACCAAGTCATCCCT	1296	1
T-cells	ACACCAATCAGTCCCT	1296	1
T-cells	ACACCCTCAAGCCGTC	1296	1
T-cells	ACACCCTGTCCAGTAT	1296	1
T-cells	ACACCCTTCGTAGGTT	1296	1
T-cells	ACACCGGAGGCCCTCA	1296	1
T-cells	ACACCGGAGTTTGCGT	1296	1
T-cells	ACACCGGCAGGGATTG	1296	1
T-cells	ACACCGGCATGTAAGA	1296	1
T-cells	ACACCGGGTTGTGGAG	1296	1
T-cells	ACACTGACACGAGAGT	1296	1
T-cells	ACACTGAGTGTAACGG	1296	1
T-cells	ACAGCCGAGATGTAAC	1296	1
T-cells	ACAGCCGAGGCGTACA	1296	1
T-cells	ACAGCCGTCTGTGCAA	1296	1
T-cells	ACAGCTACAAATACAG	1296	1
T-cells	ACAGCTATCTTTACAC	1296	1
T-cells	ACATACGAGAGCCTAG	1296	1
T-cells	ACATACGCAGATCTGT	1296	1
T-cells	ACATACGCATTAACCG	1296	1
T-cells	ACATACGGTCGACTGC	1296	1
T-cells	ACATCAGAGATGTAAC	1296	1
T-cells	ACATCAGCAAAGGAAG	1296	1
T-cells	ACATCAGGTAGCACGA	1296	1
T-cells	ACATCAGGTATGAATG	1296	1
T-cells	ACATGGTAGGCATTGG	1296	1
T-cells	ACATGGTAGGCTCATT	1296	1
T-cells	ACATGGTTCAAAGACA	1296	1
T-cells	ACATGGTTCCGATATG	1296	1
T-cells	ACCAGTAAGGGTCGAT	1296	1
T-cells	ACCAGTACAAGTCATC	1296	1
T-cells	ACCAGTATCACGACTA	1296	1
T-cells	ACCCACTGTACCAGTT	1296	1
T-cells	ACCCACTTCGTTTATC	1296	1
T-cells	ACCGTAAGTCGCGTGT	1296	1
T-cells	ACCTTTACATGGATGG	1296	1
T-cells	ACCTTTATCAATCTCT	1296	1
T-cells	ACCTTTATCACAATGC	1296	1
T-cells	ACGAGCCAGTAGGTGC	1296	1
T-cells	ACGAGCCCACCTCGGA	1296	1
T-cells	ACGAGCCCATCATCCC	1296	1
T-cells	ACGAGGAAGCGCCTTG	1296	1
T-cells	ACGAGGAAGTGGTAAT	1296	1
T-cells	ACGAGGATCGGCGGTT	1296	1
T-cells	ACGAGGATCTTGTATC	1296	1
T-cells	ACGATGTAGGGTTTCT	1296	1
T-cells	ACGATGTGTGAAAGAG	1296	1
T-cells	ACGATGTGTGTGCGTC	1296	1
T-cells	ACGATGTTCTCTGAGA	1296	1
T-cells	ACGATGTTCTGTCAAG	1296	1
T-cells	ACGCAGCAGAGTAAGG	1296	1
T-cells	ACGCAGCAGCTAGTGG	1296	1
T-cells	ACGCAGCGTCCGCTGA	1296	1
T-cells	ACGCAGCTCTGTACGA	1296	1
T-cells	ACGCCAGCAGATGGGT	1296	1
T-cells	ACGCCAGCAGGAATGC	1296	1
T-cells	ACGCCAGCAGGGAGAG	1296	1
T-cells	ACGCCAGGTCCATCCT	1296	1
T-cells	ACGCCAGTCAACACTG	1296	1
T-cells	ACGCCGAAGAGTGAGA	1296	1
T-cells	ACGCCGACAAGACGTG	1296	1
T-cells	ACGCCGAGTCCAGTGC	1296	1
T-cells	ACGCCGAGTTGTCTTT	1296	1
T-cells	ACGCCGATCTTGCCGT	1296	1
T-cells	ACGGAGATCCTTGGTC	1296	1
T-cells	ACGGCCACACGAAACG	1296	1
T-cells	ACGGGCTCACGCCAGT	1296	1
T-cells	ACGGGCTCAGGCTGAA	1296	1
T-cells	ACGGGCTCAGGGATTG	1296	1
T-cells	ACGGGCTTCCCTCAGT	1296	1
T-cells	ACGGGTCAGTTTGCGT	1296	1
T-cells	ACGGGTCTCAAAGACA	1296	1
T-cells	ACGGGTCTCGGTGTCG	1296	1
T-cells	ACGTCAAAGTGAACAT	1296	1
T-cells	ACGTCAACACAGAGGT	1296	1
T-cells	ACGTCAAGTAGCGCTC	1296	1
T-cells	ACGTCAAGTCATACTG	1296	1
T-cells	ACGTCAAGTGCTTCTC	1296	1
T-cells	ACGTCAAGTTTAGCTG	1296	1
T-cells	ACGTCAATCTTGTACT	1296	1
T-cells	ACTATCTAGACTAAGT	1296	1
T-cells	ACTATCTAGGAGTAGA	1296	1
T-cells	ACTATCTCACCGGAAA	1296	1
T-cells	ACTATCTGTCCGTGAC	1296	1
T-cells	ACTATCTGTGCAACTT	1296	1
T-cells	ACTATCTTCCGTAGTA	1296	1
T-cells	ACTGAACTCGTTACGA	1296	1
T-cells	ACTGAGTGTACATGTC	1296	1
T-cells	ACTGAGTTCTTGCATT	1296	1
T-cells	ACTGCTCAGCTGAACG	1296	1
T-cells	ACTGCTCTCTTCGAGA	1296	1
T-cells	ACTGTCCAGCCGCCTA	1296	1
T-cells	ACTGTCCCACAGTCGC	1296	1
T-cells	ACTGTCCGTCCCTTGT	1296	1
T-cells	ACTGTCCTCACGACTA	1296	1
T-cells	ACTGTCCTCTACGAGT	1296	1
T-cells	ACTTACTAGCTGAACG	1296	1
T-cells	ACTTACTCACGTAAGG	1296	1
T-cells	ACTTACTGTCACTTCC	1296	1
T-cells	ACTTGTTCATAGACTC	1296	1
T-cells	ACTTGTTGTCTAGCCG	1296	1
T-cells	ACTTTCATCGGCGGTT	1296	1
T-cells	ACTTTCATCTGGGCCA	1296	1
T-cells	AGAATAGCAACTGCGC	1296	1
T-cells	AGAATAGCAATAGCGG	1296	1
T-cells	AGAATAGCACCCATTC	1296	1
T-cells	AGAATAGTCTGTGCAA	1296	1
T-cells	AGACGTTAGGGTGTGT	1296	1
T-cells	AGACGTTGTTCAGCGC	1296	1
T-cells	AGACGTTTCGCCCTTA	1296	1
T-cells	AGAGCGACAGTAGAGC	1296	1
T-cells	AGAGCGAGTCAGAATA	1296	1
T-cells	AGAGCGAGTTGGGACA	1296	1
T-cells	AGAGCGATCCCAGGTG	1296	1
T-cells	AGAGCGATCTCGTATT	1296	1
T-cells	AGAGCTTAGCTGCAAG	1296	1
T-cells	AGAGCTTAGTCGAGTG	1296	1
T-cells	AGAGCTTAGTTTAGGA	1296	1
T-cells	AGAGCTTCAACGCACC	1296	1
T-cells	AGAGCTTCAAGCCCAC	1296	1
T-cells	AGAGCTTTCGTTTGCC	1296	1
T-cells	AGAGTGGAGAGTAAGG	1296	1
T-cells	AGAGTGGGTACGCTGC	1296	1
T-cells	AGATTGCAGCTGCGAA	1296	1
T-cells	AGATTGCCACTAGTAC	1296	1
T-cells	AGATTGCCATTGGTAC	1296	1
T-cells	AGATTGCTCAGTACGT	1296	1
T-cells	AGCAGCCCACAACTGT	1296	1
T-cells	AGCAGCCCACATCCGG	1296	1
T-cells	AGCAGCCGTGAGGCTA	1296	1
T-cells	AGCATACAGATGTTAG	1296	1
T-cells	AGCATACGTGGTCTCG	1296	1
T-cells	AGCATACTCAACACGT	1296	1
T-cells	AGCCTAAAGCAATATG	1296	1
T-cells	AGCCTAAAGCTCAACT	1296	1
T-cells	AGCCTAAAGTTACCCA	1296	1
T-cells	AGCCTAAGTAGAGGAA	1296	1
T-cells	AGCCTAAGTCGGATCC	1296	1
T-cells	AGCCTAATCGCTGATA	1296	1
T-cells	AGCGGTCAGCCCAGCT	1296	1
T-cells	AGCGGTCCATTACCTT	1296	1
T-cells	AGCGTATAGCCACGCT	1296	1
T-cells	AGCGTATAGGCATTGG	1296	1
T-cells	AGCGTATCAGACAAGC	1296	1
T-cells	AGCGTATTCATACGGT	1296	1
T-cells	AGCTCCTTCAAGAAGT	1296	1
T-cells	AGCTCCTTCCTCGCAT	1296	1
T-cells	AGCTCCTTCTTTAGGG	1296	1
T-cells	AGCTCTCAGACAATAC	1296	1
T-cells	AGCTCTCGTACTTCTT	1296	1
T-cells	AGCTCTCTCACTGGGC	1296	1
T-cells	AGCTTGAGTTCTGAAC	1296	1
T-cells	AGGCCACCAAACGCGA	1296	1
T-cells	AGGCCACCAACACCTA	1296	1
T-cells	AGGCCACCACAGACAG	1296	1
T-cells	AGGCCGTAGAAACGCC	1296	1
T-cells	AGGCCGTGTAAGAGAG	1296	1
T-cells	AGGGAGTTCCTAGAAC	1296	1
T-cells	AGGGATGCACCCATTC	1296	1
T-cells	AGGGATGCACTACAGT	1296	1
T-cells	AGGGTGAAGACAAAGG	1296	1
T-cells	AGGGTGACAGAAGCAC	1296	1
T-cells	AGGGTGACATCTACGA	1296	1
T-cells	AGGTCATAGCACCGTC	1296	1
T-cells	AGGTCATCAGTCAGAG	1296	1
T-cells	AGGTCATGTGTAATGA	1296	1
T-cells	AGGTCCGAGAGTCTGG	1296	1
T-cells	AGGTCCGCACGAAACG	1296	1
T-cells	AGTAGTCCATAACCTG	1296	1
T-cells	AGTAGTCGTTCAGTAC	1296	1
T-cells	AGTCTTTAGCTAGTCT	1296	1
T-cells	AGTCTTTGTATGAAAC	1296	1
T-cells	AGTGAGGCAAGACGTG	1296	1
T-cells	AGTGAGGGTAGCACGA	1296	1
T-cells	AGTGAGGTCAACACAC	1296	1
T-cells	AGTGGGAAGGGCTCTC	1296	1
T-cells	AGTGGGAAGTCCGGTC	1296	1
T-cells	AGTGGGATCAGTTCGA	1296	1
T-cells	AGTGGGATCGACGGAA	1296	1
T-cells	AGTGGGATCTTGCATT	1296	1
T-cells	AGTGTCAAGATGCGAC	1296	1
T-cells	AGTGTCACAAGTCTGT	1296	1
T-cells	AGTTGGTAGGAGTAGA	1296	1
T-cells	AGTTGGTAGGAGTCTG	1296	1
T-cells	AGTTGGTCAGGTGCCT	1296	1
T-cells	AGTTGGTCAGTAGAGC	1296	1
T-cells	AGTTGGTCATTGCGGC	1296	1
T-cells	ATAACGCCAGGTCGTC	1296	1
T-cells	ATAACGCCATCTACGA	1296	1
T-cells	ATAACGCGTAATTGGA	1296	1
T-cells	ATAAGAGGTCTAAAGA	1296	1
T-cells	ATAAGAGGTGGTTTCA	1296	1
T-cells	ATAGACCCACCAGGTC	1296	1
T-cells	ATAGACCCACGTGAGA	1296	1
T-cells	ATAGACCGTGTCAATC	1296	1
T-cells	ATAGACCTCTCCGGTT	1296	1
T-cells	ATCACGAAGACAGACC	1296	1
T-cells	ATCACGAAGCATGGCA	1296	1
T-cells	ATCACGACACATCTTT	1296	1
T-cells	ATCACGACAGATGGCA	1296	1
T-cells	ATCACGAGTTTAGGAA	1296	1
T-cells	ATCACGATCCGTCAAA	1296	1
T-cells	ATCATCTAGAAACGAG	1296	1
T-cells	ATCATCTGTACTTGAC	1296	1
T-cells	ATCATCTGTATGAAAC	1296	1
T-cells	ATCATCTGTTGTGGCC	1296	1
T-cells	ATCATCTGTTTCGCTC	1296	1
T-cells	ATCATGGGTACCGCTG	1296	1
T-cells	ATCATGGTCGCAGGCT	1296	1
T-cells	ATCCACCCACATTTCT	1296	1
T-cells	ATCCACCGTAAGGGAA	1296	1
T-cells	ATCCGAACACCACGTG	1296	1
T-cells	ATCCGAACAGGTGCCT	1296	1
T-cells	ATCCGAAGTAAGTGGC	1296	1
T-cells	ATCCGAAGTCGCATAT	1296	1
T-cells	ATCGAGTGTTCGAATC	1296	1
T-cells	ATCGAGTTCCGTTGCT	1296	1
T-cells	ATCGAGTTCTGCTGTC	1296	1
T-cells	ATCTACTAGCTAAGAT	1296	1
T-cells	ATCTACTAGGAATCGC	1296	1
T-cells	ATCTACTAGGGCTCTC	1296	1
T-cells	ATGAGGGGTCCTAGCG	1296	1
T-cells	ATGAGGGTCAGCGATT	1296	1
T-cells	ATGAGGGTCGGTTAAC	1296	1
T-cells	ATGCGATCACAAGCCC	1296	1
T-cells	ATGCGATGTGCTGTAT	1296	1
T-cells	ATGGGAGAGACTCGGA	1296	1
T-cells	ATGGGAGCAACACCTA	1296	1
T-cells	ATGTGTGAGACAATAC	1296	1
T-cells	ATGTGTGCATACGCTA	1296	1
T-cells	ATTACTCGTAAACGCG	1296	1
T-cells	ATTACTCGTATCACCA	1296	1
T-cells	ATTACTCTCCGAATGT	1296	1
T-cells	ATTATCCTCTTGTACT	1296	1
T-cells	ATTCTACAGGACATTA	1296	1
T-cells	ATTCTACGTATGGTTC	1296	1
T-cells	ATTGGACCACCCATTC	1296	1
T-cells	ATTGGACGTAAGTAGT	1296	1
T-cells	ATTGGACTCTGGCGTG	1296	1
T-cells	ATTGGTGAGAATGTGT	1296	1
T-cells	ATTGGTGAGGCCCTCA	1296	1
T-cells	ATTTCTGAGGGCTTGA	1296	1
T-cells	ATTTCTGTCGCGATCG	1296	1
T-cells	CAACCAACAGGGAGAG	1296	1
T-cells	CAACCAACAGTTTACG	1296	1
T-cells	CAACCTCAGGCAGGTT	1296	1
T-cells	CAACCTCCAAACAACA	1296	1
T-cells	CAACCTCTCTACCAGA	1296	1
T-cells	CAACTAGAGCACGCCT	1296	1
T-cells	CAACTAGAGCAGCGTA	1296	1
T-cells	CAACTAGGTTAAAGTG	1296	1
T-cells	CAACTAGGTTGAACTC	1296	1
T-cells	CAACTAGTCCCAACGG	1296	1
T-cells	CAACTAGTCGGCGCTA	1296	1
T-cells	CAAGAAAGTACCGAGA	1296	1
T-cells	CAAGGCCAGCCTTGAT	1296	1
T-cells	CAAGGCCGTCCGCTGA	1296	1
T-cells	CAAGGCCGTGCACGAA	1296	1
T-cells	CAAGGCCGTGCTAGCC	1296	1
T-cells	CAAGTTGTCAGTACGT	1296	1
T-cells	CAAGTTGTCCGCATAA	1296	1
T-cells	CAAGTTGTCGCATGGC	1296	1
T-cells	CACAAACAGCTTATCG	1296	1
T-cells	CACAAACGTCACTGGC	1296	1
T-cells	CACACAACAAGCCCAC	1296	1
T-cells	CACACAACAGCTGTAT	1296	1
T-cells	CACACAAGTCCGAGTC	1296	1
T-cells	CACACAAGTTCGCTAA	1296	1
T-cells	CACACCTCAGTCAGCC	1296	1
T-cells	CACACCTCATTAGGCT	1296	1
T-cells	CACACTCCAGCCTTGG	1296	1
T-cells	CACAGGCGTATTCGTG	1296	1
T-cells	CACAGTACATCTCGCT	1296	1
T-cells	CACAGTAGTATTCTCT	1296	1
T-cells	CACATAGCAGCTTAAC	1296	1
T-cells	CACATAGTCGTCCAGG	1296	1
T-cells	CACATTTAGATGCCAG	1296	1
T-cells	CACATTTAGGCTATCT	1296	1
T-cells	CACATTTCAATTCCTT	1296	1
T-cells	CACATTTGTTGCCTCT	1296	1
T-cells	CACCACTGTCTCCCTA	1296	1
T-cells	CACCAGGAGTAGTGCG	1296	1
T-cells	CACCAGGCAATAGCGG	1296	1
T-cells	CACCAGGGTAAATGAC	1296	1
T-cells	CACCTTGCAAGCGCTC	1296	1
T-cells	CACCTTGGTCATCGGC	1296	1
T-cells	CACCTTGGTGTTTGGT	1296	1
T-cells	CACCTTGTCCTATGTT	1296	1
T-cells	CACTCCACAACGCACC	1296	1
T-cells	CACTCCAGTGCAACGA	1296	1
T-cells	CACTCCATCCCTAATT	1296	1
T-cells	CACTCCATCGTTTAGG	1296	1
T-cells	CAGAATCAGGCAGTCA	1296	1
T-cells	CAGAATCAGGTGGGTT	1296	1
T-cells	CAGAATCCACGCATCG	1296	1
T-cells	CAGAATCGTGAAGGCT	1296	1
T-cells	CAGAGAGGTCAACATC	1296	1
T-cells	CAGAGAGTCAGGCAAG	1296	1
T-cells	CAGATCAAGCTACCTA	1296	1
T-cells	CAGATCACAAACGTGG	1296	1
T-cells	CAGATCAGTTGACGTT	1296	1
T-cells	CAGCAGCAGTGTCCAT	1296	1
T-cells	CAGCAGCCATGGGAAC	1296	1
T-cells	CAGCAGCTCTTGACGA	1296	1
T-cells	CAGCATAAGCTGTCTA	1296	1
T-cells	CAGCATAAGTGACTCT	1296	1
T-cells	CAGCATACACCACCAG	1296	1
T-cells	CAGCATACATTTGCTT	1296	1
T-cells	CAGCCGACAGTTTACG	1296	1
T-cells	CAGCCGATCCACGAAT	1296	1
T-cells	CAGCCGATCTGAGGGA	1296	1
T-cells	CAGCGACAGGCGATAC	1296	1
T-cells	CAGCGACCAATGGATA	1296	1
T-cells	CAGCGACGTAAATGTG	1296	1
T-cells	CAGCGACTCTCGCATC	1296	1
T-cells	CAGCTAAGTGCCTTGG	1296	1
T-cells	CAGCTAATCAGCAACT	1296	1
T-cells	CAGCTGGGTGTCAATC	1296	1
T-cells	CAGCTGGTCTGAGGGA	1296	1
T-cells	CAGGTGCAGCCGTCGT	1296	1
T-cells	CAGGTGCCACGGTAGA	1296	1
T-cells	CAGTAACAGCAGACTG	1296	1
T-cells	CAGTAACAGCTGGAAC	1296	1
T-cells	CAGTAACCACATAACC	1296	1
T-cells	CAGTCCTTCGAGGTAG	1296	1
T-cells	CATCAAGAGCTGCGAA	1296	1
T-cells	CATCAAGAGGAGCGAG	1296	1
T-cells	CATCAAGGTCGACTGC	1296	1
T-cells	CATCAGAAGATCCTGT	1296	1
T-cells	CATCAGATCACAACGT	1296	1
T-cells	CATCAGATCCTTTACA	1296	1
T-cells	CATCCACAGAGGTAGA	1296	1
T-cells	CATCCACGTGTTCGAT	1296	1
T-cells	CATCCACTCCGCGGTA	1296	1
T-cells	CATCGAACAGCTGTGC	1296	1
T-cells	CATCGAACATGTCCTC	1296	1
T-cells	CATCGAAGTCTCTCGT	1296	1
T-cells	CATCGAAGTGTTTGTG	1296	1
T-cells	CATCGAATCCTGTACC	1296	1
T-cells	CATCGGGAGACTTTCG	1296	1
T-cells	CATCGGGTCAGGCAAG	1296	1
T-cells	CATGACAAGATGGGTC	1296	1
T-cells	CATGACAAGCACACAG	1296	1
T-cells	CATGCCTCAACACCCG	1296	1
T-cells	CATGCCTCAAGCTGAG	1296	1
T-cells	CATGCCTCAAGGTTTC	1296	1
T-cells	CATGCCTCATTGGGCC	1296	1
T-cells	CATGCCTGTGCGCTTG	1296	1
T-cells	CATGCCTTCGGCCGAT	1296	1
T-cells	CATGGCGTCAACACGT	1296	1
T-cells	CATGGCGTCTTATCTG	1296	1
T-cells	CATTATCAGTGTGGCA	1296	1
T-cells	CATTATCCAATCACAC	1296	1
T-cells	CATTATCTCAGGATCT	1296	1
T-cells	CATTCGCCATCCGTGG	1296	1
T-cells	CCAATCCAGAGTCGGT	1296	1
T-cells	CCAATCCTCTTGTATC	1296	1
T-cells	CCACCTAAGTAGGTGC	1296	1
T-cells	CCACCTACAGACAAGC	1296	1
T-cells	CCACCTAGTCGAAAGC	1296	1
T-cells	CCACCTATCACCAGGC	1296	1
T-cells	CCACCTATCGTACCGG	1296	1
T-cells	CCACGGAAGGGTTCCC	1296	1
T-cells	CCACGGACACGAAACG	1296	1
T-cells	CCACGGACATCACAAC	1296	1
T-cells	CCACTACAGGCTAGCA	1296	1
T-cells	CCACTACTCCGCATCT	1296	1
T-cells	CCAGCGAAGTACTTGC	1296	1
T-cells	CCCAATCCACGGTGTC	1296	1
T-cells	CCCAATCCATTGGGCC	1296	1
T-cells	CCCAGTTGTTCACGGC	1296	1
T-cells	CCCAGTTTCGTGGGAA	1296	1
T-cells	CCCTCCTAGGTGCTTT	1296	1
T-cells	CCGGGATAGAAGGTGA	1296	1
T-cells	CCGGGATCAAGTTCTG	1296	1
T-cells	CCGGGATTCGTTACGA	1296	1
T-cells	CCGTACTAGTGAATTG	1296	1
T-cells	CCGTACTCAAACTGCT	1296	1
T-cells	CCGTACTGTCCGACGT	1296	1
T-cells	CCGTACTGTGTTCGAT	1296	1
T-cells	CCGTACTTCCATGCTC	1296	1
T-cells	CCGTACTTCCTAGGGC	1296	1
T-cells	CCGTACTTCTTACCGC	1296	1
T-cells	CCGTGGACACGTCAGC	1296	1
T-cells	CCGTGGACATCCGGGT	1296	1
T-cells	CCGTTCAAGTACGATA	1296	1
T-cells	CCGTTCACACCGAATT	1296	1
T-cells	CCGTTCACAGCTGTTA	1296	1
T-cells	CCGTTCACAGGATCGA	1296	1
T-cells	CCGTTCACATCCTAGA	1296	1
T-cells	CCGTTCATCATTATCC	1296	1
T-cells	CCTAAAGAGCTAGTCT	1296	1
T-cells	CCTAAAGCAGCCTATA	1296	1
T-cells	CCTAAAGCATCCTAGA	1296	1
T-cells	CCTAAAGGTAGCTCCG	1296	1
T-cells	CCTAAAGGTCTAGCCG	1296	1
T-cells	CCTAAAGGTCTCTCTG	1296	1
T-cells	CCTAAAGTCAACTCTT	1296	1
T-cells	CCTACACCACAGTCGC	1296	1
T-cells	CCTACCAAGCGTCAAG	1296	1
T-cells	CCTACCAGTCCTAGCG	1296	1
T-cells	CCTAGCTGTTTAGCTG	1296	1
T-cells	CCTATTACATGTCGAT	1296	1
T-cells	CCTATTAGTAAGGATT	1296	1
T-cells	CCTATTAGTACTTCTT	1296	1
T-cells	CCTCAGTAGATATGCA	1296	1
T-cells	CCTCAGTCAATCGAAA	1296	1
T-cells	CCTCAGTCACGACTCG	1296	1
T-cells	CCTCAGTTCGCGCCAA	1296	1
T-cells	CCTCAGTTCTCTTGAT	1296	1
T-cells	CCTCTGAAGTGGTAGC	1296	1
T-cells	CCTCTGAGTCCCGACA	1296	1
T-cells	CCTTACGGTAGCTAAA	1296	1
T-cells	CCTTCCCAGACGCAAC	1296	1
T-cells	CCTTCCCGTGAGGGTT	1296	1
T-cells	CCTTCCCTCAGTACGT	1296	1
T-cells	CCTTCGACAACTGGCC	1296	1
T-cells	CCTTCGACAGTGACAG	1296	1
T-cells	CCTTCGATCAGTTAGC	1296	1
T-cells	CCTTTCTCAAGCCCAC	1296	1
T-cells	CCTTTCTGTACAGACG	1296	1
T-cells	CGAACATCAATAAGCA	1296	1
T-cells	CGAACATCATGGTCTA	1296	1
T-cells	CGAACATTCGAGCCCA	1296	1
T-cells	CGAACATTCGCCTGAG	1296	1
T-cells	CGAATGTAGCTCAACT	1296	1
T-cells	CGAATGTCAAGGTGTG	1296	1
T-cells	CGAATGTCAATCGAAA	1296	1
T-cells	CGAATGTGTCAACATC	1296	1
T-cells	CGACCTTAGATGTGTA	1296	1
T-cells	CGACCTTAGGGATGGG	1296	1
T-cells	CGACCTTCACACGCTG	1296	1
T-cells	CGACCTTGTCCAAGTT	1296	1
T-cells	CGACCTTTCCCAAGAT	1296	1
T-cells	CGACCTTTCTATGTGG	1296	1
T-cells	CGACTTCTCACCGTAA	1296	1
T-cells	CGACTTCTCGGAAACG	1296	1
T-cells	CGAGAAGGTTACGTCA	1296	1
T-cells	CGAGAAGTCATCGATG	1296	1
T-cells	CGAGAAGTCTCTAGGA	1296	1
T-cells	CGAGCACAGATCCGAG	1296	1
T-cells	CGAGCCAAGACTAGAT	1296	1
T-cells	CGAGCCAGTCATGCCG	1296	1
T-cells	CGAGCCATCATCGCTC	1296	1
T-cells	CGATCGGCAGGCTGAA	1296	1
T-cells	CGATCGGGTGGTGTAG	1296	1
T-cells	CGATGGCAGCGCCTTG	1296	1
T-cells	CGATGGCGTTCGGGCT	1296	1
T-cells	CGATGGCTCCAGTATG	1296	1
T-cells	CGATGTAAGGCATGGT	1296	1
T-cells	CGATGTAAGTTGTCGT	1296	1
T-cells	CGATGTAGTAGTAGTA	1296	1
T-cells	CGATGTATCCACGTTC	1296	1
T-cells	CGATTGAAGCTAGCCC	1296	1
T-cells	CGATTGAGTGAAAGAG	1296	1
T-cells	CGATTGATCATCGGAT	1296	1
T-cells	CGCCAAGGTGTGCGTC	1296	1
T-cells	CGCCAAGTCTGAAAGA	1296	1
T-cells	CGCGGTAAGCGATGAC	1296	1
T-cells	CGCGGTAAGTGTACCT	1296	1
T-cells	CGCGGTACAATCTACG	1296	1
T-cells	CGCGGTAGTCTCTTTA	1296	1
T-cells	CGCGGTATCCAAACTG	1296	1
T-cells	CGCGTTTAGTTAGGTA	1296	1
T-cells	CGCGTTTCAAGAAGAG	1296	1
T-cells	CGCGTTTCACATTAGC	1296	1
T-cells	CGCTATCCACACCGAC	1296	1
T-cells	CGCTATCGTTGATTGC	1296	1
T-cells	CGCTGGAGTGAAAGAG	1296	1
T-cells	CGCTTCAGTAGCCTCG	1296	1
T-cells	CGGACACCAACTGCTA	1296	1
T-cells	CGGACGTAGCCAACAG	1296	1
T-cells	CGGACGTCAAGACGTG	1296	1
T-cells	CGGACGTCAGGTCTCG	1296	1
T-cells	CGGACGTGTAAGGATT	1296	1
T-cells	CGGACGTTCCGATATG	1296	1
T-cells	CGGACGTTCGGACAAG	1296	1
T-cells	CGGAGCTAGGAGTTTA	1296	1
T-cells	CGGAGCTTCACAATGC	1296	1
T-cells	CGGAGTCAGCTAGTCT	1296	1
T-cells	CGGAGTCCACAGATTC	1296	1
T-cells	CGGCTAGCATACCATG	1296	1
T-cells	CGGCTAGTCTCACATT	1296	1
T-cells	CGGGTCAAGAAGCCCA	1296	1
T-cells	CGGGTCACATTGGCGC	1296	1
T-cells	CGGGTCAGTACCAGTT	1296	1
T-cells	CGGGTCAGTGCCTGTG	1296	1
T-cells	CGGGTCAGTTGAACTC	1296	1
T-cells	CGGGTCATCGTTTATC	1296	1
T-cells	CGGTTAACAGTCGATT	1296	1
T-cells	CGTAGCGAGATCCCGC	1296	1
T-cells	CGTAGGCGTTACGACT	1296	1
T-cells	CGTAGGCTCAATCTCT	1296	1
T-cells	CGTAGGCTCGGAAACG	1296	1
T-cells	CGTAGGCTCTGCAAGT	1296	1
T-cells	CGTCACTAGCCCGAAA	1296	1
T-cells	CGTCACTCATACCATG	1296	1
T-cells	CGTCACTCATGCAATC	1296	1
T-cells	CGTCACTTCAAGCCTA	1296	1
T-cells	CGTCAGGAGAGTCTGG	1296	1
T-cells	CGTCAGGAGCGATAGC	1296	1
T-cells	CGTCAGGTCACTTCAT	1296	1
T-cells	CGTCAGGTCATCACCC	1296	1
T-cells	CGTCAGGTCGAATCCA	1296	1
T-cells	CGTCCATAGTGCTGCC	1296	1
T-cells	CGTCCATCACATGTGT	1296	1
T-cells	CGTCCATCACGGCGTT	1296	1
T-cells	CGTCCATGTGCCTGCA	1296	1
T-cells	CGTCTACCAGACAAGC	1296	1
T-cells	CGTGAGCCAAACGTGG	1296	1
T-cells	CGTGTAACAGGGTTAG	1296	1
T-cells	CGTGTAAGTCTCATCC	1296	1
T-cells	CGTGTCTAGGAGTTGC	1296	1
T-cells	CGTGTCTCATAAGACA	1296	1
T-cells	CGTGTCTTCGTATCAG	1296	1
T-cells	CGTTGGGAGTGATCGG	1296	1
T-cells	CTAACTTGTACCGCTG	1296	1
T-cells	CTAAGACAGGGTCTCC	1296	1
T-cells	CTAAGACCAAGCTGGA	1296	1
T-cells	CTAAGACCAGGTCCAC	1296	1
T-cells	CTAAGACGTCGGCATC	1296	1
T-cells	CTAATGGGTTGGAGGT	1296	1
T-cells	CTAATGGTCGGTCCGA	1296	1
T-cells	CTACACCAGGCACATG	1296	1
T-cells	CTACACCCACATCTTT	1296	1
T-cells	CTACACCGTAAGCACG	1296	1
T-cells	CTACATTAGCAACGGT	1296	1
T-cells	CTACATTAGTGTTAGA	1296	1
T-cells	CTACATTCAAACAACA	1296	1
T-cells	CTACATTCACGGCCAT	1296	1
T-cells	CTACATTTCTTATCTG	1296	1
T-cells	CTACCCACATTAACCG	1296	1
T-cells	CTACCCAGTAGTAGTA	1296	1
T-cells	CTACCCAGTTCCGGCA	1296	1
T-cells	CTACCCAGTTGCGTTA	1296	1
T-cells	CTACGTCAGACCTTTG	1296	1
T-cells	CTACGTCCACCAGGTC	1296	1
T-cells	CTAGAGTGTTAAGATG	1296	1
T-cells	CTAGTGACAAGTCTAC	1296	1
T-cells	CTCACACAGGATGGTC	1296	1
T-cells	CTCACACCAATCTACG	1296	1
T-cells	CTCACACCAGACGCCT	1296	1
T-cells	CTCACACTCCTTTCGG	1296	1
T-cells	CTCACACTCTCGAGTA	1296	1
T-cells	CTCAGAAAGCGTCTAT	1296	1
T-cells	CTCAGAAAGTGGAGTC	1296	1
T-cells	CTCAGAAAGTGTCTCA	1296	1
T-cells	CTCAGAACATAAGACA	1296	1
T-cells	CTCAGAAGTAGGAGTC	1296	1
T-cells	CTCAGAATCGTCCGTT	1296	1
T-cells	CTCATTAGTTGCTCCT	1296	1
T-cells	CTCCTAGAGCCAACAG	1296	1
T-cells	CTCCTAGCATGGTCAT	1296	1
T-cells	CTCCTAGTCGAGAGCA	1296	1
T-cells	CTCCTAGTCTGCTGTC	1296	1
T-cells	CTCCTAGTCTTTACGT	1296	1
T-cells	CTCGAGGAGCCAGGAT	1296	1
T-cells	CTCGAGGGTGTGTGCC	1296	1
T-cells	CTCGAGGTCACTATTC	1296	1
T-cells	CTCGGAGCAGATGAGC	1296	1
T-cells	CTCGGAGGTTACGACT	1296	1
T-cells	CTCGGAGGTTCGCGAC	1296	1
T-cells	CTCGGGACATCCTAGA	1296	1
T-cells	CTCGGGACATGGTAGG	1296	1
T-cells	CTCGGGAGTTTCGCTC	1296	1
T-cells	CTCGTACCACGGTAAG	1296	1
T-cells	CTCGTACCAGAGTGTG	1296	1
T-cells	CTCGTACCAGGTCGTC	1296	1
T-cells	CTCGTACGTGCTGTAT	1296	1
T-cells	CTCGTACGTTATCGGT	1296	1
T-cells	CTCGTACTCCGGGTGT	1296	1
T-cells	CTCGTCAAGAAGGTGA	1296	1
T-cells	CTCGTCAGTATGAAAC	1296	1
T-cells	CTCGTCAGTGTGGCTC	1296	1
T-cells	CTCGTCATCACATACG	1296	1
T-cells	CTCTAATAGACGCAAC	1296	1
T-cells	CTCTAATGTTCAACCA	1296	1
T-cells	CTCTAATTCATTATCC	1296	1
T-cells	CTCTACGAGATCCTGT	1296	1
T-cells	CTCTACGCAGACGCAA	1296	1
T-cells	CTCTACGGTCTGCGGT	1296	1
T-cells	CTCTACGTCTTCATGT	1296	1
T-cells	CTCTGGTTCGGCGCTA	1296	1
T-cells	CTGAAACAGATCACGG	1296	1
T-cells	CTGAAGTTCTTGTCAT	1296	1
T-cells	CTGATAGGTAGCGTAG	1296	1
T-cells	CTGATAGGTGCCTGCA	1296	1
T-cells	CTGATAGGTTGGACCC	1296	1
T-cells	CTGATAGTCCAGTATG	1296	1
T-cells	CTGATAGTCCTTTACA	1296	1
T-cells	CTGATAGTCTCGTATT	1296	1
T-cells	CTGATCCTCCGTACAA	1296	1
T-cells	CTGATCCTCGTGGGAA	1296	1
T-cells	CTGCCTAGTCTAGCCG	1296	1
T-cells	CTGCGGAAGTAGGTGC	1296	1
T-cells	CTGCGGACAATCCAAC	1296	1
T-cells	CTGCGGATCCTAGAAC	1296	1
T-cells	CTGCTGTCAATGAATG	1296	1
T-cells	CTGCTGTCACAGACAG	1296	1
T-cells	CTGCTGTCAGCCTGTG	1296	1
T-cells	CTGGTCTAGACAAGCC	1296	1
T-cells	CTGGTCTCAGATGGGT	1296	1
T-cells	CTGGTCTCATCAGTCA	1296	1
T-cells	CTGGTCTGTGCGGTAA	1296	1
T-cells	CTGTTTAAGACAGGCT	1296	1
T-cells	CTGTTTATCAAACAAG	1296	1
T-cells	CTTAACTAGAGCAATT	1296	1
T-cells	CTTAACTGTGTTGAGG	1296	1
T-cells	CTTACCGCAAAGGCGT	1296	1
T-cells	CTTACCGCAATCGGTT	1296	1
T-cells	CTTACCGGTGTTTGGT	1296	1
T-cells	CTTAGGACATTGTGCA	1296	1
T-cells	CTTAGGAGTAGATTAG	1296	1
T-cells	CTTAGGAGTCCAGTTA	1296	1
T-cells	CTTAGGAGTGATGATA	1296	1
T-cells	CTTCTCTAGAACTCGG	1296	1
T-cells	CTTCTCTAGGAGTCTG	1296	1
T-cells	CTTCTCTGTCGTTGTA	1296	1
T-cells	CTTCTCTGTCTCATCC	1296	1
T-cells	CTTGGCTAGCTAGTTC	1296	1
T-cells	CTTGGCTAGGTGCTAG	1296	1
T-cells	CTTGGCTCAAAGCAAT	1296	1
T-cells	CTTTGCGGTATCAGTC	1296	1
T-cells	GAAACTCCAACGCACC	1296	1
T-cells	GAAACTCGTTCGGGCT	1296	1
T-cells	GAAATGACACGCCAGT	1296	1
T-cells	GAAATGACACTTACGA	1296	1
T-cells	GAAATGAGTAGCGATG	1296	1
T-cells	GAACATCAGTGACTCT	1296	1
T-cells	GAACATCCAAATACAG	1296	1
T-cells	GAACATCCACGCCAGT	1296	1
T-cells	GAACATCCATCCGCGA	1296	1
T-cells	GAACATCGTGGTCTCG	1296	1
T-cells	GAACATCTCACATGCA	1296	1
T-cells	GAACCTATCAGTGCAT	1296	1
T-cells	GAACCTATCCGAACGC	1296	1
T-cells	GAACGGACATGCGCAC	1296	1
T-cells	GAACGGAGTAAATGAC	1296	1
T-cells	GAAGCAGCAATAGAGT	1296	1
T-cells	GAAGCAGTCATCGGAT	1296	1
T-cells	GAATAAGAGACTAAGT	1296	1
T-cells	GAATAAGCAATAGAGT	1296	1
T-cells	GAATGAAAGATAGTCA	1296	1
T-cells	GAATGAAGTGCCTGTG	1296	1
T-cells	GACACGCAGACTAGGC	1296	1
T-cells	GACACGCAGAGCTGCA	1296	1
T-cells	GACACGCAGCAGGTCA	1296	1
T-cells	GACACGCAGGCGACAT	1296	1
T-cells	GACACGCCAATGTTGC	1296	1
T-cells	GACACGCTCGTTTATC	1296	1
T-cells	GACAGAGAGATGTAAC	1296	1
T-cells	GACAGAGCATGCCTAA	1296	1
T-cells	GACAGAGTCAAAGTAG	1296	1
T-cells	GACCAATCACGGATAG	1296	1
T-cells	GACGCGTAGACCTAGG	1296	1
T-cells	GACGCGTAGGTTCCTA	1296	1
T-cells	GACGCGTGTAACGCGA	1296	1
T-cells	GACGCGTGTGTTCGAT	1296	1
T-cells	GACGCGTTCCTTTCTC	1296	1
T-cells	GACGGCTTCGCAAGCC	1296	1
T-cells	GACGGCTTCGTAGGTT	1296	1
T-cells	GACGTGCAGTGAACAT	1296	1
T-cells	GACGTGCCACCAGCAC	1296	1
T-cells	GACGTGCTCTCAAGTG	1296	1
T-cells	GACGTTAAGAGTTGGC	1296	1
T-cells	GACGTTATCACCCTCA	1296	1
T-cells	GACTAACCACGTCTCT	1296	1
T-cells	GACTAACCATGTAAGA	1296	1
T-cells	GACTAACTCTTCGAGA	1296	1
T-cells	GACTACAAGATATGGT	1296	1
T-cells	GACTACAAGTATCGAA	1296	1
T-cells	GACTACACATAGAAAC	1296	1
T-cells	GACTACACATCTACGA	1296	1
T-cells	GACTACACATGACGGA	1296	1
T-cells	GACTACATCCAAGTAC	1296	1
T-cells	GACTACATCCGCGCAA	1296	1
T-cells	GACTACATCTGAAAGA	1296	1
T-cells	GACTGCGAGGCTCTTA	1296	1
T-cells	GACTGCGCAGCCAGAA	1296	1
T-cells	GAGCAGAGTTAGAACA	1296	1
T-cells	GAGGTGAGTCCGTCAG	1296	1
T-cells	GAGGTGATCCGCGCAA	1296	1
T-cells	GAGGTGATCTGAAAGA	1296	1
T-cells	GAGGTGATCTTCGAGA	1296	1
T-cells	GAGTCCGAGTCTCGGC	1296	1
T-cells	GAGTCCGGTAACGCGA	1296	1
T-cells	GAGTCCGGTCCCGACA	1296	1
T-cells	GAGTCCGTCCAGAGGA	1296	1
T-cells	GATCAGTAGATGTGTA	1296	1
T-cells	GATCAGTGTTGTACAC	1296	1
T-cells	GATCAGTTCCCGGATG	1296	1
T-cells	GATCGATCAAATTGCC	1296	1
T-cells	GATCGATGTCCAAGTT	1296	1
T-cells	GATCGATGTTTGGGCC	1296	1
T-cells	GATCGATTCATCTGTT	1296	1
T-cells	GATCGTAAGTTAGGTA	1296	1
T-cells	GATCGTAGTGCCTGCA	1296	1
T-cells	GATCGTAGTTACAGAA	1296	1
T-cells	GATCGTATCCCAAGTA	1296	1
T-cells	GATCTAGAGCAGCGTA	1296	1
T-cells	GATCTAGAGGCCCTTG	1296	1
T-cells	GATCTAGCATAAAGGT	1296	1
T-cells	GATCTAGGTTACAGAA	1296	1
T-cells	GATGAAAGTCTCTTTA	1296	1
T-cells	GATGAAATCGACGGAA	1296	1
T-cells	GATGAGGAGTTGAGAT	1296	1
T-cells	GATGAGGGTACTTAGC	1296	1
T-cells	GATGAGGTCACATGCA	1296	1
T-cells	GATGAGGTCCTTGCCA	1296	1
T-cells	GATGAGGTCGCGCCAA	1296	1
T-cells	GATGAGGTCTGAGGGA	1296	1
T-cells	GATGCTAAGGATATAC	1296	1
T-cells	GATGCTATCTGCAGTA	1296	1
T-cells	GATTCAGTCGGCTTGG	1296	1
T-cells	GCAAACTCAATACGCT	1296	1
T-cells	GCAATCAAGGTACTCT	1296	1
T-cells	GCAATCAAGGTGCAAC	1296	1
T-cells	GCAATCAGTGATAAAC	1296	1
T-cells	GCAATCATCATGTCTT	1296	1
T-cells	GCAATCATCGCAAGCC	1296	1
T-cells	GCAATCATCGCCAAAT	1296	1
T-cells	GCACATACAAATTGCC	1296	1
T-cells	GCACATACAACACGCC	1296	1
T-cells	GCACATACAGTCCTTC	1296	1
T-cells	GCACTCTAGCTAAGAT	1296	1
T-cells	GCACTCTAGCTTTGGT	1296	1
T-cells	GCACTCTCAATCCAAC	1296	1
T-cells	GCACTCTGTCGGCATC	1296	1
T-cells	GCACTCTGTCTGCCAG	1296	1
T-cells	GCAGCCACAGCGTTCG	1296	1
T-cells	GCAGCCAGTAATCGTC	1296	1
T-cells	GCAGCCATCCACGTGG	1296	1
T-cells	GCAGCCATCCTGCCAT	1296	1
T-cells	GCAGTTAAGCCTATGT	1296	1
T-cells	GCAGTTACAACTGCGC	1296	1
T-cells	GCAGTTACATGACATC	1296	1
T-cells	GCAGTTAGTACCGCTG	1296	1
T-cells	GCAGTTATCAAGAAGT	1296	1
T-cells	GCAGTTATCAAGGTAA	1296	1
T-cells	GCATACAAGACCCACC	1296	1
T-cells	GCATACAAGACTGGGT	1296	1
T-cells	GCATACACAGGTTTCA	1296	1
T-cells	GCATACATCATCGCTC	1296	1
T-cells	GCATGATAGCCTATGT	1296	1
T-cells	GCATGATAGGGATGGG	1296	1
T-cells	GCATGATGTTGTGGAG	1296	1
T-cells	GCATGATTCTTTACGT	1296	1
T-cells	GCATGCGGTATTCTCT	1296	1
T-cells	GCATGCGGTCCAAGTT	1296	1
T-cells	GCATGCGGTCGAATCT	1296	1
T-cells	GCATGCGGTGAAATCA	1296	1
T-cells	GCATGCGTCTGGTTCC	1296	1
T-cells	GCATGTAGTGTTTGTG	1296	1
T-cells	GCATGTAGTTCCCTTG	1296	1
T-cells	GCCAAATAGTGAACGC	1296	1
T-cells	GCCAAATGTTCTGAAC	1296	1
T-cells	GCGACCAGTAATCGTC	1296	1
T-cells	GCGACCAGTCTAGCGC	1296	1
T-cells	GCGACCAGTGATGCCC	1296	1
T-cells	GCGACCATCTACTCAT	1296	1
T-cells	GCGAGAACAACTGCTA	1296	1
T-cells	GCGAGAAGTGCCTGTG	1296	1
T-cells	GCGAGAAGTGTTCGAT	1296	1
T-cells	GCGCAACGTCGACTAT	1296	1
T-cells	GCGCAACGTTCAGACT	1296	1
T-cells	GCGCAACTCCTAAGTG	1296	1
T-cells	GCGCAGTCATTGGTAC	1296	1
T-cells	GCGCAGTGTAAGGATT	1296	1
T-cells	GCGCAGTTCACATAGC	1296	1
T-cells	GCGCAGTTCGTCCAGG	1296	1
T-cells	GCGCCAAAGAACAACT	1296	1
T-cells	GCGCCAAAGTACGTAA	1296	1
T-cells	GCGCCAACAAGACGTG	1296	1
T-cells	GCGCCAAGTTCCGGCA	1296	1
T-cells	GCGCGATCAAAGCAAT	1296	1
T-cells	GCGCGATTCTGGAGCC	1296	1
T-cells	GCTCCTAAGAATTCCC	1296	1
T-cells	GCTCCTACAAACCTAC	1296	1
T-cells	GCTCCTACACAGAGGT	1296	1
T-cells	GCTCCTACATGAGCGA	1296	1
T-cells	GCTCTGTAGATCTGCT	1296	1
T-cells	GCTCTGTAGCGATGAC	1296	1
T-cells	GCTCTGTCAAGCGTAG	1296	1
T-cells	GCTCTGTTCGGAAATA	1296	1
T-cells	GCTGCAGAGTAGGCCA	1296	1
T-cells	GCTGCAGGTTGTGGAG	1296	1
T-cells	GCTGCGAAGTCGATAA	1296	1
T-cells	GCTGCGACAAGACGTG	1296	1
T-cells	GCTGCGAGTCGACTAT	1296	1
T-cells	GCTGCGAGTCTTGATG	1296	1
T-cells	GCTGCGAGTTCGAATC	1296	1
T-cells	GCTGCGATCAGTTTGG	1296	1
T-cells	GCTGCTTAGAAGGTTT	1296	1
T-cells	GCTGCTTCAATCCGAT	1296	1
T-cells	GCTGCTTGTTGTGGCC	1296	1
T-cells	GCTGGGTGTCTCCATC	1296	1
T-cells	GCTTCCAAGTATCGAA	1296	1
T-cells	GCTTGAACATGTCGAT	1296	1
T-cells	GGAAAGCAGTGTCTCA	1296	1
T-cells	GGAAAGCGTTAAGGGC	1296	1
T-cells	GGAACTTCAAAGCAAT	1296	1
T-cells	GGACAAGCACGCATCG	1296	1
T-cells	GGACAAGGTCTGCAAT	1296	1
T-cells	GGACAGACATGGTCTA	1296	1
T-cells	GGACAGAGTACGCTGC	1296	1
T-cells	GGACAGAGTCAACTGT	1296	1
T-cells	GGACATTAGGCTCTTA	1296	1
T-cells	GGACATTCAGTCAGAG	1296	1
T-cells	GGACATTGTCCAGTAT	1296	1
T-cells	GGACGTCAGATCACGG	1296	1
T-cells	GGACGTCGTTCAGTAC	1296	1
T-cells	GGACGTCGTTTAGGAA	1296	1
T-cells	GGATGTTAGAATGTGT	1296	1
T-cells	GGATGTTAGCAAATCA	1296	1
T-cells	GGATGTTCAAGCGCTC	1296	1
T-cells	GGATGTTCACATTCGA	1296	1
T-cells	GGATGTTCAGCAGTTT	1296	1
T-cells	GGATGTTGTCGACTGC	1296	1
T-cells	GGATTACAGAAACGCC	1296	1
T-cells	GGATTACAGCAGGCTA	1296	1
T-cells	GGATTACAGTGGAGAA	1296	1
T-cells	GGATTACCAGTTTACG	1296	1
T-cells	GGCAATTGTAACGCGA	1296	1
T-cells	GGCCGATAGCCACGTC	1296	1
T-cells	GGCGACTAGATCGGGT	1296	1
T-cells	GGCGACTAGATCTGAA	1296	1
T-cells	GGCGACTGTAAGTGTA	1296	1
T-cells	GGCGACTGTATTCTCT	1296	1
T-cells	GGCGACTTCGGGAGTA	1296	1
T-cells	GGCGTGTAGCCTATGT	1296	1
T-cells	GGCGTGTCAGTGGAGT	1296	1
T-cells	GGCGTGTTCCCAAGAT	1296	1
T-cells	GGCTCGAAGTACCGGA	1296	1
T-cells	GGCTCGACATTCTCAT	1296	1
T-cells	GGCTGGTCACCAACCG	1296	1
T-cells	GGCTGGTTCGGTGTTA	1296	1
T-cells	GGGAATGTCCGCAAGC	1296	1
T-cells	GGGACCTCATTGAGCT	1296	1
T-cells	GGGACCTGTAAACCTC	1296	1
T-cells	GGGACCTTCCAGTAGT	1296	1
T-cells	GGGACCTTCGTTACGA	1296	1
T-cells	GGGAGATAGGTGACCA	1296	1
T-cells	GGGAGATCAGCCTATA	1296	1
T-cells	GGGAGATCAGTGACAG	1296	1
T-cells	GGGAGATGTAAATGAC	1296	1
T-cells	GGGAGATGTGAGTGAC	1296	1
T-cells	GGGATGAGTGCAGACA	1296	1
T-cells	GGGATGATCTGTCAAG	1296	1
T-cells	GGGCACTAGATATGGT	1296	1
T-cells	GGGCATCCACAGTCGC	1296	1
T-cells	GGGCATCCAGATGAGC	1296	1
T-cells	GGGCATCGTATGAAAC	1296	1
T-cells	GGGTTGCCATATACGC	1296	1
T-cells	GGTATTGAGGCGCTCT	1296	1
T-cells	GGTATTGTCGCTTGTC	1296	1
T-cells	GGTGAAGGTACCGGCT	1296	1
T-cells	GGTGCGTAGGCGTACA	1296	1
T-cells	GGTGCGTTCACATAGC	1296	1
T-cells	GGTGCGTTCATGTCCC	1296	1
T-cells	GGTGTTAGTTTCCACC	1296	1
T-cells	GGTGTTATCACCGTAA	1296	1
T-cells	GGTGTTATCATTGCGA	1296	1
T-cells	GGTGTTATCGGAGGTA	1296	1
T-cells	GTAACGTCAGCCTTTC	1296	1
T-cells	GTAACGTCATCACGAT	1296	1
T-cells	GTAACGTCATGGTTGT	1296	1
T-cells	GTAACGTGTAAATGTG	1296	1
T-cells	GTAACGTTCACTTCAT	1296	1
T-cells	GTAACGTTCCTGCCAT	1296	1
T-cells	GTAACGTTCTGTTTGT	1296	1
T-cells	GTAACTGAGACTCGGA	1296	1
T-cells	GTAACTGAGTGTTTGC	1296	1
T-cells	GTAACTGTCCTACAGA	1296	1
T-cells	GTACGTACAATAGAGT	1296	1
T-cells	GTACGTATCTCAAACG	1296	1
T-cells	GTACTCCGTCGCTTCT	1296	1
T-cells	GTACTCCTCAACACAC	1296	1
T-cells	GTACTTTAGCTGTCTA	1296	1
T-cells	GTACTTTTCCTTGCCA	1296	1
T-cells	GTACTTTTCGTCCGTT	1296	1
T-cells	GTAGGCCAGCCGATTT	1296	1
T-cells	GTAGGCCGTGGTGTAG	1296	1
T-cells	GTAGGCCGTTCGGGCT	1296	1
T-cells	GTAGTCAAGACTGGGT	1296	1
T-cells	GTATCTTCATCACGAT	1296	1
T-cells	GTATCTTCATCCGCGA	1296	1
T-cells	GTATCTTGTTAGATGA	1296	1
T-cells	GTATCTTTCCACTCCA	1296	1
T-cells	GTATCTTTCCTATGTT	1296	1
T-cells	GTATTCTCACCGCTAG	1296	1
T-cells	GTATTCTCACTCTGTC	1296	1
T-cells	GTATTCTCATACTCTT	1296	1
T-cells	GTATTCTGTGCTCTTC	1296	1
T-cells	GTATTCTTCGTCCAGG	1296	1
T-cells	GTCAAGTAGTCTCGGC	1296	1
T-cells	GTCAAGTTCATTCACT	1296	1
T-cells	GTCAAGTTCTATCCTA	1296	1
T-cells	GTCACAAAGCGGATCA	1296	1
T-cells	GTCACAAGTCCGTTAA	1296	1
T-cells	GTCACAAGTTAAGACA	1296	1
T-cells	GTCACGGCAGGGTACA	1296	1
T-cells	GTCATTTAGTCCCACG	1296	1
T-cells	GTCCTCAAGATCCCGC	1296	1
T-cells	GTCCTCAAGGATTCGG	1296	1
T-cells	GTCCTCAGTGATAAAC	1296	1
T-cells	GTCCTCATCATACGGT	1296	1
T-cells	GTCGGGTAGCAGGTCA	1296	1
T-cells	GTCGGGTGTAAATGTG	1296	1
T-cells	GTCGGGTTCGCAAACT	1296	1
T-cells	GTCGGGTTCGTAGGTT	1296	1
T-cells	GTCGTAACAGGCTCAC	1296	1
T-cells	GTCGTAATCAGTTAGC	1296	1
T-cells	GTCTCGTAGCTACCGC	1296	1
T-cells	GTCTCGTAGTATCTCG	1296	1
T-cells	GTCTCGTGTCTCACCT	1296	1
T-cells	GTCTTCGCACGGCTAC	1296	1
T-cells	GTCTTCGCACTCGACG	1296	1
T-cells	GTCTTCGCATGACATC	1296	1
T-cells	GTCTTCGCATGCTGGC	1296	1
T-cells	GTGAAGGCACATGACT	1296	1
T-cells	GTGAAGGTCAGTGTTG	1296	1
T-cells	GTGCAGCAGAAACCTA	1296	1
T-cells	GTGCAGCAGTCCAGGA	1296	1
T-cells	GTGCAGCCAAGGGTCA	1296	1
T-cells	GTGCAGCTCTTTCCTC	1296	1
T-cells	GTGCATACAAACTGTC	1296	1
T-cells	GTGCATAGTAGGACAC	1296	1
T-cells	GTGCATAGTTGTACAC	1296	1
T-cells	GTGCATATCCGCATCT	1296	1
T-cells	GTGCGGTCATGCAACT	1296	1
T-cells	GTGCTTCCAACGATGG	1296	1
T-cells	GTGCTTCTCCTAGGGC	1296	1
T-cells	GTGGGTCCAAGGTTTC	1296	1
T-cells	GTGGGTCTCCTACAGA	1296	1
T-cells	GTGGGTCTCCTAGAAC	1296	1
T-cells	GTGTGCGCATCCGTGG	1296	1
T-cells	GTGTGCGGTGACTCAT	1296	1
T-cells	GTGTGCGTCTGAGGGA	1296	1
T-cells	GTGTTAGCAGATTGCT	1296	1
T-cells	GTGTTAGGTTGGAGGT	1296	1
T-cells	GTTAAGCCAGATCCAT	1296	1
T-cells	GTTAAGCCATTTCACT	1296	1
T-cells	GTTAAGCGTAGCGCTC	1296	1
T-cells	GTTACAGCAAGCCTAT	1296	1
T-cells	GTTACAGGTTACAGAA	1296	1
T-cells	GTTCATTAGAGCTTCT	1296	1
T-cells	GTTCATTGTTCCCTTG	1296	1
T-cells	GTTCGGGTCCACGTTC	1296	1
T-cells	GTTCTCGCAAGGTTTC	1296	1
T-cells	GTTTCTATCAGCTCTC	1296	1
T-cells	GTTTCTATCTCACATT	1296	1
T-cells	TAAACCGCAGTATAAG	1296	1
T-cells	TAAACCGCAGTCTTCC	1296	1
T-cells	TAAGCGTTCCGCATCT	1296	1
T-cells	TAAGTGCGTCCGTCAG	1296	1
T-cells	TACACGACAACACCCG	1296	1
T-cells	TACACGATCCGCAGTG	1296	1
T-cells	TACAGTGCAGCCTGTG	1296	1
T-cells	TACAGTGGTCGAAAGC	1296	1
T-cells	TACCTATAGGCATTGG	1296	1
T-cells	TACCTATCAAGTCTGT	1296	1
T-cells	TACCTATCACAGCCCA	1296	1
T-cells	TACCTATCACATTTCT	1296	1
T-cells	TACCTATCAGATCCAT	1296	1
T-cells	TACCTATTCAAACCAC	1296	1
T-cells	TACCTTACACTGTGTA	1296	1
T-cells	TACCTTAGTCGGATCC	1296	1
T-cells	TACCTTAGTGCGCTTG	1296	1
T-cells	TACCTTATCCTAAGTG	1296	1
T-cells	TACGGATAGGCTAGCA	1296	1
T-cells	TACGGATCAAGGCTCC	1296	1
T-cells	TACGGATCACTTCGAA	1296	1
T-cells	TACGGATGTAAGGGAA	1296	1
T-cells	TACGGATTCAGCATGT	1296	1
T-cells	TACGGGCAGTGGCACA	1296	1
T-cells	TACGGGCCATTGGGCC	1296	1
T-cells	TACGGGCTCACAAACC	1296	1
T-cells	TACGGGCTCGGTTCGG	1296	1
T-cells	TACTCGCTCTACTTAC	1296	1
T-cells	TACTTACAGCGAGAAA	1296	1
T-cells	TACTTACAGTTGAGTA	1296	1
T-cells	TACTTACGTCCGAATT	1296	1
T-cells	TACTTGTCACTGCCAG	1296	1
T-cells	TACTTGTGTAAGAGAG	1296	1
T-cells	TACTTGTTCCGCATCT	1296	1
T-cells	TAGAGCTAGATGCCTT	1296	1
T-cells	TAGCCGGTCAGTGCAT	1296	1
T-cells	TAGGCATAGAGTAAGG	1296	1
T-cells	TAGGCATTCACGACTA	1296	1
T-cells	TAGTGGTAGGTGTGGT	1296	1
T-cells	TAGTTGGGTGTTGAGG	1296	1
T-cells	TATCAGGCACCAGCAC	1296	1
T-cells	TATCTCACACAGTCGC	1296	1
T-cells	TATCTCAGTTCCGTCT	1296	1
T-cells	TATCTCATCTGCGACG	1296	1
T-cells	TATTACCAGTGGGCTA	1296	1
T-cells	TATTACCTCGTTACGA	1296	1
T-cells	TCAACGACAATAGCGG	1296	1
T-cells	TCAACGATCTAACTTC	1296	1
T-cells	TCAACGATCTAAGCCA	1296	1
T-cells	TCAATCTGTGAGGCTA	1296	1
T-cells	TCAATCTGTGGGTCAA	1296	1
T-cells	TCACAAGAGCTCCCAG	1296	1
T-cells	TCACAAGAGTCCCACG	1296	1
T-cells	TCACAAGCACAGGCCT	1296	1
T-cells	TCACAAGGTAGCTCCG	1296	1
T-cells	TCACAAGGTTCCCTTG	1296	1
T-cells	TCACAAGTCCCAAGAT	1296	1
T-cells	TCACGAACAGCCTTGG	1296	1
T-cells	TCACGAACAGCTGCAC	1296	1
T-cells	TCACGAAGTTATGTGC	1296	1
T-cells	TCACGAATCGCCTGAG	1296	1
T-cells	TCACGAATCTGCCAGG	1296	1
T-cells	TCAGATGCAAAGCGGT	1296	1
T-cells	TCAGATGGTGATGTGG	1296	1
T-cells	TCAGATGTCTCTAGGA	1296	1
T-cells	TCAGCAACACTTCGAA	1296	1
T-cells	TCAGCAAGTTACGACT	1296	1
T-cells	TCAGCAAGTTGCTCCT	1296	1
T-cells	TCAGCAATCGTCCAGG	1296	1
T-cells	TCAGCTCAGACCACGA	1296	1
T-cells	TCAGCTCCACATGTGT	1296	1
T-cells	TCAGGATAGAGGTAGA	1296	1
T-cells	TCAGGATCAACCGCCA	1296	1
T-cells	TCAGGATCAATGGAAT	1296	1
T-cells	TCAGGATTCTAACGGT	1296	1
T-cells	TCAGGTACAGGACCCT	1296	1
T-cells	TCAGGTAGTCATGCAT	1296	1
T-cells	TCAGGTATCTTTACGT	1296	1
T-cells	TCATTACAGGCTCTTA	1296	1
T-cells	TCATTACAGTACATGA	1296	1
T-cells	TCATTACTCCAATGGT	1296	1
T-cells	TCATTACTCCACTGGG	1296	1
T-cells	TCATTACTCGGCATCG	1296	1
T-cells	TCATTTGAGGGAGTAA	1296	1
T-cells	TCATTTGCAACTGCTA	1296	1
T-cells	TCATTTGGTGACAAAT	1296	1
T-cells	TCATTTGTCGATGAGG	1296	1
T-cells	TCCACACCACATTCGA	1296	1
T-cells	TCCCGATTCTACTTAC	1296	1
T-cells	TCGAGGCAGAGAGCTC	1296	1
T-cells	TCGAGGCCAGCTGTAT	1296	1
T-cells	TCGAGGCCATAAGACA	1296	1
T-cells	TCGAGGCCATGCCACG	1296	1
T-cells	TCGAGGCGTCTAGAGG	1296	1
T-cells	TCGAGGCGTTATGTGC	1296	1
T-cells	TCGCGAGAGGCAGGTT	1296	1
T-cells	TCGCGAGAGGCCGAAT	1296	1
T-cells	TCGCGAGAGTACGTTC	1296	1
T-cells	TCGCGAGAGTCAATAG	1296	1
T-cells	TCGCGAGAGTCGATAA	1296	1
T-cells	TCGCGAGCATCTATGG	1296	1
T-cells	TCGCGAGCATTTGCTT	1296	1
T-cells	TCGCGAGGTTGTACAC	1296	1
T-cells	TCGCGAGTCTCAAACG	1296	1
T-cells	TCGCGAGTCTTAGAGC	1296	1
T-cells	TCGCGTTAGCGGATCA	1296	1
T-cells	TCGCGTTAGTGCCATT	1296	1
T-cells	TCGGGACAGGCTAGGT	1296	1
T-cells	TCGGGACTCAAACCAC	1296	1
T-cells	TCGGGACTCGAGGTAG	1296	1
T-cells	TCGGTAACAAGCGAGT	1296	1
T-cells	TCGTACCAGTCCGTAT	1296	1
T-cells	TCGTACCCACCACCAG	1296	1
T-cells	TCGTACCCATGCATGT	1296	1
T-cells	TCGTACCGTTCCCTTG	1296	1
T-cells	TCGTACCTCGCGGATC	1296	1
T-cells	TCGTAGAAGACCCACC	1296	1
T-cells	TCGTAGAGTTACAGAA	1296	1
T-cells	TCGTAGAGTTGGAGGT	1296	1
T-cells	TCGTAGATCAACACCA	1296	1
T-cells	TCTATTGAGCCGATTT	1296	1
T-cells	TCTATTGAGTGTGGCA	1296	1
T-cells	TCTATTGAGTTACGGG	1296	1
T-cells	TCTATTGGTAAGAGAG	1296	1
T-cells	TCTATTGGTTGTCTTT	1296	1
T-cells	TCTATTGGTTTGACAC	1296	1
T-cells	TCTATTGTCCGAACGC	1296	1
T-cells	TCTATTGTCGAGAACG	1296	1
T-cells	TCTCATATCGCCGTGA	1296	1
T-cells	TCTCTAAAGGACAGCT	1296	1
T-cells	TCTCTAACAAACGTGG	1296	1
T-cells	TCTGAGAGTATAATGG	1296	1
T-cells	TCTGAGATCAACACCA	1296	1
T-cells	TCTGGAAAGGGTTTCT	1296	1
T-cells	TCTGGAAAGTGTTTGC	1296	1
T-cells	TCTGGAAGTAAATGAC	1296	1
T-cells	TCTTCGGAGACTGTAA	1296	1
T-cells	TCTTCGGCATCTCGCT	1296	1
T-cells	TCTTCGGGTACCCAAT	1296	1
T-cells	TCTTCGGGTGTGGTTT	1296	1
T-cells	TCTTCGGTCGTGGGAA	1296	1
T-cells	TCTTTCCAGTGTCTCA	1296	1
T-cells	TCTTTCCAGTGTGAAT	1296	1
T-cells	TGAAAGACAATAGAGT	1296	1
T-cells	TGAAAGACAGGCTCAC	1296	1
T-cells	TGAAAGAGTAAGGGCT	1296	1
T-cells	TGAAAGATCCGCAGTG	1296	1
T-cells	TGAAAGATCGTTTGCC	1296	1
T-cells	TGAAAGATCTAAGCCA	1296	1
T-cells	TGACAACAGTTCGATC	1296	1
T-cells	TGACGGCAGCGCCTCA	1296	1
T-cells	TGACGGCGTTAGATGA	1296	1
T-cells	TGACTAGAGATACACA	1296	1
T-cells	TGACTAGCAAAGGTGC	1296	1
T-cells	TGACTTTTCTACTTAC	1296	1
T-cells	TGAGAGGGTCCGAGTC	1296	1
T-cells	TGAGAGGTCATTGCGA	1296	1
T-cells	TGAGCATCACACAGAG	1296	1
T-cells	TGAGCATGTGCGATAG	1296	1
T-cells	TGAGCCGAGTGCTGCC	1296	1
T-cells	TGATTTCAGTGACTCT	1296	1
T-cells	TGATTTCCACCAGTTA	1296	1
T-cells	TGCACCTCATTATCTC	1296	1
T-cells	TGCACCTGTAAATGAC	1296	1
T-cells	TGCACCTGTCTCTTTA	1296	1
T-cells	TGCACCTTCCACGCAG	1296	1
T-cells	TGCACCTTCGTCACGG	1296	1
T-cells	TGCCAAAAGAGGGCTT	1296	1
T-cells	TGCCAAACACCGAATT	1296	1
T-cells	TGCCCTATCTGAAAGA	1296	1
T-cells	TGCGCAGTCCAGAGGA	1296	1
T-cells	TGCGGGTGTGACCAAG	1296	1
T-cells	TGCGTGGAGACCCACC	1296	1
T-cells	TGCGTGGTCCTCGCAT	1296	1
T-cells	TGCGTGGTCTCTGTCG	1296	1
T-cells	TGCTACCAGGCCCGTT	1296	1
T-cells	TGCTACCTCGAGAGCA	1296	1
T-cells	TGCTGCTAGTGTACCT	1296	1
T-cells	TGCTGCTAGTTAGGTA	1296	1
T-cells	TGCTGCTCAGCTGCAC	1296	1
T-cells	TGCTGCTTCCTTGACC	1296	1
T-cells	TGCTGCTTCGCGATCG	1296	1
T-cells	TGGACGCAGCTGAAAT	1296	1
T-cells	TGGACGCCACCCTATC	1296	1
T-cells	TGGCGCAAGCCACGTC	1296	1
T-cells	TGGCGCAGTGTTTGGT	1296	1
T-cells	TGGCTGGCATACCATG	1296	1
T-cells	TGGCTGGTCACGCGGT	1296	1
T-cells	TGGGAAGAGAGCTATA	1296	1
T-cells	TGGGAAGAGGCTAGCA	1296	1
T-cells	TGGTTAGCAATTGCTG	1296	1
T-cells	TGGTTAGTCTCTTGAT	1296	1
T-cells	TGGTTCCAGGCCCTCA	1296	1
T-cells	TGGTTCCCATCGGACC	1296	1
T-cells	TGGTTCCTCAGAGCTT	1296	1
T-cells	TGGTTCCTCTGATTCT	1296	1
T-cells	TGGTTCCTCTGCAGTA	1296	1
T-cells	TGTATTCAGTTACCCA	1296	1
T-cells	TGTATTCCACAGACAG	1296	1
T-cells	TGTATTCCACTGTCGG	1296	1
T-cells	TGTATTCGTGCACGAA	1296	1
T-cells	TGTATTCGTTCCACAA	1296	1
T-cells	TGTGGTAAGGTAGCTG	1296	1
T-cells	TGTGGTAGTCTCAACA	1296	1
T-cells	TGTGGTATCAGCACAT	1296	1
T-cells	TGTGGTATCATTGCCC	1296	1
T-cells	TGTGGTATCTTGCATT	1296	1
T-cells	TGTGTTTAGAAGGTGA	1296	1
T-cells	TGTGTTTAGCGTCTAT	1296	1
T-cells	TGTTCCGGTTTCGCTC	1296	1
T-cells	TTAGGACTCTGGTATG	1296	1
T-cells	TTAGGCACAAACAACA	1296	1
T-cells	TTAGGCACACTATCTT	1296	1
T-cells	TTAGGCATCATTGCCC	1296	1
T-cells	TTAGTTCAGAATCTCC	1296	1
T-cells	TTAGTTCAGAGTAATC	1296	1
T-cells	TTAGTTCGTGGCCCTA	1296	1
T-cells	TTATGCTCAATCTACG	1296	1
T-cells	TTCCCAGCACAGCGTC	1296	1
T-cells	TTCCCAGGTGTAATGA	1296	1
T-cells	TTCCCAGGTTTCGCTC	1296	1
T-cells	TTCCCAGTCCAAAGTC	1296	1
T-cells	TTCGGTCAGGGTGTTG	1296	1
T-cells	TTCGGTCAGTGGTCCC	1296	1
T-cells	TTCGGTCCAAGTACCT	1296	1
T-cells	TTCGGTCCAGGACGTA	1296	1
T-cells	TTCGGTCCATCGGTTA	1296	1
T-cells	TTCGGTCTCCGAGCCA	1296	1
T-cells	TTCTACAGTAGCAAAT	1296	1
T-cells	TTCTACAGTCTAGTGT	1296	1
T-cells	TTCTACAGTTACCAGT	1296	1
T-cells	TTCTACATCCGCGTTT	1296	1
T-cells	TTCTCAAAGACCTTTG	1296	1
T-cells	TTCTCAAAGACTGGGT	1296	1
T-cells	TTCTCAAAGGATGGAA	1296	1
T-cells	TTCTCAACAATCCGAT	1296	1
T-cells	TTCTCAACATCTCCCA	1296	1
T-cells	TTCTCAAGTAATTGGA	1296	1
T-cells	TTCTCCTAGAGGACGG	1296	1
T-cells	TTCTCCTAGTTAAGTG	1296	1
T-cells	TTCTCCTTCGAATCCA	1296	1
T-cells	TTCTTAGGTGCAGACA	1296	1
T-cells	TTCTTAGTCTGCCAGG	1296	1
T-cells	TTGAACGAGGCGATAC	1296	1
T-cells	TTGAACGCATCGGACC	1296	1
T-cells	TTGAACGGTCAAACTC	1296	1
T-cells	TTGACTTCACAGGTTT	1296	1
T-cells	TTGCCGTCATAGAAAC	1296	1
T-cells	TTGCGTCAGGGAAACA	1296	1
T-cells	TTGCGTCCAATCTACG	1296	1
T-cells	TTGCGTCCATAACCTG	1296	1
T-cells	TTGCGTCTCATGTGGT	1296	1
T-cells	TTGCGTCTCCTGTAGA	1296	1
T-cells	TTGGAACGTATATCCG	1296	1
T-cells	TTGGAACGTGTATGGG	1296	1
T-cells	TTGGCAACATCGGACC	1296	1
T-cells	TTGGCAACATGACGGA	1296	1
T-cells	TTGGCAAGTTAAGACA	1296	1
T-cells	TTGGCAATCAACGGCC	1296	1
T-cells	TTGGCAATCGGAAACG	1296	1
T-cells	TTGGCAATCTCCGGTT	1296	1
T-cells	TTGTAGGAGGCGACAT	1296	1
T-cells	TTGTAGGCACAACGCC	1296	1
T-cells	TTGTAGGTCGCTGATA	1296	1
T-cells	TTTATGCCAATAAGCA	1296	1
T-cells	TTTATGCCACTTAAGC	1296	1
T-cells	TTTCCTCCATGACGGA	1296	1
T-cells	TTTCCTCTCAGCTCTC	1296	1
T-cells	TTTGCGCAGCCTCGTG	1296	1
T-cells	TTTGCGCAGTGCAAGC	1296	1
T-cells	TTTGGTTAGGTGTTAA	1296	1
T-cells	TTTGGTTTCTCTAAGG	1296	1
T-cells	TTTGTCAGTCTCATCC	1296	1
T-cells	TTTGTCATCACGATGT	1296	1
T-cells	TTTGTCATCTTGCAAG	1296	1
Granulocytes	AAACCTGGTCCGTTAA	1081	2
Granulocytes	AAACCTGGTGTCTGAT	1081	2
Granulocytes	AAACCTGTCTACTCAT	1081	2
Granulocytes	AAAGATGCACCACCAG	1081	2
Granulocytes	AAAGATGCATCGATTG	1081	2
Granulocytes	AAAGATGGTGACCAAG	1081	2
Granulocytes	AAAGCAACAGACAAAT	1081	2
Granulocytes	AAAGTAGAGGACATTA	1081	2
Granulocytes	AAAGTAGCACCTATCC	1081	2
Granulocytes	AAATGCCAGCCAGTAG	1081	2
Granulocytes	AAATGCCAGGTGTGGT	1081	2
Granulocytes	AAATGCCGTACATGTC	1081	2
Granulocytes	AAATGCCTCGTGGGAA	1081	2
Granulocytes	AACCATGAGCCAGGAT	1081	2
Granulocytes	AACCATGGTAGCCTAT	1081	2
Granulocytes	AACCATGGTGGTCCGT	1081	2
Granulocytes	AACCGCGAGAAAGTGG	1081	2
Granulocytes	AACCGCGAGCTATGCT	1081	2
Granulocytes	AACCGCGCACAAGTAA	1081	2
Granulocytes	AACCGCGGTACTCGCG	1081	2
Granulocytes	AACGTTGAGCCACTAT	1081	2
Granulocytes	AACTCAGCAAGAGGCT	1081	2
Granulocytes	AACTCAGCATGACGGA	1081	2
Granulocytes	AACTCAGTCCAGAAGG	1081	2
Granulocytes	AACTCAGTCTCTTATG	1081	2
Granulocytes	AACTCCCGTCAGCTAT	1081	2
Granulocytes	AACTCTTAGTCCAGGA	1081	2
Granulocytes	AACTCTTGTACATGTC	1081	2
Granulocytes	AACTCTTGTTGGGACA	1081	2
Granulocytes	AACTGGTAGCATCATC	1081	2
Granulocytes	AACTGGTAGGAGCGAG	1081	2
Granulocytes	AACTGGTCAGTCGATT	1081	2
Granulocytes	AACTTTCAGTCATGCT	1081	2
Granulocytes	AACTTTCGTTAGAACA	1081	2
Granulocytes	AAGCCGCGTTGTGGAG	1081	2
Granulocytes	AAGGAGCAGTGGAGAA	1081	2
Granulocytes	AAGGAGCGTCTTGTCC	1081	2
Granulocytes	AAGGCAGCACATGTGT	1081	2
Granulocytes	AAGGCAGGTCACTGGC	1081	2
Granulocytes	AAGTCTGCAGCCTTGG	1081	2
Granulocytes	AATCCAGAGTATCGAA	1081	2
Granulocytes	AATCCAGCAGTGGAGT	1081	2
Granulocytes	AATCCAGGTGCGATAG	1081	2
Granulocytes	AATCGGTTCTGCTGTC	1081	2
Granulocytes	ACACCAAAGGATATAC	1081	2
Granulocytes	ACACCAACAGTGAGTG	1081	2
Granulocytes	ACACCCTAGCCTTGAT	1081	2
Granulocytes	ACACCCTTCACAAACC	1081	2
Granulocytes	ACACCGGGTGCTTCTC	1081	2
Granulocytes	ACACTGAGTATCAGTC	1081	2
Granulocytes	ACACTGATCTTGACGA	1081	2
Granulocytes	ACAGCCGAGAGGTTGC	1081	2
Granulocytes	ACAGCCGAGATCGGGT	1081	2
Granulocytes	ACAGCCGAGGCTAGGT	1081	2
Granulocytes	ACAGCCGGTAGAGGAA	1081	2
Granulocytes	ACAGCCGGTCCTAGCG	1081	2
Granulocytes	ACAGCTATCTCCTATA	1081	2
Granulocytes	ACATACGGTCATCGGC	1081	2
Granulocytes	ACATCAGGTTGAGTTC	1081	2
Granulocytes	ACATCAGTCCCAAGAT	1081	2
Granulocytes	ACATGGTAGTGGCACA	1081	2
Granulocytes	ACATGGTTCTGTCCGT	1081	2
Granulocytes	ACCAGTAAGGTGCTTT	1081	2
Granulocytes	ACCAGTACATCGGTTA	1081	2
Granulocytes	ACCAGTACATGTCCTC	1081	2
Granulocytes	ACCAGTAGTCTTGATG	1081	2
Granulocytes	ACCCACTAGCCAGTTT	1081	2
Granulocytes	ACCCACTAGCTTCGCG	1081	2
Granulocytes	ACCCACTCAGTAAGCG	1081	2
Granulocytes	ACCCACTTCACAATGC	1081	2
Granulocytes	ACCGTAAAGTAATCCC	1081	2
Granulocytes	ACCGTAAGTTTGACTG	1081	2
Granulocytes	ACGAGGAAGTGTTAGA	1081	2
Granulocytes	ACGAGGACAGTCGTGC	1081	2
Granulocytes	ACGATACCAAACAACA	1081	2
Granulocytes	ACGATACTCACCCGAG	1081	2
Granulocytes	ACGATGTAGGGATCTG	1081	2
Granulocytes	ACGATGTCATGCGCAC	1081	2
Granulocytes	ACGCAGCCAATCTACG	1081	2
Granulocytes	ACGCCAGAGATATGGT	1081	2
Granulocytes	ACGCCAGCAATGAATG	1081	2
Granulocytes	ACGCCAGCAATTCCTT	1081	2
Granulocytes	ACGCCAGCAGAGCCAA	1081	2
Granulocytes	ACGCCAGGTGCAGTAG	1081	2
Granulocytes	ACGCCGACAAACTGTC	1081	2
Granulocytes	ACGGAGAAGTGGGATC	1081	2
Granulocytes	ACGGCCAAGTTACCCA	1081	2
Granulocytes	ACGGCCAGTACAGACG	1081	2
Granulocytes	ACGGCCAGTGATAAGT	1081	2
Granulocytes	ACGGGCTCACAGGTTT	1081	2
Granulocytes	ACGGGCTGTCAGAATA	1081	2
Granulocytes	ACGGGCTGTTGAGGTG	1081	2
Granulocytes	ACGGGTCCAGCAGTTT	1081	2
Granulocytes	ACGGGTCGTATATCCG	1081	2
Granulocytes	ACGTCAAAGGCCCGTT	1081	2
Granulocytes	ACGTCAAGTTCAACCA	1081	2
Granulocytes	ACGTCAATCCTCAATT	1081	2
Granulocytes	ACTATCTCATCAGTAC	1081	2
Granulocytes	ACTATCTCATTGTGCA	1081	2
Granulocytes	ACTATCTGTAGCCTAT	1081	2
Granulocytes	ACTGAACCAATGACCT	1081	2
Granulocytes	ACTGAACTCTAGAGTC	1081	2
Granulocytes	ACTGAGTGTAGCCTAT	1081	2
Granulocytes	ACTGATGCAACACCTA	1081	2
Granulocytes	ACTGATGCAAGTTCTG	1081	2
Granulocytes	ACTGATGTCCAGTATG	1081	2
Granulocytes	ACTGCTCCAAGTTCTG	1081	2
Granulocytes	ACTGCTCCATGCCTAA	1081	2
Granulocytes	ACTGTCCCAGGTGCCT	1081	2
Granulocytes	ACTGTCCGTCAGCTAT	1081	2
Granulocytes	ACTGTCCTCCACGTGG	1081	2
Granulocytes	ACTTACTCATCACGAT	1081	2
Granulocytes	ACTTACTTCAGTTTGG	1081	2
Granulocytes	ACTTACTTCTTGTATC	1081	2
Granulocytes	ACTTTCACAGTAGAGC	1081	2
Granulocytes	ACTTTCAGTACGCACC	1081	2
Granulocytes	ACTTTCAGTCGCATAT	1081	2
Granulocytes	ACTTTCATCTGCCCTA	1081	2
Granulocytes	AGAATAGAGTTCGATC	1081	2
Granulocytes	AGAATAGTCAGCTCGG	1081	2
Granulocytes	AGACGTTAGGTGCACA	1081	2
Granulocytes	AGACGTTCACTGTGTA	1081	2
Granulocytes	AGACGTTTCTCCTATA	1081	2
Granulocytes	AGAGCGAAGGCTCAGA	1081	2
Granulocytes	AGAGCGAGTCGCATAT	1081	2
Granulocytes	AGAGCGATCCTAGTGA	1081	2
Granulocytes	AGAGCTTGTACATGTC	1081	2
Granulocytes	AGAGCTTTCCTCAACC	1081	2
Granulocytes	AGAGTGGGTTAGAACA	1081	2
Granulocytes	AGAGTGGTCTGCGACG	1081	2
Granulocytes	AGATCTGCAAGAGGCT	1081	2
Granulocytes	AGATTGCGTTACGCGC	1081	2
Granulocytes	AGCAGCCAGCAGCGTA	1081	2
Granulocytes	AGCAGCCGTCCAGTTA	1081	2
Granulocytes	AGCATACCAATGACCT	1081	2
Granulocytes	AGCATACGTCTCACCT	1081	2
Granulocytes	AGCCTAAAGACTACAA	1081	2
Granulocytes	AGCCTAACAGCAGTTT	1081	2
Granulocytes	AGCCTAACAGGAATGC	1081	2
Granulocytes	AGCCTAAGTACCATCA	1081	2
Granulocytes	AGCCTAATCATGCATG	1081	2
Granulocytes	AGCGGTCTCACCCGAG	1081	2
Granulocytes	AGCGTATAGTAGGTGC	1081	2
Granulocytes	AGCGTATCACGTAAGG	1081	2
Granulocytes	AGCGTATCATCGATTG	1081	2
Granulocytes	AGCGTATTCGTCTGCT	1081	2
Granulocytes	AGCGTATTCTACTCAT	1081	2
Granulocytes	AGCTCCTAGAGCCCAA	1081	2
Granulocytes	AGCTCCTCAATCGAAA	1081	2
Granulocytes	AGCTCCTCAGCTGTAT	1081	2
Granulocytes	AGCTCCTGTAAGTGGC	1081	2
Granulocytes	AGCTTGAAGAGATGAG	1081	2
Granulocytes	AGCTTGAAGCCACGTC	1081	2
Granulocytes	AGCTTGACACCAGATT	1081	2
Granulocytes	AGCTTGAGTGATGCCC	1081	2
Granulocytes	AGGCCACAGTGAATTG	1081	2
Granulocytes	AGGCCACCACACCGCA	1081	2
Granulocytes	AGGCCACGTGCGCTTG	1081	2
Granulocytes	AGGCCACTCCGAACGC	1081	2
Granulocytes	AGGCCGTAGAAACCTA	1081	2
Granulocytes	AGGCCGTAGCCCTAAT	1081	2
Granulocytes	AGGCCGTTCAGGCGAA	1081	2
Granulocytes	AGGGAGTTCCACGTTC	1081	2
Granulocytes	AGGGATGAGATGCCAG	1081	2
Granulocytes	AGGGATGAGTAGTGCG	1081	2
Granulocytes	AGGGATGCAGACGCCT	1081	2
Granulocytes	AGGGATGGTCGACTAT	1081	2
Granulocytes	AGGGATGGTGGACGAT	1081	2
Granulocytes	AGGGTGACAAGCTGAG	1081	2
Granulocytes	AGGGTGACATGCCTTC	1081	2
Granulocytes	AGGGTGAGTCGGCATC	1081	2
Granulocytes	AGGGTGATCACCTTAT	1081	2
Granulocytes	AGGTCATGTCCTGCTT	1081	2
Granulocytes	AGGTCATGTGTCGCTG	1081	2
Granulocytes	AGGTCCGAGAAACCGC	1081	2
Granulocytes	AGGTCCGAGCAGCGTA	1081	2
Granulocytes	AGGTCCGCACCCTATC	1081	2
Granulocytes	AGGTCCGGTACATGTC	1081	2
Granulocytes	AGTAGTCAGCCACCTG	1081	2
Granulocytes	AGTAGTCCAGACAAAT	1081	2
Granulocytes	AGTAGTCCAGACTCGC	1081	2
Granulocytes	AGTAGTCCATGCTGGC	1081	2
Granulocytes	AGTAGTCTCCATGCTC	1081	2
Granulocytes	AGTCTTTCACAGGCCT	1081	2
Granulocytes	AGTCTTTCACATTAGC	1081	2
Granulocytes	AGTGAGGAGCTAAGAT	1081	2
Granulocytes	AGTGAGGTCCAGAGGA	1081	2
Granulocytes	AGTGGGACATCGACGC	1081	2
Granulocytes	AGTGGGATCATTTGGG	1081	2
Granulocytes	AGTGTCACAATCTACG	1081	2
Granulocytes	AGTGTCAGTTCCCGAG	1081	2
Granulocytes	ATAACGCAGTGCCAGA	1081	2
Granulocytes	ATAAGAGGTTATCACG	1081	2
Granulocytes	ATAGACCAGCCACTAT	1081	2
Granulocytes	ATAGACCCACAGTCGC	1081	2
Granulocytes	ATAGACCCATATGGTC	1081	2
Granulocytes	ATAGACCTCTCGGACG	1081	2
Granulocytes	ATCACGAAGCTAGTTC	1081	2
Granulocytes	ATCACGACACGGCCAT	1081	2
Granulocytes	ATCACGATCGGAATCT	1081	2
Granulocytes	ATCATCTAGTCTCAAC	1081	2
Granulocytes	ATCATCTCAAGTAATG	1081	2
Granulocytes	ATCATCTCACAGCGTC	1081	2
Granulocytes	ATCATCTCAGCTGTGC	1081	2
Granulocytes	ATCATCTGTAGCAAAT	1081	2
Granulocytes	ATCATGGCACTTAACG	1081	2
Granulocytes	ATCATGGCATTTGCCC	1081	2
Granulocytes	ATCATGGTCTTTAGGG	1081	2
Granulocytes	ATCCACCAGCCTATGT	1081	2
Granulocytes	ATCCGAACAATCTACG	1081	2
Granulocytes	ATCGAGTAGTAAGTAC	1081	2
Granulocytes	ATCGAGTGTACGACCC	1081	2
Granulocytes	ATCGAGTGTGTAAGTA	1081	2
Granulocytes	ATCGAGTTCAACCAAC	1081	2
Granulocytes	ATCTACTCATGCAACT	1081	2
Granulocytes	ATCTACTGTCGTTGTA	1081	2
Granulocytes	ATCTACTTCCAACCAA	1081	2
Granulocytes	ATCTGCCAGTACGACG	1081	2
Granulocytes	ATCTGCCGTAATCGTC	1081	2
Granulocytes	ATGAGGGAGTCATGCT	1081	2
Granulocytes	ATGCGATCAGCGAACA	1081	2
Granulocytes	ATGCGATGTAGCCTCG	1081	2
Granulocytes	ATGGGAGAGTCATGCT	1081	2
Granulocytes	ATGGGAGCAACGATCT	1081	2
Granulocytes	ATGTGTGCAAATTGCC	1081	2
Granulocytes	ATGTGTGCAACGCACC	1081	2
Granulocytes	ATGTGTGCACTCAGGC	1081	2
Granulocytes	ATGTGTGCAGCATACT	1081	2
Granulocytes	ATGTGTGCAGTATCTG	1081	2
Granulocytes	ATTACTCGTACTCTCC	1081	2
Granulocytes	ATTACTCTCCTGCTTG	1081	2
Granulocytes	ATTATCCGTGGCCCTA	1081	2
Granulocytes	ATTCTACAGACGCAAC	1081	2
Granulocytes	ATTCTACCACCAGGCT	1081	2
Granulocytes	ATTCTACGTTCATGGT	1081	2
Granulocytes	ATTCTACTCTGTTTGT	1081	2
Granulocytes	ATTGGACAGGCGCTCT	1081	2
Granulocytes	ATTGGACTCCGTCATC	1081	2
Granulocytes	ATTGGACTCGTGTAGT	1081	2
Granulocytes	ATTGGTGAGAATTGTG	1081	2
Granulocytes	ATTGGTGAGGCACATG	1081	2
Granulocytes	ATTGGTGAGTTACGGG	1081	2
Granulocytes	ATTTCTGCAGCCTTTC	1081	2
Granulocytes	ATTTCTGCATGCAATC	1081	2
Granulocytes	ATTTCTGGTTCGTGAT	1081	2
Granulocytes	CAACCAAGTGATGCCC	1081	2
Granulocytes	CAACCAATCACAACGT	1081	2
Granulocytes	CAACCTCTCCGTCAAA	1081	2
Granulocytes	CAACTAGCAAGAAGAG	1081	2
Granulocytes	CAACTAGTCCGAACGC	1081	2
Granulocytes	CAAGAAAAGTTCGATC	1081	2
Granulocytes	CAAGAAACAATTGCTG	1081	2
Granulocytes	CAAGAAAGTGTGACCC	1081	2
Granulocytes	CAAGAAATCGGTGTCG	1081	2
Granulocytes	CAAGATCAGGCCCTCA	1081	2
Granulocytes	CAAGATCCAGATGGCA	1081	2
Granulocytes	CAAGATCGTGCACCAC	1081	2
Granulocytes	CAAGATCTCAGGCAAG	1081	2
Granulocytes	CAAGGCCAGTGCAAGC	1081	2
Granulocytes	CAAGGCCTCTGTCCGT	1081	2
Granulocytes	CAAGTTGCAAGCGAGT	1081	2
Granulocytes	CACACAACATGGTTGT	1081	2
Granulocytes	CACACCTAGTGTCTCA	1081	2
Granulocytes	CACACCTCAGGTCGTC	1081	2
Granulocytes	CACACCTGTCCCTACT	1081	2
Granulocytes	CACACTCTCGAGGTAG	1081	2
Granulocytes	CACAGGCAGAGCTTCT	1081	2
Granulocytes	CACAGGCCACGGCGTT	1081	2
Granulocytes	CACAGGCTCAGGTAAA	1081	2
Granulocytes	CACAGTAGTCATTAGC	1081	2
Granulocytes	CACAGTATCGGCGCTA	1081	2
Granulocytes	CACATAGCAATGGTCT	1081	2
Granulocytes	CACATAGGTTTCGCTC	1081	2
Granulocytes	CACATAGTCACCAGGC	1081	2
Granulocytes	CACATAGTCCTCAACC	1081	2
Granulocytes	CACATTTAGAATGTGT	1081	2
Granulocytes	CACATTTAGCGTAGTG	1081	2
Granulocytes	CACATTTAGCTGGAAC	1081	2
Granulocytes	CACCAGGAGGCCCTTG	1081	2
Granulocytes	CACCAGGCACTTCGAA	1081	2
Granulocytes	CACCAGGCAGCTGCTG	1081	2
Granulocytes	CACCAGGTCGGCTTGG	1081	2
Granulocytes	CACCTTGCATGCCTTC	1081	2
Granulocytes	CACCTTGCATTGAGCT	1081	2
Granulocytes	CACCTTGGTTGTCTTT	1081	2
Granulocytes	CACCTTGTCTGTCCGT	1081	2
Granulocytes	CACTCCAAGACAGGCT	1081	2
Granulocytes	CACTCCACACGTGAGA	1081	2
Granulocytes	CACTCCATCTGCTTGC	1081	2
Granulocytes	CAGAATCAGAGAGCTC	1081	2
Granulocytes	CAGAATCCACAGACAG	1081	2
Granulocytes	CAGAGAGCAGCATGAG	1081	2
Granulocytes	CAGATCAAGATCCCAT	1081	2
Granulocytes	CAGATCAGTCGCATCG	1081	2
Granulocytes	CAGCAGCAGTCGTACT	1081	2
Granulocytes	CAGCAGCCACACAGAG	1081	2
Granulocytes	CAGCAGCCACATTTCT	1081	2
Granulocytes	CAGCAGCCAGCTGCTG	1081	2
Granulocytes	CAGCAGCCATCACGAT	1081	2
Granulocytes	CAGCATATCGGACAAG	1081	2
Granulocytes	CAGCCGACACAGGCCT	1081	2
Granulocytes	CAGCGACAGGCGACAT	1081	2
Granulocytes	CAGCGACAGGCGCTCT	1081	2
Granulocytes	CAGCGACCAGTAAGCG	1081	2
Granulocytes	CAGCTAAAGCAAATCA	1081	2
Granulocytes	CAGCTAATCCTCTAGC	1081	2
Granulocytes	CAGCTAATCGCACTCT	1081	2
Granulocytes	CAGCTGGGTTGGTGGA	1081	2
Granulocytes	CAGGTGCAGCAGGTCA	1081	2
Granulocytes	CAGGTGCAGCCCTAAT	1081	2
Granulocytes	CAGGTGCCAATGGAGC	1081	2
Granulocytes	CAGGTGCCATCCGGGT	1081	2
Granulocytes	CAGGTGCTCTACCAGA	1081	2
Granulocytes	CAGTAACAGTAAGTAC	1081	2
Granulocytes	CAGTAACCAGTTAACC	1081	2
Granulocytes	CAGTCCTAGGAGTTGC	1081	2
Granulocytes	CAGTCCTAGGCAGGTT	1081	2
Granulocytes	CAGTCCTGTCCGAAGA	1081	2
Granulocytes	CAGTCCTGTTGGTAAA	1081	2
Granulocytes	CAGTCCTTCCTTTACA	1081	2
Granulocytes	CATATGGAGTTAAGTG	1081	2
Granulocytes	CATATGGCACTGTGTA	1081	2
Granulocytes	CATATGGTCAAACCAC	1081	2
Granulocytes	CATATGGTCGAGAACG	1081	2
Granulocytes	CATCAAGAGTAATCCC	1081	2
Granulocytes	CATCAAGGTCATATCG	1081	2
Granulocytes	CATCAGACAAGGCTCC	1081	2
Granulocytes	CATCAGACATCTACGA	1081	2
Granulocytes	CATCAGATCCCTCAGT	1081	2
Granulocytes	CATCCACAGCAATCTC	1081	2
Granulocytes	CATCCACAGGAGCGTT	1081	2
Granulocytes	CATCCACAGGGTTTCT	1081	2
Granulocytes	CATCGGGAGTGATCGG	1081	2
Granulocytes	CATCGGGGTAGCAAAT	1081	2
Granulocytes	CATCGGGGTTTGTTGG	1081	2
Granulocytes	CATGACACAGTTAACC	1081	2
Granulocytes	CATGACATCCGGGTGT	1081	2
Granulocytes	CATGACATCGGTGTCG	1081	2
Granulocytes	CATGCCTGTTGAGGTG	1081	2
Granulocytes	CATGCCTTCCCATTTA	1081	2
Granulocytes	CATGGCGAGTCTCAAC	1081	2
Granulocytes	CATTATCCAGTCAGCC	1081	2
Granulocytes	CATTATCGTTATCGGT	1081	2
Granulocytes	CATTCGCCAACACGCC	1081	2
Granulocytes	CATTCGCGTGTAATGA	1081	2
Granulocytes	CATTCGCTCAGCGACC	1081	2
Granulocytes	CCAATCCAGCGATCCC	1081	2
Granulocytes	CCAATCCGTGGTAACG	1081	2
Granulocytes	CCACCTAGTCGCATCG	1081	2
Granulocytes	CCACGGAAGCCATCGC	1081	2
Granulocytes	CCACGGACACATCCAA	1081	2
Granulocytes	CCACTACCATTTGCTT	1081	2
Granulocytes	CCACTACGTATGGTTC	1081	2
Granulocytes	CCACTACTCGCAAACT	1081	2
Granulocytes	CCAGCGAAGTCTCGGC	1081	2
Granulocytes	CCAGCGATCCACGAAT	1081	2
Granulocytes	CCATGTCTCTAGAGTC	1081	2
Granulocytes	CCCAATCGTAAGGGAA	1081	2
Granulocytes	CCCAGTTAGCCACGTC	1081	2
Granulocytes	CCCAGTTCACCATGTA	1081	2
Granulocytes	CCCAGTTGTTTGTGTG	1081	2
Granulocytes	CCGGGATCAAGACACG	1081	2
Granulocytes	CCGGTAGGTTTGCATG	1081	2
Granulocytes	CCGGTAGTCGGAGCAA	1081	2
Granulocytes	CCGTACTGTATCACCA	1081	2
Granulocytes	CCGTACTTCTTCGAGA	1081	2
Granulocytes	CCGTGGACACATAACC	1081	2
Granulocytes	CCGTGGAGTCCCTTGT	1081	2
Granulocytes	CCGTGGAGTTATCGGT	1081	2
Granulocytes	CCGTTCAAGAGCCCAA	1081	2
Granulocytes	CCGTTCAAGCACGCCT	1081	2
Granulocytes	CCGTTCAGTAGCAAAT	1081	2
Granulocytes	CCGTTCAGTAGCGCTC	1081	2
Granulocytes	CCTAAAGAGAAGGACA	1081	2
Granulocytes	CCTACACGTAGCGTAG	1081	2
Granulocytes	CCTACCAGTAAACGCG	1081	2
Granulocytes	CCTACCATCTACTCAT	1081	2
Granulocytes	CCTAGCTTCGGTGTCG	1081	2
Granulocytes	CCTATTACACTGTCGG	1081	2
Granulocytes	CCTATTAGTAGAGGAA	1081	2
Granulocytes	CCTCAGTAGCACGCCT	1081	2
Granulocytes	CCTCAGTCACCAGATT	1081	2
Granulocytes	CCTCAGTTCCTAGTGA	1081	2
Granulocytes	CCTCAGTTCGCCGTGA	1081	2
Granulocytes	CCTCTGAAGGAGCGTT	1081	2
Granulocytes	CCTCTGATCACAACGT	1081	2
Granulocytes	CCTCTGATCTGCCAGG	1081	2
Granulocytes	CCTTACGCACGAAAGC	1081	2
Granulocytes	CCTTACGCACGAGGTA	1081	2
Granulocytes	CCTTACGCAGCTGTTA	1081	2
Granulocytes	CCTTACGCATTAGGCT	1081	2
Granulocytes	CCTTCCCTCCATGCTC	1081	2
Granulocytes	CCTTCCCTCTGGCGTG	1081	2
Granulocytes	CCTTCGAGTTAAGGGC	1081	2
Granulocytes	CCTTCGAGTTGCTCCT	1081	2
Granulocytes	CCTTCGATCTCTAAGG	1081	2
Granulocytes	CCTTTCTAGGCAGTCA	1081	2
Granulocytes	CCTTTCTAGTACTTGC	1081	2
Granulocytes	CCTTTCTGTCGCGGTT	1081	2
Granulocytes	CCTTTCTGTTAAGGGC	1081	2
Granulocytes	CGAACATGTACGCACC	1081	2
Granulocytes	CGAACATTCACATAGC	1081	2
Granulocytes	CGAATGTAGATGGGTC	1081	2
Granulocytes	CGAATGTGTAAGAGGA	1081	2
Granulocytes	CGAATGTGTTTAGCTG	1081	2
Granulocytes	CGACCTTGTGCGGTAA	1081	2
Granulocytes	CGACCTTTCTTTCCTC	1081	2
Granulocytes	CGACTTCAGCCTCGTG	1081	2
Granulocytes	CGACTTCAGTACTTGC	1081	2
Granulocytes	CGACTTCCATCTATGG	1081	2
Granulocytes	CGACTTCGTTGAACTC	1081	2
Granulocytes	CGACTTCTCACCTTAT	1081	2
Granulocytes	CGACTTCTCCTAGAAC	1081	2
Granulocytes	CGACTTCTCTTGTACT	1081	2
Granulocytes	CGAGAAGAGGCCCTCA	1081	2
Granulocytes	CGAGAAGGTTCCACAA	1081	2
Granulocytes	CGAGAAGTCACGGTTA	1081	2
Granulocytes	CGAGAAGTCAGAAATG	1081	2
Granulocytes	CGAGCACTCAGCAACT	1081	2
Granulocytes	CGAGCCAGTCGACTAT	1081	2
Granulocytes	CGATCGGGTGCACCAC	1081	2
Granulocytes	CGATCGGTCTCACATT	1081	2
Granulocytes	CGATGGCAGCTAACAA	1081	2
Granulocytes	CGATGGCAGGTGCACA	1081	2
Granulocytes	CGATGGCCAGGACGTA	1081	2
Granulocytes	CGATGGCGTCACCTAA	1081	2
Granulocytes	CGATGGCTCTCTTGAT	1081	2
Granulocytes	CGATGTAAGAAGGTGA	1081	2
Granulocytes	CGATGTAGTATCGCAT	1081	2
Granulocytes	CGATGTATCATCGATG	1081	2
Granulocytes	CGATTGAAGTAAGTAC	1081	2
Granulocytes	CGATTGAAGTTTCCTT	1081	2
Granulocytes	CGATTGATCGCAGGCT	1081	2
Granulocytes	CGCCAAGAGTTACGGG	1081	2
Granulocytes	CGCGGTAAGAGTGACC	1081	2
Granulocytes	CGCGGTAGTACCGCTG	1081	2
Granulocytes	CGCGTTTAGCCCAACC	1081	2
Granulocytes	CGCGTTTTCTCGGACG	1081	2
Granulocytes	CGCTATCAGTAGTGCG	1081	2
Granulocytes	CGCTATCCATCGGAAG	1081	2
Granulocytes	CGCTGGAAGACAGGCT	1081	2
Granulocytes	CGCTGGACAAGGACAC	1081	2
Granulocytes	CGCTTCAGTAATCGTC	1081	2
Granulocytes	CGCTTCAGTGGTCTCG	1081	2
Granulocytes	CGCTTCATCAAGATCC	1081	2
Granulocytes	CGCTTCATCATTATCC	1081	2
Granulocytes	CGCTTCATCGAGAACG	1081	2
Granulocytes	CGGACGTTCACGAAGG	1081	2
Granulocytes	CGGACTGAGATCCGAG	1081	2
Granulocytes	CGGACTGAGGGAGTAA	1081	2
Granulocytes	CGGACTGTCGGGAGTA	1081	2
Granulocytes	CGGAGCTCACGACGAA	1081	2
Granulocytes	CGGCTAGGTCGCGAAA	1081	2
Granulocytes	CGGGTCAGTAGCTCCG	1081	2
Granulocytes	CGGGTCAGTCAAACTC	1081	2
Granulocytes	CGGGTCATCTCGAGTA	1081	2
Granulocytes	CGTAGGCGTAGAAGGA	1081	2
Granulocytes	CGTAGGCGTTGATTCG	1081	2
Granulocytes	CGTCACTAGAGCCCAA	1081	2
Granulocytes	CGTCACTGTTTAGCTG	1081	2
Granulocytes	CGTCAGGGTCATTAGC	1081	2
Granulocytes	CGTCCATCATATACCG	1081	2
Granulocytes	CGTCCATCATTTCACT	1081	2
Granulocytes	CGTCCATGTACTCGCG	1081	2
Granulocytes	CGTCCATTCCATGAGT	1081	2
Granulocytes	CGTCTACGTGTGGTTT	1081	2
Granulocytes	CGTCTACGTTACGTCA	1081	2
Granulocytes	CGTCTACTCCTATGTT	1081	2
Granulocytes	CGTGAGCCATAACCTG	1081	2
Granulocytes	CGTGAGCGTCAAAGCG	1081	2
Granulocytes	CGTGAGCTCAAACCGT	1081	2
Granulocytes	CGTGAGCTCCTTAATC	1081	2
Granulocytes	CGTGTAACATCGGTTA	1081	2
Granulocytes	CGTGTCTGTCTAAAGA	1081	2
Granulocytes	CGTGTCTGTTCCACTC	1081	2
Granulocytes	CGTTAGAAGTACGCGA	1081	2
Granulocytes	CGTTAGAGTGATAAGT	1081	2
Granulocytes	CGTTAGAGTGGAAAGA	1081	2
Granulocytes	CGTTCTGAGGTTCCTA	1081	2
Granulocytes	CGTTCTGCAGATGGGT	1081	2
Granulocytes	CGTTCTGGTCCGACGT	1081	2
Granulocytes	CGTTGGGTCGGTCCGA	1081	2
Granulocytes	CGTTGGGTCTGGTATG	1081	2
Granulocytes	CTAACTTTCAAACCAC	1081	2
Granulocytes	CTAAGACCACATTAGC	1081	2
Granulocytes	CTAAGACGTTCAGACT	1081	2
Granulocytes	CTAATGGGTTGGTTTG	1081	2
Granulocytes	CTAATGGTCATCGATG	1081	2
Granulocytes	CTACACCCAACGCACC	1081	2
Granulocytes	CTACATTTCGGAAATA	1081	2
Granulocytes	CTACCCAAGATCGGGT	1081	2
Granulocytes	CTACCCACAATCACAC	1081	2
Granulocytes	CTACCCACACAAGACG	1081	2
Granulocytes	CTACCCACATGAACCT	1081	2
Granulocytes	CTACGTCCAGACAAAT	1081	2
Granulocytes	CTAGAGTGTAGCACGA	1081	2
Granulocytes	CTAGAGTGTCGAACAG	1081	2
Granulocytes	CTAGAGTTCCAAGCCG	1081	2
Granulocytes	CTAGCCTGTTCTGAAC	1081	2
Granulocytes	CTAGCCTTCCGTACAA	1081	2
Granulocytes	CTAGTGACATGCAATC	1081	2
Granulocytes	CTAGTGAGTGTTCGAT	1081	2
Granulocytes	CTCACACCACATAACC	1081	2
Granulocytes	CTCACACGTCATGCAT	1081	2
Granulocytes	CTCACACTCGCGTAGC	1081	2
Granulocytes	CTCAGAAAGTCATCCA	1081	2
Granulocytes	CTCCTAGAGCGATAGC	1081	2
Granulocytes	CTCCTAGAGTACGCCC	1081	2
Granulocytes	CTCGAAACAAGCGATG	1081	2
Granulocytes	CTCGAAATCGTGGGAA	1081	2
Granulocytes	CTCGAAATCTCTGCTG	1081	2
Granulocytes	CTCGAGGAGTCAAGCG	1081	2
Granulocytes	CTCGAGGCATCGGTTA	1081	2
Granulocytes	CTCGAGGTCCGTTGCT	1081	2
Granulocytes	CTCGGAGCATCCCACT	1081	2
Granulocytes	CTCGGAGGTCAGCTAT	1081	2
Granulocytes	CTCGGGAAGAGCTTCT	1081	2
Granulocytes	CTCGGGAAGATAGCAT	1081	2
Granulocytes	CTCGGGAGTCTCAACA	1081	2
Granulocytes	CTCGTACCAATCGGTT	1081	2
Granulocytes	CTCGTCACACGGCGTT	1081	2
Granulocytes	CTCGTCAGTACGACCC	1081	2
Granulocytes	CTCGTCAGTCTTGTCC	1081	2
Granulocytes	CTCGTCATCAGAAATG	1081	2
Granulocytes	CTCTAATCATCTACGA	1081	2
Granulocytes	CTCTAATCATTCCTCG	1081	2
Granulocytes	CTCTAATGTAGAAAGG	1081	2
Granulocytes	CTCTAATGTGAGTATA	1081	2
Granulocytes	CTCTAATTCCGTCAAA	1081	2
Granulocytes	CTCTACGAGCATCATC	1081	2
Granulocytes	CTCTACGGTAGGCTGA	1081	2
Granulocytes	CTCTGGTAGACAAGCC	1081	2
Granulocytes	CTCTGGTGTATTCGTG	1081	2
Granulocytes	CTCTGGTGTTACGTCA	1081	2
Granulocytes	CTCTGGTGTTATGTGC	1081	2
Granulocytes	CTCTGGTTCAGGTTCA	1081	2
Granulocytes	CTGAAACTCCGCATCT	1081	2
Granulocytes	CTGAAGTCAACACCTA	1081	2
Granulocytes	CTGAAGTTCTTACCTA	1081	2
Granulocytes	CTGATAGCATAAGACA	1081	2
Granulocytes	CTGATAGGTTCCGTCT	1081	2
Granulocytes	CTGATAGTCCCTTGCA	1081	2
Granulocytes	CTGATCCAGAGTGACC	1081	2
Granulocytes	CTGATCCAGATACACA	1081	2
Granulocytes	CTGATCCCAGGTGCCT	1081	2
Granulocytes	CTGATCCTCTAACTTC	1081	2
Granulocytes	CTGCCTAAGGCAGTCA	1081	2
Granulocytes	CTGCCTACACAGTCGC	1081	2
Granulocytes	CTGCCTAGTAATTGGA	1081	2
Granulocytes	CTGCCTAGTGATGATA	1081	2
Granulocytes	CTGCCTATCGGCGGTT	1081	2
Granulocytes	CTGCGGAAGCCCAATT	1081	2
Granulocytes	CTGCGGACAGACTCGC	1081	2
Granulocytes	CTGCGGAGTATAAACG	1081	2
Granulocytes	CTGCTGTCACTCGACG	1081	2
Granulocytes	CTGCTGTGTTCTGGTA	1081	2
Granulocytes	CTGCTGTTCACTATTC	1081	2
Granulocytes	CTGGTCTAGACCGGAT	1081	2
Granulocytes	CTGGTCTAGCGTTCCG	1081	2
Granulocytes	CTGGTCTAGGTGCAAC	1081	2
Granulocytes	CTGGTCTAGTACGACG	1081	2
Granulocytes	CTGGTCTCAAAGCGGT	1081	2
Granulocytes	CTGGTCTCAATGACCT	1081	2
Granulocytes	CTGGTCTCAGCTGCTG	1081	2
Granulocytes	CTGGTCTCAGGGAGAG	1081	2
Granulocytes	CTGTGCTGTTTGGCGC	1081	2
Granulocytes	CTGTTTACAGGGAGAG	1081	2
Granulocytes	CTGTTTACATTCCTGC	1081	2
Granulocytes	CTTACCGAGGAGTACC	1081	2
Granulocytes	CTTACCGGTCTAGTGT	1081	2
Granulocytes	CTTACCGTCGAACTGT	1081	2
Granulocytes	CTTAGGAAGTGAAGTT	1081	2
Granulocytes	CTTAGGAAGTGGTAGC	1081	2
Granulocytes	CTTAGGAGTTCCTCCA	1081	2
Granulocytes	CTTAGGAGTTTGTGTG	1081	2
Granulocytes	CTTCTCTAGCTAGTTC	1081	2
Granulocytes	CTTCTCTAGGCTCATT	1081	2
Granulocytes	CTTCTCTCACATAACC	1081	2
Granulocytes	CTTCTCTCATCGGGTC	1081	2
Granulocytes	CTTCTCTTCAAGGCTT	1081	2
Granulocytes	CTTGGCTAGTGATCGG	1081	2
Granulocytes	CTTTGCGAGACCTTTG	1081	2
Granulocytes	CTTTGCGAGCTGTCTA	1081	2
Granulocytes	CTTTGCGCAAGTCATC	1081	2
Granulocytes	CTTTGCGCAGTCCTTC	1081	2
Granulocytes	CTTTGCGGTCTCTTAT	1081	2
Granulocytes	GAAATGAGTTTACTCT	1081	2
Granulocytes	GAACATCAGCAAATCA	1081	2
Granulocytes	GAACATCCAGACGCAA	1081	2
Granulocytes	GAACATCTCACTTACT	1081	2
Granulocytes	GAACATCTCGATCCCT	1081	2
Granulocytes	GAACGGAAGACAGAGA	1081	2
Granulocytes	GAACGGAAGTGTACGG	1081	2
Granulocytes	GAACGGACACGGCGTT	1081	2
Granulocytes	GAACGGAGTCAATGTC	1081	2
Granulocytes	GAACGGATCCAAGTAC	1081	2
Granulocytes	GAAGCAGAGAGAACAG	1081	2
Granulocytes	GAAGCAGAGCTAGTGG	1081	2
Granulocytes	GAAGCAGGTACACCGC	1081	2
Granulocytes	GAATAAGAGCTCCTCT	1081	2
Granulocytes	GAATAAGTCTCCGGTT	1081	2
Granulocytes	GACACGCAGTGGTAGC	1081	2
Granulocytes	GACACGCTCCTTTCTC	1081	2
Granulocytes	GACAGAGAGCACACAG	1081	2
Granulocytes	GACAGAGCAATGCCAT	1081	2
Granulocytes	GACAGAGTCACCCGAG	1081	2
Granulocytes	GACCAATCAGTTAACC	1081	2
Granulocytes	GACCTGGAGCTAGTGG	1081	2
Granulocytes	GACCTGGCATAACCTG	1081	2
Granulocytes	GACGGCTAGGCGACAT	1081	2
Granulocytes	GACGTGCAGGCCCTCA	1081	2
Granulocytes	GACGTGCCAGATGGGT	1081	2
Granulocytes	GACGTGCCATATACCG	1081	2
Granulocytes	GACGTGCTCCTTGACC	1081	2
Granulocytes	GACTAACAGCGTGAGT	1081	2
Granulocytes	GACTACATCTCGCATC	1081	2
Granulocytes	GACTGCGAGCGTCTAT	1081	2
Granulocytes	GAGCAGAAGCGGCTTC	1081	2
Granulocytes	GAGGTGACAATCACAC	1081	2
Granulocytes	GAGGTGACACGAGGTA	1081	2
Granulocytes	GAGGTGACATGGTCTA	1081	2
Granulocytes	GAGTCCGAGGCGTACA	1081	2
Granulocytes	GAGTCCGGTCAACTGT	1081	2
Granulocytes	GATCGATAGGAATCGC	1081	2
Granulocytes	GATCGATCACCTTGTC	1081	2
Granulocytes	GATCGCGCAGACAAAT	1081	2
Granulocytes	GATCGCGCATGTCCTC	1081	2
Granulocytes	GATCGCGTCATGTGGT	1081	2
Granulocytes	GATCGTAAGTATCTCG	1081	2
Granulocytes	GATCGTAAGTTACCCA	1081	2
Granulocytes	GATCGTAGTCACACGC	1081	2
Granulocytes	GATCGTAGTGACTACT	1081	2
Granulocytes	GATGAAAAGTGTTAGA	1081	2
Granulocytes	GATGAAAGTCTGGTCG	1081	2
Granulocytes	GATGAAATCGTGTAGT	1081	2
Granulocytes	GATGAGGAGAATCTCC	1081	2
Granulocytes	GATGAGGGTAGGAGTC	1081	2
Granulocytes	GATGAGGTCGTAGATC	1081	2
Granulocytes	GATGCTAAGGTACTCT	1081	2
Granulocytes	GATGCTAGTACCGCTG	1081	2
Granulocytes	GATTCAGAGTGCGTGA	1081	2
Granulocytes	GATTCAGGTACTCGCG	1081	2
Granulocytes	GATTCAGTCCACGTTC	1081	2
Granulocytes	GCAAACTAGACTAGAT	1081	2
Granulocytes	GCAAACTAGCGTAATA	1081	2
Granulocytes	GCAAACTCACAGGAGT	1081	2
Granulocytes	GCAAACTCATCGGACC	1081	2
Granulocytes	GCAATCAAGGGCATGT	1081	2
Granulocytes	GCAATCAGTAACGCGA	1081	2
Granulocytes	GCAATCAGTAGGAGTC	1081	2
Granulocytes	GCACATACAGCAGTTT	1081	2
Granulocytes	GCACATATCCATGCTC	1081	2
Granulocytes	GCACTCTCATCGACGC	1081	2
Granulocytes	GCAGCCAAGCCCAATT	1081	2
Granulocytes	GCAGCCAGTCGAAAGC	1081	2
Granulocytes	GCAGCCAGTCTCTTTA	1081	2
Granulocytes	GCAGTTAAGGCTATCT	1081	2
Granulocytes	GCAGTTAGTAGTGAAT	1081	2
Granulocytes	GCATACAAGATGTTAG	1081	2
Granulocytes	GCATACACAAACTGCT	1081	2
Granulocytes	GCATACACAAAGGCGT	1081	2
Granulocytes	GCATGATAGCGTCTAT	1081	2
Granulocytes	GCATGATCAACTTGAC	1081	2
Granulocytes	GCATGCGTCACATACG	1081	2
Granulocytes	GCATGTAAGGATGGTC	1081	2
Granulocytes	GCATGTAAGTGACTCT	1081	2
Granulocytes	GCATGTAGTAGGGTAC	1081	2
Granulocytes	GCATGTATCAGCTCGG	1081	2
Granulocytes	GCATGTATCCACGACG	1081	2
Granulocytes	GCATGTATCTCTTGAT	1081	2
Granulocytes	GCATGTATCTGGTATG	1081	2
Granulocytes	GCCAAATAGCAATATG	1081	2
Granulocytes	GCCAAATAGCACAGGT	1081	2
Granulocytes	GCCAAATCATACGCCG	1081	2
Granulocytes	GCCTCTAAGCCAGTAG	1081	2
Granulocytes	GCGACCACAATTGCTG	1081	2
Granulocytes	GCGACCAGTGGGTATG	1081	2
Granulocytes	GCGAGAAAGACTAGAT	1081	2
Granulocytes	GCGAGAAGTAAGAGAG	1081	2
Granulocytes	GCGAGAATCACAAACC	1081	2
Granulocytes	GCGAGAATCTTACCGC	1081	2
Granulocytes	GCGCAACCACACGCTG	1081	2
Granulocytes	GCGCAACCAGAGCCAA	1081	2
Granulocytes	GCGCAGTAGATGCCTT	1081	2
Granulocytes	GCGCAGTTCGATAGAA	1081	2
Granulocytes	GCGCAGTTCTTAACCT	1081	2
Granulocytes	GCGCCAAAGACCGGAT	1081	2
Granulocytes	GCGCGATAGTCATCCA	1081	2
Granulocytes	GCGCGATGTACTTGAC	1081	2
Granulocytes	GCGCGATGTGTCTGAT	1081	2
Granulocytes	GCGCGATTCGAACGGA	1081	2
Granulocytes	GCGGGTTAGTTAAGTG	1081	2
Granulocytes	GCGGGTTCAAAGGCGT	1081	2
Granulocytes	GCGGGTTTCGCTTGTC	1081	2
Granulocytes	GCTCCTACAGGATTGG	1081	2
Granulocytes	GCTCCTAGTTCCCTTG	1081	2
Granulocytes	GCTCTGTAGAAGGACA	1081	2
Granulocytes	GCTCTGTAGTACGTTC	1081	2
Granulocytes	GCTCTGTCAGCCACCA	1081	2
Granulocytes	GCTCTGTCATAGGATA	1081	2
Granulocytes	GCTGCAGAGAGATGAG	1081	2
Granulocytes	GCTGCGATCGTGGGAA	1081	2
Granulocytes	GCTGCTTGTGTGGCTC	1081	2
[truncated: 1,675 more rows]
