# Supplementary material for: scQCEA: a framework for annotation and quality control report of single-cell RNA-sequencing data
Source: BMC Genomics. 2023 Jul 6;24:381. doi: 10.1186/s12864-023-09447-6 (PMC10327311; doi:10.1186/s12864-023-09447-6)
Supplement: Supplementary file 2 — Additional file 2: Supplementary file 2. To demonstrate the utility of scQCEA, we apply the workflow to the sixteen gene expression profiles of eight patients with metastatic melanoma, prepared from pre- and post-treatment experimental batches. You can find the QC interactive report at: https://github.com/isarnassiri/scQCEA/tree/Example-of-Application. Download and unzip the OGC_Interactive_QC_Report_P180121.zip file. You can open CLICK_ME.html file without using rStudio/R. [file 12864_2023_9447_MOESM2_ESM.zip › Inputs/10X-gex-grouped/FAI5649A24/P180121-keep_FAI5649A24_Celltype_assignment_toCells.txt]

geneSet	cell
B-cells	AAACCTGCACTGAAGG
B-cells	AAAGCAAGTTGTGGAG
B-cells	AACTCCCAGGAGCGAG
B-cells	AACTCTTCATCGGACC
B-cells	AACTGGTAGACTAAGT
B-cells	AACTGGTAGTTACCCA
B-cells	AAGGAGCGTAGATTAG
B-cells	AAGGTTCCAGCCTTGG
B-cells	AAGTCTGCAGACTCGC
B-cells	ACACCCTTCCTCGCAT
B-cells	ACACTGATCGGCGGTT
B-cells	ACATACGCAGGGTACA
B-cells	ACATGGTGTCAATACC
B-cells	ACCCACTTCACCCGAG
B-cells	ACCTTTATCTCGGACG
B-cells	ACGAGCCCAAGTCTAC
B-cells	ACGATACCACGGTGTC
B-cells	ACGGCCAGTCCTGCTT
B-cells	ACGGCCAGTTCCGTCT
B-cells	ACGGGCTCAGCTTCGG
B-cells	ACGTCAATCACAATGC
B-cells	ACTATCTCACTTAACG
B-cells	ACTGAACCATGACATC
B-cells	ACTTACTTCTCTGTCG
B-cells	ACTTGTTGTCGCATCG
B-cells	AGAATAGAGGTAAACT
B-cells	AGAATAGGTTCATGGT
B-cells	AGAATAGTCCATTCTA
B-cells	AGACGTTAGAATGTGT
B-cells	AGAGTGGCACGAGAGT
B-cells	AGATTGCCAATGCCAT
B-cells	AGCATACTCTTTAGTC
B-cells	AGCCTAATCGCGGATC
B-cells	AGCTCCTGTGGTCTCG
B-cells	AGCTCTCTCGGCGGTT
B-cells	AGCTTGAGTACCATCA
B-cells	AGCTTGAGTACTCTCC
B-cells	AGGCCACGTCCGAGTC
B-cells	AGGCCGTAGTTTCCTT
B-cells	AGGGAGTCATATACCG
B-cells	AGGGATGTCGGCGCAT
B-cells	AGGTCATCAGGCGATA
B-cells	AGTCTTTAGCAGCCTC
B-cells	AGTCTTTAGTAGCCGA
B-cells	AGTGTCAAGGGAACGG
B-cells	AGTTGGTGTCCGTGAC
B-cells	ATAACGCGTTGACGTT
B-cells	ATAACGCTCCCAACGG
B-cells	ATAAGAGCATTGAGCT
B-cells	ATCATCTCAGTTCATG
B-cells	ATCATGGTCAGTGTTG
B-cells	ATCTACTAGATAGTCA
B-cells	ATCTGCCAGCCACGTC
B-cells	ATGAGGGCAATCTACG
B-cells	ATTACTCGTGTCCTCT
B-cells	ATTGGACAGGGTGTTG
B-cells	ATTGGACCACCGAAAG
B-cells	CAACCAACATGTTGAC
B-cells	CAACCTCGTTCGTGAT
B-cells	CAAGGCCAGTGCCATT
B-cells	CACAAACAGTTGCAGG
B-cells	CACACAAAGTCAATAG
B-cells	CACACCTGTGGCCCTA
B-cells	CACCAGGAGCCACTAT
B-cells	CACCAGGGTATAATGG
B-cells	CAGAATCAGTGACTCT
B-cells	CAGAATCGTGAGGGTT
B-cells	CAGATCAAGTATGACA
B-cells	CAGCCGACACGAAATA
B-cells	CAGCGACAGGGCACTA
B-cells	CAGGTGCAGGATGTAT
B-cells	CAGGTGCCATTAGCCA
B-cells	CAGGTGCGTGCATCTA
B-cells	CAGTCCTAGCCTTGAT
B-cells	CAGTCCTAGTTGTCGT
B-cells	CAGTCCTGTCGAGTTT
B-cells	CAGTCCTTCAGCTTAG
B-cells	CATATGGTCAATCTCT
B-cells	CATCAAGCATAAGACA
B-cells	CATCGAAAGTCAATAG
B-cells	CATCGAATCGCACTCT
B-cells	CATGGCGCATCTATGG
B-cells	CATTATCCAAACTGTC
B-cells	CATTCGCTCAGGCAAG
B-cells	CCAATCCCAATCACAC
B-cells	CCACGGAAGCACACAG
B-cells	CCACTACCAAGCCCAC
B-cells	CCACTACTCTGCTTGC
B-cells	CCCTCCTTCCGTAGTA
B-cells	CCGGTAGCACGGCCAT
B-cells	CCGGTAGCATTTCAGG
B-cells	CCGTACTGTCTAGCCG
B-cells	CCGTGGACACATCCAA
B-cells	CCGTTCAGTCAGATAA
B-cells	CCTACCACAAACCCAT
B-cells	CCTACCAGTGGTCCGT
B-cells	CCTCTGATCGTCTGCT
B-cells	CCTTACGAGGGCTTGA
B-cells	CCTTACGGTTTGTGTG
B-cells	CCTTCGAGTAAGTGGC
B-cells	CCTTTCTCAGTGACAG
B-cells	CCTTTCTGTTAGTGGG
B-cells	CGAACATCAAGAGTCG
B-cells	CGAACATCAGGGATTG
B-cells	CGCTATCTCTAGCACA
B-cells	CGCTGGAAGGGAGTAA
B-cells	CGCTGGAGTAGTAGTA
B-cells	CGGACGTAGCTAACTC
B-cells	CGGCTAGCACATGACT
B-cells	CGGTTAAGTGGTCTCG
B-cells	CGTAGGCGTAAGTGTA
B-cells	CGTCAGGCACGCATCG
B-cells	CGTCCATGTAAACACA
B-cells	CGTCCATTCAGTGCAT
B-cells	CGTGTAAAGTACATGA
B-cells	CGTGTAAAGTCGATAA
B-cells	CTAAGACGTGAGCGAT
B-cells	CTAAGACTCTCCCTGA
B-cells	CTAATGGCATGAACCT
B-cells	CTCGAAACAAGGTTCT
B-cells	CTCGGGAGTGGTCTCG
B-cells	CTCGTACCATATGCTG
B-cells	CTCGTCATCAGGTAAA
B-cells	CTGCTGTCAGCGAACA
B-cells	CTGGTCTGTACAAGTA
B-cells	CTTAACTGTCGCGTGT
B-cells	CTTACCGTCTGGCGAC
B-cells	CTTCTCTAGTACGCCC
B-cells	CTTGGCTGTAGAAAGG
B-cells	CTTGGCTTCACAACGT
B-cells	GAAGCAGTCAGAGGTG
B-cells	GAATAAGGTACTTGAC
B-cells	GAATGAAGTTGGTGGA
B-cells	GACAGAGGTAGGGTAC
B-cells	GACCAATAGCGTAGTG
B-cells	GACGGCTTCACTTATC
B-cells	GACGGCTTCGGACAAG
B-cells	GACGTGCCATGCGCAC
B-cells	GACTGCGGTCCAAGTT
B-cells	GAGCAGACATTAGGCT
B-cells	GAGCAGATCGAACTGT
B-cells	GAGTCCGAGTGGAGAA
B-cells	GATCAGTAGAGGTACC
B-cells	GATGAAATCGACCAGC
B-cells	GATGAGGTCACGCATA
B-cells	GATGAGGTCAGAGGTG
B-cells	GATGAGGTCTTGAGGT
B-cells	GATTCAGTCGTCGTTC
B-cells	GCAAACTCACTGTCGG
B-cells	GCAATCATCCCTCTTT
B-cells	GCAGTTATCCGAAGAG
B-cells	GCATGCGGTGTGGCTC
B-cells	GCATGTATCATGTGGT
B-cells	GCGACCACAGCCTTTC
B-cells	GCGCAACAGGTGTGGT
B-cells	GCGCAGTCAACAACCT
B-cells	GCGCGATAGTGGCACA
B-cells	GCGCGATGTCCGAGTC
B-cells	GCTGCTTGTGCATCTA
B-cells	GCTGCTTGTTCGTCTC
B-cells	GCTGGGTGTATTCGTG
B-cells	GGAAAGCAGAGGTTGC
B-cells	GGAAAGCTCATAGCAC
B-cells	GGAATAAGTTAGATGA
B-cells	GGACATTCAAGGTTTC
B-cells	GGACGTCAGCAGACTG
B-cells	GGAGCAAAGTGCCAGA
B-cells	GGATTACGTTGCTCCT
B-cells	GGCTCGATCGTGGGAA
B-cells	GGCTGGTAGATGCGAC
B-cells	GGGAATGCACTATCTT
B-cells	GGGCACTTCCTTAATC
B-cells	GGGCATCCACTGTGTA
B-cells	GGGTTGCAGACGCACA
B-cells	GGGTTGCAGATCCCGC
B-cells	GGGTTGCAGTTCCACA
B-cells	GGTATTGAGCGCTCCA
B-cells	GGTATTGAGTGGAGTC
B-cells	GGTGTTATCAGCTTAG
B-cells	GTAACGTTCACAAACC
B-cells	GTAACGTTCATCACCC
B-cells	GTACGTATCGAGAACG
B-cells	GTACTTTCAGAGTGTG
B-cells	GTAGGCCTCACATGCA
B-cells	GTAGTCATCCAAAGTC
B-cells	GTATCTTAGCGTCAAG
B-cells	GTATCTTCACTATCTT
B-cells	GTATTCTGTAGCTAAA
B-cells	GTCCTCAAGACTAGAT
B-cells	GTCCTCAAGTGGGCTA
B-cells	GTCGTAACAAGGTTCT
B-cells	GTCTTCGCACCGATAT
B-cells	GTGAAGGGTAAGTTCC
B-cells	GTGTGCGTCTACGAGT
B-cells	GTTCATTGTCAAGCGA
B-cells	TACACGAAGGATATAC
B-cells	TACAGTGTCGCCATAA
B-cells	TACCTATGTTAGGGTG
B-cells	TACTTACAGCTGGAAC
B-cells	TAGACCAAGAAACGAG
B-cells	TAGAGCTAGTAGCCGA
B-cells	TAGCCGGAGATACACA
B-cells	TAGGCATAGTTGTAGA
B-cells	TAGTGGTAGATGTGGC
B-cells	TAGTGGTCATTTCAGG
B-cells	TAGTGGTGTCTAAAGA
B-cells	TAGTTGGGTCAACATC
B-cells	TAGTTGGTCGCCGTGA
B-cells	TATCTCAAGATGTGTA
B-cells	TATCTCAGTAGTAGTA
B-cells	TATCTCAGTTTAGCTG
B-cells	TATCTCATCGCGCCAA
B-cells	TATTACCTCCAAACAC
B-cells	TCATTACCAATGACCT
B-cells	TCCACACCATACTACG
B-cells	TCGAGGCGTACATCCA
B-cells	TCGCGAGTCATGCAAC
B-cells	TCGGGACCAAGGGTCA
B-cells	TCGGTAACAGACAGGT
B-cells	TCGGTAATCGTACGGC
B-cells	TCTATTGTCCACTGGG
B-cells	TCTCATACACAGGCCT
B-cells	TCTGAGACAGACGTAG
B-cells	TCTGAGATCCTATGTT
B-cells	TCTGGAAGTATCGCAT
B-cells	TCTTCGGCAACTGGCC
B-cells	TGAAAGACAGGTCGTC
B-cells	TGACTTTCACAGTCGC
B-cells	TGAGGGAAGGTGACCA
B-cells	TGATTTCCAATGTAAG
B-cells	TGATTTCCAGTCAGCC
B-cells	TGCGGGTGTGTTCGAT
B-cells	TGGGAAGAGGTGTTAA
B-cells	TGGGAAGGTCTCACCT
B-cells	TGTCCCAAGGCGTACA
B-cells	TTAACTCAGACTTGAA
B-cells	TTAGGCAAGTGAATTG
B-cells	TTAGGCAGTCCGAGTC
B-cells	TTCTCAATCGTACCGG
B-cells	TTGCCGTCAGTAAGAT
B-cells	TTGGCAAGTAATAGCA
B-cells	TTGGCAATCTCTGTCG
B-cells	TTGTAGGCAGACGTAG
B-cells	TTGTAGGTCAGATAAG
B-cells	TTTCCTCCATTGTGCA
B-cells	TTTGCGCAGAGGTTGC
Dendritic	AAAGCAAAGCGTCTAT
Dendritic	AAAGTAGCATCCCATC
Dendritic	AACTCTTGTTTCCACC
Dendritic	AAGACCTTCCAAACAC
Dendritic	AATCGGTCATAGTAAG
Dendritic	ACACCGGCACGACGAA
Dendritic	ACAGCTACACTGCCAG
Dendritic	ACATCAGGTTGGTTTG
Dendritic	ACATGGTAGAGGACGG
Dendritic	ACTATCTGTAGGGACT
Dendritic	ACTTGTTGTCACCCAG
Dendritic	AGCATACCAACACCTA
Dendritic	AGCCTAAAGCCACGTC
Dendritic	AGCCTAACAAACTGCT
Dendritic	AGCCTAATCTCAACTT
Dendritic	AGCGTATAGGAATGGA
Dendritic	AGCGTATGTCTCAACA
Dendritic	AGCTCCTCAATCTACG
Dendritic	AGGCCACAGTGCTGCC
Dendritic	AGGGAGTTCAACGGGA
Dendritic	AGTCTTTAGTCATCCA
Dendritic	AGTGGGATCCATGCTC
Dendritic	ATAACGCGTCTGCCAG
Dendritic	ATCCACCCAAGGCTCC
Dendritic	ATCGAGTCATCCCACT
Dendritic	ATCTACTGTAAACGCG
Dendritic	ATTACTCGTGGACGAT
Dendritic	ATTCTACTCGCCTGAG
Dendritic	CAACTAGAGCGTGAGT
Dendritic	CACCACTGTATATGAG
Dendritic	CACCAGGTCTCGTATT
Dendritic	CAGCTGGAGCCCAACC
Dendritic	CAGTCCTCACGGCGTT
Dendritic	CAGTCCTGTTAAAGAC
Dendritic	CATGACACAAAGCAAT
Dendritic	CCATTCGGTGTCAATC
Dendritic	CCGTGGATCCCTAATT
Dendritic	CCTAAAGAGGGTCTCC
Dendritic	CGAATGTGTCTTCGTC
Dendritic	CGACCTTTCATATCGG
Dendritic	CGATCGGCAGCATGAG
Dendritic	CGATGGCCAAATTGCC
Dendritic	CGCGTTTCATTCGACA
Dendritic	CGGACACCAACTGGCC
Dendritic	CGGACGTAGGACACCA
Dendritic	CGGGTCAAGACCACGA
Dendritic	CGTAGGCTCTTCGAGA
Dendritic	CGTCACTAGGTGACCA
Dendritic	CGTCAGGCAGACGCTC
Dendritic	CGTCAGGCATCGGACC
Dendritic	CGTCAGGTCACAGTAC
Dendritic	CGTCCATAGTCCAGGA
Dendritic	CGTCTACGTGAAAGAG
Dendritic	CGTGTCTAGAAACGAG
Dendritic	CGTGTCTCATGCTAGT
Dendritic	CTAACTTGTTCAGGCC
Dendritic	CTAGCCTCAATCCAAC
Dendritic	CTCGTACCACCACCAG
Dendritic	CTCTAATAGCATCATC
Dendritic	CTGCCTAGTTCCGGCA
Dendritic	CTGCTGTGTGTCCTCT
Dendritic	CTGTTTATCAACACCA
Dendritic	CTTACCGCATGGTCAT
Dendritic	GAACATCTCTTAGCCC
Dendritic	GAACCTACAGGAATGC
Dendritic	GACACGCTCCACGAAT
Dendritic	GACCAATAGGAGTCTG
Dendritic	GACGCGTGTGTAACGG
Dendritic	GACGGCTAGAAACCGC
Dendritic	GACTGCGCATCGGGTC
Dendritic	GAGCAGACAGGTGCCT
Dendritic	GAGCAGAGTAAAGTCA
Dendritic	GAGGTGACAAAGGTGC
Dendritic	GATCTAGGTGGTAACG
Dendritic	GCAGCCATCGTACCGG
Dendritic	GCGCAGTTCCGCTGTT
Dendritic	GCGCGATCACACAGAG
Dendritic	GCTGCAGCACAGACAG
Dendritic	GGATGTTCATGTTGAC
Dendritic	GGATTACTCAGGTTCA
Dendritic	GGCTCGACATTGTGCA
Dendritic	GGGTCTGGTTAGTGGG
Dendritic	GGTATTGGTCTGCGGT
Dendritic	GGTGAAGGTGGCTCCA
Dendritic	GTAACTGAGATCGGGT
Dendritic	GTACTCCGTCTCCACT
Dendritic	GTATTCTAGCCCAATT
Dendritic	GTCATTTCACCACGTG
Dendritic	GTCCTCAGTGTAACGG
Dendritic	GTGGGTCTCCCTCTTT
Dendritic	GTTACAGGTCACACGC
Dendritic	GTTCGGGCACAGACTT
Dendritic	GTTCGGGTCCGAATGT
Dendritic	TACCTTACAGACGCTC
Dendritic	TACGGGCCAGCTGTAT
Dendritic	TACTCATCATTCTCAT
Dendritic	TACTTACAGGGCTTGA
Dendritic	TACTTACCATGCGCAC
Dendritic	TACTTGTTCTCCTATA
Dendritic	TAGGCATCAGTGGGAT
Dendritic	TAGTGGTTCTCTAAGG
Dendritic	TCAATCTGTGCAGACA
Dendritic	TCACGAAGTCTCTTTA
Dendritic	TCAGATGAGATCCCGC
Dendritic	TCAGCTCTCTGTCTCG
Dendritic	TCAGGATGTGCTCTTC
Dendritic	TCCCGATCACGAAGCA
Dendritic	TCTATTGAGATCTGAA
Dendritic	TCTCTAACAGGGTTAG
Dendritic	TCTTCGGTCGCCCTTA
Dendritic	TCTTTCCCATTCTTAC
Dendritic	TGACAACCACACAGAG
Dendritic	TGAGGGATCCCTAATT
Dendritic	TGCCCATCAGGGAGAG
Dendritic	TGCTACCAGAGAGCTC
Dendritic	TGCTACCGTACGAAAT
Dendritic	TGCTGCTAGGCAGTCA
Dendritic	TGGCCAGCAGTATCTG
Dendritic	TGTATTCGTAGCCTAT
Dendritic	TTAGGACCAACGATGG
Dendritic	TTCCCAGTCGCACTCT
Dendritic	TTCGAAGGTAGATTAG
Dendritic	TTCTACACATAAAGGT
Dendritic	TTCTCCTCAAGACACG
Dendritic	TTGCCGTGTACTTAGC
Dendritic	TTGTAGGAGATGTGTA
Dendritic	TTTATGCAGCTACCGC
Dendritic	TTTCCTCTCGTGGTCG
Granulocytes	AAACCTGGTCCGTTAA
Granulocytes	AAACCTGGTGTCTGAT
Granulocytes	AAACCTGTCTACTCAT
Granulocytes	AAAGATGCACCACCAG
Granulocytes	AAAGATGCATCGATTG
Granulocytes	AAAGATGGTGACCAAG
Granulocytes	AAAGCAACAGACAAAT
Granulocytes	AAAGTAGAGGACATTA
Granulocytes	AAAGTAGCACCTATCC
Granulocytes	AAATGCCAGCCAGTAG
Granulocytes	AAATGCCAGGTGTGGT
Granulocytes	AAATGCCGTACATGTC
Granulocytes	AAATGCCTCGTGGGAA
Granulocytes	AACCATGAGCCAGGAT
Granulocytes	AACCATGGTAGCCTAT
Granulocytes	AACCATGGTGGTCCGT
Granulocytes	AACCGCGAGAAAGTGG
Granulocytes	AACCGCGAGCTATGCT
Granulocytes	AACCGCGCACAAGTAA
Granulocytes	AACCGCGGTACTCGCG
Granulocytes	AACGTTGAGCCACTAT
Granulocytes	AACTCAGCAAGAGGCT
Granulocytes	AACTCAGCATGACGGA
Granulocytes	AACTCAGTCCAGAAGG
Granulocytes	AACTCAGTCTCTTATG
Granulocytes	AACTCCCGTCAGCTAT
Granulocytes	AACTCTTAGTCCAGGA
Granulocytes	AACTCTTGTACATGTC
Granulocytes	AACTCTTGTTGGGACA
Granulocytes	AACTGGTAGCATCATC
Granulocytes	AACTGGTAGGAGCGAG
Granulocytes	AACTGGTCAGTCGATT
Granulocytes	AACTTTCAGTCATGCT
Granulocytes	AACTTTCGTTAGAACA
Granulocytes	AAGCCGCGTTGTGGAG
Granulocytes	AAGGAGCAGTGGAGAA
Granulocytes	AAGGAGCGTCTTGTCC
Granulocytes	AAGGCAGCACATGTGT
Granulocytes	AAGGCAGGTCACTGGC
Granulocytes	AAGTCTGCAGCCTTGG
Granulocytes	AATCCAGAGTATCGAA
Granulocytes	AATCCAGCAGTGGAGT
Granulocytes	AATCCAGGTGCGATAG
Granulocytes	AATCGGTTCTGCTGTC
Granulocytes	ACACCAAAGGATATAC
Granulocytes	ACACCAACAGTGAGTG
Granulocytes	ACACCCTAGCCTTGAT
Granulocytes	ACACCCTTCACAAACC
Granulocytes	ACACCGGGTGCTTCTC
Granulocytes	ACACTGAGTATCAGTC
Granulocytes	ACACTGATCTTGACGA
Granulocytes	ACAGCCGAGAGGTTGC
Granulocytes	ACAGCCGAGATCGGGT
Granulocytes	ACAGCCGAGGCTAGGT
Granulocytes	ACAGCCGGTAGAGGAA
Granulocytes	ACAGCCGGTCCTAGCG
Granulocytes	ACAGCTATCTCCTATA
Granulocytes	ACATACGGTCATCGGC
Granulocytes	ACATCAGGTTGAGTTC
Granulocytes	ACATCAGTCCCAAGAT
Granulocytes	ACATGGTAGTGGCACA
Granulocytes	ACATGGTTCTGTCCGT
Granulocytes	ACCAGTAAGGTGCTTT
Granulocytes	ACCAGTACATCGGTTA
Granulocytes	ACCAGTACATGTCCTC
Granulocytes	ACCAGTAGTCTTGATG
Granulocytes	ACCCACTAGCCAGTTT
Granulocytes	ACCCACTAGCTTCGCG
Granulocytes	ACCCACTCAGTAAGCG
Granulocytes	ACCCACTTCACAATGC
Granulocytes	ACCGTAAAGTAATCCC
Granulocytes	ACCGTAAGTTTGACTG
Granulocytes	ACGAGGAAGTGTTAGA
Granulocytes	ACGAGGACAGTCGTGC
Granulocytes	ACGATACCAAACAACA
Granulocytes	ACGATACTCACCCGAG
Granulocytes	ACGATGTAGGGATCTG
Granulocytes	ACGATGTCATGCGCAC
Granulocytes	ACGCAGCCAATCTACG
Granulocytes	ACGCCAGAGATATGGT
Granulocytes	ACGCCAGCAATGAATG
Granulocytes	ACGCCAGCAATTCCTT
Granulocytes	ACGCCAGCAGAGCCAA
Granulocytes	ACGCCAGGTGCAGTAG
Granulocytes	ACGCCGACAAACTGTC
Granulocytes	ACGGAGAAGTGGGATC
Granulocytes	ACGGCCAAGTTACCCA
Granulocytes	ACGGCCAGTACAGACG
Granulocytes	ACGGCCAGTGATAAGT
Granulocytes	ACGGGCTCACAGGTTT
Granulocytes	ACGGGCTGTCAGAATA
Granulocytes	ACGGGCTGTTGAGGTG
Granulocytes	ACGGGTCCAGCAGTTT
Granulocytes	ACGGGTCGTATATCCG
Granulocytes	ACGTCAAAGGCCCGTT
Granulocytes	ACGTCAAGTTCAACCA
Granulocytes	ACGTCAATCCTCAATT
Granulocytes	ACTATCTCATCAGTAC
Granulocytes	ACTATCTCATTGTGCA
Granulocytes	ACTATCTGTAGCCTAT
Granulocytes	ACTGAACCAATGACCT
Granulocytes	ACTGAACTCTAGAGTC
Granulocytes	ACTGAGTGTAGCCTAT
Granulocytes	ACTGATGCAACACCTA
Granulocytes	ACTGATGCAAGTTCTG
Granulocytes	ACTGATGTCCAGTATG
Granulocytes	ACTGCTCCAAGTTCTG
Granulocytes	ACTGCTCCATGCCTAA
Granulocytes	ACTGTCCCAGGTGCCT
Granulocytes	ACTGTCCGTCAGCTAT
Granulocytes	ACTGTCCTCCACGTGG
Granulocytes	ACTTACTCATCACGAT
Granulocytes	ACTTACTTCAGTTTGG
Granulocytes	ACTTACTTCTTGTATC
Granulocytes	ACTTTCACAGTAGAGC
Granulocytes	ACTTTCAGTACGCACC
Granulocytes	ACTTTCAGTCGCATAT
Granulocytes	ACTTTCATCTGCCCTA
Granulocytes	AGAATAGAGTTCGATC
Granulocytes	AGAATAGTCAGCTCGG
Granulocytes	AGACGTTAGGTGCACA
Granulocytes	AGACGTTCACTGTGTA
Granulocytes	AGACGTTTCTCCTATA
Granulocytes	AGAGCGAAGGCTCAGA
Granulocytes	AGAGCGAGTCGCATAT
Granulocytes	AGAGCGATCCTAGTGA
Granulocytes	AGAGCTTGTACATGTC
Granulocytes	AGAGCTTTCCTCAACC
Granulocytes	AGAGTGGGTTAGAACA
Granulocytes	AGAGTGGTCTGCGACG
Granulocytes	AGATCTGCAAGAGGCT
Granulocytes	AGATTGCGTTACGCGC
Granulocytes	AGCAGCCAGCAGCGTA
Granulocytes	AGCAGCCGTCCAGTTA
Granulocytes	AGCATACCAATGACCT
Granulocytes	AGCATACGTCTCACCT
Granulocytes	AGCCTAAAGACTACAA
Granulocytes	AGCCTAACAGCAGTTT
Granulocytes	AGCCTAACAGGAATGC
Granulocytes	AGCCTAAGTACCATCA
Granulocytes	AGCCTAATCATGCATG
Granulocytes	AGCGGTCTCACCCGAG
Granulocytes	AGCGTATAGTAGGTGC
Granulocytes	AGCGTATCACGTAAGG
Granulocytes	AGCGTATCATCGATTG
Granulocytes	AGCGTATTCGTCTGCT
Granulocytes	AGCGTATTCTACTCAT
Granulocytes	AGCTCCTAGAGCCCAA
Granulocytes	AGCTCCTCAATCGAAA
Granulocytes	AGCTCCTCAGCTGTAT
Granulocytes	AGCTCCTGTAAGTGGC
Granulocytes	AGCTTGAAGAGATGAG
Granulocytes	AGCTTGAAGCCACGTC
Granulocytes	AGCTTGACACCAGATT
Granulocytes	AGCTTGAGTGATGCCC
Granulocytes	AGGCCACAGTGAATTG
Granulocytes	AGGCCACCACACCGCA
Granulocytes	AGGCCACGTGCGCTTG
Granulocytes	AGGCCACTCCGAACGC
Granulocytes	AGGCCGTAGAAACCTA
Granulocytes	AGGCCGTAGCCCTAAT
Granulocytes	AGGCCGTTCAGGCGAA
Granulocytes	AGGGAGTTCCACGTTC
Granulocytes	AGGGATGAGATGCCAG
Granulocytes	AGGGATGAGTAGTGCG
Granulocytes	AGGGATGCAGACGCCT
Granulocytes	AGGGATGGTCGACTAT
Granulocytes	AGGGATGGTGGACGAT
Granulocytes	AGGGTGACAAGCTGAG
Granulocytes	AGGGTGACATGCCTTC
Granulocytes	AGGGTGAGTCGGCATC
Granulocytes	AGGGTGATCACCTTAT
Granulocytes	AGGTCATGTCCTGCTT
Granulocytes	AGGTCATGTGTCGCTG
Granulocytes	AGGTCCGAGAAACCGC
Granulocytes	AGGTCCGAGCAGCGTA
Granulocytes	AGGTCCGCACCCTATC
Granulocytes	AGGTCCGGTACATGTC
Granulocytes	AGTAGTCAGCCACCTG
Granulocytes	AGTAGTCCAGACAAAT
Granulocytes	AGTAGTCCAGACTCGC
Granulocytes	AGTAGTCCATGCTGGC
Granulocytes	AGTAGTCTCCATGCTC
Granulocytes	AGTCTTTCACAGGCCT
Granulocytes	AGTCTTTCACATTAGC
Granulocytes	AGTGAGGAGCTAAGAT
Granulocytes	AGTGAGGTCCAGAGGA
Granulocytes	AGTGGGACATCGACGC
Granulocytes	AGTGGGATCATTTGGG
Granulocytes	AGTGTCACAATCTACG
Granulocytes	AGTGTCAGTTCCCGAG
Granulocytes	ATAACGCAGTGCCAGA
Granulocytes	ATAAGAGGTTATCACG
Granulocytes	ATAGACCAGCCACTAT
Granulocytes	ATAGACCCACAGTCGC
Granulocytes	ATAGACCCATATGGTC
Granulocytes	ATAGACCTCTCGGACG
Granulocytes	ATCACGAAGCTAGTTC
Granulocytes	ATCACGACACGGCCAT
Granulocytes	ATCACGATCGGAATCT
Granulocytes	ATCATCTAGTCTCAAC
Granulocytes	ATCATCTCAAGTAATG
Granulocytes	ATCATCTCACAGCGTC
Granulocytes	ATCATCTCAGCTGTGC
Granulocytes	ATCATCTGTAGCAAAT
Granulocytes	ATCATGGCACTTAACG
Granulocytes	ATCATGGCATTTGCCC
Granulocytes	ATCATGGTCTTTAGGG
Granulocytes	ATCCACCAGCCTATGT
Granulocytes	ATCCGAACAATCTACG
Granulocytes	ATCGAGTAGTAAGTAC
Granulocytes	ATCGAGTGTACGACCC
Granulocytes	ATCGAGTGTGTAAGTA
Granulocytes	ATCGAGTTCAACCAAC
Granulocytes	ATCTACTCATGCAACT
Granulocytes	ATCTACTGTCGTTGTA
Granulocytes	ATCTACTTCCAACCAA
Granulocytes	ATCTGCCAGTACGACG
Granulocytes	ATCTGCCGTAATCGTC
Granulocytes	ATGAGGGAGTCATGCT
Granulocytes	ATGCGATCAGCGAACA
Granulocytes	ATGCGATGTAGCCTCG
Granulocytes	ATGGGAGAGTCATGCT
Granulocytes	ATGGGAGCAACGATCT
Granulocytes	ATGTGTGCAAATTGCC
Granulocytes	ATGTGTGCAACGCACC
Granulocytes	ATGTGTGCACTCAGGC
Granulocytes	ATGTGTGCAGCATACT
Granulocytes	ATGTGTGCAGTATCTG
Granulocytes	ATTACTCGTACTCTCC
Granulocytes	ATTACTCTCCTGCTTG
Granulocytes	ATTATCCGTGGCCCTA
Granulocytes	ATTCTACAGACGCAAC
Granulocytes	ATTCTACCACCAGGCT
Granulocytes	ATTCTACGTTCATGGT
Granulocytes	ATTCTACTCTGTTTGT
Granulocytes	ATTGGACAGGCGCTCT
Granulocytes	ATTGGACTCCGTCATC
Granulocytes	ATTGGACTCGTGTAGT
Granulocytes	ATTGGTGAGAATTGTG
Granulocytes	ATTGGTGAGGCACATG
Granulocytes	ATTGGTGAGTTACGGG
Granulocytes	ATTTCTGCAGCCTTTC
Granulocytes	ATTTCTGCATGCAATC
Granulocytes	ATTTCTGGTTCGTGAT
Granulocytes	CAACCAAGTGATGCCC
Granulocytes	CAACCAATCACAACGT
Granulocytes	CAACCTCTCCGTCAAA
Granulocytes	CAACTAGCAAGAAGAG
Granulocytes	CAACTAGTCCGAACGC
Granulocytes	CAAGAAAAGTTCGATC
Granulocytes	CAAGAAACAATTGCTG
Granulocytes	CAAGAAAGTGTGACCC
Granulocytes	CAAGAAATCGGTGTCG
Granulocytes	CAAGATCAGGCCCTCA
Granulocytes	CAAGATCCAGATGGCA
Granulocytes	CAAGATCGTGCACCAC
Granulocytes	CAAGATCTCAGGCAAG
Granulocytes	CAAGGCCAGTGCAAGC
Granulocytes	CAAGGCCTCTGTCCGT
Granulocytes	CAAGTTGCAAGCGAGT
Granulocytes	CACACAACATGGTTGT
Granulocytes	CACACCTAGTGTCTCA
Granulocytes	CACACCTCAGGTCGTC
Granulocytes	CACACCTGTCCCTACT
Granulocytes	CACACTCTCGAGGTAG
Granulocytes	CACAGGCAGAGCTTCT
Granulocytes	CACAGGCCACGGCGTT
Granulocytes	CACAGGCTCAGGTAAA
Granulocytes	CACAGTAGTCATTAGC
Granulocytes	CACAGTATCGGCGCTA
Granulocytes	CACATAGCAATGGTCT
Granulocytes	CACATAGGTTTCGCTC
Granulocytes	CACATAGTCACCAGGC
Granulocytes	CACATAGTCCTCAACC
Granulocytes	CACATTTAGAATGTGT
Granulocytes	CACATTTAGCGTAGTG
Granulocytes	CACATTTAGCTGGAAC
Granulocytes	CACCAGGAGGCCCTTG
Granulocytes	CACCAGGCACTTCGAA
Granulocytes	CACCAGGCAGCTGCTG
Granulocytes	CACCAGGTCGGCTTGG
Granulocytes	CACCTTGCATGCCTTC
Granulocytes	CACCTTGCATTGAGCT
Granulocytes	CACCTTGGTTGTCTTT
Granulocytes	CACCTTGTCTGTCCGT
Granulocytes	CACTCCAAGACAGGCT
Granulocytes	CACTCCACACGTGAGA
Granulocytes	CACTCCATCTGCTTGC
Granulocytes	CAGAATCAGAGAGCTC
Granulocytes	CAGAATCCACAGACAG
Granulocytes	CAGAGAGCAGCATGAG
Granulocytes	CAGATCAAGATCCCAT
Granulocytes	CAGATCAGTCGCATCG
Granulocytes	CAGCAGCAGTCGTACT
Granulocytes	CAGCAGCCACACAGAG
Granulocytes	CAGCAGCCACATTTCT
Granulocytes	CAGCAGCCAGCTGCTG
Granulocytes	CAGCAGCCATCACGAT
Granulocytes	CAGCATATCGGACAAG
Granulocytes	CAGCCGACACAGGCCT
Granulocytes	CAGCGACAGGCGACAT
Granulocytes	CAGCGACAGGCGCTCT
Granulocytes	CAGCGACCAGTAAGCG
Granulocytes	CAGCTAAAGCAAATCA
Granulocytes	CAGCTAATCCTCTAGC
Granulocytes	CAGCTAATCGCACTCT
Granulocytes	CAGCTGGGTTGGTGGA
Granulocytes	CAGGTGCAGCAGGTCA
Granulocytes	CAGGTGCAGCCCTAAT
Granulocytes	CAGGTGCCAATGGAGC
Granulocytes	CAGGTGCCATCCGGGT
Granulocytes	CAGGTGCTCTACCAGA
Granulocytes	CAGTAACAGTAAGTAC
Granulocytes	CAGTAACCAGTTAACC
Granulocytes	CAGTCCTAGGAGTTGC
Granulocytes	CAGTCCTAGGCAGGTT
Granulocytes	CAGTCCTGTCCGAAGA
Granulocytes	CAGTCCTGTTGGTAAA
Granulocytes	CAGTCCTTCCTTTACA
Granulocytes	CATATGGAGTTAAGTG
Granulocytes	CATATGGCACTGTGTA
Granulocytes	CATATGGTCAAACCAC
Granulocytes	CATATGGTCGAGAACG
Granulocytes	CATCAAGAGTAATCCC
Granulocytes	CATCAAGGTCATATCG
Granulocytes	CATCAGACAAGGCTCC
Granulocytes	CATCAGACATCTACGA
Granulocytes	CATCAGATCCCTCAGT
Granulocytes	CATCCACAGCAATCTC
Granulocytes	CATCCACAGGAGCGTT
Granulocytes	CATCCACAGGGTTTCT
Granulocytes	CATCGGGAGTGATCGG
Granulocytes	CATCGGGGTAGCAAAT
Granulocytes	CATCGGGGTTTGTTGG
Granulocytes	CATGACACAGTTAACC
Granulocytes	CATGACATCCGGGTGT
Granulocytes	CATGACATCGGTGTCG
Granulocytes	CATGCCTGTTGAGGTG
Granulocytes	CATGCCTTCCCATTTA
Granulocytes	CATGGCGAGTCTCAAC
Granulocytes	CATTATCCAGTCAGCC
Granulocytes	CATTATCGTTATCGGT
Granulocytes	CATTCGCCAACACGCC
Granulocytes	CATTCGCGTGTAATGA
Granulocytes	CATTCGCTCAGCGACC
Granulocytes	CCAATCCAGCGATCCC
Granulocytes	CCAATCCGTGGTAACG
Granulocytes	CCACCTAGTCGCATCG
Granulocytes	CCACGGAAGCCATCGC
Granulocytes	CCACGGACACATCCAA
Granulocytes	CCACTACCATTTGCTT
Granulocytes	CCACTACGTATGGTTC
Granulocytes	CCACTACTCGCAAACT
Granulocytes	CCAGCGAAGTCTCGGC
Granulocytes	CCAGCGATCCACGAAT
Granulocytes	CCATGTCTCTAGAGTC
Granulocytes	CCCAATCGTAAGGGAA
Granulocytes	CCCAGTTAGCCACGTC
Granulocytes	CCCAGTTCACCATGTA
Granulocytes	CCCAGTTGTTTGTGTG
Granulocytes	CCGGGATCAAGACACG
Granulocytes	CCGGTAGGTTTGCATG
Granulocytes	CCGGTAGTCGGAGCAA
Granulocytes	CCGTACTGTATCACCA
Granulocytes	CCGTACTTCTTCGAGA
Granulocytes	CCGTGGACACATAACC
Granulocytes	CCGTGGAGTCCCTTGT
Granulocytes	CCGTGGAGTTATCGGT
Granulocytes	CCGTTCAAGAGCCCAA
Granulocytes	CCGTTCAAGCACGCCT
Granulocytes	CCGTTCAGTAGCAAAT
Granulocytes	CCGTTCAGTAGCGCTC
Granulocytes	CCTAAAGAGAAGGACA
Granulocytes	CCTACACGTAGCGTAG
Granulocytes	CCTACCAGTAAACGCG
Granulocytes	CCTACCATCTACTCAT
Granulocytes	CCTAGCTTCGGTGTCG
Granulocytes	CCTATTACACTGTCGG
Granulocytes	CCTATTAGTAGAGGAA
Granulocytes	CCTCAGTAGCACGCCT
Granulocytes	CCTCAGTCACCAGATT
Granulocytes	CCTCAGTTCCTAGTGA
Granulocytes	CCTCAGTTCGCCGTGA
Granulocytes	CCTCTGAAGGAGCGTT
Granulocytes	CCTCTGATCACAACGT
Granulocytes	CCTCTGATCTGCCAGG
Granulocytes	CCTTACGCACGAAAGC
Granulocytes	CCTTACGCACGAGGTA
Granulocytes	CCTTACGCAGCTGTTA
Granulocytes	CCTTACGCATTAGGCT
Granulocytes	CCTTCCCTCCATGCTC
Granulocytes	CCTTCCCTCTGGCGTG
Granulocytes	CCTTCGAGTTAAGGGC
Granulocytes	CCTTCGAGTTGCTCCT
Granulocytes	CCTTCGATCTCTAAGG
Granulocytes	CCTTTCTAGGCAGTCA
Granulocytes	CCTTTCTAGTACTTGC
Granulocytes	CCTTTCTGTCGCGGTT
Granulocytes	CCTTTCTGTTAAGGGC
Granulocytes	CGAACATGTACGCACC
Granulocytes	CGAACATTCACATAGC
Granulocytes	CGAATGTAGATGGGTC
Granulocytes	CGAATGTGTAAGAGGA
Granulocytes	CGAATGTGTTTAGCTG
Granulocytes	CGACCTTGTGCGGTAA
Granulocytes	CGACCTTTCTTTCCTC
Granulocytes	CGACTTCAGCCTCGTG
Granulocytes	CGACTTCAGTACTTGC
Granulocytes	CGACTTCCATCTATGG
Granulocytes	CGACTTCGTTGAACTC
Granulocytes	CGACTTCTCACCTTAT
Granulocytes	CGACTTCTCCTAGAAC
Granulocytes	CGACTTCTCTTGTACT
Granulocytes	CGAGAAGAGGCCCTCA
Granulocytes	CGAGAAGGTTCCACAA
Granulocytes	CGAGAAGTCACGGTTA
Granulocytes	CGAGAAGTCAGAAATG
Granulocytes	CGAGCACTCAGCAACT
Granulocytes	CGAGCCAGTCGACTAT
Granulocytes	CGATCGGGTGCACCAC
Granulocytes	CGATCGGTCTCACATT
Granulocytes	CGATGGCAGCTAACAA
Granulocytes	CGATGGCAGGTGCACA
Granulocytes	CGATGGCCAGGACGTA
Granulocytes	CGATGGCGTCACCTAA
Granulocytes	CGATGGCTCTCTTGAT
Granulocytes	CGATGTAAGAAGGTGA
Granulocytes	CGATGTAGTATCGCAT
Granulocytes	CGATGTATCATCGATG
Granulocytes	CGATTGAAGTAAGTAC
Granulocytes	CGATTGAAGTTTCCTT
Granulocytes	CGATTGATCGCAGGCT
Granulocytes	CGCCAAGAGTTACGGG
Granulocytes	CGCGGTAAGAGTGACC
Granulocytes	CGCGGTAGTACCGCTG
Granulocytes	CGCGTTTAGCCCAACC
Granulocytes	CGCGTTTTCTCGGACG
Granulocytes	CGCTATCAGTAGTGCG
Granulocytes	CGCTATCCATCGGAAG
Granulocytes	CGCTGGAAGACAGGCT
Granulocytes	CGCTGGACAAGGACAC
Granulocytes	CGCTTCAGTAATCGTC
Granulocytes	CGCTTCAGTGGTCTCG
Granulocytes	CGCTTCATCAAGATCC
Granulocytes	CGCTTCATCATTATCC
Granulocytes	CGCTTCATCGAGAACG
Granulocytes	CGGACGTTCACGAAGG
Granulocytes	CGGACTGAGATCCGAG
Granulocytes	CGGACTGAGGGAGTAA
Granulocytes	CGGACTGTCGGGAGTA
Granulocytes	CGGAGCTCACGACGAA
Granulocytes	CGGCTAGGTCGCGAAA
Granulocytes	CGGGTCAGTAGCTCCG
Granulocytes	CGGGTCAGTCAAACTC
Granulocytes	CGGGTCATCTCGAGTA
Granulocytes	CGTAGGCGTAGAAGGA
Granulocytes	CGTAGGCGTTGATTCG
Granulocytes	CGTCACTAGAGCCCAA
Granulocytes	CGTCACTGTTTAGCTG
Granulocytes	CGTCAGGGTCATTAGC
Granulocytes	CGTCCATCATATACCG
Granulocytes	CGTCCATCATTTCACT
Granulocytes	CGTCCATGTACTCGCG
Granulocytes	CGTCCATTCCATGAGT
Granulocytes	CGTCTACGTGTGGTTT
Granulocytes	CGTCTACGTTACGTCA
Granulocytes	CGTCTACTCCTATGTT
Granulocytes	CGTGAGCCATAACCTG
Granulocytes	CGTGAGCGTCAAAGCG
Granulocytes	CGTGAGCTCAAACCGT
Granulocytes	CGTGAGCTCCTTAATC
Granulocytes	CGTGTAACATCGGTTA
Granulocytes	CGTGTCTGTCTAAAGA
Granulocytes	CGTGTCTGTTCCACTC
Granulocytes	CGTTAGAAGTACGCGA
Granulocytes	CGTTAGAGTGATAAGT
Granulocytes	CGTTAGAGTGGAAAGA
Granulocytes	CGTTCTGAGGTTCCTA
Granulocytes	CGTTCTGCAGATGGGT
Granulocytes	CGTTCTGGTCCGACGT
Granulocytes	CGTTGGGTCGGTCCGA
Granulocytes	CGTTGGGTCTGGTATG
Granulocytes	CTAACTTTCAAACCAC
Granulocytes	CTAAGACCACATTAGC
Granulocytes	CTAAGACGTTCAGACT
Granulocytes	CTAATGGGTTGGTTTG
Granulocytes	CTAATGGTCATCGATG
Granulocytes	CTACACCCAACGCACC
Granulocytes	CTACATTTCGGAAATA
Granulocytes	CTACCCAAGATCGGGT
Granulocytes	CTACCCACAATCACAC
Granulocytes	CTACCCACACAAGACG
Granulocytes	CTACCCACATGAACCT
Granulocytes	CTACGTCCAGACAAAT
Granulocytes	CTAGAGTGTAGCACGA
Granulocytes	CTAGAGTGTCGAACAG
Granulocytes	CTAGAGTTCCAAGCCG
Granulocytes	CTAGCCTGTTCTGAAC
Granulocytes	CTAGCCTTCCGTACAA
Granulocytes	CTAGTGACATGCAATC
Granulocytes	CTAGTGAGTGTTCGAT
Granulocytes	CTCACACCACATAACC
Granulocytes	CTCACACGTCATGCAT
Granulocytes	CTCACACTCGCGTAGC
Granulocytes	CTCAGAAAGTCATCCA
Granulocytes	CTCCTAGAGCGATAGC
Granulocytes	CTCCTAGAGTACGCCC
Granulocytes	CTCGAAACAAGCGATG
Granulocytes	CTCGAAATCGTGGGAA
Granulocytes	CTCGAAATCTCTGCTG
Granulocytes	CTCGAGGAGTCAAGCG
Granulocytes	CTCGAGGCATCGGTTA
Granulocytes	CTCGAGGTCCGTTGCT
Granulocytes	CTCGGAGCATCCCACT
Granulocytes	CTCGGAGGTCAGCTAT
Granulocytes	CTCGGGAAGAGCTTCT
Granulocytes	CTCGGGAAGATAGCAT
Granulocytes	CTCGGGAGTCTCAACA
Granulocytes	CTCGTACCAATCGGTT
Granulocytes	CTCGTCACACGGCGTT
Granulocytes	CTCGTCAGTACGACCC
Granulocytes	CTCGTCAGTCTTGTCC
Granulocytes	CTCGTCATCAGAAATG
Granulocytes	CTCTAATCATCTACGA
Granulocytes	CTCTAATCATTCCTCG
Granulocytes	CTCTAATGTAGAAAGG
Granulocytes	CTCTAATGTGAGTATA
Granulocytes	CTCTAATTCCGTCAAA
Granulocytes	CTCTACGAGCATCATC
Granulocytes	CTCTACGGTAGGCTGA
Granulocytes	CTCTGGTAGACAAGCC
Granulocytes	CTCTGGTGTATTCGTG
Granulocytes	CTCTGGTGTTACGTCA
Granulocytes	CTCTGGTGTTATGTGC
Granulocytes	CTCTGGTTCAGGTTCA
Granulocytes	CTGAAACTCCGCATCT
Granulocytes	CTGAAGTCAACACCTA
Granulocytes	CTGAAGTTCTTACCTA
Granulocytes	CTGATAGCATAAGACA
Granulocytes	CTGATAGGTTCCGTCT
Granulocytes	CTGATAGTCCCTTGCA
Granulocytes	CTGATCCAGAGTGACC
Granulocytes	CTGATCCAGATACACA
Granulocytes	CTGATCCCAGGTGCCT
Granulocytes	CTGATCCTCTAACTTC
Granulocytes	CTGCCTAAGGCAGTCA
Granulocytes	CTGCCTACACAGTCGC
Granulocytes	CTGCCTAGTAATTGGA
Granulocytes	CTGCCTAGTGATGATA
Granulocytes	CTGCCTATCGGCGGTT
Granulocytes	CTGCGGAAGCCCAATT
Granulocytes	CTGCGGACAGACTCGC
Granulocytes	CTGCGGAGTATAAACG
Granulocytes	CTGCTGTCACTCGACG
Granulocytes	CTGCTGTGTTCTGGTA
Granulocytes	CTGCTGTTCACTATTC
Granulocytes	CTGGTCTAGACCGGAT
Granulocytes	CTGGTCTAGCGTTCCG
Granulocytes	CTGGTCTAGGTGCAAC
Granulocytes	CTGGTCTAGTACGACG
Granulocytes	CTGGTCTCAAAGCGGT
Granulocytes	CTGGTCTCAATGACCT
Granulocytes	CTGGTCTCAGCTGCTG
Granulocytes	CTGGTCTCAGGGAGAG
Granulocytes	CTGTGCTGTTTGGCGC
Granulocytes	CTGTTTACAGGGAGAG
Granulocytes	CTGTTTACATTCCTGC
Granulocytes	CTTACCGAGGAGTACC
Granulocytes	CTTACCGGTCTAGTGT
Granulocytes	CTTACCGTCGAACTGT
Granulocytes	CTTAGGAAGTGAAGTT
Granulocytes	CTTAGGAAGTGGTAGC
Granulocytes	CTTAGGAGTTCCTCCA
Granulocytes	CTTAGGAGTTTGTGTG
Granulocytes	CTTCTCTAGCTAGTTC
Granulocytes	CTTCTCTAGGCTCATT
Granulocytes	CTTCTCTCACATAACC
Granulocytes	CTTCTCTCATCGGGTC
Granulocytes	CTTCTCTTCAAGGCTT
Granulocytes	CTTGGCTAGTGATCGG
Granulocytes	CTTTGCGAGACCTTTG
Granulocytes	CTTTGCGAGCTGTCTA
Granulocytes	CTTTGCGCAAGTCATC
Granulocytes	CTTTGCGCAGTCCTTC
Granulocytes	CTTTGCGGTCTCTTAT
Granulocytes	GAAATGAGTTTACTCT
Granulocytes	GAACATCAGCAAATCA
Granulocytes	GAACATCCAGACGCAA
Granulocytes	GAACATCTCACTTACT
Granulocytes	GAACATCTCGATCCCT
Granulocytes	GAACGGAAGACAGAGA
Granulocytes	GAACGGAAGTGTACGG
Granulocytes	GAACGGACACGGCGTT
Granulocytes	GAACGGAGTCAATGTC
Granulocytes	GAACGGATCCAAGTAC
Granulocytes	GAAGCAGAGAGAACAG
Granulocytes	GAAGCAGAGCTAGTGG
Granulocytes	GAAGCAGGTACACCGC
Granulocytes	GAATAAGAGCTCCTCT
Granulocytes	GAATAAGTCTCCGGTT
Granulocytes	GACACGCAGTGGTAGC
Granulocytes	GACACGCTCCTTTCTC
Granulocytes	GACAGAGAGCACACAG
Granulocytes	GACAGAGCAATGCCAT
Granulocytes	GACAGAGTCACCCGAG
Granulocytes	GACCAATCAGTTAACC
Granulocytes	GACCTGGAGCTAGTGG
Granulocytes	GACCTGGCATAACCTG
Granulocytes	GACGGCTAGGCGACAT
Granulocytes	GACGTGCAGGCCCTCA
Granulocytes	GACGTGCCAGATGGGT
Granulocytes	GACGTGCCATATACCG
Granulocytes	GACGTGCTCCTTGACC
Granulocytes	GACTAACAGCGTGAGT
Granulocytes	GACTACATCTCGCATC
Granulocytes	GACTGCGAGCGTCTAT
Granulocytes	GAGCAGAAGCGGCTTC
Granulocytes	GAGGTGACAATCACAC
Granulocytes	GAGGTGACACGAGGTA
Granulocytes	GAGGTGACATGGTCTA
Granulocytes	GAGTCCGAGGCGTACA
Granulocytes	GAGTCCGGTCAACTGT
Granulocytes	GATCGATAGGAATCGC
Granulocytes	GATCGATCACCTTGTC
Granulocytes	GATCGCGCAGACAAAT
Granulocytes	GATCGCGCATGTCCTC
Granulocytes	GATCGCGTCATGTGGT
Granulocytes	GATCGTAAGTATCTCG
Granulocytes	GATCGTAAGTTACCCA
Granulocytes	GATCGTAGTCACACGC
Granulocytes	GATCGTAGTGACTACT
Granulocytes	GATGAAAAGTGTTAGA
Granulocytes	GATGAAAGTCTGGTCG
Granulocytes	GATGAAATCGTGTAGT
Granulocytes	GATGAGGAGAATCTCC
Granulocytes	GATGAGGGTAGGAGTC
Granulocytes	GATGAGGTCGTAGATC
Granulocytes	GATGCTAAGGTACTCT
Granulocytes	GATGCTAGTACCGCTG
Granulocytes	GATTCAGAGTGCGTGA
Granulocytes	GATTCAGGTACTCGCG
Granulocytes	GATTCAGTCCACGTTC
Granulocytes	GCAAACTAGACTAGAT
Granulocytes	GCAAACTAGCGTAATA
Granulocytes	GCAAACTCACAGGAGT
Granulocytes	GCAAACTCATCGGACC
Granulocytes	GCAATCAAGGGCATGT
Granulocytes	GCAATCAGTAACGCGA
Granulocytes	GCAATCAGTAGGAGTC
Granulocytes	GCACATACAGCAGTTT
Granulocytes	GCACATATCCATGCTC
Granulocytes	GCACTCTCATCGACGC
Granulocytes	GCAGCCAAGCCCAATT
Granulocytes	GCAGCCAGTCGAAAGC
Granulocytes	GCAGCCAGTCTCTTTA
Granulocytes	GCAGTTAAGGCTATCT
Granulocytes	GCAGTTAGTAGTGAAT
Granulocytes	GCATACAAGATGTTAG
Granulocytes	GCATACACAAACTGCT
Granulocytes	GCATACACAAAGGCGT
Granulocytes	GCATGATAGCGTCTAT
Granulocytes	GCATGATCAACTTGAC
Granulocytes	GCATGCGTCACATACG
Granulocytes	GCATGTAAGGATGGTC
Granulocytes	GCATGTAAGTGACTCT
Granulocytes	GCATGTAGTAGGGTAC
Granulocytes	GCATGTATCAGCTCGG
Granulocytes	GCATGTATCCACGACG
Granulocytes	GCATGTATCTCTTGAT
Granulocytes	GCATGTATCTGGTATG
Granulocytes	GCCAAATAGCAATATG
Granulocytes	GCCAAATAGCACAGGT
Granulocytes	GCCAAATCATACGCCG
Granulocytes	GCCTCTAAGCCAGTAG
Granulocytes	GCGACCACAATTGCTG
Granulocytes	GCGACCAGTGGGTATG
Granulocytes	GCGAGAAAGACTAGAT
Granulocytes	GCGAGAAGTAAGAGAG
Granulocytes	GCGAGAATCACAAACC
Granulocytes	GCGAGAATCTTACCGC
Granulocytes	GCGCAACCACACGCTG
Granulocytes	GCGCAACCAGAGCCAA
Granulocytes	GCGCAGTAGATGCCTT
Granulocytes	GCGCAGTTCGATAGAA
Granulocytes	GCGCAGTTCTTAACCT
Granulocytes	GCGCCAAAGACCGGAT
Granulocytes	GCGCGATAGTCATCCA
Granulocytes	GCGCGATGTACTTGAC
Granulocytes	GCGCGATGTGTCTGAT
Granulocytes	GCGCGATTCGAACGGA
Granulocytes	GCGGGTTAGTTAAGTG
Granulocytes	GCGGGTTCAAAGGCGT
Granulocytes	GCGGGTTTCGCTTGTC
Granulocytes	GCTCCTACAGGATTGG
Granulocytes	GCTCCTAGTTCCCTTG
Granulocytes	GCTCTGTAGAAGGACA
Granulocytes	GCTCTGTAGTACGTTC
Granulocytes	GCTCTGTCAGCCACCA
Granulocytes	GCTCTGTCATAGGATA
Granulocytes	GCTGCAGAGAGATGAG
Granulocytes	GCTGCGATCGTGGGAA
Granulocytes	GCTGCTTGTGTGGCTC
Granulocytes	GCTGGGTAGAGTTGGC
Granulocytes	GCTGGGTGTGCGGTAA
Granulocytes	GCTTCCATCCTAGAAC
Granulocytes	GCTTGAAAGTACGTAA
Granulocytes	GCTTGAACAGCCAATT
Granulocytes	GCTTGAACAGGCAGTA
Granulocytes	GGAAAGCAGGCCCTTG
Granulocytes	GGAAAGCGTCCGTCAG
Granulocytes	GGAAAGCGTTATCGGT
Granulocytes	GGAAAGCGTTCCACGG
Granulocytes	GGAACTTCATTAGCCA
Granulocytes	GGAATAATCAGTCAGT
Granulocytes	GGAATAATCGATAGAA
Granulocytes	GGACAAGCATGCGCAC
Granulocytes	GGACAAGGTATCGCAT
Granulocytes	GGACAGAGTATAGGGC
Granulocytes	GGACAGAGTGCGCTTG
Granulocytes	GGACGTCCAACGATCT
Granulocytes	GGACGTCTCACTTCAT
Granulocytes	GGAGCAAAGCTAGGCA
Granulocytes	GGAGCAACACGAGGTA
Granulocytes	GGATGTTGTTGATTGC
Granulocytes	GGATGTTTCTCTGAGA
Granulocytes	GGATTACCACCCTATC
Granulocytes	GGCAATTAGAGCTGCA
Granulocytes	GGCAATTAGTGAAGTT
Granulocytes	GGCAATTCACCAACCG
Granulocytes	GGCCGATAGATCCCGC
Granulocytes	GGCCGATTCATCATTC
Granulocytes	GGCGACTCAGCTGCAC
Granulocytes	GGCGACTTCTAAGCCA
Granulocytes	GGCGTGTCAAGAGTCG
Granulocytes	GGCGTGTGTGGAAAGA
Granulocytes	GGCGTGTTCTGAGTGT
Granulocytes	GGCTGGTGTGGCAAAC
Granulocytes	GGGAATGGTTCTGAAC
Granulocytes	GGGACCTCACAGACAG
Granulocytes	GGGACCTCAGCTGCTG
Granulocytes	GGGACCTGTCAGTGGA
Granulocytes	GGGACCTGTTGTGGAG
Granulocytes	GGGAGATAGAGACTAT
Granulocytes	GGGAGATGTTCATGGT
Granulocytes	GGGCACTGTGAACCTT
Granulocytes	GGGCACTTCCGTTGCT
Granulocytes	GGGCATCTCCACGCAG
Granulocytes	GGGTCTGCAGATCCAT
Granulocytes	GGGTCTGTCCGCAAGC
Granulocytes	GGGTTGCAGAGCTATA
Granulocytes	GGGTTGCCACTGTGTA
Granulocytes	GGGTTGCGTAGCTAAA
Granulocytes	GGTATTGAGCAGCGTA
Granulocytes	GGTATTGGTGACGCCT
Granulocytes	GGTATTGGTGTTAAGA
Granulocytes	GGTATTGGTTAGATGA
Granulocytes	GGTATTGTCCAAGTAC
Granulocytes	GGTATTGTCCGTCATC
Granulocytes	GGTGAAGAGAGTAATC
Granulocytes	GGTGAAGAGTGAAGTT
Granulocytes	GGTGAAGCATCTCGCT
Granulocytes	GGTGAAGGTACAAGTA
Granulocytes	GGTGCGTAGCAGCGTA
Granulocytes	GGTGCGTAGGAGTAGA
Granulocytes	GGTGCGTCATCGTCGG
Granulocytes	GGTGCGTTCTGTCCGT
Granulocytes	GGTGTTAAGCTAGGCA
Granulocytes	GTACGTAGTAAATGTG
Granulocytes	GTACTCCAGGCAATTA
Granulocytes	GTACTCCCAGGGTATG
Granulocytes	GTACTTTAGAGCTGGT
Granulocytes	GTACTTTGTTCGTGAT
Granulocytes	GTACTTTTCATAGCAC
Granulocytes	GTACTTTTCTAACTCT
Granulocytes	GTAGGCCAGACACGAC
Granulocytes	GTAGGCCAGGAGTAGA
Granulocytes	GTAGGCCCACGCCAGT
Granulocytes	GTAGTCAAGTCCGTAT
Granulocytes	GTAGTCATCATGTAGC
Granulocytes	GTAGTCATCCTAGGGC
Granulocytes	GTAGTCATCTAACCGA
Granulocytes	GTATCTTCACACCGAC
Granulocytes	GTATCTTCACCGCTAG
Granulocytes	GTATTCTCAAGCGATG
Granulocytes	GTATTCTCAGGAACGT
Granulocytes	GTATTCTCAGGCAGTA
Granulocytes	GTATTCTCATCACGAT
Granulocytes	GTATTCTGTCTAAAGA
Granulocytes	GTATTCTGTGTGCCTG
Granulocytes	GTATTCTGTGTTTGTG
Granulocytes	GTCAAGTAGCAGACTG
Granulocytes	GTCAAGTTCAGTGCAT
Granulocytes	GTCACAACACGTGAGA
Granulocytes	GTCACAACATGGAATA
Granulocytes	GTCACGGCAATGTAAG
Granulocytes	GTCATTTAGTCCGTAT
Granulocytes	GTCATTTCAGGCAGTA
Granulocytes	GTCATTTGTGTTTGTG
Granulocytes	GTCATTTTCGTTACAG
Granulocytes	GTCCTCAGTGTCCTCT
Granulocytes	GTCGTAAGTCCTCTTG
Granulocytes	GTCTCGTCAACACGCC
Granulocytes	GTCTCGTCAGCTCCGA
Granulocytes	GTCTTCGCAGATAATG
Granulocytes	GTCTTCGGTGGTCCGT
Granulocytes	GTGAAGGAGCAGACTG
Granulocytes	GTGAAGGCACCGTTGG
Granulocytes	GTGAAGGCAGACGTAG
Granulocytes	GTGAAGGCAGGAATCG
Granulocytes	GTGAAGGTCTCGCATC
Granulocytes	GTGCAGCGTGTTAAGA
Granulocytes	GTGCAGCTCACAATGC
Granulocytes	GTGCATACAATCACAC
Granulocytes	GTGCATATCAAACGGG
Granulocytes	GTGCATATCACCTCGT
Granulocytes	GTGCATATCTGGTATG
Granulocytes	GTGCGGTAGGAGCGAG
Granulocytes	GTGCGGTAGGTTCCTA
Granulocytes	GTGCGGTCAGGACCCT
Granulocytes	GTGCGGTTCGTGGTCG
Granulocytes	GTGCTTCTCTCGCTTG
Granulocytes	GTGGGTCGTCTCCATC
Granulocytes	GTGTGCGCAAGGGTCA
Granulocytes	GTGTGCGGTCAGAATA
Granulocytes	GTGTGCGTCTTGCAAG
Granulocytes	GTGTTAGTCACTATTC
Granulocytes	GTGTTAGTCTGCCCTA
Granulocytes	GTTACAGAGAATTCCC
Granulocytes	GTTACAGCACTTGGAT
Granulocytes	GTTACAGGTGATAAGT
Granulocytes	GTTCATTAGCAGGTCA
Granulocytes	GTTCATTCATGACGGA
Granulocytes	GTTCATTGTATGAATG
Granulocytes	GTTCATTGTCTAGCCG
Granulocytes	GTTCGGGAGTACGTTC
Granulocytes	GTTCGGGGTGCATCTA
Granulocytes	GTTCTCGAGGGTCGAT
Granulocytes	GTTCTCGCAATGCCAT
Granulocytes	GTTCTCGCATTCTTAC
Granulocytes	GTTCTCGGTCTAACGT
Granulocytes	GTTTCTAAGATATGGT
Granulocytes	GTTTCTACACGTGAGA
Granulocytes	TAAACCGCAGAGTGTG
Granulocytes	TAAGAGACACACCGCA
Granulocytes	TAAGAGAGTCTTTCAT
Granulocytes	TAAGCGTAGGTACTCT
Granulocytes	TAAGCGTGTGTGCGTC
Granulocytes	TAAGTGCCAGGACGTA
Granulocytes	TAAGTGCGTTGCGCAC
Granulocytes	TACACGACACGAAAGC
Granulocytes	TACACGAGTGAGTATA
Granulocytes	TACACGAGTGCCTTGG
Granulocytes	TACACGATCATAGCAC
Granulocytes	TACACGATCTCAAACG
Granulocytes	TACAGTGCAACACGCC
Granulocytes	TACAGTGCAAGCCGCT
Granulocytes	TACAGTGCAAGCTGGA
Granulocytes	TACAGTGCACGAAACG
Granulocytes	TACAGTGCACGAAAGC
Granulocytes	TACAGTGGTGTCGCTG
Granulocytes	TACAGTGTCAGGTTCA
Granulocytes	TACAGTGTCCAAGTAC
Granulocytes	TACCTATCAAGCCCAC
Granulocytes	TACCTATGTACCGGCT
Granulocytes	TACCTATTCTGTCCGT
Granulocytes	TACGGATAGGCCGAAT
Granulocytes	TACGGATGTCTAGCGC
Granulocytes	TACGGATTCCTGTACC
Granulocytes	TACGGGCTCAAGGCTT
Granulocytes	TACGGTATCTGCAGTA
Granulocytes	TACTCGCCAGTCACTA
Granulocytes	TACTCGCCATAAGACA
Granulocytes	TACTCGCCATGGTAGG
Granulocytes	TACTCGCTCCGCATCT
Granulocytes	TACTTACTCTATCGCC
Granulocytes	TACTTACTCTCTGTCG
Granulocytes	TACTTGTGTTCCACAA
Granulocytes	TACTTGTTCGGTGTCG
Granulocytes	TAGACCAAGTTACGGG
Granulocytes	TAGACCATCAAGGCTT
Granulocytes	TAGAGCTTCGGAATCT
Granulocytes	TAGCCGGAGACTAAGT
Granulocytes	TAGCCGGAGCAGACTG
Granulocytes	TAGCCGGTCAACCATG
Granulocytes	TAGGCATAGACCCACC
Granulocytes	TAGGCATGTCTAGTCA
Granulocytes	TAGGCATTCCAAAGTC
Granulocytes	TAGTTGGAGAGAGCTC
Granulocytes	TAGTTGGTCTGGCGTG
Granulocytes	TATCAGGGTCCGTGAC
Granulocytes	TATCAGGGTTACGACT
Granulocytes	TATCTCAGTCAGAGGT
Granulocytes	TATGCCCAGTCCAGGA
Granulocytes	TATGCCCAGTCTCCTC
Granulocytes	TATGCCCCAATGGACG
Granulocytes	TATGCCCGTCACCTAA
Granulocytes	TATTACCCATGCTAGT
Granulocytes	TCAACGAAGTACTTGC
Granulocytes	TCAACGACAGTCTTCC
Granulocytes	TCAACGAGTCGCTTCT
Granulocytes	TCAATCTGTTTGTTGG
Granulocytes	TCACAAGCACGAAACG
Granulocytes	TCACAAGTCTCTAGGA
Granulocytes	TCACGAAAGCGTAATA
Granulocytes	TCACGAACAAGCCGTC
Granulocytes	TCACGAATCTTTAGGG
Granulocytes	TCAGATGAGAGAGCTC
Granulocytes	TCAGATGAGTGATCGG
Granulocytes	TCAGATGCAAGTAATG
Granulocytes	TCAGCAAAGACACGAC
Granulocytes	TCAGCAACATATGCTG
Granulocytes	TCAGCAATCAATACCG
Granulocytes	TCAGCAATCCGTCAAA
Granulocytes	TCAGCTCTCGGCTACG
Granulocytes	TCAGGATGTGCCTGGT
Granulocytes	TCAGGTAAGACTAGAT
Granulocytes	TCAGGTACATTTCACT
Granulocytes	TCAGGTATCTGATTCT
Granulocytes	TCAGGTATCTTGCAAG
Granulocytes	TCATTACAGGTGCTTT
Granulocytes	TCATTACCACAGGTTT
Granulocytes	TCATTACGTTTAGGAA
Granulocytes	TCATTTGGTAGCGCAA
Granulocytes	TCCACACGTGCGCTTG
Granulocytes	TCCCGATGTGTTTGGT
Granulocytes	TCGAGGCGTAGCCTCG
Granulocytes	TCGAGGCGTCTGCGGT
Granulocytes	TCGCGAGAGATGTCGG
Granulocytes	TCGCGAGCACGCCAGT
Granulocytes	TCGCGAGGTTCACCTC
Granulocytes	TCGCGAGTCGCAAGCC
Granulocytes	TCGCGTTCAACGATGG
Granulocytes	TCGCGTTCAATAGCGG
Granulocytes	TCGCGTTGTCTTCAAG
Granulocytes	TCGCGTTGTTAAGGGC
Granulocytes	TCGGGACTCCTTTCTC
Granulocytes	TCGGTAACACAACGTT
Granulocytes	TCGGTAATCCCTCAGT
Granulocytes	TCGTACCAGTATTGGA
Granulocytes	TCGTACCGTTAAAGAC
Granulocytes	TCGTAGAAGGCAAAGA
Granulocytes	TCGTAGACAGACTCGC
Granulocytes	TCGTAGAGTTTACTCT
Granulocytes	TCGTAGATCGTCCAGG
Granulocytes	TCTATTGTCTTTACGT
Granulocytes	TCTCATACAGTCGTGC
Granulocytes	TCTCATATCAGTCCCT
Granulocytes	TCTCTAAAGGATTCGG
Granulocytes	TCTGGAAAGATATGCA
Granulocytes	TCTGGAAAGGCCGAAT
Granulocytes	TCTGGAACACAGCGTC
Granulocytes	TCTGGAACAGCGTAAG
Granulocytes	TCTTCGGCACGCTTTC
Granulocytes	TCTTCGGGTAAGCACG
Granulocytes	TCTTTCCAGACAATAC
Granulocytes	TCTTTCCAGTGAACGC
Granulocytes	TCTTTCCCAAAGTCAA
Granulocytes	TCTTTCCGTTGTACAC
Granulocytes	TCTTTCCTCAAACAAG
Granulocytes	TGAAAGAAGCAACGGT
Granulocytes	TGAAAGAAGCCGATTT
Granulocytes	TGAAAGACAAAGAATC
Granulocytes	TGAAAGAGTTGCGCAC
Granulocytes	TGAAAGAGTTTGGGCC
Granulocytes	TGACAACAGACTTGAA
Granulocytes	TGACAACGTAATAGCA
Granulocytes	TGACGGCCACCACGTG
Granulocytes	TGACTAGAGCAACGGT
Granulocytes	TGACTAGGTAACGACG
Granulocytes	TGACTAGGTGTTGAGG
Granulocytes	TGACTTTCATGACGGA
Granulocytes	TGAGAGGCAATCGGTT
Granulocytes	TGAGAGGTCCACGTTC
Granulocytes	TGAGCATTCAGTTGAC
Granulocytes	TGAGCATTCCCGGATG
Granulocytes	TGAGCATTCGGTCTAA
Granulocytes	TGAGGGAAGAAACCGC
Granulocytes	TGAGGGAAGTGAATTG
Granulocytes	TGAGGGAGTAGAAGGA
Granulocytes	TGATTTCGTTTACTCT
Granulocytes	TGCACCTGTACAGCAG
Granulocytes	TGCCAAAAGCTATGCT
Granulocytes	TGCCAAAGTGACAAAT
Granulocytes	TGCCCTACAAAGGTGC
Granulocytes	TGCCCTATCTTCATGT
Granulocytes	TGCGCAGGTCGGCATC
Granulocytes	TGCGGGTTCGGTCTAA
Granulocytes	TGCGGGTTCTATCCCG
Granulocytes	TGCTACCTCGTACGGC
Granulocytes	TGCTGCTCAGGGAGAG
Granulocytes	TGCTGCTGTAAGTTCC
Granulocytes	TGCTGCTTCAACGAAA
Granulocytes	TGGACGCGTGAGCGAT
Granulocytes	TGGACGCGTTCAACCA
Granulocytes	TGGACGCTCTTGCAAG
Granulocytes	TGGCCAGAGCTCCTCT
Granulocytes	TGGCCAGAGGAGTAGA
Granulocytes	TGGCCAGGTAGCCTAT
Granulocytes	TGGCCAGTCCGCATCT
Granulocytes	TGGCGCAAGCGAAGGG
Granulocytes	TGGCGCAGTAGGCTGA
Granulocytes	TGGCTGGTCAAACCGT
Granulocytes	TGGGCGTAGGATCGCA
Granulocytes	TGGGCGTCACGGTAGA
Granulocytes	TGGGCGTGTTAAAGTG
Granulocytes	TGGTTAGCACAGACAG
Granulocytes	TGGTTCCAGGGCTCTC
Granulocytes	TGTATTCAGAGTGACC
Granulocytes	TGTATTCCATGACATC
Granulocytes	TGTATTCTCAGAAATG
Granulocytes	TGTATTCTCATGTCCC
Granulocytes	TGTCCCAGTCTTCTCG
Granulocytes	TGTGGTACAGGGATTG
Granulocytes	TGTGTTTTCGTGGTCG
Granulocytes	TGTTCCGAGATCCGAG
Granulocytes	TGTTCCGAGATCGGGT
Granulocytes	TGTTCCGCAAAGTCAA
Granulocytes	TGTTCCGGTACCGAGA
Granulocytes	TTAACTCTCTTCAACT
Granulocytes	TTAGGACAGCAGGTCA
Granulocytes	TTAGGCAAGAGACTTA
Granulocytes	TTAGGCAAGGCGCTCT
Granulocytes	TTAGGCACACTCAGGC
Granulocytes	TTAGGCACATCCAACA
Granulocytes	TTAGGCAGTCGCGGTT
Granulocytes	TTAGGCAGTTGGTTTG
Granulocytes	TTAGGCATCAATACCG
Granulocytes	TTAGTTCGTCCTCTTG
Granulocytes	TTAGTTCTCTCGATGA
Granulocytes	TTATGCTAGAGCCTAG
Granulocytes	TTCCCAGCACCGCTAG
Granulocytes	TTCCCAGGTCCGCTGA
Granulocytes	TTCCCAGTCATGTCCC
Granulocytes	TTCGAAGAGGTGCTAG
Granulocytes	TTCGAAGGTCCGAATT
Granulocytes	TTCGAAGGTCTGCCAG
Granulocytes	TTCGAAGTCGACGGAA
Granulocytes	TTCGGTCCATCAGTAC
Granulocytes	TTCGGTCTCCGCATCT
Granulocytes	TTCGGTCTCGTGGACC
Granulocytes	TTCTACAGTCTGCGGT
Granulocytes	TTCTCAAAGCTTTGGT
Granulocytes	TTCTCAAAGGGCATGT
Granulocytes	TTCTCAAAGTCAATAG
Granulocytes	TTCTCAAAGTGCGTGA
Granulocytes	TTCTCCTAGCACAGGT
Granulocytes	TTCTTAGAGGCCCGTT
Granulocytes	TTCTTAGCACTATCTT
Granulocytes	TTCTTAGCAGACGTAG
Granulocytes	TTGAACGAGCTTTGGT
Granulocytes	TTGACTTCATGCATGT
Granulocytes	TTGACTTGTATCAGTC
Granulocytes	TTGACTTTCTGGCGAC
Granulocytes	TTGCCGTTCAATCTCT
Granulocytes	TTGCGTCGTCTCTTAT
Granulocytes	TTGCGTCTCTCTTGAT
Granulocytes	TTGGAACAGGTCATCT
Granulocytes	TTGGCAAGTTGGACCC
Granulocytes	TTGTAGGCATAAAGGT
Granulocytes	TTGTAGGGTTCAGCGC
Granulocytes	TTGTAGGTCAGCCTAA
Granulocytes	TTTACTGAGCACCGCT
Granulocytes	TTTACTGCAAAGCAAT
Granulocytes	TTTACTGGTTCGTTGA
Granulocytes	TTTACTGTCATAGCAC
Granulocytes	TTTACTGTCCCAAGTA
Granulocytes	TTTACTGTCGGAGCAA
Granulocytes	TTTATGCAGCGATAGC
Granulocytes	TTTATGCGTCTTCGTC
Granulocytes	TTTATGCGTGGTCCGT
Granulocytes	TTTATGCTCTGAGTGT
Granulocytes	TTTCCTCAGATCGATA
Granulocytes	TTTCCTCCACACGCTG
Granulocytes	TTTCCTCCACTAAGTC
Granulocytes	TTTGCGCTCAAAGTAG
Granulocytes	TTTGCGCTCATGTCTT
Granulocytes	TTTGGTTAGCTGCCCA
Granulocytes	TTTGGTTCATGCATGT
Granulocytes	TTTGGTTCATGTAGTC
Granulocytes	TTTGTCAAGTGGCACA
MAIT	AAACCTGGTCCTCCAT
MAIT	AAAGATGGTACAGACG
MAIT	AAAGCAAAGACAGGCT
MAIT	AAAGCAAGTGTAATGA
MAIT	AACACGTCAGCCTGTG
MAIT	AACCATGAGTGTTTGC
MAIT	AACCGCGCACGCATCG
MAIT	AACCGCGCATGGATGG
MAIT	AACGTTGTCGAATGGG
MAIT	AACTCAGAGCCAGAAC
MAIT	AACTCCCCACCCATTC
MAIT	AAGCCGCGTCGCATAT
MAIT	AAGGAGCAGCTCCTCT
MAIT	AAGTCTGAGTCCGTAT
MAIT	AAGTCTGTCGGTCCGA
MAIT	AATCCAGGTGAAGGCT
MAIT	ACACCAACATCGGGTC
MAIT	ACACCCTGTTGCTCCT
MAIT	ACACCGGGTGATGATA
MAIT	ACAGCTAGTACAGTGG
MAIT	ACATCAGGTCTCCACT
MAIT	ACATGGTCACATCCGG
MAIT	ACCCACTAGAATTGTG
MAIT	ACCCACTTCACATAGC
MAIT	ACCGTAAAGCCAGAAC
MAIT	ACCTTTATCACATACG
MAIT	ACGAGCCGTTGGTGGA
MAIT	ACGAGGACAGGGTACA
MAIT	ACGCCAGCACGGATAG
MAIT	ACGCCAGGTACTCGCG
MAIT	ACGGCCAAGTAGGTGC
MAIT	ACGTCAATCTTACCGC
MAIT	ACTGAACTCTAAGCCA
MAIT	ACTGAGTTCCATTCTA
MAIT	ACTGATGCATGAAGTA
MAIT	ACTTGTTTCTGCTTGC
MAIT	ACTTTCAGTAGCGATG
MAIT	ACTTTCAGTTCAGACT
MAIT	ACTTTCAGTTGCGCAC
MAIT	AGAATAGGTCCAGTGC
MAIT	AGAGCTTCAATAAGCA
MAIT	AGAGTGGCAGCCACCA
MAIT	AGATCTGAGTGAACGC
MAIT	AGCAGCCAGCTGAACG
MAIT	AGCGGTCAGAGCTGGT
MAIT	AGCGTATAGGTGCACA
MAIT	AGCTCCTGTTTGACTG
MAIT	AGCTCCTTCGGCGGTT
MAIT	AGGCCACGTAAGTGGC
MAIT	AGGCCGTGTAATCACC
MAIT	AGGCCGTGTACCAGTT
MAIT	AGGGAGTCAGGCAGTA
MAIT	AGGGAGTTCCGTTGTC
MAIT	ATAAGAGCAAGGGTCA
MAIT	ATAGACCCATCGATGT
MAIT	ATAGACCGTTCATGGT
MAIT	ATAGACCTCCCACTTG
MAIT	ATCACGAAGGAGTAGA
MAIT	ATCACGACAGATCTGT
MAIT	ATCATGGTCTCTGCTG
MAIT	ATCCACCAGGACACCA
MAIT	ATCCGAAAGGACGAAA
MAIT	ATCCGAAGTTTAAGCC
MAIT	ATCTGCCGTAAGAGAG
MAIT	ATGCGATCAGCTGTTA
MAIT	ATGTGTGCATCACGAT
MAIT	ATGTGTGGTTTGGGCC
MAIT	ATTATCCGTGCAGGTA
MAIT	ATTATCCTCTGTCCGT
MAIT	ATTGGACAGGTGCAAC
MAIT	ATTGGACAGTACGTAA
MAIT	ATTTCTGTCGGTTCGG
MAIT	CAACCAACACAGATTC
MAIT	CAACCAATCACAGTAC
MAIT	CAACCAATCGTTGACA
MAIT	CAACCTCAGAGTCTGG
MAIT	CAACCTCCAGGGTACA
MAIT	CAACCTCGTCCATCCT
MAIT	CAACCTCTCATCTGCC
MAIT	CAAGATCGTTACGCGC
MAIT	CAAGGCCGTGGCCCTA
MAIT	CAAGGCCTCAAAGACA
MAIT	CACACCTAGTCAAGGC
MAIT	CACACCTAGTGTCCAT
MAIT	CACACCTTCGGCGCAT
MAIT	CACACTCAGGTAGCCA
MAIT	CACAGGCTCCGCTGTT
MAIT	CACAGTAAGTACGCCC
MAIT	CACATAGCAATGGAGC
MAIT	CACCACTCAGGATTGG
MAIT	CAGAATCAGTACACCT
MAIT	CAGAATCAGTGAAGTT
MAIT	CAGATCAGTAACGTTC
MAIT	CAGATCATCAGCTCTC
MAIT	CAGATCATCCCAAGTA
MAIT	CAGCAGCCATTGAGCT
MAIT	CAGCATAAGCAACGGT
MAIT	CAGCATAGTCTTCTCG
MAIT	CAGCGACTCTTGTCAT
MAIT	CAGTAACTCTCGTTTA
MAIT	CATATTCTCTTGCAAG
MAIT	CATCAGAAGCGCCTTG
MAIT	CATGACAAGCGCCTCA
MAIT	CATGACACATGTCGAT
MAIT	CATGCCTAGGAGTTGC
MAIT	CATGGCGTCATGTCTT
MAIT	CATTATCTCAGCTGGC
MAIT	CATTCGCCACGAGAGT
MAIT	CATTCGCTCTTCAACT
MAIT	CCAATCCGTGTCGCTG
MAIT	CCAGCGACAGTTCATG
MAIT	CCATGTCGTGGGTCAA
MAIT	CCATTCGGTAGGACAC
MAIT	CCCAATCCAGTAGAGC
MAIT	CCCTCCTTCACCTTAT
MAIT	CCGGTAGAGTGGAGAA
MAIT	CCGTACTAGGCATTGG
MAIT	CCTAAAGGTAGCTAAA
MAIT	CCTACCATCCTTTACA
MAIT	CCTAGCTAGTATCTCG
MAIT	CCTAGCTGTCGAGATG
MAIT	CCTCAGTGTAGGACAC
MAIT	CCTCTGATCGAACTGT
MAIT	CCTTACGGTGGCTCCA
MAIT	CCTTCCCTCTGTCTCG
MAIT	CCTTCGAGTGTCGCTG
MAIT	CGAACATTCATTTGGG
MAIT	CGACTTCCACCGATAT
MAIT	CGACTTCTCCGCATAA
MAIT	CGAGCACAGTTGTAGA
MAIT	CGAGCACTCACTTATC
MAIT	CGATCGGGTGTGAAAT
MAIT	CGATTGAAGCTGTCTA
MAIT	CGCGGTAAGGGATCTG
MAIT	CGCGGTACAGTAAGCG
MAIT	CGCGTTTTCGAACTGT
MAIT	CGCTGGAGTACAGTGG
MAIT	CGCTGGAGTACATCCA
MAIT	CGGACACGTGGCAAAC
MAIT	CGGACGTCAAGTCATC
MAIT	CGGACGTCACGTTGGC
MAIT	CGGACGTGTTCAACCA
MAIT	CGGTTAAAGCACACAG
MAIT	CGGTTAAGTATAATGG
MAIT	CGTAGCGCAGTCGATT
MAIT	CGTCAGGTCCGAATGT
MAIT	CGTCCATCAGGACCCT
MAIT	CGTCTACGTAGATTAG
MAIT	CGTCTACGTAGCGTCC
MAIT	CGTGTAACAGGCTGAA
MAIT	CGTGTCTCACGCATCG
MAIT	CGTTCTGAGGCTAGGT
MAIT	CGTTCTGCACCGAAAG
MAIT	CGTTGGGGTAAATACG
MAIT	CTAACTTGTCAGAGGT
MAIT	CTAAGACCAAAGGCGT
MAIT	CTAATGGAGTAGGCCA
MAIT	CTACATTAGCTACCGC
MAIT	CTACGTCAGACAGGCT
MAIT	CTACGTCCAATCTGCA
MAIT	CTACGTCTCTCCAACC
MAIT	CTAGCCTCAATGGTCT
MAIT	CTCACACCAAAGGTGC
MAIT	CTCAGAAGTACAGCAG
MAIT	CTCCTAGGTGGTCCGT
MAIT	CTCCTAGTCCCTAATT
MAIT	CTCGAGGTCAATCACG
MAIT	CTCGTCAAGGCGATAC
MAIT	CTCGTCACATACGCTA
MAIT	CTGAAACCACGGTGTC
MAIT	CTGAAACGTAAGTTCC
MAIT	CTGATAGGTAGGAGTC
MAIT	CTGATAGGTCGAACAG
MAIT	CTGCCTAAGTCTCGGC
MAIT	CTGCGGATCAAAGTAG
MAIT	CTGTGCTCAGCTCGAC
MAIT	CTGTTTAGTTGTGGAG
MAIT	CTGTTTATCATAACCG
MAIT	CTTAACTCAGGAATGC
MAIT	CTTACCGTCGTTTGCC
MAIT	CTTGGCTTCAAGAAGT
MAIT	CTTTGCGGTCGGGTCT
MAIT	CTTTGCGTCCGCAAGC
MAIT	GAAACTCAGGTAAACT
MAIT	GAAATGATCCTTTACA
MAIT	GAACATCTCTGGTATG
MAIT	GAACCTATCAGAGGTG
MAIT	GAACGGACACAGACTT
MAIT	GAAGCAGGTGTCTGAT
MAIT	GAATAAGCAAAGTCAA
MAIT	GAATAAGCATTGGTAC
MAIT	GAATAAGTCCACGACG
MAIT	GACAGAGGTCGACTAT
MAIT	GACCAATAGGCATGGT
MAIT	GACCTGGAGATGTCGG
MAIT	GACGTGCAGATAGCAT
MAIT	GAGCAGAGTACGCACC
MAIT	GAGTCCGCAGTTCATG
MAIT	GAGTCCGTCTAGCACA
MAIT	GATCGTACAAAGGCGT
MAIT	GATCTAGCATATGGTC
MAIT	GATCTAGGTCAACATC
MAIT	GATCTAGTCCTGCAGG
MAIT	GATGAGGAGATGTCGG
MAIT	GATGAGGAGGGATGGG
MAIT	GATTCAGAGAGGTAGA
MAIT	GCAAACTAGTGATCGG
MAIT	GCAAACTCAACGATCT
MAIT	GCAATCACAATCCGAT
MAIT	GCAATCAGTTGCGCAC
MAIT	GCACATACATAAAGGT
MAIT	GCAGCCAGTGACAAAT
MAIT	GCAGCCATCTTTACAC
MAIT	GCATACATCGCGCCAA
MAIT	GCATACATCTTCGAGA
MAIT	GCATGATTCTAGAGTC
MAIT	GCATGCGCATCGTCGG
MAIT	GCCTCTAAGATCCCGC
MAIT	GCCTCTAGTCTCATCC
MAIT	GCCTCTAGTTTGTGTG
MAIT	GCGACCAAGCAATCTC
MAIT	GCGACCACATTTGCTT
MAIT	GCGCCAATCAGAGACG
MAIT	GCGCGATTCAGTTTGG
MAIT	GCGGGTTAGTACGCCC
MAIT	GCTCTGTTCAACGGCC
MAIT	GCTGCAGGTAACGACG
MAIT	GCTGCAGGTGCTTCTC
MAIT	GCTGCTTAGAAGAAGC
MAIT	GCTTCCAGTACTTCTT
MAIT	GGAAAGCCAAACTGTC
MAIT	GGAACTTAGCGCCTCA
MAIT	GGAACTTGTATAATGG
MAIT	GGAATAAGTCTTGATG
MAIT	GGAATAAGTTCGCGAC
MAIT	GGACAGAGTGAGTATA
MAIT	GGACAGAGTTCATGGT
MAIT	GGACATTAGTAGCGGT
MAIT	GGACATTGTCCTAGCG
MAIT	GGACGTCAGTAATCCC
MAIT	GGACGTCTCCTCAATT
MAIT	GGACGTCTCTGGTATG
MAIT	GGAGCAACAGGCGATA
MAIT	GGATTACCATGGGAAC
MAIT	GGCAATTCAAGGTGTG
MAIT	GGCAATTTCCGGCACA
MAIT	GGCAATTTCTTTACAC
MAIT	GGCGACTCACCACGTG
MAIT	GGCGACTGTTCTGAAC
MAIT	GGCTCGAAGGCTAGCA
MAIT	GGCTGGTCAAACCCAT
MAIT	GGGAGATGTCTGGTCG
MAIT	GGGCATCGTGGAAAGA
MAIT	GGGTCTGCAGCATGAG
MAIT	GGGTTGCCATAGACTC
MAIT	GGTATTGGTAGGGTAC
MAIT	GGTGTTATCTTTACAC
MAIT	GTAACTGAGCTGATAA
MAIT	GTAACTGAGGGTCTCC
MAIT	GTCAAGTGTAACGACG
MAIT	GTCAAGTTCAGCAACT
MAIT	GTCACGGGTCCGAGTC
MAIT	GTCATTTAGCAGCGTA
MAIT	GTCGTAAAGGCTATCT
MAIT	GTCGTAACAAACTGCT
MAIT	GTCGTAAGTGACTCAT
MAIT	GTCTCGTCACGACGAA
MAIT	GTCTTCGGTAGGACAC
MAIT	GTCTTCGTCATGGTCA
MAIT	GTGAAGGAGTGAAGTT
MAIT	GTGCAGCTCACGACTA
MAIT	GTGCATAGTTCCACAA
MAIT	GTGTGCGCAGCTGGCT
MAIT	GTGTGCGGTTTGGGCC
MAIT	GTGTGCGTCTGTCCGT
MAIT	GTGTTAGAGATGTTAG
MAIT	GTTAAGCGTACAGTGG
MAIT	GTTACAGGTCGGCATC
MAIT	GTTCATTTCAGAGCTT
MAIT	GTTCGGGCATTCACTT
MAIT	GTTCGGGTCGGAATCT
MAIT	GTTCTCGAGCGCTTAT
MAIT	GTTCTCGCACGGTGTC
MAIT	GTTTCTATCTGTCTCG
MAIT	TAAGCGTAGCTCTCGG
MAIT	TAAGTGCGTTCAGCGC
MAIT	TACACGACACATTTCT
MAIT	TACACGAGTAAACACA
MAIT	TACACGATCAGTTGAC
MAIT	TACAGTGGTCAAACTC
MAIT	TACGGTAAGCCAACAG
MAIT	TACTCGCGTGTCTGAT
MAIT	TACTCGCTCACAGTAC
MAIT	TACTTGTGTCTAGCCG
MAIT	TAGACCACATTCTTAC
MAIT	TAGACCAGTGATGTCT
MAIT	TAGACCATCTAGAGTC
MAIT	TAGAGCTAGGAGTACC
MAIT	TAGGCATAGCGGCTTC
MAIT	TAGTGGTAGGGTTTCT
MAIT	TATCTCATCGTCACGG
MAIT	TATGCCCTCAAACCAC
MAIT	TATGCCCTCACGATGT
MAIT	TATGCCCTCGCCGTGA
MAIT	TCAGCTCAGGCCCGTT
MAIT	TCAGCTCGTTACTGAC
MAIT	TCAGGATTCTCGCTTG
MAIT	TCATTACCACCTCGTT
MAIT	TCATTACCATGGGAAC
MAIT	TCCCGATAGCCGCCTA
MAIT	TCGCGTTAGATGCGAC
MAIT	TCGGGACAGATGCCAG
MAIT	TCGGGACGTCTCATCC
MAIT	TCGGGACTCTCATTCA
MAIT	TCTATTGCAGTATAAG
MAIT	TCTCATACAAGACGTG
MAIT	TCTCTAACAATCTGCA
MAIT	TCTCTAATCGCACTCT
MAIT	TCTGAGAAGACATAAC
MAIT	TCTGAGATCCGAAGAG
MAIT	TGACGGCTCTCTTATG
MAIT	TGAGGGAAGATGTTAG
MAIT	TGAGGGAGTCATACTG
MAIT	TGATTTCTCAGGATCT
MAIT	TGCCCTAGTTAAGTAG
MAIT	TGCCCTATCCACTGGG
MAIT	TGCGCAGAGATTACCC
MAIT	TGCGCAGGTACATGTC
MAIT	TGCGGGTCATATACCG
MAIT	TGCTACCAGGATGCGT
MAIT	TGCTGCTCAAGACACG
MAIT	TGGACGCGTGAAGGCT
MAIT	TGGCTGGTCAACCAAC
MAIT	TGGGCGTAGCGTTCCG
MAIT	TGGGCGTAGGAGTACC
MAIT	TGGTTAGTCGAGAGCA
MAIT	TGTCCCATCAGGATCT
MAIT	TGTGTTTAGGCCATAG
MAIT	TGTGTTTCAGGAACGT
MAIT	TGTTCCGAGTACGTTC
MAIT	TTAACTCCACTCGACG
MAIT	TTAACTCCAGGATCGA
MAIT	TTAACTCTCTCACATT
MAIT	TTAGGACCAAGCCGCT
MAIT	TTCCCAGGTCACTGGC
MAIT	TTCGAAGCAACTGCTA
MAIT	TTCTCAAGTTGATTGC
MAIT	TTCTCCTCAGCTGTGC
MAIT	TTCTCCTTCTATGTGG
MAIT	TTGACTTCAATCCGAT
MAIT	TTGACTTGTACAAGTA
MAIT	TTGCCGTGTATTCGTG
MAIT	TTGCCGTTCCAAACAC
MAIT	TTGGAACAGTTAGCGG
MAIT	TTGGCAAGTGGCCCTA
MAIT	TTGGCAATCTGTCTCG
MAIT	TTTCCTCTCTGGCGTG
MAIT	TTTGGTTAGGAGTTTA
Monocytes	AAACGGGGTTAAGAAC
Monocytes	AAACGGGTCTGCAGTA
Monocytes	AAATGCCTCACCGGGT
Monocytes	AACCATGAGCTGCGAA
Monocytes	AACGTTGAGGACTGGT
Monocytes	AACGTTGAGGCATGTG
Monocytes	AACTCCCAGCTTCGCG
Monocytes	AACTGGTGTCATGCAT
Monocytes	AACTGGTGTGTTCGAT
Monocytes	AACTTTCAGCGTTTAC
Monocytes	AAGCCGCGTGGTCTCG
Monocytes	AAGGCAGCAACACGCC
Monocytes	ACACCGGGTCTAGAGG
Monocytes	ACATCAGGTTCACGGC
Monocytes	ACCCACTGTAGCTGCC
Monocytes	ACGAGGATCTCCGGTT
Monocytes	ACGCCGAGTGATGCCC
Monocytes	ACGGCCAGTCACCTAA
Monocytes	ACTGAACGTAACGACG
Monocytes	ACTGATGGTCTAGAGG
Monocytes	ACTGTCCAGATCGGGT
Monocytes	ACTTACTTCGTTTAGG
Monocytes	AGAATAGCACAGCCCA
Monocytes	AGAGCTTAGCCGGTAA
Monocytes	AGAGCTTCAGCCTATA
Monocytes	AGAGTGGTCTGCCCTA
Monocytes	AGATTGCTCAGCTGGC
Monocytes	AGCCTAATCTGTCTAT
Monocytes	AGCGGTCCAGGTCTCG
Monocytes	AGCGGTCTCTCCAACC
Monocytes	AGCTCCTGTTCGAATC
Monocytes	AGCTTGATCAACACCA
Monocytes	AGGGATGGTACCGCTG
Monocytes	AGGGATGGTCCGTGAC
Monocytes	AGGGTGACATGGTCTA
Monocytes	AGGTCCGTCGCTGATA
Monocytes	AGTCTTTTCTTATCTG
Monocytes	AGTGAGGTCTCTGAGA
Monocytes	ATAAGAGTCTGTCCGT
Monocytes	ATCATGGGTCTTGTCC
Monocytes	ATCCACCAGGAGCGTT
Monocytes	ATCCGAACACAGGCCT
Monocytes	ATCCGAACACATCCGG
Monocytes	ATCGAGTAGCTCCTTC
Monocytes	ATGTGTGAGGCGACAT
Monocytes	ATTCTACAGTGTCCCG
Monocytes	ATTGGACCAAACTGCT
Monocytes	ATTGGACGTGACTCAT
Monocytes	ATTGGACGTGGTAACG
Monocytes	ATTGGTGAGCGTAGTG
Monocytes	CAACTAGTCACCATAG
Monocytes	CAAGATCCACAAGCCC
Monocytes	CACACTCGTTGATTGC
Monocytes	CACAGGCAGGACATTA
Monocytes	CACAGTATCAGCCTAA
Monocytes	CACATTTGTTCGCGAC
Monocytes	CACCACTTCCGTTGCT
Monocytes	CACTCCACAATGGAAT
Monocytes	CAGCAGCCAGACAAGC
Monocytes	CAGCCGACAGACAGGT
Monocytes	CAGCCGACAGATCTGT
Monocytes	CAGGTGCGTATCGCAT
Monocytes	CATCAAGAGACAGAGA
Monocytes	CATCGGGCAGGTTTCA
Monocytes	CATGCCTAGCGATGAC
Monocytes	CATGCCTAGTACGACG
Monocytes	CCACCTAGTTAAAGAC
Monocytes	CCAGCGACAGATGGCA
Monocytes	CCATTCGTCGCATGAT
Monocytes	CCCAATCAGGCTCAGA
Monocytes	CCCAGTTTCTCGCTTG
Monocytes	CCGGGATGTCCGTGAC
Monocytes	CCGGTAGCATCAGTAC
Monocytes	CCGGTAGTCATCATTC
Monocytes	CCGGTAGTCATCGGAT
Monocytes	CCGTACTAGGAGTACC
Monocytes	CCGTGGAGTGTTGAGG
Monocytes	CCTAAAGTCAGAGCTT
Monocytes	CCTACACAGCAGCCTC
Monocytes	CCTACACTCCAAACAC
Monocytes	CGAGAAGCAGAAGCAC
Monocytes	CGATCGGCAGGTCTCG
Monocytes	CGCCAAGGTGCCTGGT
Monocytes	CGCCAAGGTTACCAGT
Monocytes	CGTCACTCAGACAGGT
Monocytes	CGTCACTGTGTCGCTG
Monocytes	CGTCCATCATGACGGA
Monocytes	CGTCTACTCATCTGCC
Monocytes	CGTGAGCAGGCATGGT
Monocytes	CGTGAGCCATTTCAGG
Monocytes	CGTGTCTTCGACCAGC
Monocytes	CTAAGACGTTGGGACA
Monocytes	CTAATGGAGGAGTTGC
Monocytes	CTAATGGCAATAGCAA
Monocytes	CTACATTAGTCAAGGC
Monocytes	CTCATTAAGACCTAGG
Monocytes	CTCGTACTCGTCTGAA
Monocytes	CTCGTCACAGTCGTGC
Monocytes	CTCTACGGTCGAGATG
Monocytes	CTGAAACGTTATCACG
Monocytes	CTGATCCGTTGTCTTT
Monocytes	CTGCGGACACCGCTAG
Monocytes	CTTAACTGTCCTCTTG
Monocytes	CTTAGGACACGAGGTA
Monocytes	CTTTGCGAGAGGTAGA
Monocytes	GAAATGACAAACTGTC
Monocytes	GAACGGACATGCTGGC
Monocytes	GACACGCCACGAAACG
Monocytes	GACGTGCTCTACTTAC
Monocytes	GACTAACAGGCCCGTT
Monocytes	GACTAACTCCTCAACC
Monocytes	GACTACAAGTGTCTCA
Monocytes	GACTGCGAGAATGTTG
Monocytes	GATCGATGTGAACCTT
Monocytes	GCAAACTGTCCAGTAT
Monocytes	GCACTCTGTTCCACTC
Monocytes	GCAGTTATCAATCTCT
Monocytes	GCATGTATCCGGCACA
Monocytes	GCATGTATCGGGAGTA
Monocytes	GCCAAATAGCTAACTC
Monocytes	GCGACCATCCAAGTAC
Monocytes	GCGCAACGTCCAAGTT
Monocytes	GCGCAACGTGATAAGT
Monocytes	GCGCAACTCCGTCATC
Monocytes	GCGCGATTCAACGCTA
Monocytes	GCGCGATTCTATGTGG
Monocytes	GCTCCTATCAGGCGAA
Monocytes	GCTGGGTTCGTTGACA
Monocytes	GCTTGAACAGCTGTGC
Monocytes	GGACAGAAGGCTATCT
Monocytes	GGACATTGTGGCTCCA
Monocytes	GGCAATTAGTTACCCA
Monocytes	GGCGACTTCAGCACAT
Monocytes	GGCGACTTCCGCGGTA
Monocytes	GGGACCTGTCGCGAAA
Monocytes	GGGACCTGTCTTCTCG
Monocytes	GGTGAAGGTTGAGTTC
Monocytes	GGTGCGTAGGTCATCT
Monocytes	GGTGCGTTCCTCTAGC
Monocytes	GTAACGTCATTTCACT
Monocytes	GTAACTGGTCTCCATC
Monocytes	GTAGTCATCGCTTGTC
Monocytes	GTCAAGTAGCATGGCA
Monocytes	GTCACAAGTAAGTTCC
Monocytes	GTCACGGTCGAGCCCA
Monocytes	GTCGTAATCCGCATCT
Monocytes	GTGCATAGTTGATTCG
Monocytes	GTGCTTCCAGCATGAG
Monocytes	GTGGGTCGTCAAAGAT
Monocytes	GTGTTAGAGTGGGTTG
Monocytes	GTGTTAGCATTTCACT
Monocytes	GTTAAGCGTGGTCTCG
Monocytes	GTTAAGCGTTAGTGGG
Monocytes	GTTACAGAGACACTAA
Monocytes	GTTCGGGGTTGTCTTT
Monocytes	TAAGCGTAGTGAACAT
Monocytes	TACAGTGAGGACAGAA
Monocytes	TACGGTACATAACCTG
Monocytes	TACTCATAGAGATGAG
Monocytes	TACTTGTTCTGGCGAC
Monocytes	TAGAGCTTCACCAGGC
Monocytes	TAGGCATCACTAAGTC
Monocytes	TATCAGGAGTGCCAGA
Monocytes	TATCAGGGTTCAGTAC
Monocytes	TATGCCCCACCGGAAA
Monocytes	TATGCCCTCGGTCTAA
Monocytes	TATTACCTCATGTCTT
Monocytes	TATTACCTCCATGCTC
Monocytes	TCAGGTATCGAACTGT
Monocytes	TCATTACAGAATCTCC
Monocytes	TCCCGATAGCAACGGT
Monocytes	TCGCGTTAGGAGTAGA
Monocytes	TCGCGTTCAGCTTAAC
Monocytes	TCTCTAAGTTATCGGT
Monocytes	TCTCTAATCCAAACTG
Monocytes	TGACGGCAGAGACTAT
Monocytes	TGACGGCTCACGATGT
Monocytes	TGCGCAGAGGCTATCT
Monocytes	TGCGCAGTCCAACCAA
Monocytes	TGCGCAGTCGAACGGA
Monocytes	TGCGGGTAGGCGCTCT
Monocytes	TGCTACCAGCAGCGTA
Monocytes	TGGGAAGGTCACTGGC
Monocytes	TGGTTAGCACATTCGA
Monocytes	TGTATTCGTGAGGGAG
Monocytes	TGTGGTAAGACTGTAA
[truncated: 1,675 more rows]
