# Supplementary material for: scQCEA: a framework for annotation and quality control report of single-cell RNA-sequencing data
Source: BMC Genomics. 2023 Jul 6;24:381. doi: 10.1186/s12864-023-09447-6 (PMC10327311; doi:10.1186/s12864-023-09447-6)
Supplement: Supplementary file 2 — Additional file 2: Supplementary file 2. To demonstrate the utility of scQCEA, we apply the workflow to the sixteen gene expression profiles of eight patients with metastatic melanoma, prepared from pre- and post-treatment experimental batches. You can find the QC interactive report at: https://github.com/isarnassiri/scQCEA/tree/Example-of-Application. Download and unzip the OGC_Interactive_QC_Report_P180121.zip file. You can open CLICK_ME.html file without using rStudio/R. [file 12864_2023_9447_MOESM2_ESM.zip › Inputs/10X-gex/481207_03/P180121-keep_481207_03_Celltype_assignment_toCells_PlusClusters.txt]

geneSet	cell	Freq	cluster
T-cells	AAACCTGAGGAGTTTA	1923	1
T-cells	AAACCTGAGTCCAGGA	1923	1
T-cells	AAACCTGCAAAGGCGT	1923	1
T-cells	AAACCTGCACCAGGTC	1923	1
T-cells	AAACCTGCATTGGTAC	1923	1
T-cells	AAACCTGGTCGGATCC	1923	1
T-cells	AAACCTGTCTGGTGTA	1923	1
T-cells	AAACGGGAGACTACAA	1923	1
T-cells	AAACGGGCAGCTGCAC	1923	1
T-cells	AAACGGGGTATGAAAC	1923	1
T-cells	AAACGGGTCGGATGGA	1923	1
T-cells	AAACGGGTCTATCCTA	1923	1
T-cells	AAAGATGAGATGTGTA	1923	1
T-cells	AAAGATGAGTTTGCGT	1923	1
T-cells	AAAGATGCAAGCGCTC	1923	1
T-cells	AAAGATGCAGGTTTCA	1923	1
T-cells	AAAGATGTCCATGCTC	1923	1
T-cells	AAAGCAAAGCAGACTG	1923	1
T-cells	AAAGCAAGTCACTGGC	1923	1
T-cells	AAAGCAATCTCCAACC	1923	1
T-cells	AAAGTAGAGTTTAGGA	1923	1
T-cells	AAAGTAGCATCACGAT	1923	1
T-cells	AAAGTAGGTGTAATGA	1923	1
T-cells	AAATGCCAGCCATCGC	1923	1
T-cells	AAATGCCAGGAATTAC	1923	1
T-cells	AAATGCCAGGCCCTCA	1923	1
T-cells	AAATGCCAGTGACATA	1923	1
T-cells	AAATGCCAGTTCGCGC	1923	1
T-cells	AAATGCCTCACCTTAT	1923	1
T-cells	AAATGCCTCTCGTTTA	1923	1
T-cells	AAATGCCTCTCTAGGA	1923	1
T-cells	AACACGTAGCTATGCT	1923	1
T-cells	AACACGTCAACCGCCA	1923	1
T-cells	AACACGTTCCTATGTT	1923	1
T-cells	AACCATGAGCCTCGTG	1923	1
T-cells	AACCATGAGCTAACTC	1923	1
T-cells	AACCATGCAACGATGG	1923	1
T-cells	AACCATGGTCCGCTGA	1923	1
T-cells	AACCGCGAGGGATGGG	1923	1
T-cells	AACCGCGCACGAAGCA	1923	1
T-cells	AACCGCGGTCTGCGGT	1923	1
T-cells	AACCGCGTCACGAAGG	1923	1
T-cells	AACGTTGAGCCTCGTG	1923	1
T-cells	AACGTTGCAGAGTGTG	1923	1
T-cells	AACGTTGTCTTCCTTC	1923	1
T-cells	AACTCAGAGACTAGAT	1923	1
T-cells	AACTCAGAGAGCCTAG	1923	1
T-cells	AACTCAGAGCCAACAG	1923	1
T-cells	AACTCAGAGCTTCGCG	1923	1
T-cells	AACTCAGCACCAGTTA	1923	1
T-cells	AACTCAGTCAACCAAC	1923	1
T-cells	AACTCAGTCGTAGGAG	1923	1
T-cells	AACTCCCAGGATGGTC	1923	1
T-cells	AACTCCCAGGTCGGAT	1923	1
T-cells	AACTCCCGTACGCTGC	1923	1
T-cells	AACTCCCTCACCGTAA	1923	1
T-cells	AACTCTTAGGCACATG	1923	1
T-cells	AACTCTTCAAGTCTGT	1923	1
T-cells	AACTCTTGTGTAAGTA	1923	1
T-cells	AACTCTTGTTTACTCT	1923	1
T-cells	AACTCTTTCAACGGGA	1923	1
T-cells	AACTCTTTCTAGAGTC	1923	1
T-cells	AACTGGTAGCGATCCC	1923	1
T-cells	AACTGGTCAAAGGTGC	1923	1
T-cells	AACTGGTCATATGGTC	1923	1
T-cells	AACTGGTCATCGATGT	1923	1
T-cells	AACTGGTCATTATCTC	1923	1
T-cells	AACTGGTTCTGTCAAG	1923	1
T-cells	AACTTTCAGTCCGGTC	1923	1
T-cells	AACTTTCAGTTAGCGG	1923	1
T-cells	AACTTTCGTAGAGCTG	1923	1
T-cells	AAGACCTAGAAGGTTT	1923	1
T-cells	AAGCCGCAGCCGATTT	1923	1
T-cells	AAGCCGCAGCTGCAAG	1923	1
T-cells	AAGCCGCCAGCTCGCA	1923	1
T-cells	AAGCCGCCAGGTCTCG	1923	1
T-cells	AAGCCGCGTCATGCCG	1923	1
T-cells	AAGCCGCTCCTTCAAT	1923	1
T-cells	AAGGAGCAGCACGCCT	1923	1
T-cells	AAGGAGCAGGCATGGT	1923	1
T-cells	AAGGAGCCAAGTCATC	1923	1
T-cells	AAGGAGCCACGAAGCA	1923	1
T-cells	AAGGAGCTCCCGACTT	1923	1
T-cells	AAGGCAGAGACTTGAA	1923	1
T-cells	AAGGCAGCAAAGAATC	1923	1
T-cells	AAGGCAGGTACAGTTC	1923	1
T-cells	AAGGCAGGTGAGGGAG	1923	1
T-cells	AAGGTTCAGAAACCTA	1923	1
T-cells	AAGGTTCAGGAATGGA	1923	1
T-cells	AAGGTTCCAACACCTA	1923	1
T-cells	AAGGTTCCACCAGATT	1923	1
T-cells	AAGGTTCCATGCCCGA	1923	1
T-cells	AAGGTTCGTGTATGGG	1923	1
T-cells	AAGGTTCGTTAGATGA	1923	1
T-cells	AAGGTTCTCACAACGT	1923	1
T-cells	AAGGTTCTCTGATTCT	1923	1
T-cells	AAGTCTGAGCAGGTCA	1923	1
T-cells	AAGTCTGAGGCTCATT	1923	1
T-cells	AAGTCTGTCAGCTTAG	1923	1
T-cells	AAGTCTGTCGGCTACG	1923	1
T-cells	AATCCAGCACGTAAGG	1923	1
T-cells	AATCCAGCAGCCACCA	1923	1
T-cells	AATCCAGGTAGCTAAA	1923	1
T-cells	AATCGGTAGCTAGTCT	1923	1
T-cells	AATCGGTCACAGGAGT	1923	1
T-cells	AATCGGTCAGTATAAG	1923	1
T-cells	ACACCAAAGCTAGCCC	1923	1
T-cells	ACACCAAAGTGAATTG	1923	1
T-cells	ACACCAAAGTGGAGTC	1923	1
T-cells	ACACCAAAGTTCGATC	1923	1
T-cells	ACACCCTAGACAAGCC	1923	1
T-cells	ACACCCTTCGTAGGAG	1923	1
T-cells	ACACCGGCAGCGTTCG	1923	1
T-cells	ACACCGGGTCGATTGT	1923	1
T-cells	ACACCGGTCAGTGTTG	1923	1
T-cells	ACACTGAGTATCAGTC	1923	1
T-cells	ACACTGATCTTTAGTC	1923	1
T-cells	ACAGCCGAGAATCTCC	1923	1
T-cells	ACAGCTAAGCGTGAGT	1923	1
T-cells	ACAGCTACACCATGTA	1923	1
T-cells	ACAGCTACATCCAACA	1923	1
T-cells	ACAGCTACATGACGGA	1923	1
T-cells	ACAGCTAGTCCGTCAG	1923	1
T-cells	ACAGCTAGTTAAGACA	1923	1
T-cells	ACATACGAGAATCTCC	1923	1
T-cells	ACATACGAGCTAACTC	1923	1
T-cells	ACATACGGTAGCAAAT	1923	1
T-cells	ACATACGGTCGACTAT	1923	1
T-cells	ACATACGGTCTTTCAT	1923	1
T-cells	ACATACGTCAAACAAG	1923	1
T-cells	ACATACGTCTACCTGC	1923	1
T-cells	ACATCAGAGATGGGTC	1923	1
T-cells	ACATCAGCACGGTAAG	1923	1
T-cells	ACATGGTCAAGTTGTC	1923	1
T-cells	ACATGGTCATTAACCG	1923	1
T-cells	ACCAGTATCAAAGACA	1923	1
T-cells	ACCCACTAGCTCCTCT	1923	1
T-cells	ACCCACTCACCAGCAC	1923	1
T-cells	ACCCACTTCCTTGACC	1923	1
T-cells	ACCCACTTCGGAGCAA	1923	1
T-cells	ACCGTAAAGCCATCGC	1923	1
T-cells	ACCGTAACAGCCTGTG	1923	1
T-cells	ACCGTAACAGCGAACA	1923	1
T-cells	ACCGTAATCTACGAGT	1923	1
T-cells	ACCTTTAAGAATCTCC	1923	1
T-cells	ACCTTTAGTTCAGGCC	1923	1
T-cells	ACGAGCCAGCGCTTAT	1923	1
T-cells	ACGAGCCGTAGCAAAT	1923	1
T-cells	ACGAGCCGTGTTTGGT	1923	1
T-cells	ACGAGCCTCTCGTATT	1923	1
T-cells	ACGAGGAAGAATGTTG	1923	1
T-cells	ACGAGGAAGGCGTACA	1923	1
T-cells	ACGAGGACAACTTGAC	1923	1
T-cells	ACGAGGACAGTCAGAG	1923	1
T-cells	ACGAGGAGTAATCACC	1923	1
T-cells	ACGATACCACATCCGG	1923	1
T-cells	ACGATACCAGGTGCCT	1923	1
T-cells	ACGATACGTATCAGTC	1923	1
T-cells	ACGATACTCCCGGATG	1923	1
T-cells	ACGATACTCTTACCTA	1923	1
T-cells	ACGATGTAGACATAAC	1923	1
T-cells	ACGATGTCACGCCAGT	1923	1
T-cells	ACGATGTCAGCGTCCA	1923	1
T-cells	ACGATGTGTACCCAAT	1923	1
T-cells	ACGCAGCCAGACAGGT	1923	1
T-cells	ACGCAGCCAGCTTAAC	1923	1
T-cells	ACGCAGCGTACAAGTA	1923	1
T-cells	ACGCCAGAGAGGACGG	1923	1
T-cells	ACGCCAGAGGCTAGGT	1923	1
T-cells	ACGCCAGCACGAAACG	1923	1
T-cells	ACGCCAGCAGTCCTTC	1923	1
T-cells	ACGCCGAAGAGACGAA	1923	1
T-cells	ACGCCGAGTGCCTGGT	1923	1
T-cells	ACGCCGATCGGCCGAT	1923	1
T-cells	ACGGAGAAGATCGGGT	1923	1
T-cells	ACGGAGAAGCCCGAAA	1923	1
T-cells	ACGGAGACAAGTACCT	1923	1
T-cells	ACGGAGACAGACAGGT	1923	1
T-cells	ACGGAGACAGGAACGT	1923	1
T-cells	ACGGAGATCGCATGAT	1923	1
T-cells	ACGGAGATCTCGTTTA	1923	1
T-cells	ACGGCCAAGCGATAGC	1923	1
T-cells	ACGGCCAAGTCAATAG	1923	1
T-cells	ACGGCCACAAATACAG	1923	1
T-cells	ACGGCCAGTCGCCATG	1923	1
T-cells	ACGGCCATCGCTTAGA	1923	1
T-cells	ACGGGCTAGCAGCCTC	1923	1
T-cells	ACGGGCTCATGAGCGA	1923	1
T-cells	ACGGGCTGTCGCGTGT	1923	1
T-cells	ACGGGCTTCGATCCCT	1923	1
T-cells	ACGGGCTTCGTTGCCT	1923	1
T-cells	ACGGGCTTCTCGTATT	1923	1
T-cells	ACGGGTCAGTCCAGGA	1923	1
T-cells	ACGGGTCTCTGGTGTA	1923	1
T-cells	ACGTCAAAGGCGCTCT	1923	1
T-cells	ACTATCTCAATGAAAC	1923	1
T-cells	ACTATCTCACGCGAAA	1923	1
T-cells	ACTATCTCAGCTATTG	1923	1
T-cells	ACTATCTCATAGTAAG	1923	1
T-cells	ACTATCTGTAAAGGAG	1923	1
T-cells	ACTATCTTCATGCATG	1923	1
T-cells	ACTATCTTCGCGATCG	1923	1
T-cells	ACTGAACAGATCGGGT	1923	1
T-cells	ACTGAACAGGCCCTTG	1923	1
T-cells	ACTGAACAGGGAAACA	1923	1
T-cells	ACTGAACAGGGAACGG	1923	1
T-cells	ACTGAACCAATGGAGC	1923	1
T-cells	ACTGAACTCTAACTGG	1923	1
T-cells	ACTGAACTCTGTGCAA	1923	1
T-cells	ACTGAGTAGACAATAC	1923	1
T-cells	ACTGAGTAGTGTTAGA	1923	1
T-cells	ACTGAGTCAACTGCTA	1923	1
T-cells	ACTGAGTGTACCGCTG	1923	1
T-cells	ACTGAGTGTGCAGACA	1923	1
T-cells	ACTGAGTTCGGTTAAC	1923	1
T-cells	ACTGATGAGCCTTGAT	1923	1
T-cells	ACTGATGCAATGGACG	1923	1
T-cells	ACTGATGGTTGAGTTC	1923	1
T-cells	ACTGATGTCCGTTGCT	1923	1
T-cells	ACTGATGTCGCAGGCT	1923	1
T-cells	ACTGATGTCGGCTTGG	1923	1
T-cells	ACTGCTCAGAGCCCAA	1923	1
T-cells	ACTGCTCAGATAGCAT	1923	1
T-cells	ACTGCTCGTGAGGGAG	1923	1
T-cells	ACTGTCCAGATACACA	1923	1
T-cells	ACTGTCCCAAACTGTC	1923	1
T-cells	ACTGTCCCAGTGACAG	1923	1
T-cells	ACTGTCCTCTGAGTGT	1923	1
T-cells	ACTTACTCATTCTTAC	1923	1
T-cells	ACTTGTTAGCACGCCT	1923	1
T-cells	ACTTGTTGTACAGACG	1923	1
T-cells	ACTTTCAGTCACAAGG	1923	1
T-cells	ACTTTCATCTCGATGA	1923	1
T-cells	AGAATAGAGCCCAACC	1923	1
T-cells	AGAATAGAGCGATAGC	1923	1
T-cells	AGAATAGTCTTTACAC	1923	1
T-cells	AGACGTTGTACCCAAT	1923	1
T-cells	AGACGTTGTTATCGGT	1923	1
T-cells	AGACGTTTCACATGCA	1923	1
T-cells	AGAGCGAAGCGGATCA	1923	1
T-cells	AGAGCGAAGTACGACG	1923	1
T-cells	AGAGCGATCGGTCCGA	1923	1
T-cells	AGAGCTTAGGTAGCTG	1923	1
T-cells	AGAGCTTAGTTACGGG	1923	1
T-cells	AGAGCTTCACACTGCG	1923	1
T-cells	AGAGCTTCAGGTTTCA	1923	1
T-cells	AGAGCTTCAGTTAACC	1923	1
T-cells	AGAGTGGAGTGTTAGA	1923	1
T-cells	AGAGTGGCACATCCAA	1923	1
T-cells	AGAGTGGCACGGTTTA	1923	1
T-cells	AGAGTGGCATAGAAAC	1923	1
T-cells	AGAGTGGGTATATGAG	1923	1
T-cells	AGAGTGGGTCGGCACT	1923	1
T-cells	AGAGTGGGTCTTCGTC	1923	1
T-cells	AGAGTGGGTGACTCAT	1923	1
T-cells	AGATCTGGTATTAGCC	1923	1
T-cells	AGATTGCAGGCACATG	1923	1
T-cells	AGATTGCCAATGAATG	1923	1
T-cells	AGATTGCCATTGCGGC	1923	1
T-cells	AGCAGCCAGATGCCAG	1923	1
T-cells	AGCAGCCAGATTACCC	1923	1
T-cells	AGCAGCCAGCGTCTAT	1923	1
T-cells	AGCAGCCGTGCCTTGG	1923	1
T-cells	AGCAGCCGTGTTGGGA	1923	1
T-cells	AGCATACAGCGCCTCA	1923	1
T-cells	AGCATACAGGCTAGAC	1923	1
T-cells	AGCATACAGGTAGCCA	1923	1
T-cells	AGCATACCAATCCGAT	1923	1
T-cells	AGCATACCACCGAATT	1923	1
T-cells	AGCATACCAGCAGTTT	1923	1
T-cells	AGCATACGTAACGACG	1923	1
T-cells	AGCATACGTCTTGTCC	1923	1
T-cells	AGCATACTCTCTGCTG	1923	1
T-cells	AGCCTAACACAGACTT	1923	1
T-cells	AGCCTAACAGCTCGAC	1923	1
T-cells	AGCCTAACATCAGTAC	1923	1
T-cells	AGCCTAAGTTCAGTAC	1923	1
T-cells	AGCGGTCCAGTTCCCT	1923	1
T-cells	AGCGGTCGTAGAAAGG	1923	1
T-cells	AGCGGTCGTGAAAGAG	1923	1
T-cells	AGCGGTCTCCTAGTGA	1923	1
T-cells	AGCGTATGTCTCCATC	1923	1
T-cells	AGCGTATGTTCCCTTG	1923	1
T-cells	AGCGTATTCTGATACG	1923	1
T-cells	AGCGTATTCTGCGGCA	1923	1
T-cells	AGCTCCTCACCAGGTC	1923	1
T-cells	AGCTCCTGTGAGTATA	1923	1
T-cells	AGCTCCTTCCTGCCAT	1923	1
T-cells	AGCTCCTTCTCTGAGA	1923	1
T-cells	AGCTCCTTCTGTTGAG	1923	1
T-cells	AGCTCTCCACATCCAA	1923	1
T-cells	AGCTCTCGTCTCACCT	1923	1
T-cells	AGCTCTCTCCTTTCTC	1923	1
T-cells	AGCTTGACAGCCACCA	1923	1
T-cells	AGCTTGACATCTCGCT	1923	1
T-cells	AGCTTGAGTACTTAGC	1923	1
T-cells	AGGCCACCAATCCAAC	1923	1
T-cells	AGGCCACGTGATGTGG	1923	1
T-cells	AGGCCACGTGGACGAT	1923	1
T-cells	AGGCCACGTGTGGCTC	1923	1
T-cells	AGGCCACTCGTCGTTC	1923	1
T-cells	AGGCCACTCTATGTGG	1923	1
T-cells	AGGGAGTGTCAAGCGA	1923	1
T-cells	AGGGAGTGTCCGTGAC	1923	1
T-cells	AGGGAGTTCAGCCTAA	1923	1
T-cells	AGGGATGGTAAAGTCA	1923	1
T-cells	AGGGATGGTCACACGC	1923	1
T-cells	AGGGTGAAGGCCCTCA	1923	1
T-cells	AGGGTGACATCCGGGT	1923	1
T-cells	AGGGTGAGTCTAGCCG	1923	1
T-cells	AGGGTGAGTTCCACTC	1923	1
T-cells	AGGTCATCATGTCTCC	1923	1
T-cells	AGGTCATGTCAATGTC	1923	1
T-cells	AGGTCATGTTTGGGCC	1923	1
T-cells	AGGTCCGAGCAACGGT	1923	1
T-cells	AGGTCCGTCATTGCCC	1923	1
T-cells	AGTAGTCGTACTCAAC	1923	1
T-cells	AGTCTTTAGGGTATCG	1923	1
T-cells	AGTCTTTCAAGTTCTG	1923	1
T-cells	AGTGAGGAGCTACCTA	1923	1
T-cells	AGTGAGGAGTGGGCTA	1923	1
T-cells	AGTGAGGGTGTTGAGG	1923	1
T-cells	AGTGAGGTCGCAGGCT	1923	1
T-cells	AGTGAGGTCTCACATT	1923	1
T-cells	AGTGAGGTCTGAGTGT	1923	1
T-cells	AGTGGGAAGAGCCTAG	1923	1
T-cells	AGTGGGAAGATCACGG	1923	1
T-cells	AGTGGGACAAACTGCT	1923	1
T-cells	AGTGGGACAGGACCCT	1923	1
T-cells	AGTGGGACAGTATGCT	1923	1
T-cells	AGTGGGAGTGCTAGCC	1923	1
T-cells	AGTGGGAGTTGAACTC	1923	1
T-cells	AGTGTCAAGAATGTGT	1923	1
T-cells	AGTGTCAAGCCCAGCT	1923	1
T-cells	AGTGTCAAGCCTATGT	1923	1
T-cells	AGTGTCATCTGGAGCC	1923	1
T-cells	AGTTGGTCAATAGCAA	1923	1
T-cells	AGTTGGTCACGAAATA	1923	1
T-cells	AGTTGGTGTGAAATCA	1923	1
T-cells	AGTTGGTGTTATGCGT	1923	1
T-cells	ATAACGCAGACAAGCC	1923	1
T-cells	ATAACGCGTGGCGAAT	1923	1
T-cells	ATAACGCGTTAAGGGC	1923	1
T-cells	ATAACGCGTTAGTGGG	1923	1
T-cells	ATAACGCTCATGTCTT	1923	1
T-cells	ATAGACCAGCTGTCTA	1923	1
T-cells	ATAGACCCATTGGCGC	1923	1
T-cells	ATAGACCTCCTGCCAT	1923	1
T-cells	ATCACGAAGAGCTTCT	1923	1
T-cells	ATCACGAAGGTTACCT	1923	1
T-cells	ATCACGACAAGGCTCC	1923	1
T-cells	ATCACGACACCGATAT	1923	1
T-cells	ATCACGATCGTCTGCT	1923	1
T-cells	ATCACGATCTCAAGTG	1923	1
T-cells	ATCACGATCTCCAACC	1923	1
T-cells	ATCATCTAGCTCTCGG	1923	1
T-cells	ATCATCTGTTCTGGTA	1923	1
T-cells	ATCATCTTCTAAGCCA	1923	1
T-cells	ATCATGGCAAGCGAGT	1923	1
T-cells	ATCATGGCAGCTGTTA	1923	1
T-cells	ATCATGGCATGATCCA	1923	1
T-cells	ATCATGGCATTGAGCT	1923	1
T-cells	ATCATGGGTTCTGGTA	1923	1
T-cells	ATCATGGTCACATGCA	1923	1
T-cells	ATCATGGTCCGTAGTA	1923	1
T-cells	ATCATGGTCTGTCTCG	1923	1
T-cells	ATCCACCCAAAGCAAT	1923	1
T-cells	ATCCACCGTCCATCCT	1923	1
T-cells	ATCCACCGTCTCGTTC	1923	1
T-cells	ATCCACCTCCAAGCCG	1923	1
T-cells	ATCCACCTCTCCTATA	1923	1
T-cells	ATCCGAAAGCATGGCA	1923	1
T-cells	ATCCGAAAGGTGATTA	1923	1
T-cells	ATCCGAACACCCAGTG	1923	1
T-cells	ATCCGAAGTCACTTCC	1923	1
T-cells	ATCCGAAGTCTAACGT	1923	1
T-cells	ATCGAGTCAAGAGTCG	1923	1
T-cells	ATCGAGTGTACACCGC	1923	1
T-cells	ATCGAGTGTTCGCTAA	1923	1
T-cells	ATCGAGTTCCGGGTGT	1923	1
T-cells	ATCTACTAGTGACATA	1923	1
T-cells	ATCTACTGTAGCCTAT	1923	1
T-cells	ATCTGCCCACGGTTTA	1923	1
T-cells	ATCTGCCGTACCCAAT	1923	1
T-cells	ATCTGCCGTTCCACTC	1923	1
T-cells	ATCTGCCTCTAACTGG	1923	1
T-cells	ATCTGCCTCTCCAGGG	1923	1
T-cells	ATGAGGGAGCTGTCTA	1923	1
T-cells	ATGAGGGCAGACGTAG	1923	1
T-cells	ATGAGGGGTCTAGTCA	1923	1
T-cells	ATGCGATAGGTGGGTT	1923	1
T-cells	ATGCGATAGTCGCCGT	1923	1
T-cells	ATGCGATGTAACGTTC	1923	1
T-cells	ATGCGATGTGTAAGTA	1923	1
T-cells	ATGCGATTCAGTTTGG	1923	1
T-cells	ATGGGAGAGATCCTGT	1923	1
T-cells	ATGGGAGAGCCACGTC	1923	1
T-cells	ATGGGAGGTGGTACAG	1923	1
T-cells	ATGGGAGTCAGAGACG	1923	1
T-cells	ATGTGTGAGCGTTTAC	1923	1
T-cells	ATGTGTGGTAGAAGGA	1923	1
T-cells	ATGTGTGGTCTACCTC	1923	1
T-cells	ATTACTCAGACAATAC	1923	1
T-cells	ATTACTCCAGCCAGAA	1923	1
T-cells	ATTACTCCAGCTGGCT	1923	1
T-cells	ATTACTCTCTAAGCCA	1923	1
T-cells	ATTATCCAGTGTCCCG	1923	1
T-cells	ATTATCCCACCACCAG	1923	1
T-cells	ATTATCCCAGGGTTAG	1923	1
T-cells	ATTATCCTCGACAGCC	1923	1
T-cells	ATTCTACAGTTAGCGG	1923	1
T-cells	ATTCTACCAATGGAGC	1923	1
T-cells	ATTCTACCACATGGGA	1923	1
T-cells	ATTCTACTCGTGACAT	1923	1
T-cells	ATTCTACTCTCCTATA	1923	1
T-cells	ATTGGACAGACGACGT	1923	1
T-cells	ATTGGACAGACTTTCG	1923	1
T-cells	ATTGGACAGGCAGGTT	1923	1
T-cells	ATTGGACCATACTCTT	1923	1
T-cells	ATTGGACGTATAGGGC	1923	1
T-cells	ATTGGTGCATAGTAAG	1923	1
T-cells	ATTGGTGTCGCACTCT	1923	1
T-cells	ATTGGTGTCTGCTGTC	1923	1
T-cells	ATTTCTGAGAGTACCG	1923	1
T-cells	ATTTCTGAGGAGCGAG	1923	1
T-cells	ATTTCTGAGGCTATCT	1923	1
T-cells	ATTTCTGAGTTAAGTG	1923	1
T-cells	ATTTCTGCAAGCGCTC	1923	1
T-cells	ATTTCTGGTACATCCA	1923	1
T-cells	CAACCAAAGTGACATA	1923	1
T-cells	CAACCAATCGCTTGTC	1923	1
T-cells	CAACCTCAGTACGACG	1923	1
T-cells	CAACCTCCACGCATCG	1923	1
T-cells	CAACCTCCAGACGCTC	1923	1
T-cells	CAACCTCGTCTTCAAG	1923	1
T-cells	CAACTAGAGGCCCTTG	1923	1
T-cells	CAACTAGCAAAGTGCG	1923	1
T-cells	CAACTAGCAAGCCGCT	1923	1
T-cells	CAACTAGGTGCTTCTC	1923	1
T-cells	CAACTAGTCATCGGAT	1923	1
T-cells	CAAGAAAAGCAGCGTA	1923	1
T-cells	CAAGAAACAAACGTGG	1923	1
T-cells	CAAGAAATCCCTTGCA	1923	1
T-cells	CAAGATCCACCACGTG	1923	1
T-cells	CAAGATCCATTGGGCC	1923	1
T-cells	CAAGATCGTACCGTTA	1923	1
T-cells	CAAGATCGTTCCGTCT	1923	1
T-cells	CAAGATCTCCGCGTTT	1923	1
T-cells	CAAGGCCAGGCATTGG	1923	1
T-cells	CAAGGCCCAAAGAATC	1923	1
T-cells	CAAGTTGAGATGTTAG	1923	1
T-cells	CAAGTTGCAATAGCAA	1923	1
T-cells	CAAGTTGCAGACGTAG	1923	1
T-cells	CAAGTTGTCCTAGGGC	1923	1
T-cells	CAAGTTGTCTAAGCCA	1923	1
T-cells	CAAGTTGTCTGGAGCC	1923	1
T-cells	CACAAACAGCGGATCA	1923	1
T-cells	CACAAACCAGGAACGT	1923	1
T-cells	CACAAACCAGTAAGAT	1923	1
T-cells	CACAAACCATGCAACT	1923	1
T-cells	CACAAACGTACATGTC	1923	1
T-cells	CACACAAAGCCTTGAT	1923	1
T-cells	CACACAACATACGCTA	1923	1
T-cells	CACACAAGTAGAAGGA	1923	1
T-cells	CACACAATCACAACGT	1923	1
T-cells	CACACAATCTTTAGTC	1923	1
T-cells	CACACCTAGACATAAC	1923	1
T-cells	CACACCTAGCGTAATA	1923	1
T-cells	CACACCTCACTCTGTC	1923	1
T-cells	CACACCTGTTAGGGTG	1923	1
T-cells	CACACTCCAACCGCCA	1923	1
T-cells	CACACTCTCCGCATAA	1923	1
T-cells	CACAGGCAGTTGAGTA	1923	1
T-cells	CACAGGCGTCATCCCT	1923	1
T-cells	CACAGGCGTTATTCTC	1923	1
T-cells	CACAGGCTCGATCCCT	1923	1
T-cells	CACAGTAAGCACCGCT	1923	1
T-cells	CACAGTAGTCAACTGT	1923	1
T-cells	CACAGTAGTGCAGTAG	1923	1
T-cells	CACAGTAGTGTAACGG	1923	1
T-cells	CACATTTAGACTACAA	1923	1
T-cells	CACATTTAGATCTGCT	1923	1
T-cells	CACATTTTCACCGGGT	1923	1
T-cells	CACATTTTCTCACATT	1923	1
T-cells	CACATTTTCTTTAGTC	1923	1
T-cells	CACCACTAGACTTGAA	1923	1
T-cells	CACCACTAGAGTAATC	1923	1
T-cells	CACCACTCAAATTGCC	1923	1
T-cells	CACCACTTCGCTAGCG	1923	1
T-cells	CACCAGGAGAGCCCAA	1923	1
T-cells	CACCAGGCACCCAGTG	1923	1
T-cells	CACCAGGGTACAGACG	1923	1
T-cells	CACCAGGTCAGCTCTC	1923	1
T-cells	CACCAGGTCATGTGGT	1923	1
T-cells	CACCTTGAGAGAGCTC	1923	1
T-cells	CACCTTGGTCCGTTAA	1923	1
T-cells	CACTCCAAGAGTACCG	1923	1
T-cells	CACTCCAAGGTGATTA	1923	1
T-cells	CACTCCACACAACTGT	1923	1
T-cells	CACTCCACAGGCAGTA	1923	1
T-cells	CACTCCATCATGTCCC	1923	1
T-cells	CAGAATCAGTCGCCGT	1923	1
T-cells	CAGAATCCACGAGGTA	1923	1
T-cells	CAGAATCGTAGCGTGA	1923	1
T-cells	CAGAATCGTCATATCG	1923	1
T-cells	CAGAATCGTTTGACAC	1923	1
T-cells	CAGAATCTCAGTTGAC	1923	1
T-cells	CAGAGAGCATTAACCG	1923	1
T-cells	CAGAGAGTCCGCGGTA	1923	1
T-cells	CAGAGAGTCGTTGACA	1923	1
T-cells	CAGAGAGTCTGTGCAA	1923	1
T-cells	CAGATCAAGCCACGCT	1923	1
T-cells	CAGATCAAGGCCCTCA	1923	1
T-cells	CAGATCACAGGGAGAG	1923	1
T-cells	CAGATCACATGGTTGT	1923	1
T-cells	CAGATCAGTCCAGTTA	1923	1
T-cells	CAGCAGCAGTGGAGAA	1923	1
T-cells	CAGCAGCGTCATACTG	1923	1
T-cells	CAGCAGCTCCCAAGAT	1923	1
T-cells	CAGCATAAGACACGAC	1923	1
T-cells	CAGCATAAGATAGCAT	1923	1
T-cells	CAGCATACACGGCGTT	1923	1
T-cells	CAGCATACAGGAATCG	1923	1
T-cells	CAGCATATCCAGGGCT	1923	1
T-cells	CAGCCGAAGTACGACG	1923	1
T-cells	CAGCCGACATGTAGTC	1923	1
T-cells	CAGCCGAGTCATCCCT	1923	1
T-cells	CAGCGACAGCCAGTAG	1923	1
T-cells	CAGCGACCAAGGTTTC	1923	1
T-cells	CAGCGACCATCCCACT	1923	1
T-cells	CAGCGACGTATAGTAG	1923	1
T-cells	CAGCGACTCCAAACAC	1923	1
T-cells	CAGCGACTCCCACTTG	1923	1
T-cells	CAGCTAAAGACCTAGG	1923	1
T-cells	CAGCTAAGTAAGTGTA	1923	1
T-cells	CAGCTGGAGGTCATCT	1923	1
T-cells	CAGCTGGCACTTCGAA	1923	1
T-cells	CAGCTGGCAGTCACTA	1923	1
T-cells	CAGCTGGTCAAGCCTA	1923	1
T-cells	CAGGTGCAGCTCCTCT	1923	1
T-cells	CAGGTGCAGGAATCGC	1923	1
T-cells	CAGGTGCTCCAGAGGA	1923	1
T-cells	CAGTAACAGAAAGTGG	1923	1
T-cells	CAGTAACGTTTGTTGG	1923	1
T-cells	CAGTCCTCAAGACGTG	1923	1
T-cells	CAGTCCTCAGTTCATG	1923	1
T-cells	CAGTCCTTCTCTTATG	1923	1
T-cells	CAGTCCTTCTTCCTTC	1923	1
T-cells	CATATGGAGAATTGTG	1923	1
T-cells	CATATGGCATGACATC	1923	1
T-cells	CATATGGTCGACAGCC	1923	1
T-cells	CATATTCAGAGCTGCA	1923	1
T-cells	CATATTCCAGGTTTCA	1923	1
T-cells	CATATTCGTGCCTGCA	1923	1
T-cells	CATATTCTCCAGATCA	1923	1
T-cells	CATATTCTCGCTTGTC	1923	1
T-cells	CATATTCTCGGCGCAT	1923	1
T-cells	CATCAAGAGCACCGTC	1923	1
T-cells	CATCAAGCATTCGACA	1923	1
T-cells	CATCAAGGTCTGCGGT	1923	1
T-cells	CATCAGAAGTAGCGGT	1923	1
T-cells	CATCAGACACCTCGTT	1923	1
T-cells	CATCAGAGTCTGCCAG	1923	1
T-cells	CATCAGATCTTATCTG	1923	1
T-cells	CATCCACAGGTGATTA	1923	1
T-cells	CATCCACTCATAACCG	1923	1
T-cells	CATCCACTCGTACGGC	1923	1
T-cells	CATCGAAAGAAAGTGG	1923	1
T-cells	CATCGAAAGAAGCCCA	1923	1
T-cells	CATCGAAAGAAGGGTA	1923	1
T-cells	CATCGAAAGAGACTTA	1923	1
T-cells	CATCGAAAGATAGGAG	1923	1
T-cells	CATCGAAAGATCGATA	1923	1
T-cells	CATCGAAAGGACGAAA	1923	1
T-cells	CATCGAAAGGGATCTG	1923	1
T-cells	CATCGAATCAACTCTT	1923	1
T-cells	CATCGAATCAGCAACT	1923	1
T-cells	CATCGGGAGATATACG	1923	1
T-cells	CATCGGGAGGCTAGCA	1923	1
T-cells	CATCGGGCATATACGC	1923	1
T-cells	CATCGGGGTGAGGCTA	1923	1
T-cells	CATCGGGGTTTACTCT	1923	1
T-cells	CATCGGGTCAGAAATG	1923	1
T-cells	CATCGGGTCATCATTC	1923	1
T-cells	CATCGGGTCCTGCCAT	1923	1
T-cells	CATGACAAGCGGCTTC	1923	1
T-cells	CATGACATCCATTCTA	1923	1
T-cells	CATGACATCTACTCAT	1923	1
T-cells	CATGGCGCAGACAAGC	1923	1
T-cells	CATGGCGGTAAGTGGC	1923	1
T-cells	CATGGCGGTCTCATCC	1923	1
T-cells	CATTATCAGTGGAGTC	1923	1
T-cells	CATTATCCACGGTGTC	1923	1
T-cells	CATTATCGTGCAGGTA	1923	1
T-cells	CATTATCGTTGTTTGG	1923	1
T-cells	CATTATCTCAGTTAGC	1923	1
T-cells	CATTCGCAGGTCGGAT	1923	1
T-cells	CATTCGCGTGCCTGCA	1923	1
T-cells	CATTCGCTCACTTACT	1923	1
T-cells	CCAATCCAGAAGGGTA	1923	1
T-cells	CCAATCCAGTAGCCGA	1923	1
T-cells	CCAATCCCAAACGTGG	1923	1
T-cells	CCAATCCCAAGCCGCT	1923	1
T-cells	CCAATCCCACCAGTTA	1923	1
T-cells	CCAATCCCACGCCAGT	1923	1
T-cells	CCAATCCCATTACCTT	1923	1
T-cells	CCAATCCGTAAGTTCC	1923	1
T-cells	CCAATCCGTACATGTC	1923	1
T-cells	CCAATCCGTATATGAG	1923	1
T-cells	CCAATCCGTCTCTTAT	1923	1
T-cells	CCAATCCGTGCGAAAC	1923	1
T-cells	CCAATCCTCATATCGG	1923	1
T-cells	CCACCTACACCTCGTT	1923	1
T-cells	CCACCTAGTTGATTCG	1923	1
T-cells	CCACCTAGTTTAGGAA	1923	1
T-cells	CCACCTATCCAGAGGA	1923	1
T-cells	CCACCTATCGATAGAA	1923	1
T-cells	CCACCTATCGATCCCT	1923	1
T-cells	CCACCTATCTACCAGA	1923	1
T-cells	CCACGGAAGTCAAGCG	1923	1
T-cells	CCACTACAGACGCACA	1923	1
T-cells	CCACTACAGAGCTTCT	1923	1
T-cells	CCACTACAGCACCGCT	1923	1
T-cells	CCACTACGTACGAAAT	1923	1
T-cells	CCACTACGTGAAATCA	1923	1
T-cells	CCACTACTCAAACCGT	1923	1
T-cells	CCACTACTCCCATTTA	1923	1
T-cells	CCACTACTCCGCGGTA	1923	1
T-cells	CCACTACTCTACCAGA	1923	1
T-cells	CCACTACTCTGTCTCG	1923	1
T-cells	CCAGCGAAGACACTAA	1923	1
T-cells	CCAGCGAAGGCGATAC	1923	1
T-cells	CCAGCGACAGGGAGAG	1923	1
T-cells	CCAGCGAGTACAGTTC	1923	1
T-cells	CCAGCGAGTGGCAAAC	1923	1
T-cells	CCAGCGAGTTATCCGA	1923	1
T-cells	CCAGCGATCCCTCTTT	1923	1
T-cells	CCAGCGATCGTTACAG	1923	1
T-cells	CCATGTCAGATACACA	1923	1
T-cells	CCATGTCAGCCAACAG	1923	1
T-cells	CCATGTCCAACCGCCA	1923	1
T-cells	CCATGTCCAGCCTTGG	1923	1
T-cells	CCATGTCTCGAGCCCA	1923	1
T-cells	CCATTCGCAATTGCTG	1923	1
T-cells	CCATTCGCACAAGCCC	1923	1
T-cells	CCCAATCCACGCTTTC	1923	1
T-cells	CCCAATCGTACTTAGC	1923	1
T-cells	CCCAGTTCAGCCTTTC	1923	1
T-cells	CCCAGTTCATCGTCGG	1923	1
T-cells	CCCAGTTGTCCGTGAC	1923	1
T-cells	CCCTCCTCAACACCTA	1923	1
T-cells	CCCTCCTCACAGGTTT	1923	1
T-cells	CCCTCCTGTCACACGC	1923	1
T-cells	CCGGGATCAGCTGTTA	1923	1
T-cells	CCGGGATGTCCGACGT	1923	1
T-cells	CCGGGATGTCTTTCAT	1923	1
T-cells	CCGGTAGCAGCGAACA	1923	1
T-cells	CCGGTAGGTCATATGC	1923	1
T-cells	CCGGTAGTCAGTTAGC	1923	1
T-cells	CCGGTAGTCCCTGACT	1923	1
T-cells	CCGTACTAGAGACTAT	1923	1
T-cells	CCGTACTCACTCTGTC	1923	1
T-cells	CCGTACTGTATATGGA	1923	1
T-cells	CCGTACTGTTATCCGA	1923	1
T-cells	CCGTACTTCAGATAAG	1923	1
T-cells	CCGTGGAAGAGACTAT	1923	1
T-cells	CCGTGGAAGGGATCTG	1923	1
T-cells	CCGTGGAGTACTCAAC	1923	1
T-cells	CCGTGGAGTCGAAAGC	1923	1
T-cells	CCGTGGAGTGAAGGCT	1923	1
T-cells	CCGTGGATCACTTATC	1923	1
T-cells	CCGTGGATCGACGGAA	1923	1
T-cells	CCGTTCAAGACCGGAT	1923	1
T-cells	CCGTTCACATGCCACG	1923	1
T-cells	CCGTTCAGTCCAACTA	1923	1
T-cells	CCGTTCATCACGAAGG	1923	1
T-cells	CCGTTCATCTGCTGTC	1923	1
T-cells	CCTAAAGAGAATTCCC	1923	1
T-cells	CCTAAAGAGGAGCGAG	1923	1
T-cells	CCTAAAGAGGGCTTGA	1923	1
T-cells	CCTAAAGCAGCTGTTA	1923	1
T-cells	CCTACACAGTATCGAA	1923	1
T-cells	CCTACACCAGTCGATT	1923	1
T-cells	CCTACACGTAAGTGGC	1923	1
T-cells	CCTACACTCCCAACGG	1923	1
T-cells	CCTACCAAGAGCTATA	1923	1
T-cells	CCTACCAAGATATGGT	1923	1
T-cells	CCTACCAAGTACGACG	1923	1
T-cells	CCTAGCTAGAAACGAG	1923	1
T-cells	CCTAGCTAGCCGTCGT	1923	1
T-cells	CCTAGCTGTACCGTTA	1923	1
T-cells	CCTAGCTGTCGCGGTT	1923	1
T-cells	CCTAGCTTCACATACG	1923	1
T-cells	CCTAGCTTCATTATCC	1923	1
T-cells	CCTAGCTTCGCCTGAG	1923	1
T-cells	CCTAGCTTCGGCGGTT	1923	1
T-cells	CCTATTAGTCTGATCA	1923	1
T-cells	CCTATTAGTGCAACTT	1923	1
T-cells	CCTCAGTCAGCAGTTT	1923	1
T-cells	CCTCAGTCAGTATCTG	1923	1
T-cells	CCTCTGAAGCTAAACA	1923	1
T-cells	CCTCTGACAAACCCAT	1923	1
T-cells	CCTCTGAGTGTCCTCT	1923	1
T-cells	CCTCTGATCTCACATT	1923	1
T-cells	CCTCTGATCTTGACGA	1923	1
T-cells	CCTTACGAGCTTTGGT	1923	1
T-cells	CCTTACGCATCGGGTC	1923	1
T-cells	CCTTACGGTACTTGAC	1923	1
T-cells	CCTTACGGTGGCAAAC	1923	1
T-cells	CCTTCCCAGCTCCCAG	1923	1
T-cells	CCTTCCCCACATAACC	1923	1
T-cells	CCTTCGAAGTATCGAA	1923	1
T-cells	CCTTTCTAGTAGCGGT	1923	1
T-cells	CCTTTCTTCACGGTTA	1923	1
T-cells	CCTTTCTTCAGAAATG	1923	1
T-cells	CGAACATAGAAGGTTT	1923	1
T-cells	CGAACATAGTCAATAG	1923	1
T-cells	CGAACATCAGCTCCGA	1923	1
T-cells	CGAACATGTAGCGTAG	1923	1
T-cells	CGAACATTCCAGTAGT	1923	1
T-cells	CGAACATTCGATAGAA	1923	1
T-cells	CGAATGTAGCTCTCGG	1923	1
T-cells	CGAATGTAGGGCTTGA	1923	1
T-cells	CGAATGTAGTATGACA	1923	1
T-cells	CGAATGTTCATTGCGA	1923	1
T-cells	CGAATGTTCCAAACAC	1923	1
T-cells	CGACCTTAGTGCGATG	1923	1
T-cells	CGACCTTCAATAAGCA	1923	1
T-cells	CGACCTTTCTGCTGCT	1923	1
T-cells	CGACTTCAGGGCTTGA	1923	1
T-cells	CGACTTCCAATCAGAA	1923	1
T-cells	CGACTTCTCTGTTTGT	1923	1
T-cells	CGAGAAGCACTTCTGC	1923	1
T-cells	CGAGAAGGTAGGCTGA	1923	1
T-cells	CGAGAAGGTTTGCATG	1923	1
T-cells	CGAGAAGTCCCATTTA	1923	1
T-cells	CGAGAAGTCCTGTACC	1923	1
T-cells	CGAGAAGTCTACTTAC	1923	1
T-cells	CGAGCACAGCGGATCA	1923	1
T-cells	CGAGCACAGGATTCGG	1923	1
T-cells	CGAGCACCAAACTGTC	1923	1
T-cells	CGAGCACCAACACCTA	1923	1
T-cells	CGAGCACCACCACCAG	1923	1
T-cells	CGAGCACCACGTGAGA	1923	1
T-cells	CGAGCACTCGCAGGCT	1923	1
T-cells	CGAGCCACACATTTCT	1923	1
T-cells	CGAGCCACATGGGAAC	1923	1
T-cells	CGAGCCAGTTGCGTTA	1923	1
T-cells	CGAGCCATCCCTCTTT	1923	1
T-cells	CGATCGGAGCTAGTTC	1923	1
T-cells	CGATCGGCATTTCACT	1923	1
T-cells	CGATCGGTCTCGCTTG	1923	1
T-cells	CGATGGCAGAGCCCAA	1923	1
T-cells	CGATGGCGTACCATCA	1923	1
T-cells	CGATGGCGTTGTACAC	1923	1
T-cells	CGATGGCTCTCTGAGA	1923	1
T-cells	CGATGGCTCTTGACGA	1923	1
T-cells	CGATGTACAAGCGCTC	1923	1
T-cells	CGATGTACACAAGTAA	1923	1
T-cells	CGATGTAGTGGTACAG	1923	1
T-cells	CGATGTAGTTACGCGC	1923	1
T-cells	CGATGTATCTAACGGT	1923	1
T-cells	CGATTGACACATGTGT	1923	1
T-cells	CGATTGACACCCATTC	1923	1
T-cells	CGATTGACAGTGGAGT	1923	1
T-cells	CGATTGACATGTAAGA	1923	1
T-cells	CGATTGATCGATCCCT	1923	1
T-cells	CGCCAAGGTCCGCTGA	1923	1
T-cells	CGCCAAGGTCGGCACT	1923	1
T-cells	CGCCAAGGTCTCTTAT	1923	1
T-cells	CGCCAAGGTGGTCCGT	1923	1
T-cells	CGCGGTACATGCATGT	1923	1
T-cells	CGCGGTACATGGTTGT	1923	1
T-cells	CGCGTTTCAATGACCT	1923	1
T-cells	CGCGTTTCACAACTGT	1923	1
T-cells	CGCGTTTGTGGCCCTA	1923	1
T-cells	CGCGTTTTCCATTCTA	1923	1
T-cells	CGCGTTTTCGTTGACA	1923	1
T-cells	CGCGTTTTCTACCTGC	1923	1
T-cells	CGCTATCAGGATATAC	1923	1
T-cells	CGCTGGAAGTACGTTC	1923	1
T-cells	CGCTGGAAGTGGCACA	1923	1
T-cells	CGCTGGAGTCTCCCTA	1923	1
T-cells	CGCTGGAGTCTGCGGT	1923	1
T-cells	CGCTGGAGTGAAATCA	1923	1
T-cells	CGCTGGAGTTGGTTTG	1923	1
T-cells	CGCTGGATCATAAAGG	1923	1
T-cells	CGCTGGATCTTCTGGC	1923	1
T-cells	CGCTTCAAGAGAGCTC	1923	1
T-cells	CGCTTCAAGCTAACTC	1923	1
T-cells	CGCTTCATCTGATTCT	1923	1
T-cells	CGCTTCATCTTCGAGA	1923	1
T-cells	CGGACACAGATCCCAT	1923	1
T-cells	CGGACACAGCTATGCT	1923	1
T-cells	CGGACACTCCTATTCA	1923	1
T-cells	CGGACGTGTGCACGAA	1923	1
T-cells	CGGACGTGTTACAGAA	1923	1
T-cells	CGGACTGCACTCAGGC	1923	1
T-cells	CGGACTGCATAGAAAC	1923	1
T-cells	CGGACTGCATGTCTCC	1923	1
T-cells	CGGAGCTAGGCATGGT	1923	1
T-cells	CGGAGCTCAGGCGATA	1923	1
T-cells	CGGAGCTCATGACGGA	1923	1
T-cells	CGGAGCTGTAATAGCA	1923	1
T-cells	CGGAGCTTCAGTGTTG	1923	1
T-cells	CGGAGTCCAACACGCC	1923	1
T-cells	CGGAGTCCATTCTTAC	1923	1
T-cells	CGGAGTCGTACACCGC	1923	1
T-cells	CGGAGTCGTCTGCAAT	1923	1
T-cells	CGGAGTCTCGCCGTGA	1923	1
T-cells	CGGCTAGCACGTCAGC	1923	1
T-cells	CGGCTAGCAGTTTACG	1923	1
T-cells	CGGCTAGGTTAAAGAC	1923	1
T-cells	CGGCTAGTCATCTGTT	1923	1
T-cells	CGGCTAGTCGAGCCCA	1923	1
T-cells	CGGGTCAAGACGACGT	1923	1
T-cells	CGGGTCATCATGTAGC	1923	1
T-cells	CGGTTAAAGAGTTGGC	1923	1
T-cells	CGGTTAACAAGCCATT	1923	1
T-cells	CGGTTAATCCGCGCAA	1923	1
T-cells	CGGTTAATCGTTTAGG	1923	1
T-cells	CGGTTAATCTGGCGAC	1923	1
T-cells	CGTAGCGCAGGACCCT	1923	1
T-cells	CGTAGCGTCTCGTATT	1923	1
T-cells	CGTAGGCAGCCAGGAT	1923	1
T-cells	CGTAGGCAGCTAAGAT	1923	1
T-cells	CGTAGGCAGTTCCACA	1923	1
T-cells	CGTAGGCCACTTGGAT	1923	1
T-cells	CGTAGGCCATCCTAGA	1923	1
T-cells	CGTAGGCGTCGATTGT	1923	1
T-cells	CGTAGGCTCGCTTAGA	1923	1
T-cells	CGTCACTGTACATCCA	1923	1
T-cells	CGTCACTGTCTAACGT	1923	1
T-cells	CGTCACTGTTATCGGT	1923	1
T-cells	CGTCAGGTCTACCTGC	1923	1
T-cells	CGTCCATAGCCCTAAT	1923	1
T-cells	CGTCCATTCAATAAGG	1923	1
T-cells	CGTCTACAGTGGTAAT	1923	1
T-cells	CGTCTACGTGATAAGT	1923	1
T-cells	CGTGAGCTCAGAAATG	1923	1
T-cells	CGTGTAAAGAAAGTGG	1923	1
T-cells	CGTGTAAAGTTAAGTG	1923	1
T-cells	CGTGTAACATGAACCT	1923	1
T-cells	CGTGTAAGTCAGAATA	1923	1
T-cells	CGTGTAAGTGGCGAAT	1923	1
T-cells	CGTGTAATCATGCTCC	1923	1
T-cells	CGTGTCTAGAAACCAT	1923	1
T-cells	CGTGTCTGTAAGGGAA	1923	1
T-cells	CGTTAGAAGAACTCGG	1923	1
T-cells	CGTTAGAAGTGAAGAG	1923	1
T-cells	CGTTAGACAACTGCGC	1923	1
T-cells	CGTTAGACACAGGCCT	1923	1
T-cells	CGTTAGACACGAGAGT	1923	1
T-cells	CGTTAGAGTATGAATG	1923	1
T-cells	CGTTAGATCATCGGAT	1923	1
T-cells	CGTTAGATCTTGCCGT	1923	1
T-cells	CGTTCTGCACAGACAG	1923	1
T-cells	CGTTCTGTCAATACCG	1923	1
T-cells	CGTTCTGTCACCACCT	1923	1
T-cells	CGTTGGGAGAGTGAGA	1923	1
T-cells	CGTTGGGCATCCCACT	1923	1
T-cells	CGTTGGGGTAGCTTGT	1923	1
T-cells	CGTTGGGTCCCATTAT	1923	1
T-cells	CGTTGGGTCGTACGGC	1923	1
T-cells	CTAACTTAGGAGCGAG	1923	1
T-cells	CTAACTTCAGTCTTCC	1923	1
T-cells	CTAACTTGTCATGCCG	1923	1
T-cells	CTAAGACAGAGCAATT	1923	1
T-cells	CTAAGACAGCTGAACG	1923	1
T-cells	CTAAGACAGGGCACTA	1923	1
T-cells	CTAAGACCATTCGACA	1923	1
T-cells	CTAAGACTCAACGGCC	1923	1
T-cells	CTAAGACTCGCCGTGA	1923	1
T-cells	CTAATGGCAGGGTTAG	1923	1
T-cells	CTAATGGCATGCTGGC	1923	1
T-cells	CTACACCAGCGATGAC	1923	1
T-cells	CTACACCAGGTCGGAT	1923	1
T-cells	CTACACCGTTACGCGC	1923	1
T-cells	CTACACCTCTCGAGTA	1923	1
T-cells	CTACATTGTCTCATCC	1923	1
T-cells	CTACCCAAGCTTTGGT	1923	1
T-cells	CTACCCACAAGCGTAG	1923	1
T-cells	CTACCCAGTTATCACG	1923	1
T-cells	CTACCCATCAACACGT	1923	1
T-cells	CTACCCATCTGCAGTA	1923	1
T-cells	CTACGTCAGAGCTATA	1923	1
T-cells	CTACGTCGTACTCTCC	1923	1
T-cells	CTACGTCGTCTAGAGG	1923	1
T-cells	CTAGAGTGTGGGTATG	1923	1
T-cells	CTAGAGTGTGTTTGGT	1923	1
T-cells	CTAGAGTTCGGACAAG	1923	1
T-cells	CTAGCCTAGCAGCGTA	1923	1
T-cells	CTAGCCTCACATCCAA	1923	1
T-cells	CTAGCCTTCCCTAACC	1923	1
T-cells	CTAGTGAAGCACAGGT	1923	1
T-cells	CTAGTGACAACTGGCC	1923	1
T-cells	CTAGTGACATTCCTCG	1923	1
T-cells	CTAGTGAGTCTCACCT	1923	1
T-cells	CTAGTGATCGATAGAA	1923	1
T-cells	CTAGTGATCTTACCTA	1923	1
T-cells	CTCACACCAACACGCC	1923	1
T-cells	CTCACACCATAAGACA	1923	1
T-cells	CTCACACCATTCACTT	1923	1
T-cells	CTCACACTCAGCTCTC	1923	1
T-cells	CTCAGAAAGGCTATCT	1923	1
T-cells	CTCAGAACACAGCCCA	1923	1
T-cells	CTCAGAAGTCCGTCAG	1923	1
T-cells	CTCAGAAGTGTTGGGA	1923	1
T-cells	CTCAGAATCAGTGTTG	1923	1
T-cells	CTCAGAATCCTGCCAT	1923	1
T-cells	CTCATTAAGTGATCGG	1923	1
T-cells	CTCATTATCAGTTTGG	1923	1
T-cells	CTCATTATCTGATTCT	1923	1
T-cells	CTCCTAGCACGTCTCT	1923	1
T-cells	CTCCTAGCAGCTTAAC	1923	1
T-cells	CTCCTAGGTAGATTAG	1923	1
T-cells	CTCCTAGTCATCGCTC	1923	1
T-cells	CTCCTAGTCCACTGGG	1923	1
T-cells	CTCCTAGTCCAGTATG	1923	1
T-cells	CTCCTAGTCTATCCTA	1923	1
T-cells	CTCGAAAAGTGGGCTA	1923	1
T-cells	CTCGAAAGTTAAGAAC	1923	1
T-cells	CTCGAAAGTTGAGGTG	1923	1
T-cells	CTCGAAATCGTAGATC	1923	1
T-cells	CTCGAAATCTGTCTAT	1923	1
T-cells	CTCGAGGAGGTGCACA	1923	1
T-cells	CTCGAGGCATGGTCTA	1923	1
T-cells	CTCGAGGGTCACAAGG	1923	1
T-cells	CTCGAGGTCGGACAAG	1923	1
T-cells	CTCGGAGAGAACTCGG	1923	1
T-cells	CTCGGAGTCTGCTGTC	1923	1
T-cells	CTCGGGAGTATAAACG	1923	1
T-cells	CTCGGGAGTCACACGC	1923	1
T-cells	CTCGGGAGTGTGCCTG	1923	1
T-cells	CTCGGGATCCCTCAGT	1923	1
T-cells	CTCGTACAGAGAACAG	1923	1
T-cells	CTCGTACAGCTAGGCA	1923	1
T-cells	CTCGTACAGGGCTTGA	1923	1
T-cells	CTCGTACCATACGCTA	1923	1
T-cells	CTCGTACGTATGCTTG	1923	1
T-cells	CTCGTACGTGAGCGAT	1923	1
T-cells	CTCGTACGTTCCACTC	1923	1
T-cells	CTCGTACTCCTAGAAC	1923	1
T-cells	CTCGTCAAGCTCCCAG	1923	1
T-cells	CTCGTCACATCGTCGG	1923	1
T-cells	CTCGTCAGTAACGCGA	1923	1
T-cells	CTCGTCAGTTCCCTTG	1923	1
T-cells	CTCTAATCAAAGCGGT	1923	1
T-cells	CTCTAATTCCATGCTC	1923	1
T-cells	CTCTAATTCTCACATT	1923	1
T-cells	CTCTACGAGCGTTTAC	1923	1
T-cells	CTCTACGCAAACCCAT	1923	1
T-cells	CTCTACGGTCCAACTA	1923	1
T-cells	CTCTACGGTTACGACT	1923	1
T-cells	CTCTACGTCCACGACG	1923	1
T-cells	CTCTGGTGTAAACACA	1923	1
T-cells	CTCTGGTGTTGAGTTC	1923	1
T-cells	CTCTGGTTCTCTGAGA	1923	1
T-cells	CTGAAACAGACATAAC	1923	1
T-cells	CTGAAACAGGGTATCG	1923	1
T-cells	CTGAAACGTGTGTGCC	1923	1
T-cells	CTGAAACTCCCATTAT	1923	1
T-cells	CTGAAACTCGGAGGTA	1923	1
T-cells	CTGAAGTAGAACTCGG	1923	1
T-cells	CTGAAGTCACTTCTGC	1923	1
T-cells	CTGAAGTTCACATACG	1923	1
T-cells	CTGAAGTTCACGATGT	1923	1
T-cells	CTGAAGTTCATGCTCC	1923	1
T-cells	CTGAAGTTCGGCTACG	1923	1
T-cells	CTGATAGAGACACTAA	1923	1
T-cells	CTGATAGAGTTCGCAT	1923	1
T-cells	CTGATAGCAGCTCGAC	1923	1
T-cells	CTGATAGGTAATAGCA	1923	1
T-cells	CTGATAGGTATAAACG	1923	1
T-cells	CTGATAGGTCCCTACT	1923	1
T-cells	CTGATCCAGCTCCCAG	1923	1
T-cells	CTGATCCCAAGGTGTG	1923	1
T-cells	CTGATCCCAGGTTTCA	1923	1
T-cells	CTGATCCGTAAACGCG	1923	1
T-cells	CTGATCCTCGGCTTGG	1923	1
T-cells	CTGCCTAAGGGTCGAT	1923	1
T-cells	CTGCCTAAGTGAACGC	1923	1
T-cells	CTGCCTACATCTACGA	1923	1
T-cells	CTGCGGACAATGGTCT	1923	1
T-cells	CTGCGGAGTTACGGAG	1923	1
T-cells	CTGCGGAGTTCGCGAC	1923	1
T-cells	CTGCGGATCTACTTAC	1923	1
T-cells	CTGCTGTAGACTAGAT	1923	1
T-cells	CTGCTGTCATTACGAC	1923	1
T-cells	CTGCTGTTCAGCCTAA	1923	1
T-cells	CTGGTCTCACGCATCG	1923	1
T-cells	CTGGTCTGTGACGGTA	1923	1
T-cells	CTGTGCTAGATGTCGG	1923	1
T-cells	CTGTGCTCAATTGCTG	1923	1
T-cells	CTGTGCTGTCACACGC	1923	1
T-cells	CTGTGCTGTTCAACCA	1923	1
T-cells	CTGTGCTTCTGTTGAG	1923	1
T-cells	CTGTTTAAGTGAAGAG	1923	1
T-cells	CTGTTTAAGTGCGATG	1923	1
T-cells	CTGTTTACAATGGATA	1923	1
T-cells	CTGTTTAGTACGCACC	1923	1
T-cells	CTGTTTATCCGATATG	1923	1
T-cells	CTTAACTAGTAAGTAC	1923	1
T-cells	CTTAACTCACGTGAGA	1923	1
T-cells	CTTAACTGTTCAGCGC	1923	1
T-cells	CTTAACTTCCTAGAAC	1923	1
T-cells	CTTACCGAGCCGTCGT	1923	1
T-cells	CTTACCGAGTGGGCTA	1923	1
T-cells	CTTACCGAGTTGAGTA	1923	1
T-cells	CTTACCGCAATGGAGC	1923	1
T-cells	CTTACCGCACACCGCA	1923	1
T-cells	CTTACCGCATCTCGCT	1923	1
T-cells	CTTAGGAAGATCGGGT	1923	1
T-cells	CTTAGGAAGTAGGTGC	1923	1
T-cells	CTTAGGACAAGGGTCA	1923	1
T-cells	CTTAGGACAATGAATG	1923	1
T-cells	CTTAGGACATCCAACA	1923	1
T-cells	CTTAGGACATCCCACT	1923	1
T-cells	CTTAGGATCCTATGTT	1923	1
T-cells	CTTAGGATCTCGGACG	1923	1
T-cells	CTTCTCTCACCTTGTC	1923	1
T-cells	CTTGGCTGTGGACGAT	1923	1
T-cells	CTTTGCGAGAGGTAGA	1923	1
T-cells	CTTTGCGCACGGTGTC	1923	1
T-cells	CTTTGCGTCGGATGGA	1923	1
T-cells	GAAACTCGTTTGTTGG	1923	1
T-cells	GAAACTCTCAAGGTAA	1923	1
T-cells	GAAATGAAGTACGATA	1923	1
T-cells	GAAATGACACCCATTC	1923	1
T-cells	GAAATGACACTGTGTA	1923	1
T-cells	GAAATGAGTACTCTCC	1923	1
T-cells	GAACATCCACGAAATA	1923	1
T-cells	GAACATCCATGATCCA	1923	1
T-cells	GAACATCGTCATTAGC	1923	1
T-cells	GAACATCGTTCCTCCA	1923	1
T-cells	GAACATCTCACCGGGT	1923	1
T-cells	GAACATCTCAGCTGGC	1923	1
T-cells	GAACCTAGTGCGCTTG	1923	1
T-cells	GAACGGAAGTCTCGGC	1923	1
T-cells	GAACGGAAGTTAACGA	1923	1
T-cells	GAACGGACAAGGCTCC	1923	1
T-cells	GAACGGACAGAGTGTG	1923	1
T-cells	GAACGGACATCGGTTA	1923	1
T-cells	GAACGGAGTAGCGCAA	1923	1
T-cells	GAACGGATCCCATTAT	1923	1
T-cells	GAACGGATCTGATACG	1923	1
T-cells	GAACGGATCTTGCATT	1923	1
T-cells	GAAGCAGAGACATAAC	1923	1
T-cells	GAAGCAGAGGGTTTCT	1923	1
T-cells	GAAGCAGGTAATCGTC	1923	1
T-cells	GAATAAGAGCCTTGAT	1923	1
T-cells	GAATAAGCAGATAATG	1923	1
T-cells	GAATAAGCAGGTTTCA	1923	1
T-cells	GAATAAGCATATACCG	1923	1
T-cells	GAATGAAAGCGAGAAA	1923	1
T-cells	GAATGAACAGTGAGTG	1923	1
T-cells	GAATGAAGTTCCACAA	1923	1
T-cells	GAATGAAGTTTGTGTG	1923	1
T-cells	GACACGCCATTTGCTT	1923	1
T-cells	GACAGAGCAAATCCGT	1923	1
T-cells	GACAGAGCAAGCCCAC	1923	1
T-cells	GACAGAGGTACGACCC	1923	1
T-cells	GACAGAGTCAGCATGT	1923	1
T-cells	GACAGAGTCCAAACAC	1923	1
T-cells	GACCAATCAACACGCC	1923	1
T-cells	GACCAATCACAAGTAA	1923	1
T-cells	GACCAATCACATCTTT	1923	1
T-cells	GACCAATTCACCGTAA	1923	1
T-cells	GACCAATTCGGCTACG	1923	1
T-cells	GACCTGGCATGGAATA	1923	1
T-cells	GACCTGGGTGAGCGAT	1923	1
T-cells	GACGCGTAGCGTAATA	1923	1
T-cells	GACGCGTAGGATGCGT	1923	1
T-cells	GACGCGTCAAGTCATC	1923	1
T-cells	GACGCGTCATGAGCGA	1923	1
T-cells	GACGCGTGTCTAAACC	1923	1
T-cells	GACGGCTAGTGGTAAT	1923	1
T-cells	GACGGCTCACAGTCGC	1923	1
T-cells	GACGGCTGTAGCTTGT	1923	1
T-cells	GACGGCTTCAGGCCCA	1923	1
T-cells	GACGGCTTCTACCTGC	1923	1
T-cells	GACGTGCAGCTGCGAA	1923	1
T-cells	GACGTGCGTGCCTGGT	1923	1
T-cells	GACGTTATCAGGCGAA	1923	1
T-cells	GACGTTATCCCAAGAT	1923	1
T-cells	GACGTTATCGCCTGTT	1923	1
T-cells	GACTAACGTCCGCTGA	1923	1
T-cells	GACTAACGTTGATTCG	1923	1
T-cells	GACTAACTCCTACAGA	1923	1
T-cells	GACTACAAGCAGACTG	1923	1
T-cells	GACTACAAGTCACGCC	1923	1
T-cells	GACTACAAGTGCAAGC	1923	1
T-cells	GACTACACACCAGCAC	1923	1
T-cells	GACTACAGTGATAAAC	1923	1
T-cells	GACTACATCGTACCGG	1923	1
T-cells	GACTGCGAGAGGACGG	1923	1
T-cells	GACTGCGCACACGCTG	1923	1
T-cells	GACTGCGGTAGCTCCG	1923	1
T-cells	GACTGCGTCCGTAGGC	1923	1
T-cells	GACTGCGTCGATGAGG	1923	1
T-cells	GAGCAGACAAAGTCAA	1923	1
T-cells	GAGCAGACAATGGATA	1923	1
T-cells	GAGCAGACAGGACCCT	1923	1
T-cells	GAGCAGAGTATATCCG	1923	1
T-cells	GAGCAGATCTCCGGTT	1923	1
T-cells	GAGCAGATCTGTCTAT	1923	1
T-cells	GAGGTGACAGCTATTG	1923	1
T-cells	GAGGTGATCCCTTGCA	1923	1
T-cells	GAGTCCGAGACTGGGT	1923	1
T-cells	GAGTCCGAGCAGGTCA	1923	1
T-cells	GAGTCCGGTGTGACGA	1923	1
T-cells	GAGTCCGTCGCCAAAT	1923	1
T-cells	GATCGATAGTTACCCA	1923	1
T-cells	GATCGATGTTACGCGC	1923	1
T-cells	GATCGATTCCTGCTTG	1923	1
T-cells	GATCGCGCAGATCTGT	1923	1
T-cells	GATCGCGGTAGCTCCG	1923	1
T-cells	GATCGCGTCCTGTACC	1923	1
T-cells	GATCGCGTCTCCAGGG	1923	1
T-cells	GATCGTACACCAGATT	1923	1
T-cells	GATCGTACATCCCATC	1923	1
T-cells	GATCGTACATCGTCGG	1923	1
T-cells	GATCGTACATGGTTGT	1923	1
T-cells	GATCGTAGTGGGTATG	1923	1
T-cells	GATCTAGAGGCCCGTT	1923	1
T-cells	GATCTAGCACCTGGTG	1923	1
T-cells	GATCTAGCAGCGAACA	1923	1
T-cells	GATCTAGTCTCGGACG	1923	1
T-cells	GATGAGGGTATTACCG	1923	1
T-cells	GATGAGGGTGATAAAC	1923	1
T-cells	GATGAGGTCATCATTC	1923	1
T-cells	GATGCTACACTTGGAT	1923	1
T-cells	GATGCTAGTAGCTTGT	1923	1
T-cells	GATGCTATCAGCCTAA	1923	1
T-cells	GATTCAGAGAGACTAT	1923	1
T-cells	GATTCAGCACTGTGTA	1923	1
T-cells	GATTCAGTCCAAGCCG	1923	1
T-cells	GATTCAGTCCCATTAT	1923	1
T-cells	GATTCAGTCCCTAATT	1923	1
T-cells	GATTCAGTCTTACCTA	1923	1
T-cells	GATTCAGTCTTGCCGT	1923	1
T-cells	GCAAACTTCACATGCA	1923	1
T-cells	GCAAACTTCGCTTGTC	1923	1
T-cells	GCAATCACAACACCCG	1923	1
T-cells	GCAATCACAATTCCTT	1923	1
T-cells	GCAATCAGTAAGGGCT	1923	1
T-cells	GCAATCAGTAGCGCTC	1923	1
T-cells	GCAATCAGTAGCGTCC	1923	1
T-cells	GCAATCAGTCCCTACT	1923	1
T-cells	GCAATCATCCTTAATC	1923	1
T-cells	GCAATCATCGAACGGA	1923	1
T-cells	GCAATCATCTCTAGGA	1923	1
T-cells	GCACATAGTACTCAAC	1923	1
T-cells	GCACATAGTTCCAACA	1923	1
T-cells	GCACTCTAGCTAAACA	1923	1
T-cells	GCACTCTCAAGTTGTC	1923	1
T-cells	GCACTCTCAATGAATG	1923	1
T-cells	GCACTCTGTATGGTTC	1923	1
T-cells	GCACTCTGTCGTGGCT	1923	1
T-cells	GCAGCCAAGAGCTGGT	1923	1
T-cells	GCAGCCAAGCGAAGGG	1923	1
T-cells	GCAGCCACACACCGCA	1923	1
T-cells	GCAGCCAGTCACCTAA	1923	1
T-cells	GCAGCCATCCCGGATG	1923	1
T-cells	GCAGCCATCTGTGCAA	1923	1
T-cells	GCATACAAGCAATCTC	1923	1
T-cells	GCATACACACAGTCGC	1923	1
T-cells	GCATACAGTACATCCA	1923	1
T-cells	GCATGATCATGGTAGG	1923	1
T-cells	GCATGATGTCAGGACA	1923	1
T-cells	GCATGATTCGCTTGTC	1923	1
T-cells	GCATGCGAGAGCCCAA	1923	1
T-cells	GCATGCGCAGGTGCCT	1923	1
T-cells	GCATGCGGTTTAGGAA	1923	1
T-cells	GCATGTAAGCGATTCT	1923	1
T-cells	GCATGTAAGCTAAACA	1923	1
T-cells	GCATGTAGTATGAAAC	1923	1
T-cells	GCATGTAGTCCTCCAT	1923	1
T-cells	GCATGTAGTGACGCCT	1923	1
T-cells	GCATGTATCACCCGAG	1923	1
T-cells	GCCAAATAGGACATTA	1923	1
T-cells	GCCAAATAGTAGTGCG	1923	1
T-cells	GCCAAATCAATCACAC	1923	1
T-cells	GCCAAATGTAGTAGTA	1923	1
T-cells	GCCAAATGTAGTGAAT	1923	1
T-cells	GCCAAATTCAGAGCTT	1923	1
T-cells	GCCAAATTCTGCTGTC	1923	1
T-cells	GCCTCTAAGATCCCGC	1923	1
T-cells	GCCTCTAAGTGGAGTC	1923	1
T-cells	GCCTCTAGTTCGTCTC	1923	1
T-cells	GCCTCTAGTTGATTGC	1923	1
T-cells	GCGACCAAGATCGGGT	1923	1
T-cells	GCGACCAAGCTATGCT	1923	1
T-cells	GCGACCAAGTAGATGT	1923	1
T-cells	GCGACCAAGTGCGATG	1923	1
T-cells	GCGACCATCAAGGTAA	1923	1
T-cells	GCGACCATCCTCAATT	1923	1
T-cells	GCGACCATCGCAGGCT	1923	1
T-cells	GCGAGAACAAGTTAAG	1923	1
T-cells	GCGAGAACAGGCTCAC	1923	1
T-cells	GCGAGAAGTATATGAG	1923	1
T-cells	GCGAGAAGTCCGAACC	1923	1
T-cells	GCGAGAATCCTATGTT	1923	1
T-cells	GCGCAACAGAGCAATT	1923	1
T-cells	GCGCAGTAGAGACTAT	1923	1
T-cells	GCGCAGTAGCTGCAAG	1923	1
T-cells	GCGCAGTAGGCATGTG	1923	1
T-cells	GCGCAGTCATCCTAGA	1923	1
T-cells	GCGCAGTGTCAGTGGA	1923	1
T-cells	GCGCAGTTCAGCGACC	1923	1
T-cells	GCGCCAAAGATGCGAC	1923	1
T-cells	GCGCCAACAAACCTAC	1923	1
T-cells	GCGCCAACACAGACTT	1923	1
T-cells	GCGCCAACATATGCTG	1923	1
T-cells	GCGCCAACATCACCCT	1923	1
T-cells	GCGCCAATCACAGTAC	1923	1
T-cells	GCGCGATAGGGTTCCC	1923	1
T-cells	GCGGGTTAGTGGAGAA	1923	1
T-cells	GCGGGTTCAATCTGCA	1923	1
T-cells	GCGGGTTGTTAAGACA	1923	1
T-cells	GCGGGTTGTTCTGAAC	1923	1
T-cells	GCTCCTAAGGAGCGTT	1923	1
T-cells	GCTCCTACAAGACACG	1923	1
T-cells	GCTCCTATCAGGATCT	1923	1
T-cells	GCTCCTATCAGTGCAT	1923	1
T-cells	GCTCTGTAGACATAAC	1923	1
T-cells	GCTCTGTGTGTGACGA	1923	1
T-cells	GCTCTGTGTGTGTGCC	1923	1
T-cells	GCTGCAGAGGACAGCT	1923	1
T-cells	GCTGCAGTCATGCATG	1923	1
T-cells	GCTGCAGTCTAACTTC	1923	1
T-cells	GCTGCGAAGCCACGTC	1923	1
T-cells	GCTGCGAGTGCTCTTC	1923	1
T-cells	GCTGCGATCCAGAGGA	1923	1
T-cells	GCTGCGATCTTGACGA	1923	1
T-cells	GCTGCTTAGGCCGAAT	1923	1
T-cells	GCTGCTTCAGCCAATT	1923	1
T-cells	GCTGCTTGTAATCACC	1923	1
T-cells	GCTGCTTTCGTCCGTT	1923	1
T-cells	GCTGGGTAGCGATTCT	1923	1
T-cells	GCTGGGTAGGAGCGTT	1923	1
T-cells	GCTGGGTCATGTTGAC	1923	1
T-cells	GCTGGGTGTCGAGTTT	1923	1
T-cells	GCTGGGTTCCGCATCT	1923	1
T-cells	GCTGGGTTCTGTTTGT	1923	1
T-cells	GCTTCCAAGGAGTTGC	1923	1
T-cells	GCTTCCAGTGGACGAT	1923	1
T-cells	GCTTCCAGTTGCTCCT	1923	1
T-cells	GCTTCCATCTAACGGT	1923	1
T-cells	GCTTGAAAGCTCCCAG	1923	1
T-cells	GCTTGAAAGGGTGTTG	1923	1
T-cells	GCTTGAAAGGTAGCTG	1923	1
T-cells	GCTTGAAAGTGTACCT	1923	1
T-cells	GCTTGAACAGTCAGAG	1923	1
T-cells	GCTTGAATCAGAGGTG	1923	1
T-cells	GGAAAGCGTAATCACC	1923	1
T-cells	GGAAAGCGTACTCAAC	1923	1
T-cells	GGAACTTAGACAGAGA	1923	1
T-cells	GGAACTTAGGTGATAT	1923	1
T-cells	GGAACTTGTCAACTGT	1923	1
T-cells	GGAACTTGTCCAGTTA	1923	1
T-cells	GGAACTTGTTATCCGA	1923	1
T-cells	GGAACTTGTTTGTGTG	1923	1
T-cells	GGAATAACACGTCAGC	1923	1
T-cells	GGAATAACAGTTCCCT	1923	1
T-cells	GGAATAAGTTTAGGAA	1923	1
T-cells	GGAATAATCCTGCTTG	1923	1
T-cells	GGAATAATCGGGAGTA	1923	1
T-cells	GGACAAGAGACTAGGC	1923	1
T-cells	GGACAAGCATACAGCT	1923	1
T-cells	GGACAAGGTTGGTTTG	1923	1
T-cells	GGACAAGTCCCACTTG	1923	1
T-cells	GGACAGAAGTGAACAT	1923	1
T-cells	GGACAGATCTATGTGG	1923	1
T-cells	GGACATTAGAATGTGT	1923	1
T-cells	GGACATTGTTTGTGTG	1923	1
T-cells	GGACATTTCTGTCTCG	1923	1
T-cells	GGACGTCAGTTAACGA	1923	1
T-cells	GGACGTCCACGGCCAT	1923	1
T-cells	GGACGTCTCGATGAGG	1923	1
T-cells	GGACGTCTCGTAGATC	1923	1
T-cells	GGAGCAAAGGTGATTA	1923	1
T-cells	GGAGCAAAGTACGACG	1923	1
T-cells	GGATGTTAGCACGCCT	1923	1
T-cells	GGATGTTAGTCGATAA	1923	1
T-cells	GGATGTTAGTTAGGTA	1923	1
T-cells	GGATGTTTCAAGGTAA	1923	1
T-cells	GGATTACAGCACCGCT	1923	1
T-cells	GGATTACCAATGGATA	1923	1
T-cells	GGATTACGTAAGGGAA	1923	1
T-cells	GGATTACTCTGTGCAA	1923	1
T-cells	GGCAATTAGGATATAC	1923	1
T-cells	GGCAATTAGTCAAGGC	1923	1
T-cells	GGCAATTCAATGGTCT	1923	1
T-cells	GGCAATTGTGTCTGAT	1923	1
T-cells	GGCAATTTCCGAACGC	1923	1
T-cells	GGCAATTTCTTCTGGC	1923	1
T-cells	GGCCGATCATCACCCT	1923	1
T-cells	GGCCGATCATTATCTC	1923	1
T-cells	GGCCGATGTTCCATGA	1923	1
T-cells	GGCGACTAGTTAACGA	1923	1
T-cells	GGCGACTGTGAGTATA	1923	1
T-cells	GGCGACTTCGTCCAGG	1923	1
T-cells	GGCGTGTCAGTATCTG	1923	1
T-cells	GGCGTGTTCAGGATCT	1923	1
T-cells	GGCTCGAAGCGTCTAT	1923	1
T-cells	GGCTCGAGTGCACTTA	1923	1
T-cells	GGCTCGATCCTAGAAC	1923	1
T-cells	GGCTGGTAGATCCGAG	1923	1
T-cells	GGCTGGTAGCGATGAC	1923	1
T-cells	GGCTGGTAGTTAGCGG	1923	1
T-cells	GGGAATGGTTAAAGAC	1923	1
T-cells	GGGAATGGTTCTGGTA	1923	1
T-cells	GGGAATGTCATGCTCC	1923	1
T-cells	GGGACCTAGACTAGAT	1923	1
T-cells	GGGAGATAGCGTTTAC	1923	1
T-cells	GGGAGATAGGTAAACT	1923	1
T-cells	GGGAGATGTCCGAACC	1923	1
T-cells	GGGATGAAGATGGGTC	1923	1
T-cells	GGGATGATCAACGGGA	1923	1
T-cells	GGGATGATCTTCGAGA	1923	1
T-cells	GGGCACTCACTGTTAG	1923	1
T-cells	GGGCACTTCTGAGGGA	1923	1
T-cells	GGGCATCAGCCTCGTG	1923	1
T-cells	GGGCATCAGTGTCCAT	1923	1
T-cells	GGGCATCCACGCCAGT	1923	1
T-cells	GGGCATCTCACTTACT	1923	1
T-cells	GGGCATCTCTAACTCT	1923	1
T-cells	GGGTCTGGTTGAGTTC	1923	1
T-cells	GGGTCTGTCCAGTAGT	1923	1
T-cells	GGGTCTGTCCTAGTGA	1923	1
T-cells	GGGTTGCAGCCGCCTA	1923	1
T-cells	GGGTTGCAGCGCTTAT	1923	1
T-cells	GGGTTGCAGGTGCAAC	1923	1
T-cells	GGGTTGCCAAGTAGTA	1923	1
T-cells	GGGTTGCCACTCAGGC	1923	1
T-cells	GGTATTGCATGCTGGC	1923	1
T-cells	GGTGAAGAGTGGTCCC	1923	1
T-cells	GGTGAAGGTCAACTGT	1923	1
T-cells	GGTGAAGGTGGCGAAT	1923	1
T-cells	GGTGAAGTCAGTCAGT	1923	1
T-cells	GGTGCGTAGATAGTCA	1923	1
T-cells	GGTGCGTAGATCCCAT	1923	1
T-cells	GGTGCGTAGCACCGCT	1923	1
T-cells	GGTGCGTCAAGGGTCA	1923	1
T-cells	GGTGCGTGTAGCTAAA	1923	1
T-cells	GGTGTTATCCACGTTC	1923	1
T-cells	GTAACGTCACGAAACG	1923	1
T-cells	GTAACGTGTAATAGCA	1923	1
T-cells	GTAACGTTCAGCATGT	1923	1
T-cells	GTAACGTTCTTGGGTA	1923	1
T-cells	GTAACTGGTAGCTAAA	1923	1
T-cells	GTACGTAAGTGATCGG	1923	1
T-cells	GTACGTAGTTCCGTCT	1923	1
T-cells	GTACGTATCATCGCTC	1923	1
T-cells	GTACTCCTCAATAAGG	1923	1
T-cells	GTACTTTCATCGGAAG	1923	1
T-cells	GTACTTTGTACACCGC	1923	1
T-cells	GTAGGCCAGCCAGGAT	1923	1
T-cells	GTAGGCCAGGTTCCTA	1923	1
T-cells	GTAGGCCGTTTGGGCC	1923	1
T-cells	GTAGGCCTCCGTTGTC	1923	1
T-cells	GTAGGCCTCGCCGTGA	1923	1
T-cells	GTAGGCCTCTATCCTA	1923	1
T-cells	GTAGTCAAGAGTACCG	1923	1
T-cells	GTAGTCAAGATCCCAT	1923	1
T-cells	GTAGTCAAGGGTCGAT	1923	1
T-cells	GTAGTCACATGCCTTC	1923	1
T-cells	GTAGTCATCAACTCTT	1923	1
T-cells	GTATCTTAGCCCAGCT	1923	1
T-cells	GTATCTTAGGTAAACT	1923	1
T-cells	GTATCTTAGTAGGTGC	1923	1
T-cells	GTATCTTAGTGGACGT	1923	1
T-cells	GTATCTTAGTGGGCTA	1923	1
T-cells	GTATCTTGTAGTAGTA	1923	1
T-cells	GTATCTTGTCTAAAGA	1923	1
T-cells	GTATCTTGTTAAGAAC	1923	1
T-cells	GTATCTTTCAATACCG	1923	1
T-cells	GTATCTTTCCCAACGG	1923	1
T-cells	GTATTCTAGCCTATGT	1923	1
T-cells	GTATTCTAGCGTGAGT	1923	1
T-cells	GTATTCTAGGACAGCT	1923	1
T-cells	GTATTCTCACAAGACG	1923	1
T-cells	GTATTCTGTCGCTTTC	1923	1
T-cells	GTATTCTGTTTGTTTC	1923	1
T-cells	GTATTCTTCAGGTAAA	1923	1
T-cells	GTATTCTTCCTAAGTG	1923	1
T-cells	GTATTCTTCTTGCCGT	1923	1
T-cells	GTCAAGTAGAATTGTG	1923	1
T-cells	GTCAAGTCACGCATCG	1923	1
T-cells	GTCAAGTGTCAAGCGA	1923	1
T-cells	GTCAAGTTCCTCAATT	1923	1
T-cells	GTCAAGTTCTAAGCCA	1923	1
T-cells	GTCACAAAGCCGGTAA	1923	1
T-cells	GTCACAAAGCTGCCCA	1923	1
T-cells	GTCACAAGTAGAAAGG	1923	1
T-cells	GTCACAATCCAAACTG	1923	1
T-cells	GTCACGGAGCTGTCTA	1923	1
T-cells	GTCACGGAGTACGTAA	1923	1
T-cells	GTCACGGCAAGAGTCG	1923	1
T-cells	GTCATTTAGAAACCAT	1923	1
T-cells	GTCATTTAGCCAGAAC	1923	1
T-cells	GTCATTTGTACTTCTT	1923	1
T-cells	GTCATTTGTCTAACGT	1923	1
T-cells	GTCATTTGTCTCCCTA	1923	1
T-cells	GTCATTTGTTGGTTTG	1923	1
T-cells	GTCCTCAAGACACGAC	1923	1
T-cells	GTCCTCACATCTCGCT	1923	1
T-cells	GTCCTCAGTAAAGTCA	1923	1
T-cells	GTCCTCAGTAGAAAGG	1923	1
T-cells	GTCCTCAGTCCTAGCG	1923	1
T-cells	GTCCTCAGTTTGGGCC	1923	1
T-cells	GTCGGGTGTAAACCTC	1923	1
T-cells	GTCGGGTGTAGGGACT	1923	1
T-cells	GTCGGGTGTTCCGGCA	1923	1
T-cells	GTCGTAAAGAACTCGG	1923	1
T-cells	GTCGTAAAGGCTCAGA	1923	1
T-cells	GTCGTAACACTATCTT	1923	1
T-cells	GTCGTAAGTTCAGACT	1923	1
T-cells	GTCGTAATCCCTTGCA	1923	1
T-cells	GTCGTAATCTATGTGG	1923	1
T-cells	GTCTCGTCAGCCAATT	1923	1
T-cells	GTCTCGTGTGTTTGGT	1923	1
T-cells	GTCTTCGTCGTGGGAA	1923	1
T-cells	GTGAAGGCAGACTCGC	1923	1
T-cells	GTGAAGGGTGGTACAG	1923	1
T-cells	GTGAAGGGTTAAAGTG	1923	1
T-cells	GTGAAGGTCCGAGCCA	1923	1
T-cells	GTGCAGCCATTACCTT	1923	1
T-cells	GTGCAGCTCTTGACGA	1923	1
T-cells	GTGCATAAGCAAATCA	1923	1
T-cells	GTGCATAGTCTCATCC	1923	1
T-cells	GTGCATATCATCGGAT	1923	1
T-cells	GTGCGGTGTTAGGGTG	1923	1
T-cells	GTGCGGTTCTTCTGGC	1923	1
T-cells	GTGCTTCGTAATCGTC	1923	1
T-cells	GTGCTTCTCAACCATG	1923	1
T-cells	GTGGGTCAGCGATTCT	1923	1
T-cells	GTGGGTCAGGTGCAAC	1923	1
T-cells	GTGGGTCAGTCAAGCG	1923	1
T-cells	GTGGGTCGTGAGTATA	1923	1
T-cells	GTGGGTCTCTTGTTTG	1923	1
T-cells	GTGTGCGAGACTGTAA	1923	1
T-cells	GTGTGCGGTAGCCTAT	1923	1
T-cells	GTGTGCGGTCATATCG	1923	1
T-cells	GTGTGCGGTCCGACGT	1923	1
T-cells	GTGTGCGGTTACGGAG	1923	1
T-cells	GTGTGCGTCATCTGCC	1923	1
T-cells	GTGTGCGTCCATGCTC	1923	1
T-cells	GTGTTAGTCCCATTTA	1923	1
T-cells	GTTAAGCCAGTAGAGC	1923	1
T-cells	GTTAAGCGTCCGAGTC	1923	1
T-cells	GTTAAGCTCACTCTTA	1923	1
T-cells	GTTAAGCTCCTGCCAT	1923	1
T-cells	GTTACAGCACGTGAGA	1923	1
T-cells	GTTACAGCAGGACCCT	1923	1
T-cells	GTTACAGGTATGAATG	1923	1
T-cells	GTTACAGGTCAGCTAT	1923	1
T-cells	GTTACAGGTTTAAGCC	1923	1
T-cells	GTTCATTAGAAGGTTT	1923	1
T-cells	GTTCATTAGCGTCAAG	1923	1
T-cells	GTTCATTCACCAGGTC	1923	1
T-cells	GTTCATTTCGGCCGAT	1923	1
T-cells	GTTCGGGAGGTGCTTT	1923	1
T-cells	GTTCGGGCAGTCCTTC	1923	1
T-cells	GTTCGGGTCACAATGC	1923	1
T-cells	GTTCTCGAGAGAACAG	1923	1
T-cells	GTTCTCGAGAGACTTA	1923	1
T-cells	GTTCTCGCAACCGCCA	1923	1
T-cells	GTTCTCGTCTCTAGGA	1923	1
T-cells	GTTTCTACACGGCGTT	1923	1
T-cells	TAAACCGAGCCAACAG	1923	1
T-cells	TAAACCGTCTCGATGA	1923	1
T-cells	TAAACCGTCTTGACGA	1923	1
T-cells	TAAGAGAAGGATATAC	1923	1
T-cells	TAAGAGACAAGGGTCA	1923	1
T-cells	TAAGAGACACAGCGTC	1923	1
T-cells	TAAGAGACATCCGGGT	1923	1
T-cells	TAAGAGAGTAAAGGAG	1923	1
T-cells	TAAGAGAGTCGATTGT	1923	1
T-cells	TAAGCGTAGAAAGTGG	1923	1
T-cells	TAAGTGCAGAAAGTGG	1923	1
T-cells	TAAGTGCTCTGTCCGT	1923	1
T-cells	TACACGACATCAGTAC	1923	1
T-cells	TACACGAGTCGGCATC	1923	1
T-cells	TACACGAGTTACGACT	1923	1
T-cells	TACAGTGCACGGCCAT	1923	1
T-cells	TACAGTGCATTGCGGC	1923	1
T-cells	TACAGTGGTAGGGACT	1923	1
T-cells	TACAGTGGTATAGGTA	1923	1
T-cells	TACAGTGGTTGGACCC	1923	1
T-cells	TACAGTGTCTGCTGTC	1923	1
T-cells	TACCTATAGCAAATCA	1923	1
T-cells	TACCTATAGCAACGGT	1923	1
T-cells	TACCTATCAATCACAC	1923	1
T-cells	TACCTATCACGCCAGT	1923	1
T-cells	TACCTATCATGTTGAC	1923	1
T-cells	TACCTATGTCCCTTGT	1923	1
T-cells	TACCTATGTGATAAAC	1923	1
T-cells	TACCTATTCAGTACGT	1923	1
T-cells	TACCTTAAGCGCTCCA	1923	1
T-cells	TACCTTACACGAGAGT	1923	1
T-cells	TACCTTACATCGATGT	1923	1
T-cells	TACCTTAGTATCTGCA	1923	1
T-cells	TACCTTAGTCAAAGCG	1923	1
T-cells	TACGGATAGCCTTGAT	1923	1
T-cells	TACGGATCACCCATTC	1923	1
T-cells	TACGGATGTACTCAAC	1923	1
T-cells	TACGGGCAGGGTCGAT	1923	1
T-cells	TACGGGCCAATCACAC	1923	1
T-cells	TACGGGCCAGACGCAA	1923	1
T-cells	TACGGGCCAGGGCATA	1923	1
T-cells	TACGGGCGTATAATGG	1923	1
T-cells	TACGGGCTCTCGATGA	1923	1
T-cells	TACGGTAAGTTGAGTA	1923	1
T-cells	TACGGTATCCTAGGGC	1923	1
T-cells	TACGGTATCTGTGCAA	1923	1
T-cells	TACTCGCAGACTTTCG	1923	1
T-cells	TACTCGCAGTCATCCA	1923	1
T-cells	TACTCGCTCCAGGGCT	1923	1
T-cells	TACTCGCTCGTGGACC	1923	1
T-cells	TACTTACAGGTTCCTA	1923	1
T-cells	TACTTACCATTATCTC	1923	1
T-cells	TACTTGTAGATCCGAG	1923	1
T-cells	TACTTGTAGTTACCCA	1923	1
T-cells	TACTTGTGTAAGTTCC	1923	1
T-cells	TACTTGTGTAGCGCTC	1923	1
T-cells	TACTTGTGTTGGGACA	1923	1
T-cells	TAGACCAAGCTGAACG	1923	1
T-cells	TAGACCAGTACAGTGG	1923	1
T-cells	TAGACCAGTCCAGTAT	1923	1
T-cells	TAGACCAGTTCCCGAG	1923	1
T-cells	TAGAGCTAGAGTAATC	1923	1
T-cells	TAGAGCTCAGATCGGA	1923	1
T-cells	TAGAGCTCATATACGC	1923	1
T-cells	TAGAGCTCATCCTAGA	1923	1
T-cells	TAGAGCTGTATGCTTG	1923	1
T-cells	TAGAGCTGTGACTACT	1923	1
T-cells	TAGAGCTTCAGGCCCA	1923	1
T-cells	TAGCCGGAGAGTGACC	1923	1
T-cells	TAGCCGGAGCTGTCTA	1923	1
T-cells	TAGCCGGCAAGCCTAT	1923	1
T-cells	TAGCCGGGTCACACGC	1923	1
T-cells	TAGCCGGGTCTAGGTT	1923	1
T-cells	TAGGCATGTCTAGTGT	1923	1
T-cells	TAGGCATGTTTGACTG	1923	1
T-cells	TAGGCATTCATCACCC	1923	1
T-cells	TAGGCATTCGTTACGA	1923	1
T-cells	TAGTGGTAGCTGATAA	1923	1
T-cells	TAGTGGTAGGATGTAT	1923	1
T-cells	TAGTGGTTCTCGCTTG	1923	1
T-cells	TAGTTGGCATTGCGGC	1923	1
T-cells	TATCAGGAGCTGAACG	1923	1
T-cells	TATCTCAAGATGCCAG	1923	1
T-cells	TATCTCAAGGGTCTCC	1923	1
T-cells	TATCTCACAACTTGAC	1923	1
T-cells	TATCTCACAGCCTTGG	1923	1
T-cells	TATCTCAGTTTGTGTG	1923	1
T-cells	TATCTCATCTAACCGA	1923	1
T-cells	TATGCCCAGACTGGGT	1923	1
T-cells	TATGCCCAGCTGTTCA	1923	1
T-cells	TATGCCCTCCACGCAG	1923	1
T-cells	TATTACCAGCTACCGC	1923	1
T-cells	TATTACCAGTACATGA	1923	1
T-cells	TATTACCCACCTTGTC	1923	1
T-cells	TATTACCCATCCAACA	1923	1
T-cells	TATTACCTCAACACGT	1923	1
T-cells	TATTACCTCTTTCCTC	1923	1
T-cells	TCAACGAAGACATAAC	1923	1
T-cells	TCAACGACAAGGCTCC	1923	1
T-cells	TCAACGACAGTTCATG	1923	1
T-cells	TCAACGAGTGCCTGTG	1923	1
T-cells	TCAACGAGTTCGGCAC	1923	1
T-cells	TCAACGATCATCGGAT	1923	1
T-cells	TCAATCTAGACTCGGA	1923	1
T-cells	TCAATCTAGGCTATCT	1923	1
T-cells	TCAATCTCATCACCCT	1923	1
T-cells	TCAATCTGTAGGCATG	1923	1
T-cells	TCACAAGAGCATGGCA	1923	1
T-cells	TCACAAGCAATCTACG	1923	1
T-cells	TCACAAGCATGCCACG	1923	1
T-cells	TCACAAGCATGGAATA	1923	1
T-cells	TCACAAGCATTCACTT	1923	1
T-cells	TCACAAGTCTTTCCTC	1923	1
T-cells	TCACGAACATGCCTAA	1923	1
T-cells	TCACGAAGTAGCTGCC	1923	1
T-cells	TCACGAAGTCTAGTCA	1923	1
T-cells	TCAGATGAGCCCAATT	1923	1
T-cells	TCAGATGCACCCATTC	1923	1
T-cells	TCAGATGTCTGCTTGC	1923	1
T-cells	TCAGCAAAGCTCCTTC	1923	1
T-cells	TCAGCAACAGCTGTAT	1923	1
T-cells	TCAGCAAGTTGCGCAC	1923	1
T-cells	TCAGCAATCCGCTGTT	1923	1
T-cells	TCAGCTCCACTGTTAG	1923	1
T-cells	TCAGCTCGTAGCTCCG	1923	1
T-cells	TCAGCTCTCGAGAGCA	1923	1
T-cells	TCAGGATAGACGCAAC	1923	1
T-cells	TCAGGATAGCACCGTC	1923	1
T-cells	TCAGGATAGGACAGCT	1923	1
T-cells	TCAGGATAGGGAACGG	1923	1
T-cells	TCAGGATCAACCGCCA	1923	1
T-cells	TCAGGTAAGGTGCACA	1923	1
T-cells	TCAGGTAGTAGCCTCG	1923	1
T-cells	TCAGGTAGTCTAGAGG	1923	1
T-cells	TCAGGTAGTTCGGCAC	1923	1
T-cells	TCAGGTATCCCGGATG	1923	1
T-cells	TCATTACAGGGATACC	1923	1
T-cells	TCATTACAGTTAGCGG	1923	1
T-cells	TCATTACCACCGAATT	1923	1
T-cells	TCATTACCATGTTCCC	1923	1
T-cells	TCATTACTCATTCACT	1923	1
T-cells	TCATTTGCAATGTAAG	1923	1
T-cells	TCATTTGCACGGTGTC	1923	1
T-cells	TCATTTGGTACCGCTG	1923	1
T-cells	TCCACACAGCAGCCTC	1923	1
T-cells	TCCACACAGGCGATAC	1923	1
T-cells	TCCACACCAACACCTA	1923	1
T-cells	TCCCGATAGTTCGCGC	1923	1
T-cells	TCCCGATCACCTGGTG	1923	1
T-cells	TCCCGATTCAATCTCT	1923	1
T-cells	TCCCGATTCCATGAGT	1923	1
T-cells	TCCCGATTCTCAAACG	1923	1
T-cells	TCGAGGCCAGACACTT	1923	1
T-cells	TCGAGGCCAGCCTGTG	1923	1
T-cells	TCGAGGCCATGTAAGA	1923	1
T-cells	TCGAGGCGTGACGCCT	1923	1
T-cells	TCGCGAGAGCTCCTCT	1923	1
T-cells	TCGCGAGCACCTTGTC	1923	1
T-cells	TCGCGAGCAGAAGCAC	1923	1
T-cells	TCGCGAGGTCTGCCAG	1923	1
T-cells	TCGCGTTAGACAAGCC	1923	1
T-cells	TCGCGTTGTCAGATAA	1923	1
T-cells	TCGCGTTGTGGTTTCA	1923	1
T-cells	TCGCGTTTCACATGCA	1923	1
T-cells	TCGGGACAGAAACCTA	1923	1
T-cells	TCGGGACAGAAGGTTT	1923	1
T-cells	TCGGGACAGCGATCCC	1923	1
T-cells	TCGGGACCAAGCCGCT	1923	1
T-cells	TCGGGACCACGGCTAC	1923	1
T-cells	TCGGGACCACTTCTGC	1923	1
T-cells	TCGGGACCAGACACTT	1923	1
T-cells	TCGGGACGTCTGGAGA	1923	1
T-cells	TCGGGACGTTAAGACA	1923	1
T-cells	TCGGTAAGTTGTCTTT	1923	1
T-cells	TCGGTAATCCCTAACC	1923	1
T-cells	TCGTACCAGCAGCGTA	1923	1
T-cells	TCGTACCCAGATCCAT	1923	1
T-cells	TCGTACCGTCCGTGAC	1923	1
T-cells	TCGTACCGTGTTGAGG	1923	1
T-cells	TCGTAGAGTGGACGAT	1923	1
T-cells	TCTATTGGTACATCCA	1923	1
T-cells	TCTATTGTCCGCTGTT	1923	1
T-cells	TCTCATAGTTACCAGT	1923	1
T-cells	TCTCATATCGGCCGAT	1923	1
T-cells	TCTCTAAAGGACACCA	1923	1
T-cells	TCTCTAACACGTAAGG	1923	1
T-cells	TCTCTAACATTAACCG	1923	1
T-cells	TCTCTAAGTCAAAGAT	1923	1
T-cells	TCTCTAAGTCTCCCTA	1923	1
T-cells	TCTCTAATCGCCATAA	1923	1
T-cells	TCTCTAATCTCACATT	1923	1
T-cells	TCTCTAATCTCGAGTA	1923	1
T-cells	TCTCTAATCTGGTTCC	1923	1
T-cells	TCTGAGAGTACGACCC	1923	1
T-cells	TCTGAGAGTGGCTCCA	1923	1
T-cells	TCTGAGAGTTGGACCC	1923	1
T-cells	TCTGAGATCTGTTTGT	1923	1
T-cells	TCTGAGATCTTTAGGG	1923	1
T-cells	TCTGGAACAATGGTCT	1923	1
T-cells	TCTGGAACAGTATCTG	1923	1
T-cells	TCTGGAACATTCTTAC	1923	1
T-cells	TCTGGAAGTGTTTGTG	1923	1
T-cells	TCTGGAATCGTGGGAA	1923	1
T-cells	TCTTCGGAGCCACCTG	1923	1
T-cells	TCTTCGGAGTCTCAAC	1923	1
T-cells	TCTTCGGCAATAAGCA	1923	1
T-cells	TCTTCGGTCCATGCTC	1923	1
T-cells	TCTTCGGTCGCCTGTT	1923	1
T-cells	TCTTCGGTCGGTCTAA	1923	1
T-cells	TCTTTCCCAAGGTTTC	1923	1
T-cells	TCTTTCCGTAAAGTCA	1923	1
T-cells	TCTTTCCGTCCATCCT	1923	1
T-cells	TCTTTCCGTTCCAACA	1923	1
T-cells	TCTTTCCTCAACGAAA	1923	1
T-cells	TGAAAGACATCGATGT	1923	1
T-cells	TGAAAGAGTCTTCGTC	1923	1
T-cells	TGAAAGAGTTATCACG	1923	1
T-cells	TGAAAGATCCAAAGTC	1923	1
T-cells	TGAAAGATCTCTGAGA	1923	1
T-cells	TGACAACAGACAGAGA	1923	1
T-cells	TGACAACCATTGGCGC	1923	1
T-cells	TGACAACTCCAGTATG	1923	1
T-cells	TGACGGCCAGTCTTCC	1923	1
T-cells	TGACGGCGTTGTGGAG	1923	1
T-cells	TGACGGCTCCTGTACC	1923	1
T-cells	TGACGGCTCGCTTAGA	1923	1
T-cells	TGACTAGAGACACGAC	1923	1
T-cells	TGACTAGAGCAATCTC	1923	1
T-cells	TGACTAGCATTGTGCA	1923	1
T-cells	TGACTAGGTTGCGCAC	1923	1
T-cells	TGACTAGTCTGCGACG	1923	1
T-cells	TGACTTTAGTTGTAGA	1923	1
T-cells	TGACTTTTCCAGATCA	1923	1
T-cells	TGACTTTTCGGCTACG	1923	1
T-cells	TGAGAGGCAAGGACTG	1923	1
T-cells	TGAGAGGGTGGTACAG	1923	1
T-cells	TGAGAGGGTGTCCTCT	1923	1
T-cells	TGAGAGGTCTTGCAAG	1923	1
T-cells	TGAGCATAGAACTGTA	1923	1
T-cells	TGAGCATCAAGGGTCA	1923	1
T-cells	TGAGCATCACTAGTAC	1923	1
T-cells	TGAGCATTCCATTCTA	1923	1
T-cells	TGAGCATTCGGAAACG	1923	1
T-cells	TGAGCATTCTGGAGCC	1923	1
T-cells	TGAGCCGCAGACTCGC	1923	1
T-cells	TGAGCCGCAGCTGTGC	1923	1
T-cells	TGAGCCGGTGGCTCCA	1923	1
T-cells	TGAGCCGGTTAAGATG	1923	1
T-cells	TGAGCCGTCAGTTGAC	1923	1
T-cells	TGAGCCGTCTTACCTA	1923	1
T-cells	TGAGGGACAGACGCTC	1923	1
T-cells	TGAGGGATCGCTTAGA	1923	1
T-cells	TGATTTCAGAGAACAG	1923	1
T-cells	TGATTTCCACCTTGTC	1923	1
T-cells	TGATTTCTCCGATATG	1923	1
T-cells	TGATTTCTCGCCATAA	1923	1
T-cells	TGCACCTAGAGGTAGA	1923	1
T-cells	TGCACCTAGATCGATA	1923	1
T-cells	TGCACCTAGATGTAAC	1923	1
T-cells	TGCACCTAGGCGTACA	1923	1
T-cells	TGCACCTAGTATGACA	1923	1
T-cells	TGCACCTGTAAACACA	1923	1
T-cells	TGCACCTTCCTCAACC	1923	1
T-cells	TGCACCTTCGCCTGAG	1923	1
T-cells	TGCCAAAAGGCTCATT	1923	1
T-cells	TGCCAAACAAACAACA	1923	1
T-cells	TGCCAAACATGACATC	1923	1
T-cells	TGCCCATAGCCCAGCT	1923	1
T-cells	TGCCCATAGGAACTGC	1923	1
T-cells	TGCCCATAGGACTGGT	1923	1
T-cells	TGCCCATCAGGCTCAC	1923	1
T-cells	TGCCCTAAGGAGTACC	1923	1
T-cells	TGCCCTAAGGGCACTA	1923	1
T-cells	TGCCCTAGTGTGGTTT	1923	1
T-cells	TGCGCAGAGACTAAGT	1923	1
T-cells	TGCGCAGCACAAGCCC	1923	1
T-cells	TGCGCAGCACGGACAA	1923	1
T-cells	TGCGCAGGTCAATGTC	1923	1
T-cells	TGCGGGTAGAGGGATA	1923	1
T-cells	TGCGGGTAGCCATCGC	1923	1
T-cells	TGCGGGTCACACAGAG	1923	1
T-cells	TGCGGGTCACGCTTTC	1923	1
T-cells	TGCGGGTGTACCGAGA	1923	1
T-cells	TGCGGGTGTGATGTGG	1923	1
T-cells	TGCGGGTGTTATCACG	1923	1
T-cells	TGCGGGTTCAAACCAC	1923	1
T-cells	TGCGGGTTCTAGCACA	1923	1
T-cells	TGCGTGGAGAGTGACC	1923	1
T-cells	TGCGTGGAGATGTGGC	1923	1
T-cells	TGCTACCCAAACGTGG	1923	1
T-cells	TGCTACCCATGCGCAC	1923	1
T-cells	TGCTACCTCACGACTA	1923	1
T-cells	TGCTACCTCCAGGGCT	1923	1
T-cells	TGCTGCTAGGTAGCTG	1923	1
T-cells	TGCTGCTTCTCGAGTA	1923	1
T-cells	TGGACGCCAATGTAAG	1923	1
T-cells	TGGACGCCACATTAGC	1923	1
T-cells	TGGACGCCAGTAGAGC	1923	1
T-cells	TGGACGCGTCGGCATC	1923	1
T-cells	TGGCCAGAGCTGTTCA	1923	1
T-cells	TGGCCAGGTACGCTGC	1923	1
T-cells	TGGCCAGGTCGACTAT	1923	1
T-cells	TGGCCAGTCAAACGGG	1923	1
T-cells	TGGCCAGTCTGTACGA	1923	1
T-cells	TGGCGCACAATAGCAA	1923	1
T-cells	TGGCGCATCATCGATG	1923	1
T-cells	TGGCTGGAGTGATCGG	1923	1
T-cells	TGGCTGGGTCGCTTTC	1923	1
T-cells	TGGGAAGCATTGGCGC	1923	1
T-cells	TGGGCGTAGACTAGGC	1923	1
T-cells	TGGGCGTTCTACGAGT	1923	1
T-cells	TGGTTAGAGGCGCTCT	1923	1
T-cells	TGGTTAGCACACATGT	1923	1
T-cells	TGGTTAGCAGGTTTCA	1923	1
T-cells	TGGTTAGGTATAAACG	1923	1
T-cells	TGGTTAGGTGCTAGCC	1923	1
T-cells	TGGTTAGGTTCGGGCT	1923	1
T-cells	TGGTTAGTCACTTCAT	1923	1
T-cells	TGGTTAGTCATGGTCA	1923	1
T-cells	TGGTTAGTCCCTTGCA	1923	1
T-cells	TGGTTCCAGCCCGAAA	1923	1
T-cells	TGGTTCCGTAAGAGGA	1923	1
T-cells	TGGTTCCGTACAGTTC	1923	1
T-cells	TGGTTCCGTGACAAAT	1923	1
T-cells	TGTATTCCACAGTCGC	1923	1
T-cells	TGTATTCCACCGATAT	1923	1
T-cells	TGTATTCCAGACACTT	1923	1
T-cells	TGTATTCCAGACAGGT	1923	1
T-cells	TGTATTCGTAAGTGGC	1923	1
T-cells	TGTATTCTCTTCCTTC	1923	1
T-cells	TGTCCCACAATAACGA	1923	1
T-cells	TGTCCCACACCGCTAG	1923	1
T-cells	TGTCCCAGTGCTGTAT	1923	1
T-cells	TGTCCCATCAACACGT	1923	1
T-cells	TGTCCCATCGTGACAT	1923	1
T-cells	TGTGGTAAGGATGGAA	1923	1
T-cells	TGTGGTACAGGAATGC	1923	1
T-cells	TGTGGTAGTTACGTCA	1923	1
T-cells	TGTGGTAGTTCAACCA	1923	1
T-cells	TGTGTTTAGCGTTCCG	1923	1
T-cells	TGTGTTTAGGGCTTGA	1923	1
T-cells	TGTGTTTCACCACCAG	1923	1
T-cells	TGTGTTTCATGTTGAC	1923	1
T-cells	TGTGTTTGTTACGGAG	1923	1
T-cells	TGTGTTTGTTGATTCG	1923	1
T-cells	TGTTCCGCACGCATCG	1923	1
T-cells	TGTTCCGCACTTAAGC	1923	1
T-cells	TGTTCCGCAGGACGTA	1923	1
T-cells	TGTTCCGCATACTCTT	1923	1
T-cells	TGTTCCGTCGTGGACC	1923	1
T-cells	TTAACTCAGATAGTCA	1923	1
T-cells	TTAACTCAGTAGGTGC	1923	1
T-cells	TTAACTCGTGCGGTAA	1923	1
T-cells	TTAACTCGTTCTGGTA	1923	1
T-cells	TTAGGACAGTTAGCGG	1923	1
T-cells	TTAGGACCATGTTCCC	1923	1
T-cells	TTAGGACGTCCTAGCG	1923	1
T-cells	TTAGGCAGTGATGCCC	1923	1
T-cells	TTAGTTCGTAGCCTAT	1923	1
T-cells	TTAGTTCGTCATACTG	1923	1
T-cells	TTAGTTCGTGATGATA	1923	1
T-cells	TTAGTTCTCAGATAAG	1923	1
T-cells	TTATGCTAGATCACGG	1923	1
T-cells	TTATGCTGTCTGCCAG	1923	1
T-cells	TTATGCTTCAGGCGAA	1923	1
T-cells	TTCCCAGGTCTGCGGT	1923	1
T-cells	TTCGAAGAGGCTCTTA	1923	1
T-cells	TTCGAAGCAGTCAGCC	1923	1
T-cells	TTCGAAGGTAGCGTCC	1923	1
T-cells	TTCGAAGGTAGCTTGT	1923	1
T-cells	TTCGAAGTCCTATTCA	1923	1
T-cells	TTCGAAGTCCTTCAAT	1923	1
T-cells	TTCGAAGTCGTCGTTC	1923	1
T-cells	TTCGGTCAGCCACGCT	1923	1
T-cells	TTCGGTCAGGCCATAG	1923	1
T-cells	TTCGGTCCAGCGTCCA	1923	1
T-cells	TTCGGTCGTCAACATC	1923	1
T-cells	TTCGGTCGTCATATCG	1923	1
T-cells	TTCTACACACCAGTTA	1923	1
T-cells	TTCTACACAGGGATTG	1923	1
T-cells	TTCTACATCACAAACC	1923	1
T-cells	TTCTACATCAGCTTAG	1923	1
T-cells	TTCTACATCGCACTCT	1923	1
T-cells	TTCTCAAAGTGAAGTT	1923	1
T-cells	TTCTCAACATTCTTAC	1923	1
T-cells	TTCTCAAGTCAGAGGT	1923	1
T-cells	TTCTCAATCAGGTTCA	1923	1
T-cells	TTCTCCTAGCCACCTG	1923	1
T-cells	TTCTCCTAGGAATTAC	1923	1
T-cells	TTCTCCTAGTGCCATT	1923	1
T-cells	TTCTCCTCACTGTGTA	1923	1
T-cells	TTCTTAGCACAGAGGT	1923	1
T-cells	TTCTTAGCAGGTGGAT	1923	1
T-cells	TTCTTAGCATGCCTTC	1923	1
T-cells	TTCTTAGGTTCAGACT	1923	1
T-cells	TTCTTAGTCAACACTG	1923	1
T-cells	TTCTTAGTCATCGATG	1923	1
T-cells	TTGACTTCAATAACGA	1923	1
T-cells	TTGACTTGTCCCGACA	1923	1
T-cells	TTGACTTTCAGTGCAT	1923	1
T-cells	TTGACTTTCCTCCTAG	1923	1
T-cells	TTGACTTTCGGTCTAA	1923	1
T-cells	TTGCGTCAGTGCGTGA	1923	1
T-cells	TTGCGTCCAGCGTCCA	1923	1
T-cells	TTGCGTCGTCCCTTGT	1923	1
T-cells	TTGCGTCGTTACAGAA	1923	1
T-cells	TTGCGTCGTTTCGCTC	1923	1
T-cells	TTGCGTCGTTTGACAC	1923	1
T-cells	TTGGAACAGATCCTGT	1923	1
T-cells	TTGGAACCAATCCAAC	1923	1
T-cells	TTGGAACGTCGATTGT	1923	1
T-cells	TTGGAACTCCGCGTTT	1923	1
T-cells	TTGGAACTCTCGTTTA	1923	1
T-cells	TTGGCAAAGCTAACAA	1923	1
T-cells	TTGGCAAAGGCCATAG	1923	1
T-cells	TTGGCAAGTAAATACG	1923	1
T-cells	TTGGCAATCTAGAGTC	1923	1
T-cells	TTGTAGGAGTGGTCCC	1923	1
T-cells	TTGTAGGCAAGGTGTG	1923	1
T-cells	TTGTAGGCAGCGTTCG	1923	1
T-cells	TTGTAGGTCCGGCACA	1923	1
T-cells	TTGTAGGTCCTTGACC	1923	1
T-cells	TTTACTGAGATATACG	1923	1
T-cells	TTTACTGGTCTAGGTT	1923	1
T-cells	TTTACTGGTTAAGGGC	1923	1
T-cells	TTTACTGGTTATCCGA	1923	1
T-cells	TTTACTGTCACCCTCA	1923	1
T-cells	TTTATGCAGCCACGCT	1923	1
T-cells	TTTATGCCAAGACACG	1923	1
T-cells	TTTATGCCAAGAGGCT	1923	1
T-cells	TTTATGCCAGTAAGCG	1923	1
T-cells	TTTATGCGTAATCACC	1923	1
T-cells	TTTCCTCCACAGACTT	1923	1
T-cells	TTTCCTCCAGTAAGAT	1923	1
T-cells	TTTCCTCCATACCATG	1923	1
T-cells	TTTCCTCTCAACCAAC	1923	1
T-cells	TTTGCGCCAGGAATCG	1923	1
T-cells	TTTGCGCCATTAGCCA	1923	1
T-cells	TTTGCGCGTAAGGGAA	1923	1
T-cells	TTTGCGCGTCGCATAT	1923	1
T-cells	TTTGCGCTCAGAAATG	1923	1
T-cells	TTTGCGCTCGGTCTAA	1923	1
T-cells	TTTGCGCTCTCTGCTG	1923	1
T-cells	TTTGGTTAGGAATCGC	1923	1
T-cells	TTTGGTTCATCTGGTA	1923	1
T-cells	TTTGGTTGTGTTCGAT	1923	1
T-cells	TTTGGTTTCCGTCAAA	1923	1
T-cells	TTTGGTTTCGCGTTTC	1923	1
T-cells	TTTGTCAAGCCGCCTA	1923	1
T-cells	TTTGTCAGTCTTGATG	1923	1
T-cells	TTTGTCAGTGCCTTGG	1923	1
T-cells	TTTGTCATCTCTAAGG	1923	1
Monocytes	AAACGGGTCGCGGATC	891	2
Monocytes	AAACGGGTCTTAACCT	891	2
Monocytes	AAAGATGAGAAGGGTA	891	2
Monocytes	AAAGATGCATACAGCT	891	2
Monocytes	AAAGCAACAAACCCAT	891	2
Monocytes	AAAGTAGAGCTCAACT	891	2
Monocytes	AAAGTAGCATCCTTGC	891	2
Monocytes	AAAGTAGTCAAGAAGT	891	2
Monocytes	AAAGTAGTCAGTGCAT	891	2
Monocytes	AAATGCCGTCTTGTCC	891	2
Monocytes	AAATGCCGTGTTGGGA	891	2
Monocytes	AACACGTAGCCCAATT	891	2
Monocytes	AACACGTGTAGAGCTG	891	2
Monocytes	AACACGTTCAAGGCTT	891	2
Monocytes	AACACGTTCACGACTA	891	2
Monocytes	AACACGTTCACTCTTA	891	2
Monocytes	AACCATGGTCAACATC	891	2
Monocytes	AACCATGTCGCCATAA	891	2
Monocytes	AACCGCGAGCTAAACA	891	2
Monocytes	AACCGCGGTACATGTC	891	2
Monocytes	AACCGCGTCAAACGGG	891	2
Monocytes	AACGTTGGTGGTAACG	891	2
Monocytes	AACGTTGTCAACCATG	891	2
Monocytes	AACTCAGAGACAGAGA	891	2
Monocytes	AACTCAGCAGCCTTGG	891	2
Monocytes	AACTCAGTCATGCTCC	891	2
Monocytes	AACTCCCGTCAGAAGC	891	2
Monocytes	AACTCTTAGAAGGTTT	891	2
Monocytes	AACTCTTCACTTCGAA	891	2
Monocytes	AACTCTTCATTACGAC	891	2
Monocytes	AACTCTTGTAAGAGGA	891	2
Monocytes	AACTGGTCATCGGGTC	891	2
Monocytes	AACTTTCCACGAGGTA	891	2
Monocytes	AAGACCTAGAGCTGGT	891	2
Monocytes	AAGACCTGTACGCTGC	891	2
Monocytes	AAGACCTGTCCCTTGT	891	2
Monocytes	AAGACCTGTCGAGATG	891	2
Monocytes	AAGCCGCAGAAACCAT	891	2
Monocytes	AAGCCGCCAAGAGGCT	891	2
Monocytes	AAGCCGCGTACATCCA	891	2
Monocytes	AAGGAGCAGGGCACTA	891	2
Monocytes	AAGGAGCAGTGACATA	891	2
Monocytes	AAGGAGCGTGCCTGCA	891	2
Monocytes	AAGGAGCTCCGTAGGC	891	2
Monocytes	AAGGCAGCAATCCGAT	891	2
Monocytes	AAGGCAGCACCAGTTA	891	2
Monocytes	AAGGCAGGTAGCACGA	891	2
Monocytes	AATCCAGCAAGTACCT	891	2
Monocytes	AATCCAGCATGTAAGA	891	2
Monocytes	AATCGGTAGCATGGCA	891	2
Monocytes	AATCGGTAGTCTCAAC	891	2
Monocytes	AATCGGTTCACAAACC	891	2
Monocytes	ACACCAATCTCGAGTA	891	2
Monocytes	ACACCAATCTGAGTGT	891	2
Monocytes	ACACCCTAGATCCCAT	891	2
Monocytes	ACACCCTTCGGAATCT	891	2
Monocytes	ACACCCTTCTCTAGGA	891	2
Monocytes	ACACCGGGTAAACACA	891	2
Monocytes	ACACCGGGTCCATCCT	891	2
Monocytes	ACACTGAAGCCGATTT	891	2
Monocytes	ACACTGAGTCTAAAGA	891	2
Monocytes	ACACTGAGTCTTCGTC	891	2
Monocytes	ACACTGAGTGCAACTT	891	2
Monocytes	ACAGCCGAGTTAGGTA	891	2
Monocytes	ACAGCCGCATGGAATA	891	2
Monocytes	ACAGCTAAGCGACGTA	891	2
Monocytes	ACAGCTAAGGATGCGT	891	2
Monocytes	ACAGCTAAGTGGGATC	891	2
Monocytes	ACAGCTACACAGACAG	891	2
Monocytes	ACAGCTATCTCCAACC	891	2
Monocytes	ACATACGAGGGCACTA	891	2
Monocytes	ACATCAGAGTGCGTGA	891	2
Monocytes	ACATCAGCAAGGTTCT	891	2
Monocytes	ACATCAGTCGCATGGC	891	2
Monocytes	ACATCAGTCGTTACAG	891	2
Monocytes	ACATGGTAGAGTGAGA	891	2
[truncated: 3,748 more rows]
