# Supplementary material for: scQCEA: a framework for annotation and quality control report of single-cell RNA-sequencing data
Source: BMC Genomics. 2023 Jul 6;24:381. doi: 10.1186/s12864-023-09447-6 (PMC10327311; doi:10.1186/s12864-023-09447-6)
Supplement: Supplementary file 2 — Additional file 2: Supplementary file 2. To demonstrate the utility of scQCEA, we apply the workflow to the sixteen gene expression profiles of eight patients with metastatic melanoma, prepared from pre- and post-treatment experimental batches. You can find the QC interactive report at: https://github.com/isarnassiri/scQCEA/tree/Example-of-Application. Download and unzip the OGC_Interactive_QC_Report_P180121.zip file. You can open CLICK_ME.html file without using rStudio/R. [file 12864_2023_9447_MOESM2_ESM.zip › Inputs/10X-gex/481207_03/P180121-keep_481207_03_Celltype_assignment_toCells.txt]

geneSet	cell
B-cells	AAACCTGTCTGCTGTC
B-cells	AAACGGGAGGAATGGA
B-cells	AACTGGTAGAGTACCG
B-cells	AAGTCTGTCAGTTTGG
B-cells	AATCGGTTCCCACTTG
B-cells	ACACCGGGTCGGATCC
B-cells	ACCCACTGTTTACTCT
B-cells	ACGAGGATCCGCAGTG
B-cells	ACGATACAGCGGCTTC
B-cells	ACTGATGCAGTCGATT
B-cells	ACTGCTCTCAGCTGGC
B-cells	AGACGTTAGTACACCT
B-cells	AGATTGCGTTTAGCTG
B-cells	AGGGATGCAAGGTGTG
B-cells	AGGTCCGTCCCACTTG
B-cells	AGTCTTTAGGGATCTG
B-cells	ATAGACCCATTAGCCA
B-cells	ATGCGATCACGGTAGA
B-cells	ATTATCCTCCCATTAT
B-cells	CACAGGCTCTTACCGC
B-cells	CACATTTCAATCCAAC
B-cells	CAGAGAGTCGGCTTGG
B-cells	CATTATCTCTGAGTGT
B-cells	CCTACCACATCATCCC
B-cells	CCTTCCCAGTCAAGCG
B-cells	CGAACATGTGACAAAT
B-cells	CGAGCACAGACGACGT
B-cells	CGATGTAAGGCATTGG
B-cells	CGTTCTGCAATCGGTT
B-cells	CGTTCTGTCGTGGTCG
B-cells	CTACATTAGAGTACAT
B-cells	CTAGAGTCAGCTGTAT
B-cells	CTCATTATCAGAGCTT
B-cells	CTCGGAGCAGATGGGT
B-cells	CTCGTCAAGACCACGA
B-cells	GAAATGACATCGGTTA
B-cells	GAACCTAGTCACCTAA
B-cells	GAACGGATCGTATCAG
B-cells	GACACGCGTATAGGTA
B-cells	GACGCGTTCGCTTAGA
B-cells	GACGGCTTCATCGGAT
B-cells	GACGTGCGTAGCACGA
B-cells	GACGTTAGTGAGCGAT
B-cells	GATCAGTAGAAACGCC
B-cells	GATCTAGCAAGCTGTT
B-cells	GATTCAGTCACCATAG
B-cells	GCAAACTTCAGGTTCA
B-cells	GCAAACTTCTTGCATT
B-cells	GCACATAAGAGGGATA
B-cells	GCATGATGTGGCGAAT
B-cells	GCGAGAAGTCTAAAGA
B-cells	GCTGCTTGTAACGTTC
B-cells	GCTGCTTTCCTGTAGA
B-cells	GGAACTTGTCGAGATG
B-cells	GGACAAGGTCCTCCAT
B-cells	GGATTACCATGCAACT
B-cells	GGCGACTGTACCGTAT
B-cells	GGTGCGTTCGTATCAG
B-cells	GTACTTTAGACGACGT
B-cells	GTGGGTCCAGTACACT
B-cells	GTTCTCGAGAAACCAT
B-cells	TAGAGCTAGGATGCGT
B-cells	TATCAGGGTCCGTGAC
B-cells	TATGCCCAGAGCCTAG
B-cells	TCGTACCTCCGATATG
B-cells	TCTCATATCAGTACGT
B-cells	TCTGAGACAAGAAGAG
B-cells	TCTGGAATCCTTGCCA
B-cells	TGAGCCGCATAAGACA
B-cells	TGAGGGATCGTTACAG
B-cells	TGGCTGGGTTCAGACT
B-cells	TGTGTTTCAAGACGTG
B-cells	TGTGTTTGTCACACGC
B-cells	TTAGGACGTACAGTTC
B-cells	TTTGCGCTCGCCATAA
Dendritic	AAACCTGAGAATGTTG
Dendritic	AAAGATGGTACCATCA
Dendritic	AAAGCAAAGGGATGGG
Dendritic	AAAGCAAGTTACGACT
Dendritic	AAAGTAGTCTTGCATT
Dendritic	AAATGCCCAAGGACTG
Dendritic	AACACGTGTGCTCTTC
Dendritic	AACTCAGTCCAGGGCT
Dendritic	AAGCCGCGTCTTGCGG
Dendritic	AAGGAGCCAACTGGCC
Dendritic	AAGTCTGGTCACTGGC
Dendritic	ACACCCTCACGCCAGT
Dendritic	ACAGCTAAGCGATGAC
Dendritic	ACAGCTATCCATGAAC
Dendritic	ACCCACTAGCTAGTTC
Dendritic	ACGAGGATCTCGATGA
Dendritic	ACGATACGTCCAGTGC
Dendritic	ACGATACTCTAGAGTC
Dendritic	ACGGAGAGTTACCAGT
Dendritic	ACGGCCAGTAAGTGGC
Dendritic	ACTGTCCGTGTCTGAT
Dendritic	AGAGTGGTCTGTTGAG
Dendritic	AGATTGCTCCAAACAC
Dendritic	AGCAGCCAGAGACGAA
Dendritic	AGCAGCCCAGATCTGT
Dendritic	AGCATACAGCAGCCTC
Dendritic	AGCTCCTGTATATCCG
Dendritic	AGCTCCTTCCATGCTC
Dendritic	AGCTCTCAGTGGAGAA
Dendritic	AGGCCGTAGACAAAGG
Dendritic	AGGGTGAAGGATGGTC
Dendritic	AGGTCCGTCTGCCAGG
Dendritic	AGTGGGAAGCCCAATT
Dendritic	AGTGGGAGTTCACCTC
Dendritic	ATAACGCAGTAACCCT
Dendritic	ATAACGCCATAGGATA
Dendritic	ATAAGAGCACAGTCGC
Dendritic	ATCCACCCACATCCAA
Dendritic	ATCCACCCAGTAAGCG
Dendritic	ATCGAGTTCATCTGTT
Dendritic	ATGCGATAGACATAAC
Dendritic	ATGCGATGTTTGACTG
Dendritic	ATGTGTGAGCACAGGT
Dendritic	ATGTGTGAGGGATACC
Dendritic	ATGTGTGAGTGTACGG
Dendritic	ATTATCCGTCGTGGCT
Dendritic	ATTATCCGTGAGCGAT
Dendritic	ATTCTACGTGTCAATC
Dendritic	ATTCTACTCGGTGTTA
Dendritic	ATTCTACTCTGTCAAG
Dendritic	ATTGGTGTCCTGTAGA
Dendritic	ATTTCTGAGGGATCTG
Dendritic	ATTTCTGCACATAACC
Dendritic	CAAGGCCAGTGCTGCC
Dendritic	CAAGTTGTCGCTAGCG
Dendritic	CACACAATCCTGTAGA
Dendritic	CACCACTGTCGGCACT
Dendritic	CAGAATCGTGGCGAAT
Dendritic	CAGATCAAGACTACAA
Dendritic	CAGCTGGTCCGTACAA
Dendritic	CAGGTGCAGGCTAGGT
Dendritic	CAGTCCTGTCGTCTTC
Dendritic	CATCGAAGTATTAGCC
Dendritic	CATCGGGTCGGTGTTA
Dendritic	CATTATCGTGTTGGGA
Dendritic	CCACTACCACAAGCCC
Dendritic	CCATGTCCACCGAAAG
Dendritic	CCATTCGGTAGAGTGC
Dendritic	CCCAATCGTTGAGGTG
Dendritic	CCCAGTTTCTGTACGA
Dendritic	CCCATACTCACATACG
Dendritic	CCGGGATGTATAAACG
Dendritic	CCGTACTGTGAGTGAC
Dendritic	CCGTTCAGTGATGATA
Dendritic	CCTAGCTAGAAAGTGG
Dendritic	CCTAGCTCAACGCACC
Dendritic	CCTTACGAGTTACGGG
Dendritic	CCTTACGCATGTCGAT
Dendritic	CCTTCCCGTCAAAGCG
Dendritic	CGAGCACTCAACACAC
Dendritic	CGCGTTTAGCGATGAC
Dendritic	CGGAGCTCATCCCACT
Dendritic	CGGGTCAAGCGTAATA
Dendritic	CGGTTAACAGATGGCA
Dendritic	CGTCCATTCTCAAGTG
Dendritic	CGTTCTGCAGTCAGAG
Dendritic	CGTTGGGTCCCATTTA
Dendritic	CTACGTCCACTATCTT
Dendritic	CTAGCCTAGGAACTGC
Dendritic	CTAGTGAAGTTCGATC
Dendritic	CTCCTAGAGTGGCACA
Dendritic	CTGAAACTCAACGAAA
Dendritic	CTGCGGAAGATAGGAG
Dendritic	CTGCGGACAGGGTATG
Dendritic	CTGCTGTAGGCAGTCA
Dendritic	CTGCTGTTCACCTTAT
Dendritic	CTTACCGTCGCATGGC
Dendritic	CTTAGGATCGGAATCT
Dendritic	CTTGGCTGTAAACACA
Dendritic	CTTGGCTGTTGGTAAA
Dendritic	GAAACTCCACCCATTC
Dendritic	GAACATCAGCGATCCC
Dendritic	GACACGCCACGAAACG
Dendritic	GACAGAGAGACAGGCT
Dendritic	GACTACAAGTGTACTC
Dendritic	GAGGTGATCCTTGGTC
Dendritic	GAGTCCGGTACATCCA
Dendritic	GATCGATTCACGACTA
Dendritic	GATCGCGAGCTTCGCG
Dendritic	GATCGCGGTGATAAGT
Dendritic	GATCTAGAGATGTGTA
Dendritic	GCATACACACCCATTC
Dendritic	GCATACAGTGTTGAGG
Dendritic	GCATGCGTCTAACTCT
Dendritic	GCCAAATAGTGGTAGC
Dendritic	GCCTCTAAGATGGCGT
Dendritic	GCCTCTAAGGACAGCT
Dendritic	GCGACCACATGGTAGG
Dendritic	GCTCTGTGTTCAGACT
Dendritic	GCTGCAGGTTCAGTAC
Dendritic	GCTTCCAAGTCCCACG
Dendritic	GCTTGAAGTCACTTCC
Dendritic	GGAACTTGTTCCATGA
Dendritic	GGAACTTTCCATGAGT
Dendritic	GGACGTCAGTGGTAAT
Dendritic	GGAGCAACAATGAAAC
Dendritic	GGCGTGTAGATATACG
Dendritic	GGCTCGAAGATCACGG
Dendritic	GGGCACTTCCTTGCCA
Dendritic	GGGCATCCAGATTGCT
Dendritic	GGTGAAGGTGGTTTCA
Dendritic	GTACGTACAAACTGTC
Dendritic	GTACTCCAGCCGATTT
Dendritic	GTAGGCCGTTACCAGT
Dendritic	GTAGTCAGTCGTCTTC
Dendritic	GTGTTAGAGATGCCAG
Dendritic	GTGTTAGAGCGGATCA
Dendritic	GTTTCTACAAGTTGTC
Dendritic	TAAGAGATCGCAGGCT
Dendritic	TACAGTGGTCATATGC
Dendritic	TACCTATGTGGTAACG
Dendritic	TACCTTATCTCTGAGA
Dendritic	TACGGATAGCGATCCC
Dendritic	TACGGATCACGTAAGG
Dendritic	TACGGATCAGACTCGC
Dendritic	TACGGATGTGACTACT
Dendritic	TACGGGCCATTTGCCC
Dendritic	TACTCATAGTATTGGA
Dendritic	TACTCATGTAATTGGA
Dendritic	TAGCCGGAGGGATCTG
Dendritic	TAGCCGGCAACAACCT
Dendritic	TAGCCGGGTGCAACGA
Dendritic	TAGGCATAGAGCTGCA
Dendritic	TATCAGGAGATGTAAC
Dendritic	TATCTCATCTATCGCC
Dendritic	TCAACGATCACAAACC
Dendritic	TCACGAAGTAACGTTC
Dendritic	TCACGAATCATGTCCC
Dendritic	TCAGCAAAGAACAATC
Dendritic	TCAGGATCAAGGACTG
Dendritic	TCGAGGCAGCCGGTAA
Dendritic	TCGAGGCGTCGCGGTT
Dendritic	TCGCGTTCATTTGCTT
Dendritic	TCGGGACGTCTACCTC
Dendritic	TCGTACCGTCTTCTCG
Dendritic	TCTCTAAAGAGCTTCT
Dendritic	TGAAAGATCCAAATGC
Dendritic	TGACGGCCAAAGAATC
Dendritic	TGACTTTGTGGTCTCG
Dendritic	TGAGCCGTCCACTCCA
Dendritic	TGCACCTAGCCAACAG
Dendritic	TGCGGGTCACAGTCGC
Dendritic	TGCGTGGAGATGAGAG
Dendritic	TGCTACCGTTTGACAC
Dendritic	TGGCCAGTCTCTAAGG
Dendritic	TGGCTGGCAGCGATCC
Dendritic	TGGGAAGTCGTCCAGG
Dendritic	TGGGCGTGTGTGACGA
Dendritic	TGGTTAGCAAACGCGA
Dendritic	TGTTCCGGTGATGCCC
Dendritic	TTAGGACAGTCCTCCT
Dendritic	TTAGGCAGTCTTCGTC
Dendritic	TTCCCAGTCGGATGGA
Dendritic	TTCGAAGGTGCCTGGT
Dendritic	TTCTACACACTGCCAG
Dendritic	TTGAACGCACTGAAGG
Dendritic	TTGAACGTCCAGATCA
Dendritic	TTGCCGTAGTGCGATG
Dendritic	TTGCCGTTCATATCGG
Dendritic	TTGCGTCAGTGTCTCA
Dendritic	TTGCGTCGTTTAAGCC
Dendritic	TTGCGTCGTTTGGCGC
Dendritic	TTTGCGCCACACCGAC
Dendritic	TTTGCGCTCACTGGGC
Granulocytes	AAACCTGCATGCCACG
Granulocytes	AAACGGGAGTCTCAAC
Granulocytes	AAACGGGTCTTTACAC
Granulocytes	AAAGATGGTCGCGAAA
Granulocytes	AAAGCAACAATAGCGG
Granulocytes	AAAGCAAGTCCAGTAT
Granulocytes	AAAGCAATCAAACCGT
Granulocytes	AAAGCAATCACGGTTA
Granulocytes	AAAGTAGAGACCTAGG
Granulocytes	AAAGTAGAGCGATATA
Granulocytes	AAAGTAGAGCTGTTCA
Granulocytes	AAATGCCAGGGCTCTC
Granulocytes	AAATGCCTCTGATTCT
Granulocytes	AACACGTAGGACAGAA
Granulocytes	AACACGTAGGTGCTAG
Granulocytes	AACACGTCAAAGGCGT
Granulocytes	AACACGTCAGCTGTTA
Granulocytes	AACACGTTCCGAAGAG
Granulocytes	AACCATGCACGCATCG
Granulocytes	AACCGCGAGCTATGCT
Granulocytes	AACGTTGCAGCTGTGC
Granulocytes	AACGTTGGTACTTAGC
Granulocytes	AACTCAGTCAATCACG
Granulocytes	AACTCTTTCAACGAAA
Granulocytes	AACTCTTTCGCAAACT
Granulocytes	AACTCTTTCGCACTCT
Granulocytes	AACTGGTGTAGGCTGA
Granulocytes	AACTTTCAGAAACCTA
Granulocytes	AACTTTCCAAACCTAC
Granulocytes	AAGCCGCTCACGAAGG
Granulocytes	AAGGAGCAGACCCACC
Granulocytes	AAGGAGCTCGGCGCAT
Granulocytes	AAGGTTCAGCTGCAAG
Granulocytes	AAGGTTCCACCACCAG
Granulocytes	AAGTCTGCAGAGTGTG
Granulocytes	AATCCAGAGAAACCGC
Granulocytes	AATCCAGGTTATGTGC
Granulocytes	AATCCAGTCCACTGGG
Granulocytes	AATCGGTTCAGGCCCA
Granulocytes	AATCGGTTCCCTTGCA
Granulocytes	ACACCAACAGCATACT
Granulocytes	ACACCCTGTCACACGC
Granulocytes	ACACCCTTCAATAAGG
Granulocytes	ACACCGGCAATGGAGC
Granulocytes	ACACCGGGTGTGAATA
Granulocytes	ACACCGGTCATGCTCC
Granulocytes	ACACCGGTCCACGAAT
Granulocytes	ACACTGAAGAGTACAT
Granulocytes	ACACTGAAGTGACATA
Granulocytes	ACACTGAGTCAATACC
Granulocytes	ACACTGATCCCGGATG
Granulocytes	ACAGCTAGTAAACCTC
Granulocytes	ACAGCTAGTAGTGAAT
Granulocytes	ACAGCTATCAGAGGTG
Granulocytes	ACAGCTATCTCGAGTA
Granulocytes	ACATACGCATGGAATA
Granulocytes	ACATCAGGTGTTGAGG
Granulocytes	ACATCAGGTTATGCGT
Granulocytes	ACATGGTGTCCTCCAT
Granulocytes	ACCAGTAGTTAAGTAG
Granulocytes	ACCAGTATCAACACGT
Granulocytes	ACCCACTTCCATGAGT
Granulocytes	ACCCACTTCTTACCTA
Granulocytes	ACCGTAAAGAATGTGT
Granulocytes	ACCGTAAAGTATCTCG
Granulocytes	ACCGTAAGTGGCAAAC
Granulocytes	ACCTTTAAGCTAGTGG
Granulocytes	ACCTTTACAGCCTGTG
Granulocytes	ACCTTTACATTAGCCA
Granulocytes	ACCTTTAGTCTAGTCA
Granulocytes	ACGAGCCGTACCATCA
Granulocytes	ACGAGGACAAGGACAC
Granulocytes	ACGAGGATCCTTTCGG
Granulocytes	ACGATACAGTAGGTGC
Granulocytes	ACGATACTCGGACAAG
Granulocytes	ACGATGTGTACCGCTG
Granulocytes	ACGCAGCGTTCATGGT
Granulocytes	ACGCCGAAGCGCCTTG
Granulocytes	ACGGAGACAGCTCGAC
Granulocytes	ACGGCCATCCCTAACC
Granulocytes	ACGGGCTTCTGGAGCC
Granulocytes	ACGGGTCTCACAGGCC
Granulocytes	ACGTCAAAGAGCCTAG
Granulocytes	ACGTCAACAGTATGCT
Granulocytes	ACGTCAACATACGCCG
Granulocytes	ACTATCTGTCGATTGT
Granulocytes	ACTATCTTCTTGGGTA
Granulocytes	ACTGAACCAGGATCGA
Granulocytes	ACTGAACTCACCAGGC
Granulocytes	ACTGAGTCAATCACAC
Granulocytes	ACTGAGTGTATAATGG
Granulocytes	ACTGATGAGGCCCGTT
Granulocytes	ACTGATGCAAACCTAC
Granulocytes	ACTGATGGTCTAGAGG
Granulocytes	ACTGCTCAGGACTGGT
Granulocytes	ACTGTCCGTTGCGCAC
Granulocytes	ACTTACTCACGTAAGG
Granulocytes	ACTTGTTCACATTAGC
Granulocytes	ACTTGTTCACTTACGA
Granulocytes	ACTTGTTGTCGCATAT
Granulocytes	ACTTGTTGTGCAACGA
Granulocytes	ACTTTCAAGGGCATGT
Granulocytes	ACTTTCACAGGGTTAG
Granulocytes	AGAATAGCAGACGCAA
Granulocytes	AGAATAGCATGGTAGG
Granulocytes	AGAATAGGTCAGTGGA
Granulocytes	AGAGCGAAGATCCGAG
Granulocytes	AGAGCGACATCACAAC
Granulocytes	AGAGTGGCACCGCTAG
Granulocytes	AGAGTGGGTCCGCTGA
Granulocytes	AGAGTGGGTCCTCTTG
Granulocytes	AGATCTGGTGTGAAAT
Granulocytes	AGATCTGGTTCGTCTC
Granulocytes	AGATTGCCAAGGTTTC
Granulocytes	AGATTGCCATCCGGGT
Granulocytes	AGCAGCCGTGGTAACG
Granulocytes	AGCATACAGAATTGTG
Granulocytes	AGCATACGTCTAGGTT
Granulocytes	AGCCTAACAAAGCGGT
Granulocytes	AGCCTAACACGGCGTT
Granulocytes	AGCGGTCAGCTGCAAG
Granulocytes	AGCGTATAGGGTCGAT
Granulocytes	AGCGTATGTGCAGACA
Granulocytes	AGCGTCGCAGTCGATT
Granulocytes	AGCTCCTAGAAGCCCA
Granulocytes	AGCTCCTTCATGTAGC
Granulocytes	AGCTCTCAGGCATTGG
Granulocytes	AGCTCTCCAATCTGCA
Granulocytes	AGCTTGACAAGAAAGG
Granulocytes	AGCTTGACAGTAACGG
Granulocytes	AGGCCACAGAAACCGC
Granulocytes	AGGCCACAGTCCCACG
Granulocytes	AGGCCGTAGTACGATA
Granulocytes	AGGCCGTGTGCGGTAA
Granulocytes	AGGCCGTGTTGAGTTC
Granulocytes	AGGGAGTAGCTGCGAA
Granulocytes	AGGGAGTAGGTAAACT
Granulocytes	AGGGAGTCAGGGTACA
Granulocytes	AGGGATGCAGGAATGC
Granulocytes	AGGGTGACATCGACGC
Granulocytes	AGGTCATGTTCGAATC
Granulocytes	AGTAGTCCAGGATCGA
Granulocytes	AGTAGTCTCGCAAGCC
Granulocytes	AGTCTTTGTTAAGTAG
Granulocytes	AGTGAGGCAATCAGAA
Granulocytes	AGTGAGGCATGAACCT
Granulocytes	AGTGGGAGTACCGCTG
Granulocytes	AGTTGGTAGTCCGTAT
Granulocytes	ATAACGCCACTCTGTC
Granulocytes	ATAACGCGTTTGCATG
Granulocytes	ATAACGCTCACCACCT
Granulocytes	ATAACGCTCTCGCTTG
Granulocytes	ATAGACCAGGGCACTA
Granulocytes	ATAGACCAGGGTGTTG
Granulocytes	ATAGACCCACACGCTG
Granulocytes	ATCACGACACGTCAGC
Granulocytes	ATCATCTAGGAATGGA
Granulocytes	ATCATCTTCTAGAGTC
Granulocytes	ATCATGGAGGTAAACT
Granulocytes	ATCCACCGTGTATGGG
Granulocytes	ATCCGAAGTTCAGACT
Granulocytes	ATCGAGTGTCCAAGTT
Granulocytes	ATCTACTAGGGATGGG
Granulocytes	ATCTACTCAGTATGCT
Granulocytes	ATCTGCCTCATCGATG
Granulocytes	ATGAGGGGTACAAGTA
Granulocytes	ATGCGATGTTCCTCCA
Granulocytes	ATGGGAGCAGTCAGCC
Granulocytes	ATGGGAGGTCTAGTGT
Granulocytes	ATGTGTGTCTTCGGTC
Granulocytes	ATTACTCGTCCGTTAA
Granulocytes	ATTATCCAGACATAAC
Granulocytes	ATTATCCTCGGTTCGG
Granulocytes	ATTCTACCACCGTTGG
Granulocytes	ATTCTACGTTACGTCA
Granulocytes	ATTGGACAGTAAGTAC
Granulocytes	ATTTCTGAGCTAGTCT
Granulocytes	ATTTCTGAGTGTCCCG
Granulocytes	ATTTCTGTCCTTCAAT
Granulocytes	CAACCAAGTTAAGATG
Granulocytes	CAACCAAGTTCGAATC
Granulocytes	CAACCTCCATCACAAC
Granulocytes	CAACCTCGTTCTCATT
Granulocytes	CAACTAGAGAACAATC
Granulocytes	CAACTAGAGCTCCTTC
Granulocytes	CAACTAGCAGCTGCTG
Granulocytes	CAACTAGCATGGTCTA
Granulocytes	CAAGAAAGTTGGTGGA
Granulocytes	CAAGATCCAGTCAGCC
Granulocytes	CAAGTTGTCTTATCTG
Granulocytes	CACAAACAGATCTGAA
Granulocytes	CACAAACGTACAGTTC
Granulocytes	CACAAACGTTTCCACC
Granulocytes	CACACAACATGCAATC
Granulocytes	CACACAACATGTTGAC
Granulocytes	CACACAAGTAAGCACG
Granulocytes	CACACCTGTAGGCATG
Granulocytes	CACACCTTCAACGGGA
Granulocytes	CACACTCGTGGCCCTA
Granulocytes	CACAGGCGTTAAGACA
Granulocytes	CACAGGCTCGTCTGCT
Granulocytes	CACAGTATCACTTACT
Granulocytes	CACATAGCACTCTGTC
Granulocytes	CACATTTAGTGCGATG
Granulocytes	CACATTTGTGCACTTA
Granulocytes	CACCACTCAAGGACAC
Granulocytes	CACCACTGTGCACGAA
Granulocytes	CACCACTGTGTTCGAT
Granulocytes	CACCAGGCACATTTCT
Granulocytes	CACTCCAGTTATCGGT
Granulocytes	CACTCCATCTGGGCCA
Granulocytes	CAGAATCAGCGATGAC
Granulocytes	CAGAATCAGTGCCATT
Granulocytes	CAGAATCCATAGAAAC
Granulocytes	CAGAATCTCTGCAGTA
Granulocytes	CAGAGAGAGAGTAAGG
Granulocytes	CAGATCAAGACAAAGG
Granulocytes	CAGATCAAGAGTCTGG
Granulocytes	CAGATCAAGTACATGA
Granulocytes	CAGATCATCAAGGTAA
Granulocytes	CAGCAGCAGCTTCGCG
Granulocytes	CAGCAGCGTCTGATTG
Granulocytes	CAGCAGCTCCTTCAAT
Granulocytes	CAGCATACACTACAGT
Granulocytes	CAGCATAGTATCTGCA
Granulocytes	CAGCATAGTTGTGGAG
Granulocytes	CAGCCGAGTCATGCAT
Granulocytes	CAGCCGATCCGTCATC
Granulocytes	CAGCTGGCAAGTCTAC
Granulocytes	CAGCTGGCAATAGAGT
Granulocytes	CAGCTGGTCGCACTCT
Granulocytes	CAGGTGCAGGATCGCA
Granulocytes	CAGTAACCAAACGTGG
Granulocytes	CAGTAACGTACGACCC
Granulocytes	CAGTCCTCAATAGAGT
Granulocytes	CAGTCCTGTTTGGCGC
Granulocytes	CATATTCCATGCCACG
Granulocytes	CATATTCGTAGGGTAC
Granulocytes	CATCAAGCAGGCGATA
Granulocytes	CATCAAGTCAAAGACA
Granulocytes	CATCAAGTCTCCAGGG
Granulocytes	CATCAGAAGGGAACGG
Granulocytes	CATCAGAGTTATTCTC
Granulocytes	CATCCACCAGGTCTCG
Granulocytes	CATCGAACAATCGAAA
Granulocytes	CATGACATCAGGCGAA
Granulocytes	CATGCCTAGACCCACC
Granulocytes	CATGCCTTCTTGCATT
Granulocytes	CATTATCAGCTAGGCA
Granulocytes	CATTATCCAGCCAATT
Granulocytes	CATTATCCATACGCCG
Granulocytes	CATTATCGTCTCAACA
Granulocytes	CATTCGCAGCTGTCTA
Granulocytes	CATTCGCCAGTCGATT
Granulocytes	CATTCGCCATCGACGC
Granulocytes	CATTCGCTCAACCAAC
Granulocytes	CCAATCCCATTGAGCT
Granulocytes	CCACCTAGTCCCTACT
Granulocytes	CCACGGAAGATATGCA
Granulocytes	CCACGGACATTGGTAC
Granulocytes	CCACGGAGTCAAAGCG
Granulocytes	CCACTACCAATCGGTT
Granulocytes	CCACTACTCAGGATCT
Granulocytes	CCATGTCAGCATGGCA
Granulocytes	CCATGTCCAAAGGCGT
Granulocytes	CCATTCGGTGGTAACG
Granulocytes	CCCAATCTCGTAGATC
Granulocytes	CCCTCCTAGATCGATA
Granulocytes	CCCTCCTCAGATTGCT
Granulocytes	CCGGGATCATCAGTAC
Granulocytes	CCGGTAGGTCTCATCC
Granulocytes	CCGGTAGGTCTTCGTC
Granulocytes	CCGGTAGTCCTATTCA
Granulocytes	CCGTACTAGACTAGAT
Granulocytes	CCGTGGATCTATCGCC
Granulocytes	CCGTTCAAGGGAGTAA
Granulocytes	CCGTTCAGTGAAGGCT
Granulocytes	CCTAAAGCAGCTGTAT
Granulocytes	CCTAAAGTCTGATACG
Granulocytes	CCTACACAGCACGCCT
Granulocytes	CCTACACAGCCAGGAT
Granulocytes	CCTACACCAGCTGTAT
Granulocytes	CCTACCATCAACACTG
Granulocytes	CCTAGCTCACGTCTCT
Granulocytes	CCTCAGTCAGTCGTGC
Granulocytes	CCTCAGTGTGTCCTCT
Granulocytes	CCTCAGTGTTCAGCGC
Granulocytes	CCTTACGAGAGGTACC
Granulocytes	CCTTACGCAGATCCAT
Granulocytes	CCTTCCCAGGCTAGCA
Granulocytes	CCTTCCCCACCGCTAG
Granulocytes	CCTTCCCCACCTCGTT
Granulocytes	CCTTCCCGTCTTCGTC
Granulocytes	CCTTCCCGTGCTGTAT
Granulocytes	CCTTCGAGTCCGACGT
Granulocytes	CCTTTCTTCTGTCTAT
Granulocytes	CGAACATGTCATGCCG
Granulocytes	CGAATGTTCATCGCTC
Granulocytes	CGAATGTTCCATGCTC
Granulocytes	CGACCTTAGTAACCCT
Granulocytes	CGACTTCGTTCAGACT
Granulocytes	CGACTTCTCTCACATT
Granulocytes	CGAGAAGGTTCAGGCC
Granulocytes	CGAGCACAGCTGATAA
Granulocytes	CGAGCCACACAAGTAA
Granulocytes	CGAGCCATCCGTAGGC
Granulocytes	CGATCGGTCGGTTAAC
Granulocytes	CGATCGGTCTTCATGT
Granulocytes	CGATGGCCAGCTTCGG
Granulocytes	CGATGGCTCAACTCTT
Granulocytes	CGATGGCTCTCATTCA
Granulocytes	CGATGTATCTATGTGG
Granulocytes	CGCCAAGAGAATGTTG
Granulocytes	CGCCAAGAGTGGCACA
Granulocytes	CGCGGTAAGGATGTAT
Granulocytes	CGCGGTAGTGGTCCGT
Granulocytes	CGCGTTTCATTGAGCT
Granulocytes	CGCTATCAGTGGGATC
Granulocytes	CGCTATCGTAAACGCG
Granulocytes	CGCTATCGTAAATGTG
Granulocytes	CGCTGGAAGACAGAGA
Granulocytes	CGCTGGAAGCCATCGC
Granulocytes	CGCTGGATCCGGCACA
Granulocytes	CGCTGGATCGAATCCA
Granulocytes	CGCTTCATCGCTAGCG
Granulocytes	CGGACACGTAGATTAG
Granulocytes	CGGACGTCAGTCAGCC
Granulocytes	CGGACGTTCGTTACAG
Granulocytes	CGGACTGTCCTACAGA
Granulocytes	CGGAGCTAGTCGATAA
Granulocytes	CGGAGCTTCACTATTC
Granulocytes	CGGAGTCAGAATTCCC
Granulocytes	CGGAGTCAGACATAAC
Granulocytes	CGGAGTCAGGAATGGA
Granulocytes	CGGAGTCCACACAGAG
Granulocytes	CGGCTAGAGATCCGAG
Granulocytes	CGGGTCACAGGGAGAG
Granulocytes	CGGGTCACATGTCTCC
Granulocytes	CGGGTCAGTCATATCG
Granulocytes	CGGGTCAGTTGAGTTC
Granulocytes	CGGGTCATCACATAGC
Granulocytes	CGGTTAAAGACGACGT
Granulocytes	CGGTTAAAGGCAGTCA
Granulocytes	CGGTTAACAATCGAAA
Granulocytes	CGGTTAAGTCGGCACT
Granulocytes	CGTAGCGAGCTAAACA
Granulocytes	CGTAGCGGTCGGCACT
Granulocytes	CGTAGCGTCAATAAGG
Granulocytes	CGTAGGCTCTTCAACT
Granulocytes	CGTCACTCACGACGAA
Granulocytes	CGTCAGGCAATCTGCA
Granulocytes	CGTCCATGTATTCGTG
Granulocytes	CGTCCATTCACTTATC
Granulocytes	CGTGAGCTCCGCTGTT
Granulocytes	CGTGTCTCACTGCCAG
Granulocytes	CGTTAGAAGTTGAGAT
Granulocytes	CGTTAGACACAACGCC
Granulocytes	CGTTAGACATTCCTGC
Granulocytes	CGTTCTGCACTGTTAG
Granulocytes	CGTTCTGGTCTTCTCG
Granulocytes	CGTTCTGTCAACGCTA
Granulocytes	CGTTCTGTCCGAGCCA
Granulocytes	CGTTCTGTCTGGTGTA
Granulocytes	CGTTGGGAGTGAAGAG
Granulocytes	CGTTGGGAGTGTCCCG
Granulocytes	CGTTGGGCACCCAGTG
Granulocytes	CTAACTTAGGATTCGG
Granulocytes	CTAACTTGTAGCTTGT
Granulocytes	CTAACTTTCTTGCATT
Granulocytes	CTAAGACCACCAGCAC
Granulocytes	CTAATGGAGACACTAA
Granulocytes	CTACATTGTCACAAGG
Granulocytes	CTACCCATCGGAAACG
Granulocytes	CTACGTCAGTCTCCTC
Granulocytes	CTAGCCTCATTGCGGC
Granulocytes	CTAGCCTGTCGCGAAA
Granulocytes	CTAGTGACAATGGACG
Granulocytes	CTAGTGAGTCACAAGG
Granulocytes	CTCACACCAGTATCTG
Granulocytes	CTCAGAAAGACAGAGA
Granulocytes	CTCAGAACAGGTTTCA
Granulocytes	CTCAGAATCTGAAAGA
Granulocytes	CTCGAAAAGGCAGTCA
Granulocytes	CTCGAAACAGTGGAGT
Granulocytes	CTCGAAAGTTGCGTTA
Granulocytes	CTCGAGGCAAATACAG
Granulocytes	CTCGAGGGTCTAGGTT
Granulocytes	CTCGGAGCAGCATACT
Granulocytes	CTCGGGAAGTGTGGCA
Granulocytes	CTCGGGACAAGGACTG
Granulocytes	CTCGGGAGTACAGCAG
Granulocytes	CTCGGGAGTTTGTTTC
Granulocytes	CTCGTACTCCGAATGT
Granulocytes	CTCGTCAGTAGAGTGC
Granulocytes	CTCTAATCAATGACCT
Granulocytes	CTCTAATGTTCGTGAT
Granulocytes	CTCTAATTCACAACGT
Granulocytes	CTCTAATTCGTTGACA
Granulocytes	CTCTAATTCGTTTGCC
Granulocytes	CTCTACGAGCAGACTG
Granulocytes	CTCTACGAGCGCCTTG
Granulocytes	CTCTACGCAGCTCGCA
Granulocytes	CTCTACGTCCAAATGC
Granulocytes	CTCTACGTCCGCGTTT
Granulocytes	CTCTGGTAGAATGTGT
Granulocytes	CTCTGGTGTTCGTTGA
Granulocytes	CTGATAGAGTCATCCA
Granulocytes	CTGATAGTCACGGTTA
Granulocytes	CTGATCCAGGCTATCT
Granulocytes	CTGATCCAGGGATCTG
Granulocytes	CTGATCCCAAGGTTTC
Granulocytes	CTGATCCGTAGTGAAT
Granulocytes	CTGCCTAAGCTACCGC
Granulocytes	CTGCGGACAAAGAATC
Granulocytes	CTGCGGAGTCTTCAAG
Granulocytes	CTGCTGTAGAAGGTTT
Granulocytes	CTGCTGTGTCTCCACT
Granulocytes	CTGGTCTCACCAGTTA
Granulocytes	CTGGTCTCACGCGAAA
Granulocytes	CTGTGCTTCCGCAAGC
Granulocytes	CTGTGCTTCCGTCATC
Granulocytes	CTGTTTAAGACAGGCT
Granulocytes	CTGTTTAGTTGTCGCG
Granulocytes	CTGTTTATCACCTCGT
Granulocytes	CTGTTTATCCGCAAGC
Granulocytes	CTTAACTGTACGACCC
Granulocytes	CTTACCGCAGCCAGAA
Granulocytes	CTTACCGTCCGCATAA
Granulocytes	CTTAGGAGTTCGTTGA
Granulocytes	CTTCTCTAGATAGTCA
Granulocytes	CTTCTCTAGTGAAGTT
Granulocytes	CTTGGCTTCGAACGGA
Granulocytes	CTTGGCTTCTCGGACG
Granulocytes	CTTTGCGAGGTGTTAA
Granulocytes	GAAACTCAGTCCCACG
Granulocytes	GAAACTCCACGCCAGT
Granulocytes	GAAATGATCACAATGC
Granulocytes	GAACATCAGAAGGGTA
Granulocytes	GAACATCCAAGCGTAG
Granulocytes	GAACCTAAGACCTAGG
Granulocytes	GAACGGACATACTACG
Granulocytes	GAACGGAGTTTGGCGC
Granulocytes	GAACGGATCTACTTAC
Granulocytes	GAATAAGGTGTGTGCC
Granulocytes	GAATGAAAGGCTCAGA
Granulocytes	GAATGAACACGAAATA
Granulocytes	GAATGAAGTGGTAACG
Granulocytes	GAATGAAGTTTCCACC
Granulocytes	GACAGAGGTGACAAAT
Granulocytes	GACAGAGGTTCTGAAC
Granulocytes	GACAGAGTCTGACCTC
Granulocytes	GACCAATAGGACATTA
Granulocytes	GACCAATTCCTCCTAG
Granulocytes	GACCTGGAGTTGAGAT
Granulocytes	GACCTGGCAGCTATTG
Granulocytes	GACGGCTAGATCGGGT
Granulocytes	GACGGCTCACAGGCCT
Granulocytes	GACGGCTGTTCTGTTT
Granulocytes	GACGGCTTCATAACCG
Granulocytes	GACGTGCAGCTGATAA
Granulocytes	GACGTGCGTCTCCATC
Granulocytes	GACGTGCTCTTAACCT
Granulocytes	GACGTTAGTTGTTTGG
Granulocytes	GACTAACGTGCACTTA
Granulocytes	GACTACAAGATCACGG
Granulocytes	GACTGCGCAGATTGCT
Granulocytes	GAGCAGACATTCGACA
Granulocytes	GAGCAGATCGAGAGCA
Granulocytes	GAGGTGAGTCTCCATC
Granulocytes	GAGGTGATCCTGTACC
Granulocytes	GAGGTGATCTGTTGAG
Granulocytes	GAGTCCGCAACTGGCC
Granulocytes	GAGTCCGGTCGGCATC
Granulocytes	GAGTCCGGTGCATCTA
Granulocytes	GATCAGTAGCTACCGC
Granulocytes	GATCAGTTCAGTTAGC
Granulocytes	GATCGATAGGCTCTTA
Granulocytes	GATCGATCAAGTCTAC
Granulocytes	GATCGATCACAGAGGT
Granulocytes	GATCGATCATGGAATA
Granulocytes	GATCGCGAGTGTTAGA
Granulocytes	GATCGCGGTAGTAGTA
Granulocytes	GATCGTACAGTGAGTG
Granulocytes	GATCGTAGTCCAGTTA
Granulocytes	GATCGTAGTTCAGTAC
Granulocytes	GATCTAGAGCTAGTTC
Granulocytes	GATCTAGCAATCCGAT
Granulocytes	GATCTAGGTGTATGGG
Granulocytes	GATGAAACAAGCTGTT
Granulocytes	GATGAAAGTAAAGGAG
Granulocytes	GATGAAAGTAACGTTC
Granulocytes	GATGAGGAGGGATCTG
Granulocytes	GATGAGGTCCGAGCCA
Granulocytes	GATGCTATCCCTCTTT
Granulocytes	GATTCAGAGATGCCAG
Granulocytes	GATTCAGGTTACTGAC
Granulocytes	GATTCAGTCTGGCGAC
Granulocytes	GCAAACTCAGCTGTGC
Granulocytes	GCAAACTCATACCATG
Granulocytes	GCAAACTGTCGATTGT
Granulocytes	GCAATCATCGGCTACG
Granulocytes	GCACATATCGAACTGT
Granulocytes	GCACTCTAGTCTCGGC
Granulocytes	GCACTCTCAGCGTAAG
Granulocytes	GCACTCTGTTATTCTC
Granulocytes	GCACTCTTCGACAGCC
Granulocytes	GCACTCTTCTACTTAC
Granulocytes	GCAGCCACACTGAAGG
Granulocytes	GCAGCCAGTATAAACG
Granulocytes	GCAGTTACAGTTCCCT
Granulocytes	GCAGTTAGTCTCAACA
Granulocytes	GCATGATCAAGAAAGG
Granulocytes	GCATGATCAATCGAAA
Granulocytes	GCATGTAAGCGAAGGG
Granulocytes	GCATGTACAGTCTTCC
Granulocytes	GCATGTAGTAGCAAAT
Granulocytes	GCCAAATTCAACCAAC
Granulocytes	GCCTCTAAGCCTCGTG
Granulocytes	GCCTCTACATTAACCG
Granulocytes	GCCTCTAGTCTGCAAT
Granulocytes	GCGACCACAGGGTTAG
Granulocytes	GCGACCATCACTATTC
Granulocytes	GCGAGAAAGTCTCCTC
Granulocytes	GCGCAACCAAGCGTAG
Granulocytes	GCGCAACGTGCCTGTG
Granulocytes	GCGCAGTCAATCTGCA
Granulocytes	GCGCAGTCAGTCAGCC
Granulocytes	GCGCCAACATGACATC
Granulocytes	GCGCGATAGAACAACT
Granulocytes	GCGCGATCAGTGGGAT
Granulocytes	GCGCGATCATCACCCT
Granulocytes	GCGCGATGTAGCGCTC
Granulocytes	GCGGGTTCAGGCGATA
Granulocytes	GCTCCTAAGGTGTTAA
Granulocytes	GCTCCTAGTAAATGTG
Granulocytes	GCTCCTATCGGCTACG
Granulocytes	GCTCTGTAGAAGATTC
Granulocytes	GCTCTGTGTTGGTGGA
Granulocytes	GCTCTGTTCAGTCCCT
Granulocytes	GCTGCAGGTACCAGTT
Granulocytes	GCTGCAGGTTGACGTT
Granulocytes	GCTGCAGGTTTCCACC
Granulocytes	GCTGCAGTCAGGTAAA
Granulocytes	GCTGCTTAGGACAGAA
Granulocytes	GCTGGGTCAAGTTAAG
Granulocytes	GCTGGGTTCACAATGC
Granulocytes	GCTGGGTTCCTGCCAT
Granulocytes	GCTTCCAAGGACAGAA
Granulocytes	GCTTGAATCACCAGGC
Granulocytes	GGAAAGCAGCGAGAAA
Granulocytes	GGAACTTAGAAGGACA
Granulocytes	GGAACTTCAATGCCAT
Granulocytes	GGAATAAAGAAACCAT
Granulocytes	GGAATAAAGAAGGGTA
Granulocytes	GGAATAAGTTGCTCCT
Granulocytes	GGACAAGTCCGCTGTT
Granulocytes	GGACATTCAATAGCGG
Granulocytes	GGACATTGTGACTCAT
Granulocytes	GGACGTCAGCGCCTCA
Granulocytes	GGAGCAACACGTCAGC
Granulocytes	GGATGTTAGTGCGTGA
Granulocytes	GGATTACAGCGAGAAA
Granulocytes	GGATTACCACCACGTG
Granulocytes	GGATTACTCAAAGACA
Granulocytes	GGATTACTCGTAGGAG
Granulocytes	GGCCGATTCGCCGTGA
Granulocytes	GGCGACTCAAGGTGTG
Granulocytes	GGCGACTCACAGCCCA
Granulocytes	GGCGTGTCACGCGAAA
Granulocytes	GGCTCGAAGTCAAGGC
Granulocytes	GGCTCGATCGTGGGAA
Granulocytes	GGGAATGGTACAGCAG
Granulocytes	GGGAATGGTGCTTCTC
Granulocytes	GGGAATGTCCTTGCCA
Granulocytes	GGGACCTTCCGCGGTA
Granulocytes	GGGAGATAGCTGAAAT
Granulocytes	GGGAGATAGGAGTTTA
Granulocytes	GGGAGATCAATGGACG
Granulocytes	GGGAGATCAGTTTACG
Granulocytes	GGGAGATGTCTAAACC
Granulocytes	GGGAGATGTTCAGACT
Granulocytes	GGGAGATTCCTTTACA
Granulocytes	GGGATGAGTTACGTCA
Granulocytes	GGGCACTAGACCCACC
Granulocytes	GGGCACTAGGCAAAGA
Granulocytes	GGGCATCAGATGTGGC
Granulocytes	GGGCATCCAAGCGCTC
Granulocytes	GGGTCTGCAACACCTA
Granulocytes	GGGTCTGGTATCAGTC
Granulocytes	GGGTTGCAGTAGGCCA
Granulocytes	GGGTTGCCAACGATCT
Granulocytes	GGGTTGCCATGAACCT
Granulocytes	GGGTTGCGTCTAGGTT
Granulocytes	GGTATTGCACTTCTGC
Granulocytes	GGTGAAGCAGGAATCG
Granulocytes	GGTGCGTAGGCATGTG
Granulocytes	GGTGCGTCAGGATTGG
Granulocytes	GGTGTTACACAGGTTT
Granulocytes	GGTGTTAGTTGAACTC
Granulocytes	GGTGTTAGTTGTTTGG
Granulocytes	GTAACGTCAATCGGTT
Granulocytes	GTACGTAAGCTCCTTC
Granulocytes	GTACTCCCACGGCTAC
Granulocytes	GTACTCCTCGCAAACT
Granulocytes	GTACTTTAGTCTCAAC
Granulocytes	GTAGGCCTCCACGTTC
Granulocytes	GTAGTCAAGACTAGAT
Granulocytes	GTAGTCAAGCCGGTAA
Granulocytes	GTAGTCACACGGACAA
Granulocytes	GTCAAGTCACATCCGG
Granulocytes	GTCACAAAGTGGAGTC
Granulocytes	GTCACAACAAGCTGAG
Granulocytes	GTCACAAGTCTTTCAT
Granulocytes	GTCACAATCACAGGCC
Granulocytes	GTCACAATCACCAGGC
Granulocytes	GTCACGGAGGCCGAAT
Granulocytes	GTCATTTAGGAATTAC
Granulocytes	GTCATTTAGGATCGCA
Granulocytes	GTCATTTGTAGGCATG
Granulocytes	GTCATTTTCGGCGCAT
Granulocytes	GTCATTTTCGGTCCGA
Granulocytes	GTCCTCACAGCTGCTG
Granulocytes	GTCCTCAGTAGAGTGC
Granulocytes	GTCGGGTCATCTATGG
Granulocytes	GTCGTAAAGATACACA
Granulocytes	GTCGTAAAGCAGGCTA
Granulocytes	GTCGTAAGTCCGAAGA
Granulocytes	GTCGTAAGTTCTGTTT
Granulocytes	GTCTTCGGTGGCCCTA
Granulocytes	GTCTTCGGTTCTGGTA
Granulocytes	GTGCAGCTCTGCGGCA
Granulocytes	GTGCATAAGATATGGT
Granulocytes	GTGCGGTCAAACGCGA
Granulocytes	GTGCTTCAGCTAAGAT
Granulocytes	GTGGGTCCACCAGGTC
Granulocytes	GTGGGTCTCTGGGCCA
Granulocytes	GTTACAGCATACTCTT
Granulocytes	GTTACAGGTGATAAGT
Granulocytes	GTTCATTGTTATCGGT
Granulocytes	GTTCGGGTCACAGGCC
Granulocytes	GTTCTCGTCAGAAATG
Granulocytes	GTTTCTATCAGGCCCA
Granulocytes	TAAACCGTCACTCTTA
Granulocytes	TAAGAGAAGTAGGCCA
Granulocytes	TAAGAGAGTAAATGTG
Granulocytes	TAAGCGTCAAGACACG
Granulocytes	TAAGCGTGTAATTGGA
Granulocytes	TAAGTGCAGATTACCC
Granulocytes	TAAGTGCAGGAGTTTA
Granulocytes	TAAGTGCCACTTCTGC
Granulocytes	TACACGACAGTTTACG
Granulocytes	TACCTATGTCGAGTTT
Granulocytes	TACGGATCACTGTGTA
Granulocytes	TACGGATGTGAACCTT
Granulocytes	TACGGATTCCTCTAGC
Granulocytes	TACGGGCCAACTGCGC
Granulocytes	TACGGGCTCAGGTAAA
Granulocytes	TACGGTACAGCCAATT
Granulocytes	TACGGTACAGGTCCAC
Granulocytes	TACGGTAGTCAGTGGA
Granulocytes	TACGGTATCTATCCCG
Granulocytes	TACTCGCCAATACGCT
Granulocytes	TACTTACAGACACGAC
Granulocytes	TACTTACAGTCATCCA
Granulocytes	TACTTGTGTCCGCTGA
Granulocytes	TACTTGTGTTCAGCGC
Granulocytes	TACTTGTTCGCATGGC
Granulocytes	TACTTGTTCTGCTGCT
Granulocytes	TAGCCGGGTCTTTCAT
Granulocytes	TAGCCGGTCCAGAAGG
Granulocytes	TAGCCGGTCTCTGTCG
Granulocytes	TAGGCATTCACTCCTG
Granulocytes	TAGTGGTAGTGGGATC
Granulocytes	TAGTGGTCACGAAAGC
Granulocytes	TAGTGGTTCAGATAAG
Granulocytes	TATCAGGCAAGCTGTT
Granulocytes	TATCAGGTCCAGAGGA
Granulocytes	TATGCCCAGAAGCCCA
Granulocytes	TATGCCCCACGGCGTT
Granulocytes	TATGCCCGTGGGTATG
Granulocytes	TATTACCTCTGCTGCT
Granulocytes	TCAACGAAGGTACTCT
Granulocytes	TCAACGAGTAGAAAGG
Granulocytes	TCAATCTCAATGCCAT
Granulocytes	TCAATCTCACCAGCAC
Granulocytes	TCAATCTGTTGTCGCG
Granulocytes	TCAATCTGTTGTGGCC
Granulocytes	TCAATCTTCCGCAAGC
Granulocytes	TCACAAGCACTTCGAA
Granulocytes	TCACAAGGTACCGAGA
Granulocytes	TCACAAGGTATGGTTC
Granulocytes	TCACAAGGTGTGACCC
Granulocytes	TCACGAAAGCTTCGCG
Granulocytes	TCACGAAGTATGAATG
Granulocytes	TCAGATGCAAACCTAC
Granulocytes	TCAGATGCATACAGCT
Granulocytes	TCAGCAACAACTGGCC
Granulocytes	TCAGCAACAAGCGTAG
Granulocytes	TCAGCAAGTTACTGAC
Granulocytes	TCAGCAAGTTCAGTAC
Granulocytes	TCAGGTATCGCTTGTC
Granulocytes	TCATTACAGTTTAGGA
Granulocytes	TCATTACCAATGGAAT
Granulocytes	TCATTTGAGTAGGTGC
Granulocytes	TCATTTGCACCACCAG
Granulocytes	TCATTTGCAGTAAGAT
Granulocytes	TCCCGATCACATGGGA
Granulocytes	TCCCGATCAGTCGTGC
Granulocytes	TCCCGATTCTTCCTTC
Granulocytes	TCGAGGCTCATTGCGA
Granulocytes	TCGCGTTAGAGAGCTC
Granulocytes	TCGCGTTAGGGATACC
Granulocytes	TCGCGTTTCGTCCAGG
Granulocytes	TCGGGACCACAACGTT
Granulocytes	TCGGTAATCACCAGGC
Granulocytes	TCGTACCAGAGCTATA
Granulocytes	TCGTACCTCGCATGAT
Granulocytes	TCGTAGATCATAAAGG
Granulocytes	TCTATTGAGTGGAGAA
Granulocytes	TCTATTGGTCAGATAA
Granulocytes	TCTATTGTCCTAGGGC
Granulocytes	TCTCTAACAAACGTGG
Granulocytes	TCTGGAATCCAAGTAC
Granulocytes	TCTTCGGAGATATGGT
Granulocytes	TCTTCGGAGGACATTA
Granulocytes	TCTTCGGAGGCCATAG
Granulocytes	TCTTCGGAGTGGTAAT
Granulocytes	TCTTCGGTCTTGCAAG
Granulocytes	TCTTTCCAGTGGTCCC
Granulocytes	TCTTTCCCAAGTACCT
Granulocytes	TGAAAGAAGTTAGGTA
Granulocytes	TGAAAGAGTCCGAAGA
Granulocytes	TGACAACGTCTTGTCC
Granulocytes	TGACAACGTTTGACAC
Granulocytes	TGACGGCCAAGTAGTA
Granulocytes	TGACGGCGTCAGATAA
Granulocytes	TGACTAGCAATACGCT
Granulocytes	TGACTAGTCTTCCTTC
Granulocytes	TGACTTTGTCTCGTTC
Granulocytes	TGAGAGGAGTGTTGAA
Granulocytes	TGAGAGGCAAAGCGGT
Granulocytes	TGAGAGGGTGAACCTT
Granulocytes	TGAGCATAGGGAGTAA
Granulocytes	TGAGCCGCAAAGCAAT
Granulocytes	TGAGCCGCATACGCCG
Granulocytes	TGAGGGACAAGCGATG
Granulocytes	TGAGGGACAGTTCATG
Granulocytes	TGAGGGACATCGTCGG
Granulocytes	TGAGGGAGTCCGTTAA
Granulocytes	TGATTTCGTCGCCATG
Granulocytes	TGATTTCTCTAGCACA
Granulocytes	TGCACCTCATAAGACA
Granulocytes	TGCACCTCATGCAACT
Granulocytes	TGCACCTGTAGCGCAA
Granulocytes	TGCCAAACAGTCCTTC
Granulocytes	TGCCAAATCCCAAGTA
Granulocytes	TGCCAAATCGGTCTAA
Granulocytes	TGCCCATTCACCCTCA
Granulocytes	TGCCCTAGTCTAGTGT
Granulocytes	TGCCCTAGTTCCAACA
Granulocytes	TGCGCAGGTTACGCGC
Granulocytes	TGCGGGTCAAGCCCAC
Granulocytes	TGCGGGTCACTGTGTA
Granulocytes	TGCGGGTGTGTTGAGG
Granulocytes	TGCGGGTGTTCGTCTC
Granulocytes	TGCGTGGGTCTGCGGT
Granulocytes	TGCTACCAGGGCTCTC
Granulocytes	TGCTACCTCTACCTGC
Granulocytes	TGCTACCTCTGAGGGA
Granulocytes	TGCTGCTCAAATCCGT
Granulocytes	TGGACGCAGATCACGG
Granulocytes	TGGCCAGAGATAGCAT
Granulocytes	TGGCCAGAGTAGATGT
Granulocytes	TGGCCAGCACGGTTTA
Granulocytes	TGGCCAGTCATCTGTT
Granulocytes	TGGCGCAGTCAACTGT
Granulocytes	TGGCGCATCAGTACGT
Granulocytes	TGGCTGGAGCGAAGGG
Granulocytes	TGGCTGGCAACTGGCC
Granulocytes	TGGCTGGTCCTGCTTG
Granulocytes	TGGGAAGTCGGTCCGA
Granulocytes	TGGGCGTGTGCGGTAA
Granulocytes	TGGGCGTTCGTTTATC
Granulocytes	TGGTTCCGTACCAGTT
Granulocytes	TGGTTCCTCTACCTGC
Granulocytes	TGTATTCTCGTTTATC
Granulocytes	TGTGGTAAGCCGCCTA
Granulocytes	TGTGGTACACCGCTAG
Granulocytes	TGTGGTAGTCACAAGG
Granulocytes	TGTGTTTAGAAAGTGG
Granulocytes	TGTGTTTGTCAGAATA
Granulocytes	TGTGTTTTCGGATGGA
Granulocytes	TGTTCCGTCCTAGAAC
Granulocytes	TTAACTCAGATGGCGT
Granulocytes	TTAACTCTCTTGTACT
Granulocytes	TTAGGACCAGTAACGG
Granulocytes	TTAGGCACAATCAGAA
Granulocytes	TTAGGCAGTGTTGAGG
Granulocytes	TTAGGCAGTTAAGATG
Granulocytes	TTAGTTCGTCTGGAGA
Granulocytes	TTCCCAGAGAGGTAGA
Granulocytes	TTCCCAGTCCGCAGTG
Granulocytes	TTCGAAGCATCAGTCA
Granulocytes	TTCGAAGGTCAAACTC
Granulocytes	TTCGGTCAGGCATTGG
Granulocytes	TTCGGTCGTCATGCAT
Granulocytes	TTCGGTCTCAGCTCTC
Granulocytes	TTCTCAATCCTATTCA
Granulocytes	TTCTCCTCAAGTTAAG
Granulocytes	TTCTCCTGTAGGCATG
Granulocytes	TTCTCCTGTCACAAGG
Granulocytes	TTCTCCTTCACATAGC
Granulocytes	TTCTCCTTCTTAGAGC
Granulocytes	TTCTTAGCATGAGCGA
Granulocytes	TTCTTAGTCAGTACGT
Granulocytes	TTCTTAGTCCGTAGTA
Granulocytes	TTGAACGGTCCAGTTA
Granulocytes	TTGACTTCAATAGCAA
Granulocytes	TTGCCGTGTGAACCTT
Granulocytes	TTGCGTCAGATGCCAG
Granulocytes	TTGCGTCCACCAGCAC
Granulocytes	TTGGCAAAGCCACCTG
Granulocytes	TTGGCAACACCGCTAG
Granulocytes	TTGGCAAGTGGTACAG
Granulocytes	TTGGCAATCACAACGT
Granulocytes	TTGTAGGAGGGATCTG
Granulocytes	TTGTAGGTCCGAAGAG
Granulocytes	TTTACTGCATACGCTA
Granulocytes	TTTACTGGTTATGTGC
Granulocytes	TTTCCTCAGGGTCTCC
Granulocytes	TTTCCTCCAGGAATCG
Granulocytes	TTTGGTTAGGCTCATT
Granulocytes	TTTGGTTAGGGAGTAA
MAIT	AAAGATGTCCCAACGG
MAIT	AAAGATGTCTGATACG
MAIT	AAAGCAAAGGAGTTGC
MAIT	AAAGCAATCAGTTAGC
MAIT	AAAGTAGGTCATATGC
MAIT	AAATGCCCAAGCTGTT
MAIT	AACACGTTCATGTCCC
MAIT	AACTCCCCATCACAAC
MAIT	AACTCCCTCTGACCTC
MAIT	AACTCTTAGTGTCTCA
MAIT	AACTCTTGTGTCAATC
MAIT	AAGACCTAGCACCGCT
MAIT	AAGACCTGTATGAAAC
MAIT	AAGACCTGTCAGGACA
MAIT	AAGGCAGGTGTGAAAT
MAIT	AAGGCAGGTTCCACAA
MAIT	AAGGTTCAGGCGTACA
MAIT	AAGGTTCCACAGGCCT
MAIT	AAGGTTCTCAGCACAT
MAIT	AATCGGTCATGCAATC
MAIT	AATCGGTGTCTCTTTA
MAIT	ACACCAACACATTCGA
MAIT	ACACCAATCGCTAGCG
MAIT	ACACCGGTCACCGTAA
MAIT	ACACTGAGTCAGTGGA
MAIT	ACACTGAGTCTGGAGA
MAIT	ACAGCTAAGGGTTCCC
MAIT	ACAGCTAGTCCGTTAA
MAIT	ACATACGAGACTAGAT
MAIT	ACATACGGTAAGAGAG
MAIT	ACATACGTCTTCCTTC
MAIT	ACATACGTCTTGTATC
MAIT	ACATCAGAGGCTCATT
MAIT	ACCAGTACAGATTGCT
MAIT	ACCAGTAGTGGTGTAG
MAIT	ACCGTAACATCTGGTA
MAIT	ACCTTTATCTGTACGA
MAIT	ACGAGGAAGGTAAACT
MAIT	ACGCCAGTCGGACAAG
MAIT	ACGGAGACAGTGGAGT
MAIT	ACGGAGAGTCTTGTCC
MAIT	ACTGAACAGTCCATAC
MAIT	ACTGATGGTCCCGACA
MAIT	ACTTGTTAGAAACGAG
MAIT	ACTTGTTAGCCGCCTA
MAIT	ACTTTCAGTAATTGGA
MAIT	ACTTTCAGTGTGGCTC
MAIT	AGAGCTTCATCCTTGC
MAIT	AGATCTGAGGACTGGT
MAIT	AGATTGCAGAAGCCCA
MAIT	AGATTGCAGCAATCTC
MAIT	AGCAGCCCAATGAAAC
MAIT	AGCAGCCCAGCTATTG
MAIT	AGCATACTCCCTAACC
MAIT	AGCCTAATCCGTAGGC
MAIT	AGCGTCGCATGGTCTA
MAIT	AGCGTCGGTTACCGAT
MAIT	AGCGTCGTCCGCGTTT
MAIT	AGCTTGACACGTGAGA
MAIT	AGGCCGTAGCCCAGCT
MAIT	AGGCCGTTCCTGTAGA
MAIT	AGGCCGTTCTGCTGCT
MAIT	AGGGAGTCAGAAGCAC
MAIT	AGGTCATCAAGCTGGA
MAIT	AGGTCATGTCTCTTAT
MAIT	AGGTCATTCGCTAGCG
MAIT	AGTAGTCAGACGACGT
MAIT	AGTAGTCAGAGCTGCA
MAIT	AGTAGTCCATCCGTGG
MAIT	AGTAGTCTCTGTCCGT
MAIT	AGTGAGGTCGAATCCA
MAIT	ATAAGAGAGTCGTTTG
MAIT	ATAAGAGCAGGTGGAT
MAIT	ATCATCTCACCAGGCT
MAIT	ATCATCTGTGGGTATG
MAIT	ATCATGGCAAGTCTGT
MAIT	ATCATGGGTTCGTTGA
MAIT	ATCCACCCAAGTCATC
MAIT	ATCCACCCAATGACCT
MAIT	ATCCGAAGTTACGGAG
MAIT	ATCCGAATCACGACTA
MAIT	ATGAGGGGTATCGCAT
MAIT	ATGAGGGTCATCGGAT
MAIT	ATGCGATAGGAGTTGC
MAIT	ATGTGTGAGACGCACA
MAIT	ATTATCCAGCGTCTAT
MAIT	ATTATCCCAACACCCG
MAIT	ATTGGACTCATGTAGC
MAIT	ATTGGACTCTTCCTTC
MAIT	ATTGGTGTCCAGAAGG
MAIT	ATTTCTGAGACTAGAT
MAIT	CAACCAAAGAGTCGGT
MAIT	CAACCTCTCGTGTAGT
MAIT	CAACTAGAGGAGTTTA
MAIT	CAACTAGTCAGCGACC
MAIT	CAAGAAAGTCCAGTAT
MAIT	CAAGAAATCCACGTTC
MAIT	CAAGATCAGGTAGCTG
MAIT	CAAGGCCAGGGAACGG
MAIT	CAAGTTGGTGGTCCGT
MAIT	CACACAAAGTCTCAAC
MAIT	CACACCTAGGGATGGG
MAIT	CACACTCCAAGGTTCT
MAIT	CACAGTAGTAAAGGAG
MAIT	CACAGTAGTGATAAGT
MAIT	CACATAGGTACAGTTC
MAIT	CACATAGGTCGCATAT
MAIT	CACTCCAAGCCACGCT
MAIT	CAGAATCTCTAGCACA
MAIT	CAGCGACAGTAGGTGC
MAIT	CAGCGACCAGGGAGAG
MAIT	CAGCTAAAGGGTGTGT
MAIT	CAGGTGCGTAGCTCCG
MAIT	CAGTCCTTCATAAAGG
MAIT	CATATGGCAATCCAAC
MAIT	CATATTCAGGGTGTGT
MAIT	CATATTCTCGGAAACG
MAIT	CATCAAGAGTTCGCAT
MAIT	CATCAAGTCCCATTAT
MAIT	CATCAGACACCTGGTG
MAIT	CATCGAAGTGTTGGGA
MAIT	CATCGAAGTTCGAATC
MAIT	CATCGAATCTCACATT
MAIT	CATCGGGGTGCCTTGG
MAIT	CATGGCGAGTTTGCGT
MAIT	CATTCGCAGGCGATAC
MAIT	CCAATCCCACGACTCG
MAIT	CCACCTATCGTTGCCT
MAIT	CCACGGAGTGTTGGGA
MAIT	CCACTACTCGCCGTGA
MAIT	CCATGTCTCGGTGTCG
MAIT	CCATGTCTCTTTACGT
MAIT	CCCAGTTAGTTCGCGC
MAIT	CCTAAAGGTGGACGAT
MAIT	CCTAAAGTCGGAATCT
MAIT	CCTACCAGTGTTCGAT
MAIT	CCTACCATCAGGTTCA
MAIT	CCTACCATCATGTCCC
MAIT	CCTATTACATGATCCA
MAIT	CCTTACGAGCTAACAA
MAIT	CCTTACGCAAGTTAAG
MAIT	CCTTACGTCCCTTGTG
MAIT	CCTTTCTGTCGCGGTT
MAIT	CGAACATGTTCGAATC
MAIT	CGAATGTAGTGGGTTG
MAIT	CGACCTTGTAGGGACT
MAIT	CGACCTTGTCCGTCAG
MAIT	CGACTTCTCAAGCCTA
MAIT	CGACTTCTCTATGTGG
MAIT	CGAGAAGCATCTCCCA
MAIT	CGAGCACGTGACGCCT
MAIT	CGAGCACTCAATACCG
MAIT	CGATCGGAGAGACTTA
MAIT	CGATCGGCAACTGGCC
MAIT	CGATGGCAGCGATCCC
MAIT	CGATGTAAGAATCTCC
MAIT	CGATGTAAGCTACCTA
MAIT	CGATGTATCCCGACTT
MAIT	CGCCAAGCAGCATGAG
MAIT	CGCTGGACAATAACGA
MAIT	CGCTGGAGTGTGAATA
MAIT	CGGACACCAAGGTTTC
MAIT	CGGACGTGTGTTGAGG
MAIT	CGGAGCTAGCCAACAG
MAIT	CGGAGTCTCCTCAACC
MAIT	CGTAGGCAGCCCAGCT
MAIT	CGTAGGCGTCTGGTCG
MAIT	CGTCACTGTAATAGCA
MAIT	CGTCACTGTGCAGTAG
MAIT	CGTCCATTCGTTGACA
MAIT	CGTCTACCATGGGACA
MAIT	CGTGAGCAGAAACCAT
MAIT	CGTGAGCTCTGCAGTA
MAIT	CGTGAGCTCTGGAGCC
MAIT	CGTGAGCTCTTGTTTG
MAIT	CGTGTAACACATGGGA
MAIT	CGTGTCTAGGGTCTCC
MAIT	CGTTAGAAGAATGTTG
MAIT	CGTTCTGCAAAGGAAG
MAIT	CGTTCTGCATGTTCCC
MAIT	CGTTGGGAGAGTCGGT
MAIT	CGTTGGGAGGGCATGT
MAIT	CTAACTTCACTTAACG
MAIT	CTAATGGCACGGACAA
MAIT	CTAATGGTCTGATTCT
MAIT	CTACACCGTTACGGAG
MAIT	CTACATTTCTGGCGAC
MAIT	CTACGTCGTGTGACGA
MAIT	CTAGAGTAGAATTCCC
MAIT	CTAGAGTTCCCATTAT
MAIT	CTAGTGACATTGGGCC
MAIT	CTCACACCACCGCTAG
MAIT	CTCACACGTAGAAGGA
MAIT	CTCATTACAACTGCGC
MAIT	CTCATTAGTGTCGCTG
MAIT	CTCCTAGAGCCGTCGT
MAIT	CTCGAAATCGCCGTGA
MAIT	CTCGAGGGTACTCAAC
MAIT	CTCGGGACATGTCTCC
MAIT	CTCGTACAGATCGATA
MAIT	CTCTGGTAGTTTAGGA
MAIT	CTCTGGTCAGTGACAG
MAIT	CTGAAACCAGGCAGTA
MAIT	CTGAAACGTACACCGC
MAIT	CTGCTGTGTTGTCTTT
MAIT	CTGGTCTGTCCATCCT
MAIT	CTGTGCTCAAGGTGTG
MAIT	CTTAACTTCGCACTCT
MAIT	CTTAGGAAGCCAGAAC
MAIT	CTTGGCTAGAATTGTG
MAIT	CTTGGCTTCTTACCGC
MAIT	CTTTGCGGTACCGCTG
MAIT	GAAATGACAACGATGG
MAIT	GAAATGAGTGTTGGGA
MAIT	GAAATGAGTTTCGCTC
MAIT	GAACATCAGCTCTCGG
MAIT	GAACATCGTAGGCATG
MAIT	GAACATCTCGTAGATC
MAIT	GAACGGAAGGACTGGT
MAIT	GAACGGATCCTCAATT
MAIT	GAATAAGGTCTCACCT
MAIT	GAATGAAAGGACAGAA
MAIT	GAATGAACAGTCGTGC
MAIT	GAATGAATCTCTTGAT
MAIT	GACACGCCATGACATC
MAIT	GACACGCTCGATCCCT
MAIT	GACAGAGAGCGAAGGG
MAIT	GACAGAGGTCGTGGCT
MAIT	GACAGAGGTTATCCGA
MAIT	GACCAATGTCTGCGGT
MAIT	GACGCGTCAAACCCAT
MAIT	GACGGCTCATGAAGTA
MAIT	GACGTTAAGGGTGTTG
MAIT	GACTACAGTCCGAATT
MAIT	GACTGCGTCATCGCTC
MAIT	GAGCAGACACGGACAA
MAIT	GAGCAGAGTTTACTCT
MAIT	GAGGTGAAGGAATTAC
MAIT	GAGGTGACACAGCCCA
MAIT	GAGGTGACATGGTCAT
MAIT	GATCGATAGACTTGAA
MAIT	GATCTAGAGACAAGCC
MAIT	GATCTAGTCAGAAATG
MAIT	GATGAGGCACATCTTT
MAIT	GATTCAGCAATAGCAA
MAIT	GATTCAGGTCTTCAAG
MAIT	GCAAACTAGAGATGAG
MAIT	GCAAACTCAAACGTGG
MAIT	GCAATCATCGCGATCG
MAIT	GCAGCCAAGATGTTAG
MAIT	GCAGTTATCATGCATG
MAIT	GCATACAGTTGCGCAC
MAIT	GCATGATAGACGCACA
MAIT	GCATGATGTTGGGACA
MAIT	GCATGTAAGCTCTCGG
MAIT	GCGCAACGTGGAAAGA
MAIT	GCGCAACTCGGAATCT
MAIT	GCGCCAATCTGCCCTA
MAIT	GCGCGATAGTGCGTGA
MAIT	GCGCGATGTTTGTTGG
MAIT	GCTCCTACAGCCTGTG
MAIT	GCTCCTACATGCTGGC
MAIT	GCTCCTAGTACATCCA
MAIT	GCTCCTAGTGACGCCT
MAIT	GCTCCTATCCCAGGTG
MAIT	GCTGCAGCAACACGCC
MAIT	GCTGCAGCAAGGACTG
MAIT	GCTGCAGCAGGTGCCT
MAIT	GCTGCGACACTTGGAT
MAIT	GCTGCTTCAGGAATGC
MAIT	GCTGCTTGTGTAAGTA
MAIT	GCTGCTTTCAGTTTGG
MAIT	GCTGGGTGTACTTGAC
MAIT	GCTTCCACACTATCTT
MAIT	GCTTGAAAGTATCTCG
MAIT	GGAACTTTCCAGATCA
MAIT	GGAATAAAGAGTACCG
MAIT	GGAATAAAGCCAGAAC
MAIT	GGAATAATCGAACGGA
MAIT	GGACAAGCAGTAACGG
MAIT	GGACATTGTCCGTCAG
MAIT	GGAGCAACAAACAACA
MAIT	GGAGCAACATCATCCC
MAIT	GGCAATTAGGCATGTG
MAIT	GGCAATTTCTGAGGGA
MAIT	GGCGTGTTCAGGTAAA
MAIT	GGGAATGCAGTTCCCT
MAIT	GGGAATGTCTAACTTC
MAIT	GGGACCTAGTTCGCAT
MAIT	GGGACCTCAATAAGCA
MAIT	GGGAGATTCGCCTGAG
MAIT	GGGCACTCATTATCTC
MAIT	GGGCACTTCAGGCCCA
MAIT	GGGCATCAGGATTCGG
MAIT	GGGCATCTCTCGGACG
MAIT	GGGTCTGGTCACCCAG
MAIT	GGGTTGCTCTCTAGGA
MAIT	GGTATTGAGAATGTTG
MAIT	GGTATTGCACGTGAGA
MAIT	GGTATTGTCTGGTTCC
MAIT	GGTGAAGCAGTCACTA
MAIT	GGTGAAGGTTATCCGA
MAIT	GGTGCGTTCGTCACGG
MAIT	GGTGTTAAGTCGAGTG
MAIT	GGTGTTAGTCTGGAGA
MAIT	GGTGTTATCTAACTCT
MAIT	GTACGTAGTTATTCTC
MAIT	GTACTCCAGTCCCACG
MAIT	GTACTTTCAGACAAAT
MAIT	GTAGTCACAGTAAGAT
MAIT	GTAGTCAGTCAATGTC
MAIT	GTATTCTCAAGCTGAG
MAIT	GTCACAACATCGATTG
MAIT	GTCCTCAGTTATCCGA
MAIT	GTCGGGTCAACACCTA
MAIT	GTCGTAAAGGCATGTG
MAIT	GTCTTCGGTATAGTAG
MAIT	GTCTTCGGTCTCTTAT
MAIT	GTGAAGGCACGCGAAA
MAIT	GTGAAGGGTTCGTTGA
MAIT	GTGCAGCTCAGCTGGC
MAIT	GTGCATACATACCATG
MAIT	GTGCATATCCGGGTGT
MAIT	GTGCGGTCACGGACAA
MAIT	GTGCGGTGTTCCATGA
MAIT	GTGCTTCAGGCTCTTA
MAIT	GTGTTAGCATGTTCCC
MAIT	GTGTTAGTCATAACCG
MAIT	GTTAAGCAGAGTACAT
MAIT	GTTACAGAGCACACAG
MAIT	GTTCATTAGTACTTGC
MAIT	GTTCGGGCAGCGTTCG
MAIT	GTTTCTAAGTGGCACA
MAIT	TAAACCGAGCAAATCA
MAIT	TAAACCGGTCAGATAA
MAIT	TACACGACACATCCGG
MAIT	TACAGTGCAAGCCGCT
MAIT	TACCTTATCACAAACC
MAIT	TACGGATAGCTTTGGT
MAIT	TACGGGCAGGCGACAT
MAIT	TACGGTAAGGATGGTC
MAIT	TACTCATTCACGACTA
MAIT	TACTCGCAGAGTCGGT
MAIT	TACTTACGTAAGTTCC
MAIT	TACTTGTCACCTGGTG
MAIT	TAGACCAGTTAGTGGG
MAIT	TAGAGCTCACTACAGT
MAIT	TAGCCGGCAAACCTAC
MAIT	TAGTGGTTCAATCTCT
MAIT	TAGTTGGTCACCCTCA
MAIT	TATCAGGCAAAGCGGT
MAIT	TATCAGGCATTCGACA
MAIT	TATCAGGGTATTAGCC
MAIT	TATCAGGTCGACCAGC
MAIT	TATGCCCGTGATGTCT
MAIT	TATGCCCTCAATAAGG
MAIT	TATTACCCAGTCGTGC
MAIT	TATTACCTCTCCAACC
MAIT	TCACAAGGTATTCGTG
MAIT	TCAGCAACACGGCTAC
MAIT	TCAGGATAGTTATCGC
MAIT	TCAGGATCAATAGCAA
MAIT	TCAGGATCAATCGGTT
MAIT	TCCACACAGCCAGTTT
MAIT	TCCCGATCATGTTCCC
MAIT	TCGAGGCAGTGGGATC
MAIT	TCGCGTTTCGGTGTCG
MAIT	TCGGGACAGACGCAAC
MAIT	TCGGGACAGAGTCGGT
MAIT	TCTATTGAGACACGAC
MAIT	TCTATTGTCATCTGCC
MAIT	TCTGGAAAGCTGATAA
MAIT	TCTGGAACAAATTGCC
MAIT	TCTTTCCAGTACATGA
MAIT	TCTTTCCTCCGTAGTA
MAIT	TGAAAGATCGTGTAGT
MAIT	TGACGGCGTGTGTGCC
MAIT	TGAGCATGTTCCCGAG
MAIT	TGAGCCGCAAGCCATT
MAIT	TGAGGGAGTCCTCCAT
MAIT	TGCACCTTCACAAACC
MAIT	TGCCCATTCAACGGGA
MAIT	TGCCCATTCGTTACAG
MAIT	TGCGCAGAGAATTGTG
MAIT	TGCGGGTGTGCCTGGT
MAIT	TGCGGGTTCCAGAGGA
MAIT	TGCTGCTAGCCCAACC
MAIT	TGGACGCCAGCCTGTG
MAIT	TGGCGCAGTACCGTTA
MAIT	TGGCTGGCATGCTGGC
MAIT	TGGGAAGTCTTTCCTC
MAIT	TGGGCGTTCTTGTTTG
MAIT	TGGTTAGGTGGGTATG
MAIT	TGGTTCCGTAGCCTCG
MAIT	TGTATTCAGTTAAGTG
MAIT	TGTCCCAGTTAAGTAG
MAIT	TGTGTTTCAAAGGCGT
MAIT	TGTGTTTCACGCCAGT
MAIT	TTAGGACTCCACTGGG
MAIT	TTAGTTCTCAGGCGAA
MAIT	TTATGCTCAAATTGCC
MAIT	TTCGAAGCAAGGTGTG
MAIT	TTCTACAGTCTTTCAT
MAIT	TTCTACAGTGTCTGAT
MAIT	TTCTACATCCTTAATC
MAIT	TTCTTAGTCGATCCCT
MAIT	TTGCCGTTCGAGAGCA
MAIT	TTGCGTCGTACGACCC
MAIT	TTGCGTCGTCATCGGC
MAIT	TTGGAACGTCGTCTTC
MAIT	TTGGCAAAGGAGTACC
MAIT	TTTCCTCGTGTAATGA
MAIT	TTTGGTTTCCGAGCCA
MAIT	TTTGTCAAGAAGGTGA
MAIT	TTTGTCATCACGGTTA
Monocytes	AAACGGGTCGCGGATC
Monocytes	AAACGGGTCTTAACCT
Monocytes	AAAGATGAGAAGGGTA
Monocytes	AAAGATGCATACAGCT
Monocytes	AAAGCAACAAACCCAT
Monocytes	AAAGTAGAGCTCAACT
Monocytes	AAAGTAGCATCCTTGC
Monocytes	AAAGTAGTCAAGAAGT
Monocytes	AAAGTAGTCAGTGCAT
Monocytes	AAATGCCGTCTTGTCC
Monocytes	AAATGCCGTGTTGGGA
Monocytes	AACACGTAGCCCAATT
Monocytes	AACACGTGTAGAGCTG
Monocytes	AACACGTTCAAGGCTT
Monocytes	AACACGTTCACGACTA
Monocytes	AACACGTTCACTCTTA
Monocytes	AACCATGGTCAACATC
Monocytes	AACCATGTCGCCATAA
Monocytes	AACCGCGAGCTAAACA
Monocytes	AACCGCGGTACATGTC
Monocytes	AACCGCGTCAAACGGG
Monocytes	AACGTTGGTGGTAACG
Monocytes	AACGTTGTCAACCATG
Monocytes	AACTCAGAGACAGAGA
Monocytes	AACTCAGCAGCCTTGG
Monocytes	AACTCAGTCATGCTCC
Monocytes	AACTCCCGTCAGAAGC
Monocytes	AACTCTTAGAAGGTTT
Monocytes	AACTCTTCACTTCGAA
Monocytes	AACTCTTCATTACGAC
Monocytes	AACTCTTGTAAGAGGA
Monocytes	AACTGGTCATCGGGTC
Monocytes	AACTTTCCACGAGGTA
Monocytes	AAGACCTAGAGCTGGT
Monocytes	AAGACCTGTACGCTGC
Monocytes	AAGACCTGTCCCTTGT
Monocytes	AAGACCTGTCGAGATG
Monocytes	AAGCCGCAGAAACCAT
Monocytes	AAGCCGCCAAGAGGCT
Monocytes	AAGCCGCGTACATCCA
Monocytes	AAGGAGCAGGGCACTA
Monocytes	AAGGAGCAGTGACATA
Monocytes	AAGGAGCGTGCCTGCA
Monocytes	AAGGAGCTCCGTAGGC
Monocytes	AAGGCAGCAATCCGAT
Monocytes	AAGGCAGCACCAGTTA
Monocytes	AAGGCAGGTAGCACGA
Monocytes	AATCCAGCAAGTACCT
Monocytes	AATCCAGCATGTAAGA
Monocytes	AATCGGTAGCATGGCA
Monocytes	AATCGGTAGTCTCAAC
Monocytes	AATCGGTTCACAAACC
Monocytes	ACACCAATCTCGAGTA
Monocytes	ACACCAATCTGAGTGT
Monocytes	ACACCCTAGATCCCAT
Monocytes	ACACCCTTCGGAATCT
Monocytes	ACACCCTTCTCTAGGA
Monocytes	ACACCGGGTAAACACA
Monocytes	ACACCGGGTCCATCCT
Monocytes	ACACTGAAGCCGATTT
Monocytes	ACACTGAGTCTAAAGA
Monocytes	ACACTGAGTCTTCGTC
Monocytes	ACACTGAGTGCAACTT
Monocytes	ACAGCCGAGTTAGGTA
Monocytes	ACAGCCGCATGGAATA
Monocytes	ACAGCTAAGCGACGTA
Monocytes	ACAGCTAAGGATGCGT
Monocytes	ACAGCTAAGTGGGATC
Monocytes	ACAGCTACACAGACAG
Monocytes	ACAGCTATCTCCAACC
Monocytes	ACATACGAGGGCACTA
Monocytes	ACATCAGAGTGCGTGA
Monocytes	ACATCAGCAAGGTTCT
Monocytes	ACATCAGTCGCATGGC
Monocytes	ACATCAGTCGTTACAG
Monocytes	ACATGGTAGAGTGAGA
Monocytes	ACATGGTCACTTACGA
Monocytes	ACCAGTACAAAGGCGT
Monocytes	ACCAGTAGTGCAGACA
Monocytes	ACCCACTCATGCAATC
Monocytes	ACCCACTGTACGACCC
Monocytes	ACCGTAAGTAGCGATG
Monocytes	ACCGTAATCAATACCG
Monocytes	ACCTTTAGTCGGCTCA
Monocytes	ACGAGCCCACAACTGT
Monocytes	ACGAGCCTCCAGAAGG
Monocytes	ACGAGGACAGATGAGC
Monocytes	ACGAGGACATAGGATA
Monocytes	ACGAGGATCTTCGAGA
Monocytes	ACGATGTGTCGAAAGC
Monocytes	ACGCCGAAGCGTCTAT
Monocytes	ACGCCGATCCCTCTTT
Monocytes	ACGGCCACACAGGAGT
Monocytes	ACGGCCACATACGCTA
Monocytes	ACGGGCTGTGCACGAA
Monocytes	ACGGGTCTCACCCTCA
Monocytes	ACGTCAATCTTCGAGA
Monocytes	ACTATCTTCCGTAGTA
Monocytes	ACTGAGTAGTCTCAAC
Monocytes	ACTGAGTCAACACCTA
Monocytes	ACTGAGTTCTGGTATG
Monocytes	ACTGCTCAGTACGCCC
Monocytes	ACTGTCCAGCTCCCAG
Monocytes	ACTGTCCGTCTTGCGG
Monocytes	ACTGTCCGTTCCATGA
Monocytes	ACTTACTAGATGGGTC
Monocytes	ACTTACTGTTACGACT
Monocytes	ACTTACTGTTTGTTGG
Monocytes	ACTTTCACACCACGTG
Monocytes	ACTTTCATCGTGGACC
Monocytes	AGAATAGAGTGAATTG
Monocytes	AGAATAGAGTGCTGCC
Monocytes	AGAATAGTCCTTTCTC
Monocytes	AGAATAGTCTAACTCT
Monocytes	AGACGTTAGTGGGTTG
Monocytes	AGACGTTCATTGCGGC
Monocytes	AGACGTTGTAAATGTG
Monocytes	AGAGCGAAGAAGCCCA
Monocytes	AGAGCGAAGCTGCGAA
Monocytes	AGAGCGACACACATGT
Monocytes	AGAGCGACATTGGTAC
Monocytes	AGAGCTTCATCTATGG
Monocytes	AGAGCTTGTCCTCCAT
Monocytes	AGAGTGGGTACAGTGG
Monocytes	AGAGTGGGTCCGTTAA
Monocytes	AGAGTGGTCGATCCCT
Monocytes	AGATCTGCACAGTCGC
Monocytes	AGATCTGTCGTACCGG
Monocytes	AGATCTGTCTGCTTGC
Monocytes	AGCAGCCAGGACAGAA
Monocytes	AGCAGCCCAGCTCCGA
Monocytes	AGCAGCCGTACATCCA
Monocytes	AGCATACCATGCCTAA
Monocytes	AGCCTAAAGAACTGTA
Monocytes	AGCCTAACATCCCATC
Monocytes	AGCGGTCCAATGGAAT
Monocytes	AGCGTATCATGGGAAC
Monocytes	AGCGTCGAGAGGGATA
Monocytes	AGCGTCGCAATGAATG
Monocytes	AGCGTCGCAGTCGTGC
Monocytes	AGCTCCTCAGACGTAG
Monocytes	AGCTCTCCACTTCGAA
Monocytes	AGCTTGAGTCGAGATG
Monocytes	AGCTTGATCAGCTCTC
Monocytes	AGGCCACAGCGTCTAT
Monocytes	AGGCCACTCACCGTAA
Monocytes	AGGCCGTTCACGCGGT
Monocytes	AGGCCGTTCAGCTCTC
Monocytes	AGGGATGTCACCTCGT
Monocytes	AGGGATGTCGGCTTGG
Monocytes	AGGTCATAGACAAAGG
Monocytes	AGGTCATCAGAGCCAA
Monocytes	AGGTCATTCGCTGATA
Monocytes	AGGTCCGAGTACGCCC
Monocytes	AGGTCCGGTCACAAGG
Monocytes	AGGTCCGGTGAACCTT
Monocytes	AGGTCCGTCATGTCTT
Monocytes	AGGTCCGTCCGAACGC
Monocytes	AGGTCCGTCGCTAGCG
Monocytes	AGTCTTTAGGGCACTA
Monocytes	AGTCTTTGTCTAGAGG
Monocytes	AGTGAGGTCATCTGTT
Monocytes	AGTGGGAAGGTGCTAG
Monocytes	AGTGGGACACCCATGG
Monocytes	AGTGGGATCCTATTCA
Monocytes	ATAACGCGTAAGTAGT
Monocytes	ATAACGCGTAGTGAAT
Monocytes	ATAAGAGCACGCATCG
Monocytes	ATAAGAGTCACCTTAT
Monocytes	ATAGACCCAACGATGG
Monocytes	ATAGACCCAGCCAATT
Monocytes	ATAGACCCATGGTCTA
Monocytes	ATAGACCGTAGGGTAC
Monocytes	ATAGACCTCAAACAAG
Monocytes	ATCCACCAGCAATATG
Monocytes	ATCCACCGTTAGAACA
Monocytes	ATCCACCGTTGTGGCC
Monocytes	ATCCACCTCTTCGGTC
Monocytes	ATCCGAAAGGTGACCA
Monocytes	ATCCGAAAGTCACGCC
Monocytes	ATCCGAAAGTGGTCCC
Monocytes	ATCGAGTAGTGGGTTG
Monocytes	ATCGAGTTCATGCAAC
Monocytes	ATGCGATCAGCCACCA
Monocytes	ATGCGATGTTCATGGT
Monocytes	ATGCGATTCCTGTAGA
Monocytes	ATGCGATTCTAGCACA
Monocytes	ATGCGATTCTTCGAGA
Monocytes	ATGGGAGCAATCGAAA
Monocytes	ATGGGAGGTCACAAGG
Monocytes	ATTATCCGTTTGTGTG
Monocytes	ATTCTACAGTAATCCC
Monocytes	ATTGGTGTCGTCCAGG
Monocytes	ATTTCTGCAAACTGTC
Monocytes	ATTTCTGCATAGTAAG
Monocytes	ATTTCTGTCACAGTAC
Monocytes	ATTTCTGTCTTGACGA
Monocytes	CAACCTCAGCTTTGGT
Monocytes	CAACCTCGTTGTCTTT
Monocytes	CAACTAGAGTCATCCA
Monocytes	CAACTAGAGTTGTAGA
Monocytes	CAACTAGCAGGAATGC
Monocytes	CAACTAGTCACGGTTA
Monocytes	CAAGAAAAGCCTATGT
Monocytes	CAAGATCAGTACACCT
Monocytes	CAAGGCCAGTGCGTGA
Monocytes	CAAGTTGCACCACGTG
Monocytes	CACAAACGTACTCAAC
Monocytes	CACACAAAGCAAATCA
Monocytes	CACACAACACAAGACG
Monocytes	CACACAACAGGATCGA
Monocytes	CACACAAGTTCATGGT
Monocytes	CACACCTAGGCAATTA
Monocytes	CACACCTGTTGGTGGA
Monocytes	CACACCTTCAAGGCTT
Monocytes	CACACCTTCTATCGCC
Monocytes	CACACTCAGTGGTAGC
Monocytes	CACACTCAGTGTTTGC
Monocytes	CACACTCCAGCATGAG
Monocytes	CACAGGCAGCGCCTTG
Monocytes	CACAGTACATGGGACA
Monocytes	CACAGTATCTTTAGTC
Monocytes	CACATAGAGATGTCGG
Monocytes	CACATTTAGAGTCTGG
Monocytes	CACATTTAGCCAGGAT
Monocytes	CACATTTCACCTATCC
Monocytes	CACCACTAGACTAGGC
Monocytes	CACCACTCAGGGTATG
Monocytes	CACCTTGCATAAAGGT
Monocytes	CACCTTGTCGTCTGCT
Monocytes	CACTCCAAGGATGGAA
Monocytes	CACTCCATCCGCAAGC
Monocytes	CAGAATCCAACGATCT
Monocytes	CAGAATCCATCTGGTA
Monocytes	CAGCAGCAGAATAGGG
Monocytes	CAGCATAAGAGACTTA
Monocytes	CAGCATAGTTCAGTAC
Monocytes	CAGCATAGTTTGGGCC
Monocytes	CAGCCGAGTGCACTTA
Monocytes	CAGCGACAGGTGCTTT
Monocytes	CAGCTAACATGGATGG
Monocytes	CAGCTAAGTAGCAAAT
Monocytes	CAGCTAAGTTTCGCTC
Monocytes	CAGCTAATCCCAGGTG
Monocytes	CAGCTGGAGACGCTTT
Monocytes	CAGCTGGTCATCACCC
Monocytes	CAGCTGGTCTTACCTA
Monocytes	CAGCTGGTCTTGAGAC
Monocytes	CAGGTGCGTCCAACTA
Monocytes	CAGTCCTCACCGATAT
Monocytes	CATATGGCACATGTGT
Monocytes	CATATGGCACCGGAAA
Monocytes	CATATTCCAATAACGA
Monocytes	CATATTCCAATGTTGC
Monocytes	CATCAAGCAACGATCT
Monocytes	CATCAAGGTCTAGCCG
Monocytes	CATCAAGGTGTTTGTG
Monocytes	CATCAAGGTTTAGGAA
Monocytes	CATCAGAAGCACCGTC
Monocytes	CATCAGATCCGTTGTC
Monocytes	CATCCACAGCCAGTAG
Monocytes	CATCCACAGGGATGGG
Monocytes	CATCCACCACGGCCAT
Monocytes	CATCCACCATTTCACT
Monocytes	CATCGAAAGCAGCGTA
Monocytes	CATCGAACATGCATGT
Monocytes	CATCGAATCTACTCAT
Monocytes	CATCGGGAGGTAGCTG
Monocytes	CATGACATCCCAGGTG
Monocytes	CATGCCTGTCCGTCAG
Monocytes	CATGGCGAGATGTTAG
Monocytes	CATGGCGAGGAGCGAG
Monocytes	CATTATCCAATGGATA
Monocytes	CATTATCTCGGTCCGA
Monocytes	CATTATCTCTCGCATC
Monocytes	CATTCGCCACAGACTT
Monocytes	CCAATCCAGTTAGCGG
Monocytes	CCAATCCCAACTTGAC
Monocytes	CCAATCCGTCGAAAGC
Monocytes	CCAATCCGTGTCTGAT
Monocytes	CCACCTACAGTAGAGC
Monocytes	CCACCTAGTGGCGAAT
Monocytes	CCACGGAAGGGTTTCT
Monocytes	CCACGGAGTCCCGACA
Monocytes	CCACGGAGTTACCAGT
Monocytes	CCACTACAGATGTAAC
Monocytes	CCATGTCCAATCGGTT
Monocytes	CCATGTCTCTTCGGTC
Monocytes	CCATTCGAGAAGATTC
Monocytes	CCCATACCACCAGGTC
Monocytes	CCCTCCTAGCTGTTCA
Monocytes	CCCTCCTAGTGTACGG
Monocytes	CCCTCCTCACCGAAAG
Monocytes	CCCTCCTTCTGAGTGT
Monocytes	CCCTCCTTCTGGTGTA
Monocytes	CCGTACTAGGACATTA
Monocytes	CCGTGGAGTCTCTCGT
Monocytes	CCGTTCAGTGTCCTCT
Monocytes	CCTAAAGGTTCTGTTT
Monocytes	CCTACACAGGTCATCT
Monocytes	CCTACACGTGGGTATG
Monocytes	CCTACACGTTAAGTAG
Monocytes	CCTACACGTTCGAATC
Monocytes	CCTACCAAGTTGTCGT
Monocytes	CCTACCATCTTGACGA
Monocytes	CCTAGCTAGGCCCTTG
Monocytes	CCTATTAAGCGTAGTG
Monocytes	CCTCTGAAGGCAATTA
Monocytes	CCTCTGAAGTGCGTGA
Monocytes	CCTCTGACAGCATGAG
Monocytes	CCTCTGACAGCGATCC
Monocytes	CCTCTGACAGGTCCAC
Monocytes	CCTCTGACATAGACTC
Monocytes	CCTCTGAGTAAGAGGA
Monocytes	CCTCTGAGTCAATACC
Monocytes	CCTTTCTCACAGACTT
Monocytes	CCTTTCTGTACACCGC
Monocytes	CCTTTCTTCTCAAGTG
Monocytes	CGAACATTCACTTATC
Monocytes	CGAATGTCAATCCGAT
Monocytes	CGAATGTCATGGAATA
Monocytes	CGAATGTTCCACGTTC
Monocytes	CGAGCACAGGAGCGAG
Monocytes	CGAGCACCATGACGGA
Monocytes	CGAGCCAGTACTTCTT
Monocytes	CGATCGGAGCAGGCTA
Monocytes	CGATGGCCAATCTGCA
Monocytes	CGATGGCCAGCTATTG
Monocytes	CGATGGCGTCCCTACT
Monocytes	CGATGGCGTTCGAATC
Monocytes	CGATGGCTCGCCAGCA
Monocytes	CGATGTATCACTTCAT
Monocytes	CGCCAAGAGATATGCA
Monocytes	CGCCAAGAGTTGTCGT
Monocytes	CGCCAAGTCTTGTACT
Monocytes	CGCGGTAAGATGTGGC
Monocytes	CGCGTTTAGGGTTCCC
Monocytes	CGCGTTTTCTCGATGA
Monocytes	CGCTATCTCAGATAAG
Monocytes	CGCTGGAAGTGCTGCC
Monocytes	CGCTGGATCAGCGACC
Monocytes	CGCTTCAAGACTCGGA
Monocytes	CGGACGTAGACTCGGA
Monocytes	CGGACGTCAAGTCTGT
Monocytes	CGGACGTCAGTGGGAT
Monocytes	CGGACTGAGTAGCGGT
Monocytes	CGGACTGGTGCGATAG
Monocytes	CGGACTGGTTGCTCCT
Monocytes	CGGAGCTCACCACGTG
Monocytes	CGGAGCTGTATTACCG
Monocytes	CGGAGTCGTCTCTCTG
Monocytes	CGGAGTCTCGCAAACT
Monocytes	CGGGTCAAGTGTACCT
Monocytes	CGGGTCAGTACAAGTA
Monocytes	CGGGTCAGTAGGCATG
Monocytes	CGGGTCATCACAACGT
Monocytes	CGGTTAATCCAGTATG
Monocytes	CGTAGCGAGCGGCTTC
Monocytes	CGTAGCGTCACCTTAT
Monocytes	CGTAGGCAGCCGATTT
Monocytes	CGTAGGCAGTGTTTGC
Monocytes	CGTAGGCTCTCTAGGA
Monocytes	CGTCAGGTCAGCTTAG
Monocytes	CGTCCATGTTTGTTGG
Monocytes	CGTCCATTCAATACCG
Monocytes	CGTCCATTCACCTCGT
Monocytes	CGTCCATTCAGGATCT
Monocytes	CGTCCATTCGGAGGTA
Monocytes	CGTCTACAGACAGAGA
Monocytes	CGTCTACAGGGCACTA
Monocytes	CGTGAGCAGCCTCGTG
Monocytes	CGTGAGCCACTGTTAG
Monocytes	CGTGAGCGTAGCTGCC
Monocytes	CGTGAGCTCTGGTTCC
Monocytes	CGTGTAACACCTCGTT
Monocytes	CGTGTCTAGGTAAACT
Monocytes	CGTGTCTGTGAGGGTT
Monocytes	CGTGTCTTCCAAGTAC
Monocytes	CGTTCTGCACAGTCGC
Monocytes	CGTTCTGGTAAGGGCT
Monocytes	CGTTCTGTCCCGGATG
Monocytes	CGTTCTGTCTGTCTAT
Monocytes	CGTTGGGGTATATGGA
Monocytes	CGTTGGGGTCCAGTTA
Monocytes	CTAACTTTCACGCATA
Monocytes	CTAAGACAGCCACCTG
Monocytes	CTAAGACAGGCTATCT
Monocytes	CTAAGACCAAGGTTTC
Monocytes	CTAATGGCAGCGATCC
Monocytes	CTAATGGCAGTCGTGC
Monocytes	CTAATGGTCTTTACAC
Monocytes	CTACACCTCGAACGGA
Monocytes	CTACGTCGTGACTCAT
Monocytes	CTACGTCTCATGTCTT
Monocytes	CTAGAGTTCTCTGCTG
Monocytes	CTAGCCTGTAAGTGGC
Monocytes	CTAGCCTGTTAAGACA
Monocytes	CTAGCCTGTTGGTGGA
Monocytes	CTCACACCATCAGTAC
Monocytes	CTCACACGTCGAAAGC
Monocytes	CTCAGAAAGTAAGTAC
Monocytes	CTCAGAAGTTATGCGT
Monocytes	CTCAGAATCTAACCGA
Monocytes	CTCATTAAGTCCGGTC
Monocytes	CTCATTAAGTGCGTGA
Monocytes	CTCATTATCATATCGG
Monocytes	CTCCTAGAGTGGGCTA
Monocytes	CTCCTAGGTCTTGTCC
Monocytes	CTCCTAGGTTCAGGCC
Monocytes	CTCGAAAAGAACAACT
Monocytes	CTCGAAAAGCATCATC
Monocytes	CTCGAAAAGGTAGCCA
Monocytes	CTCGAAAGTCGCTTCT
Monocytes	CTCGAGGAGGTGATTA
Monocytes	CTCGGGAGTGCAACGA
Monocytes	CTCGGGATCGAGAGCA
Monocytes	CTCGTACAGGCTCTTA
Monocytes	CTCGTACCACTAAGTC
Monocytes	CTCGTCACACCGAATT
Monocytes	CTCGTCAGTCTGCAAT
Monocytes	CTCGTCATCGCGTTTC
Monocytes	CTCTAATGTCCAACTA
Monocytes	CTCTACGGTCTGGAGA
Monocytes	CTCTGGTAGGACAGAA
Monocytes	CTCTGGTCAAGAGGCT
Monocytes	CTGAAACCAATCCGAT
Monocytes	CTGAAACGTAACGCGA
Monocytes	CTGAAGTAGTACGACG
Monocytes	CTGAAGTAGTACGATA
Monocytes	CTGATCCTCGCGCCAA
Monocytes	CTGCCTAAGACTCGGA
Monocytes	CTGCCTAAGTGGAGAA
Monocytes	CTGCGGACACCAGGCT
Monocytes	CTGGTCTTCCCTAACC
Monocytes	CTGTGCTAGCGTCAAG
Monocytes	CTGTTTACAACAACCT
Monocytes	CTTAACTTCAGGATCT
Monocytes	CTTAACTTCGTGGGAA
Monocytes	CTTACCGAGGTAGCTG
Monocytes	CTTACCGCAGGTCTCG
Monocytes	CTTACCGTCAACGGGA
Monocytes	CTTCTCTTCCAGATCA
Monocytes	CTTCTCTTCCTTGGTC
Monocytes	CTTGGCTTCGGTTCGG
Monocytes	CTTTGCGTCATGGTCA
Monocytes	GAAACTCTCAGAAATG
Monocytes	GAAATGAAGTATGACA
Monocytes	GAAATGACAGCCTGTG
Monocytes	GAACATCCAGTTTACG
Monocytes	GAACATCCATGCCTTC
Monocytes	GAACCTACATGCTGGC
Monocytes	GAACGGAAGACCTAGG
Monocytes	GAACGGAAGGACGAAA
Monocytes	GAACGGACACCAACCG
Monocytes	GAACGGACACCCATTC
Monocytes	GAACGGAGTCGCTTTC
Monocytes	GAACGGAGTGATGTGG
Monocytes	GAACGGATCGCCATAA
Monocytes	GAAGCAGCACTCAGGC
Monocytes	GAAGCAGCATCCTTGC
Monocytes	GAATAAGAGACTAAGT
Monocytes	GAATAAGAGCTAACTC
Monocytes	GAATGAAAGTCGATAA
Monocytes	GAATGAATCTTTAGGG
Monocytes	GACACGCAGTTAACGA
Monocytes	GACACGCCATCGGTTA
Monocytes	GACACGCTCGATAGAA
Monocytes	GACAGAGGTCTCATCC
Monocytes	GACAGAGTCCTTAATC
Monocytes	GACCAATAGTAAGTAC
Monocytes	GACCAATCAGCCTGTG
Monocytes	GACCAATGTCCTCCAT
Monocytes	GACCAATGTCCTGCTT
Monocytes	GACCAATGTGGTACAG
Monocytes	GACCTGGAGACAGGCT
Monocytes	GACGCGTAGTCCGGTC
Monocytes	GACGCGTTCCACGTGG
Monocytes	GACGCGTTCTTGAGGT
Monocytes	GACGGCTCACTTAAGC
Monocytes	GACGGCTCATCTACGA
Monocytes	GACGGCTTCTTGCCGT
Monocytes	GACGTTAAGCACACAG
[truncated: 3,748 more rows]
