# Supplementary material for: scQCEA: a framework for annotation and quality control report of single-cell RNA-sequencing data
Source: BMC Genomics. 2023 Jul 6;24:381. doi: 10.1186/s12864-023-09447-6 (PMC10327311; doi:10.1186/s12864-023-09447-6)
Supplement: Supplementary file 2 — Additional file 2: Supplementary file 2. To demonstrate the utility of scQCEA, we apply the workflow to the sixteen gene expression profiles of eight patients with metastatic melanoma, prepared from pre- and post-treatment experimental batches. You can find the QC interactive report at: https://github.com/isarnassiri/scQCEA/tree/Example-of-Application. Download and unzip the OGC_Interactive_QC_Report_P180121.zip file. You can open CLICK_ME.html file without using rStudio/R. [file 12864_2023_9447_MOESM2_ESM.zip › Inputs/10X-gex/481207_15/P180121-keep_481207_15_Celltype_assignment_toCells_PlusClusters.txt]

geneSet	cell	Freq	cluster
Granulocytes	AAACCTGCACACATGT	1588	1
Granulocytes	AAACCTGCACAGACTT	1588	1
Granulocytes	AAACCTGCACATCCGG	1588	1
Granulocytes	AAACCTGGTCTCCACT	1588	1
Granulocytes	AAACGGGAGCTGGAAC	1588	1
Granulocytes	AAACGGGCAAGGACAC	1588	1
Granulocytes	AAACGGGGTCTAGAGG	1588	1
Granulocytes	AAACGGGGTCTGGAGA	1588	1
Granulocytes	AAAGCAAAGAACTCGG	1588	1
Granulocytes	AAAGCAACAAGCTGGA	1588	1
Granulocytes	AAAGCAATCAATACCG	1588	1
Granulocytes	AAAGCAATCATAAAGG	1588	1
Granulocytes	AAAGCAATCTTGTACT	1588	1
Granulocytes	AAAGTAGAGATGTGTA	1588	1
Granulocytes	AAAGTAGGTCAACATC	1588	1
Granulocytes	AAAGTAGGTCTTCTCG	1588	1
Granulocytes	AAAGTAGGTGGCGAAT	1588	1
Granulocytes	AAAGTAGTCCGCATAA	1588	1
Granulocytes	AAATGCCAGTGTTAGA	1588	1
Granulocytes	AAATGCCCAATGAAAC	1588	1
Granulocytes	AAATGCCCACCAGATT	1588	1
Granulocytes	AAATGCCGTGCGATAG	1588	1
Granulocytes	AACACGTAGAGCCTAG	1588	1
Granulocytes	AACACGTCAAGAGTCG	1588	1
Granulocytes	AACACGTCACATTAGC	1588	1
Granulocytes	AACACGTGTTAAGATG	1588	1
Granulocytes	AACACGTGTTGAGGTG	1588	1
Granulocytes	AACCATGGTATATGGA	1588	1
Granulocytes	AACCATGTCAAACCGT	1588	1
Granulocytes	AACCGCGAGAGGACGG	1588	1
Granulocytes	AACCGCGAGCACCGTC	1588	1
Granulocytes	AACGTTGCACTAGTAC	1588	1
Granulocytes	AACGTTGTCACAAACC	1588	1
Granulocytes	AACTCAGAGCTGCCCA	1588	1
Granulocytes	AACTCAGCAATGAAAC	1588	1
Granulocytes	AACTCAGGTCATGCAT	1588	1
Granulocytes	AACTCAGTCATCGATG	1588	1
Granulocytes	AACTCAGTCGTACCGG	1588	1
Granulocytes	AACTCCCAGTGAAGTT	1588	1
Granulocytes	AACTCCCCACGGCGTT	1588	1
Granulocytes	AACTCTTAGGATGCGT	1588	1
Granulocytes	AACTCTTGTATATGAG	1588	1
Granulocytes	AACTCTTGTTAAGGGC	1588	1
Granulocytes	AACTCTTTCATATCGG	1588	1
Granulocytes	AACTCTTTCCGCAGTG	1588	1
Granulocytes	AACTGGTAGTTACCCA	1588	1
Granulocytes	AACTGGTGTGTATGGG	1588	1
Granulocytes	AACTGGTTCAAGAAGT	1588	1
Granulocytes	AAGACCTAGATGAGAG	1588	1
Granulocytes	AAGACCTAGTGAATTG	1588	1
Granulocytes	AAGACCTCACTAGTAC	1588	1
Granulocytes	AAGACCTTCTACGAGT	1588	1
Granulocytes	AAGCCGCAGGAGTTGC	1588	1
Granulocytes	AAGCCGCCATTGGTAC	1588	1
Granulocytes	AAGCCGCGTAGTAGTA	1588	1
Granulocytes	AAGCCGCTCAGATAAG	1588	1
Granulocytes	AAGGAGCGTGCTTCTC	1588	1
Granulocytes	AAGGTTCAGACTAAGT	1588	1
Granulocytes	AAGGTTCCACAACGCC	1588	1
Granulocytes	AAGGTTCCATTCACTT	1588	1
Granulocytes	AAGGTTCGTCGCCATG	1588	1
Granulocytes	AAGGTTCGTGTGAAAT	1588	1
Granulocytes	AAGTCTGAGGGTGTGT	1588	1
Granulocytes	AAGTCTGGTAAATACG	1588	1
Granulocytes	AATCCAGAGATACACA	1588	1
Granulocytes	AATCCAGAGCTGCCCA	1588	1
Granulocytes	AATCCAGCAGTTCCCT	1588	1
Granulocytes	AATCCAGGTCGCTTCT	1588	1
Granulocytes	AATCGGTAGTCCGGTC	1588	1
Granulocytes	AATCGGTAGTGAATTG	1588	1
Granulocytes	AATCGGTCAGCTGCTG	1588	1
Granulocytes	AATCGGTCATACAGCT	1588	1
Granulocytes	AATCGGTGTAGCAAAT	1588	1
Granulocytes	AATCGGTGTCGAATCT	1588	1
Granulocytes	AATCGGTGTGCAGTAG	1588	1
Granulocytes	AATCGGTTCGTCACGG	1588	1
Granulocytes	ACACCAAGTGCAGTAG	1588	1
Granulocytes	ACACCAATCTGCTTGC	1588	1
Granulocytes	ACACCGGCAAGGACTG	1588	1
Granulocytes	ACACCGGGTCGCGGTT	1588	1
Granulocytes	ACACCGGTCAAAGTAG	1588	1
Granulocytes	ACACCGGTCCCTCTTT	1588	1
Granulocytes	ACACTGAAGTGGAGAA	1588	1
Granulocytes	ACACTGACATGCAATC	1588	1
Granulocytes	ACAGCTACATAGACTC	1588	1
Granulocytes	ACATACGGTTGTACAC	1588	1
Granulocytes	ACATCAGAGCGAAGGG	1588	1
Granulocytes	ACATCAGAGTAGGCCA	1588	1
Granulocytes	ACATCAGGTGTCGCTG	1588	1
Granulocytes	ACATGGTAGAGTAAGG	1588	1
Granulocytes	ACATGGTAGGATGCGT	1588	1
Granulocytes	ACATGGTCAACTGCTA	1588	1
Granulocytes	ACATGGTGTCGCATAT	1588	1
Granulocytes	ACATGGTGTCTTCAAG	1588	1
Granulocytes	ACATGGTGTTGCGTTA	1588	1
Granulocytes	ACATGGTTCCATGAAC	1588	1
Granulocytes	ACCAGTAAGTCTCCTC	1588	1
Granulocytes	ACCAGTATCAACCATG	1588	1
Granulocytes	ACCCACTCATGGTCTA	1588	1
Granulocytes	ACCGTAACATCGACGC	1588	1
Granulocytes	ACCGTAACATGACGGA	1588	1
Granulocytes	ACCGTAAGTGTGAATA	1588	1
Granulocytes	ACCGTAAGTTAGGGTG	1588	1
Granulocytes	ACCGTAAGTTATTCTC	1588	1
Granulocytes	ACCTTTAAGACCTAGG	1588	1
Granulocytes	ACCTTTAAGAGTAAGG	1588	1
Granulocytes	ACCTTTAAGCCCAATT	1588	1
Granulocytes	ACCTTTACAGTGGAGT	1588	1
Granulocytes	ACCTTTAGTAAACACA	1588	1
Granulocytes	ACCTTTAGTAGCGATG	1588	1
Granulocytes	ACCTTTATCAAACCAC	1588	1
Granulocytes	ACCTTTATCATCATTC	1588	1
Granulocytes	ACGAGCCCACTCGACG	1588	1
Granulocytes	ACGAGCCCAGCGAACA	1588	1
Granulocytes	ACGAGCCGTCCATGAT	1588	1
Granulocytes	ACGAGCCTCACTGGGC	1588	1
Granulocytes	ACGAGCCTCGAATGCT	1588	1
Granulocytes	ACGAGCCTCGGATGTT	1588	1
Granulocytes	ACGAGGACACAAGTAA	1588	1
Granulocytes	ACGAGGAGTACGCACC	1588	1
Granulocytes	ACGATACAGGCTCTTA	1588	1
Granulocytes	ACGATACCAAAGTGCG	1588	1
Granulocytes	ACGCAGCAGATCCTGT	1588	1
Granulocytes	ACGCAGCCAGACGCCT	1588	1
Granulocytes	ACGCAGCTCACTGGGC	1588	1
Granulocytes	ACGCAGCTCGGTGTCG	1588	1
Granulocytes	ACGCAGCTCTCGCTTG	1588	1
Granulocytes	ACGCAGCTCTGGTATG	1588	1
Granulocytes	ACGCCAGAGAGGTTGC	1588	1
Granulocytes	ACGCCAGAGTGAAGAG	1588	1
Granulocytes	ACGCCAGGTATTACCG	1588	1
Granulocytes	ACGCCGAAGGGAGTAA	1588	1
Granulocytes	ACGCCGACATTTCACT	1588	1
Granulocytes	ACGCCGAGTAGGCATG	1588	1
Granulocytes	ACGCCGAGTCCTCCAT	1588	1
Granulocytes	ACGGAGACAGCTTCGG	1588	1
Granulocytes	ACGGAGAGTTCCGTCT	1588	1
Granulocytes	ACGGAGATCAGCTGGC	1588	1
Granulocytes	ACGGCCACAGGATTGG	1588	1
Granulocytes	ACGGCCATCACAGGCC	1588	1
Granulocytes	ACGGCCATCAGTTGAC	1588	1
Granulocytes	ACGGCCATCCTTTACA	1588	1
Granulocytes	ACGGCCATCGGGAGTA	1588	1
Granulocytes	ACGGGCTAGAGTCTGG	1588	1
Granulocytes	ACGGGCTCACAGAGGT	1588	1
Granulocytes	ACGGGCTTCACTTATC	1588	1
Granulocytes	ACGGGTCAGCCGCCTA	1588	1
Granulocytes	ACGGGTCAGGATCGCA	1588	1
Granulocytes	ACGGGTCAGGATGTAT	1588	1
Granulocytes	ACGGGTCAGGGTATCG	1588	1
Granulocytes	ACGGGTCGTTCTGTTT	1588	1
Granulocytes	ACGTCAAAGTCACGCC	1588	1
Granulocytes	ACGTCAAAGTCTCGGC	1588	1
Granulocytes	ACGTCAAGTCAGATAA	1588	1
Granulocytes	ACGTCAATCACGCGGT	1588	1
Granulocytes	ACGTCAATCATGTGGT	1588	1
Granulocytes	ACGTCAATCGGATGGA	1588	1
Granulocytes	ACTATCTCACGGTTTA	1588	1
Granulocytes	ACTATCTTCAAGCCTA	1588	1
Granulocytes	ACTATCTTCCAAACTG	1588	1
Granulocytes	ACTGAACCAATGGAGC	1588	1
Granulocytes	ACTGAACTCGATAGAA	1588	1
Granulocytes	ACTGATGAGGAGTACC	1588	1
Granulocytes	ACTGCTCAGGGCACTA	1588	1
Granulocytes	ACTGCTCGTACGACCC	1588	1
Granulocytes	ACTGCTCTCTGCTGCT	1588	1
Granulocytes	ACTGTCCAGGAGTCTG	1588	1
Granulocytes	ACTGTCCCAAATTGCC	1588	1
Granulocytes	ACTGTCCCAGACGTAG	1588	1
Granulocytes	ACTGTCCGTAAGTAGT	1588	1
Granulocytes	ACTGTCCGTAGAAAGG	1588	1
Granulocytes	ACTGTCCGTCTCTTTA	1588	1
Granulocytes	ACTGTCCGTCTTCTCG	1588	1
Granulocytes	ACTGTCCGTGCAGTAG	1588	1
Granulocytes	ACTTACTTCAGCTGGC	1588	1
Granulocytes	ACTTACTTCCGCGTTT	1588	1
Granulocytes	ACTTGTTAGCACCGTC	1588	1
Granulocytes	ACTTGTTCAAGGACTG	1588	1
Granulocytes	ACTTGTTCACACGCTG	1588	1
Granulocytes	ACTTGTTGTTTAGCTG	1588	1
Granulocytes	ACTTTCAAGACCACGA	1588	1
Granulocytes	ACTTTCAAGTAGCGGT	1588	1
Granulocytes	AGAATAGAGCTCCTCT	1588	1
Granulocytes	AGAATAGCAACTGCGC	1588	1
Granulocytes	AGAATAGCACGTTGGC	1588	1
Granulocytes	AGAATAGGTGATGTGG	1588	1
Granulocytes	AGACGTTGTTGTACAC	1588	1
Granulocytes	AGACGTTTCAGTGTTG	1588	1
Granulocytes	AGAGCGAAGCTAGGCA	1588	1
Granulocytes	AGAGCGACAAGCCTAT	1588	1
Granulocytes	AGAGCGACATCTCCCA	1588	1
Granulocytes	AGAGCGAGTCCAACTA	1588	1
Granulocytes	AGAGCGATCTTGTCAT	1588	1
Granulocytes	AGAGCTTAGAAGCCCA	1588	1
Granulocytes	AGAGCTTTCTGACCTC	1588	1
Granulocytes	AGAGTGGCAGCCTTGG	1588	1
Granulocytes	AGAGTGGTCGTTTAGG	1588	1
Granulocytes	AGATCTGCACAGGAGT	1588	1
Granulocytes	AGATCTGCAGACGCAA	1588	1
Granulocytes	AGATCTGGTGTCCTCT	1588	1
Granulocytes	AGATTGCCACCAGGTC	1588	1
Granulocytes	AGATTGCCAGCTATTG	1588	1
Granulocytes	AGATTGCGTACAGTTC	1588	1
Granulocytes	AGATTGCGTGTGGTTT	1588	1
Granulocytes	AGATTGCTCGCAAACT	1588	1
Granulocytes	AGCAGCCAGGCTCATT	1588	1
Granulocytes	AGCAGCCAGGTGCTTT	1588	1
Granulocytes	AGCAGCCTCGCGATCG	1588	1
Granulocytes	AGCATACCAATACGCT	1588	1
Granulocytes	AGCATACGTTACCAGT	1588	1
Granulocytes	AGCCTAAAGAGTAAGG	1588	1
Granulocytes	AGCCTAAAGCAGCGTA	1588	1
Granulocytes	AGCCTAACAAATACAG	1588	1
Granulocytes	AGCCTAACACGTCTCT	1588	1
Granulocytes	AGCCTAAGTCTGATCA	1588	1
Granulocytes	AGCCTAATCCTCATTA	1588	1
Granulocytes	AGCCTAATCGGTGTTA	1588	1
Granulocytes	AGCGGTCCAGATCCAT	1588	1
Granulocytes	AGCGGTCGTCAAAGAT	1588	1
Granulocytes	AGCGTATAGCTCCTTC	1588	1
Granulocytes	AGCGTATGTAGCGTCC	1588	1
Granulocytes	AGCGTATGTTTGCATG	1588	1
Granulocytes	AGCTCCTCAAGCGAGT	1588	1
Granulocytes	AGCTCCTTCATGTGGT	1588	1
Granulocytes	AGCTCCTTCTTCGGTC	1588	1
Granulocytes	AGCTCTCGTAAGTGTA	1588	1
Granulocytes	AGCTCTCTCGGCGCTA	1588	1
Granulocytes	AGCTTGAAGCAAATCA	1588	1
Granulocytes	AGCTTGACATATGAGA	1588	1
Granulocytes	AGCTTGATCGAATGGG	1588	1
Granulocytes	AGCTTGATCGGACAAG	1588	1
Granulocytes	AGGCCACAGATCTGCT	1588	1
Granulocytes	AGGCCACGTACCGTAT	1588	1
Granulocytes	AGGCCACTCGTGGTCG	1588	1
Granulocytes	AGGCCGTAGCGTTTAC	1588	1
Granulocytes	AGGCCGTAGGATCGCA	1588	1
Granulocytes	AGGCCGTCAGCTCGAC	1588	1
Granulocytes	AGGCCGTGTAAGGGCT	1588	1
Granulocytes	AGGCCGTGTACCAGTT	1588	1
Granulocytes	AGGCCGTGTCGCGTGT	1588	1
Granulocytes	AGGCCGTTCAATACCG	1588	1
Granulocytes	AGGCCGTTCATTTGGG	1588	1
Granulocytes	AGGGAGTGTTACGGAG	1588	1
Granulocytes	AGGGAGTTCAGCAACT	1588	1
Granulocytes	AGGGAGTTCTATCCTA	1588	1
Granulocytes	AGGGATGGTGTGCCTG	1588	1
Granulocytes	AGGGTGAAGGAGTTTA	1588	1
Granulocytes	AGGGTGAAGTCTCCTC	1588	1
Granulocytes	AGGGTGAGTGGCAAAC	1588	1
Granulocytes	AGGGTGATCGAACTGT	1588	1
Granulocytes	AGGTCATAGGACAGAA	1588	1
Granulocytes	AGGTCATCATGGTCAT	1588	1
Granulocytes	AGGTCATTCAGTGTTG	1588	1
Granulocytes	AGGTCCGGTCTCCATC	1588	1
Granulocytes	AGGTCCGGTGACTACT	1588	1
Granulocytes	AGGTCCGGTTGCCTCT	1588	1
Granulocytes	AGTAGTCGTTGCGCAC	1588	1
Granulocytes	AGTAGTCTCATGCTCC	1588	1
Granulocytes	AGTCTTTAGGACAGAA	1588	1
Granulocytes	AGTCTTTGTGCTGTAT	1588	1
Granulocytes	AGTGAGGAGCCGGTAA	1588	1
Granulocytes	AGTGAGGAGGCATGTG	1588	1
Granulocytes	AGTGAGGAGGGTGTTG	1588	1
Granulocytes	AGTGAGGCAGGACCCT	1588	1
Granulocytes	AGTGAGGGTACCGGCT	1588	1
Granulocytes	AGTGAGGGTCTAAACC	1588	1
Granulocytes	AGTGAGGGTTCCGGCA	1588	1
Granulocytes	AGTGAGGTCAGATAAG	1588	1
Granulocytes	AGTGGGAAGAAGGTGA	1588	1
Granulocytes	AGTGGGACAGCTCCGA	1588	1
Granulocytes	AGTGGGAGTCCAGTGC	1588	1
Granulocytes	AGTGTCACATGATCCA	1588	1
Granulocytes	AGTGTCATCCTGTACC	1588	1
Granulocytes	AGTTGGTAGCCCTAAT	1588	1
Granulocytes	AGTTGGTAGGATGGAA	1588	1
Granulocytes	AGTTGGTTCAAGGTAA	1588	1
Granulocytes	AGTTGGTTCGCCAGCA	1588	1
Granulocytes	ATAACGCAGAGACTAT	1588	1
Granulocytes	ATAACGCTCAACTCTT	1588	1
Granulocytes	ATAACGCTCTAACGGT	1588	1
Granulocytes	ATAAGAGAGTTACCCA	1588	1
Granulocytes	ATAAGAGCAATGAAAC	1588	1
Granulocytes	ATAAGAGCACAAGCCC	1588	1
Granulocytes	ATAAGAGGTGATGTGG	1588	1
Granulocytes	ATAAGAGTCTTTCCTC	1588	1
Granulocytes	ATAGACCAGTGTCCAT	1588	1
Granulocytes	ATAGACCCAATGGACG	1588	1
Granulocytes	ATCACGAAGGTAGCTG	1588	1
Granulocytes	ATCACGATCTTGAGAC	1588	1
Granulocytes	ATCATCTCATGGGAAC	1588	1
Granulocytes	ATCATGGAGATGTCGG	1588	1
Granulocytes	ATCATGGCAGGATCGA	1588	1
Granulocytes	ATCATGGCAGTCAGCC	1588	1
Granulocytes	ATCCACCCATCGGGTC	1588	1
Granulocytes	ATCCACCGTGAGGCTA	1588	1
Granulocytes	ATCCGAAAGTCCATAC	1588	1
Granulocytes	ATCCGAACAGCCAGAA	1588	1
Granulocytes	ATCCGAACAGTGGAGT	1588	1
Granulocytes	ATCCGAACATCGGGTC	1588	1
Granulocytes	ATCCGAAGTTGGTGGA	1588	1
Granulocytes	ATCCGAAGTTTGACTG	1588	1
Granulocytes	ATCGAGTAGCCCAACC	1588	1
Granulocytes	ATCGAGTAGCGATCCC	1588	1
Granulocytes	ATCGAGTAGTTCGCGC	1588	1
Granulocytes	ATCGAGTCAATGGATA	1588	1
Granulocytes	ATCGAGTTCAGTTAGC	1588	1
Granulocytes	ATCTACTTCTACCTGC	1588	1
Granulocytes	ATCTGCCAGTTCGCGC	1588	1
Granulocytes	ATCTGCCTCTTGCCGT	1588	1
Granulocytes	ATGAGGGAGGCGCTCT	1588	1
Granulocytes	ATGAGGGCAGCCTGTG	1588	1
Granulocytes	ATGAGGGTCTAGAGTC	1588	1
Granulocytes	ATGCGATAGCTGATAA	1588	1
Granulocytes	ATGCGATAGGGAACGG	1588	1
Granulocytes	ATGCGATGTTATTCTC	1588	1
Granulocytes	ATGGGAGAGCCAACAG	1588	1
Granulocytes	ATGGGAGCACGCATCG	1588	1
Granulocytes	ATGGGAGGTCAGAATA	1588	1
Granulocytes	ATGGGAGGTTGGACCC	1588	1
Granulocytes	ATGGGAGGTTTGCATG	1588	1
Granulocytes	ATGGGAGTCGCCAAAT	1588	1
Granulocytes	ATGTGTGAGGTGACCA	1588	1
Granulocytes	ATGTGTGCACCACCAG	1588	1
Granulocytes	ATGTGTGCAGGATTGG	1588	1
Granulocytes	ATGTGTGGTCCTCCAT	1588	1
Granulocytes	ATGTGTGTCTTAGCCC	1588	1
Granulocytes	ATTACTCAGGTGCACA	1588	1
Granulocytes	ATTACTCCAAGAGGCT	1588	1
Granulocytes	ATTACTCCACGGCGTT	1588	1
Granulocytes	ATTACTCGTACTCAAC	1588	1
Granulocytes	ATTACTCTCCGCAAGC	1588	1
Granulocytes	ATTATCCAGTGAACAT	1588	1
Granulocytes	ATTATCCAGTGTACCT	1588	1
Granulocytes	ATTATCCCATGTCCTC	1588	1
Granulocytes	ATTATCCTCTTCGGTC	1588	1
Granulocytes	ATTCTACCATTTGCCC	1588	1
Granulocytes	ATTCTACGTAAGAGAG	1588	1
Granulocytes	ATTCTACGTGAACCTT	1588	1
Granulocytes	ATTCTACGTGTGGCTC	1588	1
Granulocytes	ATTGGACAGGCTCATT	1588	1
Granulocytes	ATTGGACCATTACCTT	1588	1
Granulocytes	ATTGGACTCACCATAG	1588	1
Granulocytes	ATTGGTGGTAACGCGA	1588	1
Granulocytes	ATTGGTGGTAGAGGAA	1588	1
Granulocytes	ATTGGTGGTCGCTTCT	1588	1
Granulocytes	ATTGGTGGTTAAGGGC	1588	1
Granulocytes	ATTGGTGGTTCGAATC	1588	1
Granulocytes	ATTGGTGTCTCCAACC	1588	1
Granulocytes	ATTTCTGAGTTGCAGG	1588	1
Granulocytes	ATTTCTGTCCATGCTC	1588	1
Granulocytes	ATTTCTGTCTACTCAT	1588	1
Granulocytes	CAACCAACAGCTGCAC	1588	1
Granulocytes	CAACCAACAGTAAGAT	1588	1
Granulocytes	CAACCAATCATACGGT	1588	1
Granulocytes	CAACCAATCCCACTTG	1588	1
Granulocytes	CAACCAATCGCTAGCG	1588	1
Granulocytes	CAACCTCCACGTAAGG	1588	1
Granulocytes	CAACCTCTCACCATAG	1588	1
Granulocytes	CAACTAGAGTGAACAT	1588	1
Granulocytes	CAAGATCAGCAATCTC	1588	1
Granulocytes	CAAGATCAGGCATTGG	1588	1
Granulocytes	CAAGGCCAGTTCGATC	1588	1
Granulocytes	CAAGGCCGTCTCGTTC	1588	1
Granulocytes	CAAGTTGTCACTTATC	1588	1
Granulocytes	CACAAACAGTTCGATC	1588	1
Granulocytes	CACAAACCAAGAAGAG	1588	1
Granulocytes	CACAAACCAGACAAAT	1588	1
Granulocytes	CACAAACGTCACTTCC	1588	1
Granulocytes	CACAAACTCCTCCTAG	1588	1
Granulocytes	CACAAACTCTATCGCC	1588	1
Granulocytes	CACAAACTCTGGCGTG	1588	1
Granulocytes	CACACCTCAATAGCAA	1588	1
Granulocytes	CACACCTCAGGATTGG	1588	1
Granulocytes	CACACCTGTCACACGC	1588	1
Granulocytes	CACACTCCAGATGGCA	1588	1
Granulocytes	CACACTCGTGATGATA	1588	1
Granulocytes	CACACTCGTTCATGGT	1588	1
Granulocytes	CACAGGCTCAGCGACC	1588	1
Granulocytes	CACAGGCTCTCTGCTG	1588	1
Granulocytes	CACAGGCTCTGATACG	1588	1
Granulocytes	CACAGTATCAACACGT	1588	1
Granulocytes	CACATAGAGAGCTGGT	1588	1
Granulocytes	CACATAGAGCTAAGAT	1588	1
Granulocytes	CACATTTCATACTCTT	1588	1
Granulocytes	CACATTTCATCACGAT	1588	1
Granulocytes	CACATTTGTATAGTAG	1588	1
Granulocytes	CACATTTTCTTTACGT	1588	1
Granulocytes	CACCACTAGACTAGAT	1588	1
Granulocytes	CACCACTGTAGGAGTC	1588	1
Granulocytes	CACCACTTCCCAACGG	1588	1
Granulocytes	CACCAGGCAAGTTGTC	1588	1
Granulocytes	CACCAGGGTAATCGTC	1588	1
Granulocytes	CACCAGGGTCTGCAAT	1588	1
Granulocytes	CACCAGGGTGCTTCTC	1588	1
Granulocytes	CACCAGGTCGCCAAAT	1588	1
Granulocytes	CACCAGGTCGTGGGAA	1588	1
Granulocytes	CACCTTGAGGCCGAAT	1588	1
Granulocytes	CACCTTGCAGTCTTCC	1588	1
Granulocytes	CACCTTGGTATGAATG	1588	1
Granulocytes	CACTCCACAAGCGAGT	1588	1
Granulocytes	CACTCCACACCGCTAG	1588	1
Granulocytes	CACTCCACAGCTCGAC	1588	1
Granulocytes	CACTCCACAGTAAGCG	1588	1
Granulocytes	CACTCCAGTGAAATCA	1588	1
Granulocytes	CACTCCATCATCGATG	1588	1
Granulocytes	CAGAATCAGGGAAACA	1588	1
Granulocytes	CAGAATCCAGGCGATA	1588	1
Granulocytes	CAGAATCCATGAAGTA	1588	1
Granulocytes	CAGAATCGTGCTTCTC	1588	1
Granulocytes	CAGAGAGAGGATTCGG	1588	1
Granulocytes	CAGATCAAGTGTACCT	1588	1
Granulocytes	CAGATCACATATACCG	1588	1
Granulocytes	CAGATCAGTAAGAGAG	1588	1
Granulocytes	CAGATCATCGTAGGAG	1588	1
Granulocytes	CAGATCATCTGGTGTA	1588	1
Granulocytes	CAGCAGCCATGGATGG	1588	1
Granulocytes	CAGCAGCTCGCCAGCA	1588	1
Granulocytes	CAGCCGAAGCCCTAAT	1588	1
Granulocytes	CAGCCGAAGCTGTTCA	1588	1
Granulocytes	CAGCCGACACCGATAT	1588	1
Granulocytes	CAGCCGAGTACGAAAT	1588	1
Granulocytes	CAGCCGAGTTTGTTGG	1588	1
Granulocytes	CAGCCGATCCCTTGTG	1588	1
Granulocytes	CAGCGACGTCAGATAA	1588	1
Granulocytes	CAGCGACTCACAGGCC	1588	1
Granulocytes	CAGCGACTCGCAAGCC	1588	1
Granulocytes	CAGCGACTCTCCTATA	1588	1
Granulocytes	CAGCTAAGTCGGATCC	1588	1
Granulocytes	CAGCTGGAGTACGATA	1588	1
Granulocytes	CAGCTGGCAGTAGAGC	1588	1
Granulocytes	CAGCTGGTCACCGTAA	1588	1
Granulocytes	CAGGTGCCACATCCGG	1588	1
Granulocytes	CAGGTGCCACGACTCG	1588	1
Granulocytes	CAGGTGCCAGCTGTTA	1588	1
Granulocytes	CAGGTGCGTAGCTTGT	1588	1
Granulocytes	CAGTAACAGAGTGAGA	1588	1
Granulocytes	CAGTAACAGTATGACA	1588	1
Granulocytes	CAGTAACGTACATGTC	1588	1
Granulocytes	CAGTAACTCACCATAG	1588	1
Granulocytes	CAGTCCTAGCCACTAT	1588	1
Granulocytes	CAGTCCTGTGTTGGGA	1588	1
Granulocytes	CAGTCCTTCGGATGTT	1588	1
Granulocytes	CATATGGAGTGAATTG	1588	1
Granulocytes	CATATGGCACATTTCT	1588	1
Granulocytes	CATATGGGTGATGTGG	1588	1
Granulocytes	CATATGGTCACGCATA	1588	1
Granulocytes	CATATTCCACAGCCCA	1588	1
Granulocytes	CATATTCCAGGTGGAT	1588	1
Granulocytes	CATCAAGAGATGCGAC	1588	1
Granulocytes	CATCAAGGTCCGAATT	1588	1
Granulocytes	CATCAGACATTACGAC	1588	1
Granulocytes	CATCAGAGTAAGTAGT	1588	1
Granulocytes	CATCAGAGTCGGCTCA	1588	1
Granulocytes	CATCAGATCCTTGACC	1588	1
Granulocytes	CATCAGATCGTTGACA	1588	1
Granulocytes	CATCCACGTCGGATCC	1588	1
Granulocytes	CATCGAAAGGCAGTCA	1588	1
Granulocytes	CATCGAAAGGTGATAT	1588	1
Granulocytes	CATCGAACACGGCGTT	1588	1
Granulocytes	CATCGAAGTTCGGGCT	1588	1
Granulocytes	CATCGAATCAAAGACA	1588	1
Granulocytes	CATCGAATCAACACAC	1588	1
Granulocytes	CATCGGGAGAGAACAG	1588	1
Granulocytes	CATCGGGCATACTACG	1588	1
Granulocytes	CATCGGGTCGAGCCCA	1588	1
Granulocytes	CATGACACAGTCAGAG	1588	1
Granulocytes	CATGACATCGAGCCCA	1588	1
Granulocytes	CATGCCTTCCGTCATC	1588	1
Granulocytes	CATGGCGAGTGGTAAT	1588	1
Granulocytes	CATGGCGCACCCAGTG	1588	1
Granulocytes	CATGGCGGTCTTGATG	1588	1
Granulocytes	CATGGCGTCTGCGGCA	1588	1
Granulocytes	CATTATCAGCGCCTTG	1588	1
Granulocytes	CATTATCAGTGGCACA	1588	1
Granulocytes	CATTATCGTATAGGTA	1588	1
Granulocytes	CATTATCGTATAGTAG	1588	1
Granulocytes	CATTATCTCAGGCAAG	1588	1
Granulocytes	CATTCGCAGTACTTGC	1588	1
Granulocytes	CATTCGCCAACCGCCA	1588	1
Granulocytes	CATTCGCCAATGGTCT	1588	1
Granulocytes	CATTCGCCAGACGTAG	1588	1
Granulocytes	CATTCGCGTACCGAGA	1588	1
Granulocytes	CATTCGCGTCTCTCGT	1588	1
Granulocytes	CATTCGCTCTACGAGT	1588	1
Granulocytes	CCAATCCCACACTGCG	1588	1
Granulocytes	CCAATCCCAGCTTCGG	1588	1
Granulocytes	CCACCTAGTCTTCTCG	1588	1
Granulocytes	CCACGGACAGATCTGT	1588	1
Granulocytes	CCACTACAGGGCATGT	1588	1
Granulocytes	CCACTACCAGGAATCG	1588	1
Granulocytes	CCACTACGTCAGAATA	1588	1
Granulocytes	CCACTACTCAGCTTAG	1588	1
Granulocytes	CCAGCGACATTGGCGC	1588	1
Granulocytes	CCAGCGAGTAGCTGCC	1588	1
Granulocytes	CCAGCGATCATGTCCC	1588	1
Granulocytes	CCATGTCCACCTCGGA	1588	1
Granulocytes	CCATGTCCACTAGTAC	1588	1
Granulocytes	CCATGTCCACTTCTGC	1588	1
Granulocytes	CCATTCGCAAACGTGG	1588	1
Granulocytes	CCATTCGCAGGAATCG	1588	1
Granulocytes	CCATTCGGTACCGTAT	1588	1
Granulocytes	CCATTCGGTGATGTCT	1588	1
Granulocytes	CCCAATCAGGAGTTTA	1588	1
Granulocytes	CCCAGTTGTCAAAGAT	1588	1
Granulocytes	CCCTCCTAGAATGTTG	1588	1
Granulocytes	CCCTCCTAGCATCATC	1588	1
Granulocytes	CCCTCCTAGCCGGTAA	1588	1
Granulocytes	CCCTCCTCAAAGAATC	1588	1
Granulocytes	CCCTCCTCATCGGTTA	1588	1
Granulocytes	CCCTCCTGTTGCTCCT	1588	1
Granulocytes	CCCTCCTTCAGTCAGT	1588	1
Granulocytes	CCCTCCTTCCCTTGCA	1588	1
Granulocytes	CCGGGATAGTGTTGAA	1588	1
Granulocytes	CCGGGATCAATGGAGC	1588	1
Granulocytes	CCGGGATTCAAAGTAG	1588	1
Granulocytes	CCGGGATTCTCTAAGG	1588	1
Granulocytes	CCGGGATTCTTGTCAT	1588	1
Granulocytes	CCGGTAGAGCAAATCA	1588	1
Granulocytes	CCGGTAGGTCATATCG	1588	1
Granulocytes	CCGGTAGTCCCTAATT	1588	1
Granulocytes	CCGGTAGTCTAACTCT	1588	1
Granulocytes	CCGTACTAGGGCTCTC	1588	1
Granulocytes	CCGTACTCATTTGCTT	1588	1
Granulocytes	CCGTACTGTAGCCTCG	1588	1
Granulocytes	CCTAAAGAGAATGTTG	1588	1
Granulocytes	CCTAAAGAGATGGCGT	1588	1
Granulocytes	CCTAAAGAGGGATGGG	1588	1
Granulocytes	CCTAAAGCACAGTCGC	1588	1
Granulocytes	CCTAAAGGTACGCTGC	1588	1
Granulocytes	CCTAAAGGTATAAACG	1588	1
Granulocytes	CCTAAAGTCCTACAGA	1588	1
Granulocytes	CCTACACAGCGTTTAC	1588	1
Granulocytes	CCTACACAGGCCCTCA	1588	1
Granulocytes	CCTACACAGGGCATGT	1588	1
Granulocytes	CCTACACAGTGTACCT	1588	1
Granulocytes	CCTACACTCGGAGCAA	1588	1
Granulocytes	CCTACCACAGGTGGAT	1588	1
Granulocytes	CCTACCACATCTCCCA	1588	1
Granulocytes	CCTACCAGTTCGTGAT	1588	1
Granulocytes	CCTAGCTCATAAGACA	1588	1
Granulocytes	CCTAGCTCATCGTCGG	1588	1
Granulocytes	CCTAGCTGTAATAGCA	1588	1
Granulocytes	CCTAGCTTCCGGGTGT	1588	1
Granulocytes	CCTATTACAGCCACCA	1588	1
Granulocytes	CCTATTATCGAGGTAG	1588	1
Granulocytes	CCTCAGTTCCTAAGTG	1588	1
Granulocytes	CCTCTGACACACCGAC	1588	1
Granulocytes	CCTCTGAGTGACTCAT	1588	1
Granulocytes	CCTCTGATCTGGCGAC	1588	1
Granulocytes	CCTTACGCAACTGCTA	1588	1
Granulocytes	CCTTACGCACGCTTTC	1588	1
Granulocytes	CCTTCCCAGACGCTTT	1588	1
Granulocytes	CCTTCCCCACTATCTT	1588	1
Granulocytes	CCTTCCCCAGGTGGAT	1588	1
Granulocytes	CCTTCGAAGAAGGCCT	1588	1
Granulocytes	CCTTCGAAGCGCTTAT	1588	1
Granulocytes	CCTTCGAAGCTTATCG	1588	1
Granulocytes	CCTTCGACAAGCTGGA	1588	1
Granulocytes	CCTTCGACACGTTGGC	1588	1
Granulocytes	CCTTCGAGTAGCGCTC	1588	1
Granulocytes	CCTTCGATCAACACCA	1588	1
Granulocytes	CCTTCGATCGTAGGAG	1588	1
Granulocytes	CCTTTCTGTCTCGTTC	1588	1
Granulocytes	CCTTTCTGTGATAAAC	1588	1
Granulocytes	CCTTTCTGTTGTACAC	1588	1
Granulocytes	CGAACATGTAACGACG	1588	1
Granulocytes	CGAACATGTTAAGAAC	1588	1
Granulocytes	CGAATGTTCCTTTACA	1588	1
Granulocytes	CGACCTTAGCAGGTCA	1588	1
Granulocytes	CGACCTTAGTCAAGCG	1588	1
Granulocytes	CGACCTTGTAAACACA	1588	1
Granulocytes	CGACCTTGTCTCTCTG	1588	1
Granulocytes	CGACCTTGTTCCCTTG	1588	1
Granulocytes	CGACCTTGTTTAGGAA	1588	1
Granulocytes	CGACCTTTCTTGTACT	1588	1
Granulocytes	CGACTTCAGTATGACA	1588	1
Granulocytes	CGACTTCAGTGTACCT	1588	1
Granulocytes	CGACTTCGTGTAATGA	1588	1
Granulocytes	CGAGAAGAGCCAGTAG	1588	1
Granulocytes	CGAGAAGAGGGTGTGT	1588	1
Granulocytes	CGAGAAGAGTCGTTTG	1588	1
Granulocytes	CGAGAAGGTATAGGTA	1588	1
Granulocytes	CGAGAAGTCAATCACG	1588	1
Granulocytes	CGAGAAGTCCGTCATC	1588	1
Granulocytes	CGAGAAGTCGATCCCT	1588	1
Granulocytes	CGAGAAGTCTACTATC	1588	1
Granulocytes	CGAGCCAGTAGGGTAC	1588	1
Granulocytes	CGAGCCAGTATAAACG	1588	1
Granulocytes	CGAGCCAGTGATGATA	1588	1
Granulocytes	CGATCGGAGCGAGAAA	1588	1
Granulocytes	CGATCGGCAATGGAAT	1588	1
Granulocytes	CGATCGGGTATAGGGC	1588	1
Granulocytes	CGATCGGTCAGGCGAA	1588	1
Granulocytes	CGATGGCAGGCGATAC	1588	1
Granulocytes	CGATGGCCATGGTAGG	1588	1
Granulocytes	CGATGGCGTATGAAAC	1588	1
Granulocytes	CGATGGCGTCTTCTCG	1588	1
Granulocytes	CGATGGCTCAACGCTA	1588	1
Granulocytes	CGATGGCTCACGACTA	1588	1
Granulocytes	CGATGGCTCCTCATTA	1588	1
Granulocytes	CGATGTATCCGGGTGT	1588	1
Granulocytes	CGATGTATCTTCCTTC	1588	1
Granulocytes	CGATTGACATGCCTTC	1588	1
Granulocytes	CGATTGAGTACGAAAT	1588	1
Granulocytes	CGCCAAGAGAAACGAG	1588	1
Granulocytes	CGCCAAGTCAGCGATT	1588	1
Granulocytes	CGCCAAGTCGCTTAGA	1588	1
Granulocytes	CGCGGTACAGAGCCAA	1588	1
Granulocytes	CGCGGTACAGCTGTTA	1588	1
Granulocytes	CGCGGTAGTGTTCTTT	1588	1
Granulocytes	CGCGTTTAGGCTATCT	1588	1
Granulocytes	CGCTATCAGGACAGCT	1588	1
Granulocytes	CGCTATCGTATAGGTA	1588	1
Granulocytes	CGCTATCGTGACCAAG	1588	1
Granulocytes	CGCTATCTCAAAGACA	1588	1
Granulocytes	CGCTGGAAGTGGTCCC	1588	1
Granulocytes	CGCTGGAAGTTGTAGA	1588	1
Granulocytes	CGCTGGACAAACCCAT	1588	1
Granulocytes	CGCTGGACAATGGAAT	1588	1
Granulocytes	CGCTGGACACAAGTAA	1588	1
Granulocytes	CGCTGGACATGCCCGA	1588	1
Granulocytes	CGCTGGAGTTCCTCCA	1588	1
Granulocytes	CGCTGGATCTGCCCTA	1588	1
Granulocytes	CGCTTCAAGATAGTCA	1588	1
Granulocytes	CGCTTCACACCCATTC	1588	1
Granulocytes	CGCTTCAGTTATCGGT	1588	1
Granulocytes	CGGACACGTATGAATG	1588	1
Granulocytes	CGGACACGTGTGCCTG	1588	1
Granulocytes	CGGACACTCAACTCTT	1588	1
Granulocytes	CGGACACTCAGGCAAG	1588	1
Granulocytes	CGGACACTCCAATGGT	1588	1
Granulocytes	CGGACACTCGTTGCCT	1588	1
Granulocytes	CGGACACTCTGCCAGG	1588	1
Granulocytes	CGGACGTCACGGCTAC	1588	1
Granulocytes	CGGACTGAGAGCTTCT	1588	1
Granulocytes	CGGACTGAGGTTACCT	1588	1
Granulocytes	CGGACTGCACCAGCAC	1588	1
Granulocytes	CGGACTGCATGTCGAT	1588	1
Granulocytes	CGGACTGCATTCGACA	1588	1
Granulocytes	CGGACTGGTAAAGTCA	1588	1
Granulocytes	CGGACTGGTCAAAGAT	1588	1
Granulocytes	CGGACTGGTGGTCTCG	1588	1
Granulocytes	CGGACTGGTTTCCACC	1588	1
Granulocytes	CGGACTGTCCTAGGGC	1588	1
Granulocytes	CGGAGCTAGAGACGAA	1588	1
Granulocytes	CGGAGCTCAGCCTTGG	1588	1
Granulocytes	CGGAGCTCATTACCTT	1588	1
Granulocytes	CGGAGCTGTAGTAGTA	1588	1
Granulocytes	CGGAGCTGTTGCCTCT	1588	1
Granulocytes	CGGAGCTTCAACACCA	1588	1
Granulocytes	CGGAGTCAGGCGACAT	1588	1
Granulocytes	CGGAGTCCAGCGATCC	1588	1
Granulocytes	CGGAGTCGTTCAGACT	1588	1
Granulocytes	CGGCTAGAGTGAAGTT	1588	1
Granulocytes	CGGCTAGCAGGTCCAC	1588	1
Granulocytes	CGGCTAGGTGCTCTTC	1588	1
Granulocytes	CGGGTCAAGAGTAATC	1588	1
Granulocytes	CGGGTCACATGCCTTC	1588	1
Granulocytes	CGGTTAAAGGGTCGAT	1588	1
Granulocytes	CGGTTAAGTATAATGG	1588	1
Granulocytes	CGGTTAAGTATGGTTC	1588	1
Granulocytes	CGGTTAATCGCCAAAT	1588	1
Granulocytes	CGGTTAATCTTGCCGT	1588	1
Granulocytes	CGTAGCGCAGCATGAG	1588	1
Granulocytes	CGTAGGCAGCCACCTG	1588	1
Granulocytes	CGTAGGCAGTAGGCCA	1588	1
Granulocytes	CGTAGGCCAAGCTGTT	1588	1
Granulocytes	CGTAGGCCAATGCCAT	1588	1
Granulocytes	CGTAGGCGTATCTGCA	1588	1
Granulocytes	CGTAGGCGTGCACCAC	1588	1
Granulocytes	CGTCACTTCACAGGCC	1588	1
Granulocytes	CGTCAGGAGTGTTAGA	1588	1
Granulocytes	CGTCAGGGTAAATGTG	1588	1
Granulocytes	CGTCCATCATTGAGCT	1588	1
Granulocytes	CGTCTACAGATCACGG	1588	1
Granulocytes	CGTCTACGTAACGACG	1588	1
Granulocytes	CGTCTACGTTAGAACA	1588	1
Granulocytes	CGTGAGCTCAGCGACC	1588	1
Granulocytes	CGTGAGCTCGAATGCT	1588	1
Granulocytes	CGTGTAACAATAACGA	1588	1
Granulocytes	CGTGTAACATGTAGTC	1588	1
Granulocytes	CGTGTCTGTGAGTATA	1588	1
Granulocytes	CGTTAGAGTCGGCACT	1588	1
Granulocytes	CGTTAGATCATGCAAC	1588	1
Granulocytes	CGTTAGATCCAATGGT	1588	1
Granulocytes	CGTTCTGTCGGAATCT	1588	1
Granulocytes	CGTTGGGCAGGGTTAG	1588	1
Granulocytes	CGTTGGGGTCGGCATC	1588	1
Granulocytes	CGTTGGGGTTTGGGCC	1588	1
Granulocytes	CGTTGGGTCACCCGAG	1588	1
Granulocytes	CGTTGGGTCGGATGGA	1588	1
Granulocytes	CTAACTTGTCTCACCT	1588	1
Granulocytes	CTAACTTGTGTGGCTC	1588	1
Granulocytes	CTAACTTTCGAGGTAG	1588	1
Granulocytes	CTAAGACAGAGGTTGC	1588	1
Granulocytes	CTAAGACAGAGTCGGT	1588	1
Granulocytes	CTAAGACTCGTTTATC	1588	1
Granulocytes	CTAATGGTCATGCTCC	1588	1
Granulocytes	CTACACCGTAATTGGA	1588	1
Granulocytes	CTACATTAGGCAATTA	1588	1
Granulocytes	CTACATTAGGCCCTTG	1588	1
Granulocytes	CTACATTAGGTGCTTT	1588	1
Granulocytes	CTACATTCACACGCTG	1588	1
Granulocytes	CTACATTTCGTTTAGG	1588	1
Granulocytes	CTACCCAAGGAGTAGA	1588	1
Granulocytes	CTACCCACAAATCCGT	1588	1
Granulocytes	CTACGTCAGTCTCCTC	1588	1
Granulocytes	CTACGTCCAAGCTGAG	1588	1
Granulocytes	CTACGTCCAGCCAGAA	1588	1
Granulocytes	CTAGCCTAGCAGATCG	1588	1
Granulocytes	CTAGCCTAGGTGCACA	1588	1
Granulocytes	CTAGCCTCACCTATCC	1588	1
Granulocytes	CTAGCCTCAGGACCCT	1588	1
Granulocytes	CTAGCCTCAGGCTCAC	1588	1
Granulocytes	CTAGCCTGTAGCGCTC	1588	1
Granulocytes	CTAGCCTGTCTTCGTC	1588	1
Granulocytes	CTAGTGATCTTGTCAT	1588	1
Granulocytes	CTCACACGTCGGCATC	1588	1
Granulocytes	CTCAGAACAGAGCCAA	1588	1
Granulocytes	CTCAGAAGTCTCTCGT	1588	1
Granulocytes	CTCAGAATCGCGTAGC	1588	1
Granulocytes	CTCCTAGAGGCTATCT	1588	1
Granulocytes	CTCCTAGCAGTATCTG	1588	1
Granulocytes	CTCCTAGCATGACGGA	1588	1
Granulocytes	CTCCTAGTCAGTGTTG	1588	1
Granulocytes	CTCCTAGTCGTACGGC	1588	1
Granulocytes	CTCGAAACACCACGTG	1588	1
Granulocytes	CTCGAAAGTAAGTAGT	1588	1
Granulocytes	CTCGAAAGTCGTTGTA	1588	1
Granulocytes	CTCGAAATCAAAGTAG	1588	1
Granulocytes	CTCGAGGCAAGCCTAT	1588	1
Granulocytes	CTCGGAGGTCAGAATA	1588	1
Granulocytes	CTCGGGAAGCCGGTAA	1588	1
Granulocytes	CTCGGGATCTAACTGG	1588	1
Granulocytes	CTCGGGATCTCAACTT	1588	1
Granulocytes	CTCGTACAGCCAGGAT	1588	1
Granulocytes	CTCGTACAGTTACCCA	1588	1
Granulocytes	CTCGTACGTCTTCTCG	1588	1
Granulocytes	CTCGTACTCATCGCTC	1588	1
Granulocytes	CTCGTCACAAGTCATC	1588	1
Granulocytes	CTCGTCACAGCTGCTG	1588	1
Granulocytes	CTCGTCACATGGTAGG	1588	1
Granulocytes	CTCGTCAGTCTCTCGT	1588	1
Granulocytes	CTCTAATAGGGTATCG	1588	1
Granulocytes	CTCTAATCAGCGTAAG	1588	1
Granulocytes	CTCTACGAGCGTGAGT	1588	1
Granulocytes	CTCTACGCAAGTAATG	1588	1
Granulocytes	CTCTACGCATGATCCA	1588	1
Granulocytes	CTCTGGTAGCAGACTG	1588	1
Granulocytes	CTCTGGTCATGCCTTC	1588	1
Granulocytes	CTCTGGTTCTGATACG	1588	1
Granulocytes	CTGAAACAGCCAGTTT	1588	1
Granulocytes	CTGAAGTAGGGATGGG	1588	1
Granulocytes	CTGATAGGTCATATCG	1588	1
Granulocytes	CTGATAGGTTCGTTGA	1588	1
Granulocytes	CTGATCCAGCGATGAC	1588	1
Granulocytes	CTGATCCTCATTGCCC	1588	1
Granulocytes	CTGATCCTCGTCCAGG	1588	1
Granulocytes	CTGATCCTCTCTTGAT	1588	1
Granulocytes	CTGCCTACAATCTGCA	1588	1
Granulocytes	CTGCCTACACCGAATT	1588	1
Granulocytes	CTGCCTACAGTTCATG	1588	1
Granulocytes	CTGCCTAGTTAGGGTG	1588	1
Granulocytes	CTGCGGACAGCGAACA	1588	1
Granulocytes	CTGCGGACAGCTCCGA	1588	1
Granulocytes	CTGCGGAGTCAGTGGA	1588	1
Granulocytes	CTGCTGTCAGTATCTG	1588	1
Granulocytes	CTGCTGTGTGGTGTAG	1588	1
Granulocytes	CTGCTGTGTGTGCCTG	1588	1
Granulocytes	CTGCTGTTCTGCAAGT	1588	1
Granulocytes	CTGGTCTGTGCATCTA	1588	1
Granulocytes	CTGGTCTTCTTGTCAT	1588	1
Granulocytes	CTGTGCTAGGAGTCTG	1588	1
Granulocytes	CTGTGCTAGTGAACAT	1588	1
Granulocytes	CTGTGCTCATATGCTG	1588	1
Granulocytes	CTGTGCTGTCGAGATG	1588	1
Granulocytes	CTGTGCTGTGAGGCTA	1588	1
Granulocytes	CTGTTTACACGTCAGC	1588	1
Granulocytes	CTTAACTAGGGTCGAT	1588	1
Granulocytes	CTTAACTGTAAGGGCT	1588	1
Granulocytes	CTTACCGAGGAGTACC	1588	1
Granulocytes	CTTACCGTCCTCATTA	1588	1
Granulocytes	CTTACCGTCGCAAGCC	1588	1
Granulocytes	CTTAGGAAGAAACCAT	1588	1
Granulocytes	CTTAGGAAGTCCGTAT	1588	1
Granulocytes	CTTAGGAGTCACCCAG	1588	1
Granulocytes	CTTCTCTCACAGTCGC	1588	1
Granulocytes	CTTCTCTTCTCGTTTA	1588	1
Granulocytes	CTTGGCTCAAGTAGTA	1588	1
Granulocytes	CTTGGCTCACATTCGA	1588	1
Granulocytes	CTTGGCTCATACAGCT	1588	1
Granulocytes	CTTGGCTCATCATCCC	1588	1
Granulocytes	CTTGGCTGTAGAAAGG	1588	1
Granulocytes	CTTGGCTGTAGGACAC	1588	1
Granulocytes	CTTGGCTGTCGACTAT	1588	1
Granulocytes	CTTGGCTTCTTTACGT	1588	1
Granulocytes	CTTTGCGAGCCCAGCT	1588	1
Granulocytes	CTTTGCGAGCTAAGAT	1588	1
Granulocytes	CTTTGCGAGGGCTTGA	1588	1
Granulocytes	CTTTGCGAGTCATGCT	1588	1
Granulocytes	CTTTGCGCAAGAGTCG	1588	1
Granulocytes	CTTTGCGCATCACCCT	1588	1
Granulocytes	CTTTGCGTCTGTCAAG	1588	1
Granulocytes	GAAACTCAGGGAAACA	1588	1
Granulocytes	GAAACTCAGGGTTTCT	1588	1
Granulocytes	GAAATGAGTAGCTTGT	1588	1
Granulocytes	GAAATGATCAGAGACG	1588	1
Granulocytes	GAACATCCATCCGTGG	1588	1
Granulocytes	GAACCTAAGAGCTGCA	1588	1
Granulocytes	GAACCTAAGGGTTTCT	1588	1
Granulocytes	GAACCTACAAGTCTAC	1588	1
Granulocytes	GAACCTACACACTGCG	1588	1
Granulocytes	GAACCTACAGGACCCT	1588	1
Granulocytes	GAACCTACATCACGTA	1588	1
Granulocytes	GAACCTATCTAACTGG	1588	1
Granulocytes	GAACGGATCTTGACGA	1588	1
Granulocytes	GAAGCAGCACTTAACG	1588	1
Granulocytes	GAAGCAGCAGCGAACA	1588	1
Granulocytes	GAAGCAGGTGCCTGGT	1588	1
Granulocytes	GAAGCAGGTTGCCTCT	1588	1
Granulocytes	GAAGCAGTCGCACTCT	1588	1
Granulocytes	GAAGCAGTCTTGAGAC	1588	1
Granulocytes	GAATAAGCAAACTGCT	1588	1
Granulocytes	GAATAAGGTCAATGTC	1588	1
Granulocytes	GAATAAGTCCTGCAGG	1588	1
Granulocytes	GAATAAGTCGCAAGCC	1588	1
Granulocytes	GACACGCGTATAGGGC	1588	1
Granulocytes	GACACGCGTTATCACG	1588	1
Granulocytes	GACACGCTCGTCTGCT	1588	1
Granulocytes	GACAGAGAGCCAGGAT	1588	1
Granulocytes	GACAGAGAGTTACGGG	1588	1
Granulocytes	GACAGAGCACCGATAT	1588	1
Granulocytes	GACAGAGGTCTGCAAT	1588	1
Granulocytes	GACCAATTCAACGCTA	1588	1
Granulocytes	GACCAATTCTTCATGT	1588	1
Granulocytes	GACCTGGAGCGTCTAT	1588	1
Granulocytes	GACCTGGAGGCTAGGT	1588	1
Granulocytes	GACCTGGCATGTAAGA	1588	1
Granulocytes	GACCTGGGTGCAGACA	1588	1
Granulocytes	GACCTGGTCGCAGGCT	1588	1
Granulocytes	GACCTGGTCGCTTGTC	1588	1
Granulocytes	GACGCGTCAGGGTATG	1588	1
Granulocytes	GACGCGTGTACACCGC	1588	1
Granulocytes	GACGCGTTCCTCTAGC	1588	1
Granulocytes	GACGCGTTCGCCAGCA	1588	1
Granulocytes	GACGTGCCACCAGATT	1588	1
Granulocytes	GACGTGCCATCGGTTA	1588	1
Granulocytes	GACGTGCCATGCTGGC	1588	1
Granulocytes	GACGTTATCAACACCA	1588	1
Granulocytes	GACGTTATCACGACTA	1588	1
Granulocytes	GACGTTATCCTTTACA	1588	1
Granulocytes	GACTAACCATCAGTAC	1588	1
Granulocytes	GACTAACGTATTCTCT	1588	1
Granulocytes	GACTAACTCAAGATCC	1588	1
Granulocytes	GACTAACTCAATACCG	1588	1
Granulocytes	GACTAACTCGACGGAA	1588	1
Granulocytes	GACTAACTCGTATCAG	1588	1
Granulocytes	GACTGCGAGAGGTTGC	1588	1
Granulocytes	GACTGCGTCAGCTCTC	1588	1
Granulocytes	GAGCAGACAATCTACG	1588	1
Granulocytes	GAGCAGACAGGGTACA	1588	1
Granulocytes	GAGGTGAAGAGATGAG	1588	1
Granulocytes	GAGGTGAAGCCCGAAA	1588	1
Granulocytes	GAGGTGAAGTGCGATG	1588	1
Granulocytes	GAGGTGATCCCAGGTG	1588	1
Granulocytes	GAGTCCGGTAGCCTAT	1588	1
Granulocytes	GAGTCCGGTCCAAGTT	1588	1
Granulocytes	GAGTCCGTCAGTCAGT	1588	1
Granulocytes	GATCAGTCAAACCCAT	1588	1
Granulocytes	GATCAGTGTCCGTGAC	1588	1
Granulocytes	GATCAGTGTCTAGGTT	1588	1
Granulocytes	GATCAGTGTGATGATA	1588	1
Granulocytes	GATCGATGTAAGGGAA	1588	1
Granulocytes	GATCGATTCCTGTAGA	1588	1
Granulocytes	GATCGATTCCTTGCCA	1588	1
Granulocytes	GATCGATTCTCGCATC	1588	1
Granulocytes	GATCGCGAGGCCGAAT	1588	1
Granulocytes	GATCGCGCAAACTGCT	1588	1
Granulocytes	GATCGCGCATGGTCTA	1588	1
Granulocytes	GATCGCGGTGTAACGG	1588	1
Granulocytes	GATCGTACAAGCTGGA	1588	1
Granulocytes	GATCGTACACCACGTG	1588	1
Granulocytes	GATCGTAGTCTAGCCG	1588	1
Granulocytes	GATCGTATCGTGGACC	1588	1
Granulocytes	GATCTAGAGTGTACGG	1588	1
Granulocytes	GATCTAGCAAATCCGT	1588	1
Granulocytes	GATCTAGGTCCAGTGC	1588	1
Granulocytes	GATCTAGTCACTCCTG	1588	1
Granulocytes	GATGAAATCTACTTAC	1588	1
Granulocytes	GATGAGGGTAAACACA	1588	1
Granulocytes	GATGCTAAGTTTGCGT	1588	1
Granulocytes	GATGCTACAGACAGGT	1588	1
Granulocytes	GATGCTACAGGAACGT	1588	1
Granulocytes	GATGCTACATCCGGGT	1588	1
Granulocytes	GATGCTAGTTAGGGTG	1588	1
Granulocytes	GATTCAGGTACCTACA	1588	1
Granulocytes	GCAAACTAGCACGCCT	1588	1
Granulocytes	GCAAACTCAACAACCT	1588	1
Granulocytes	GCAAACTTCATCGGAT	1588	1
Granulocytes	GCAATCAAGGGTCTCC	1588	1
Granulocytes	GCAATCACAGACTCGC	1588	1
Granulocytes	GCAATCAGTTATCACG	1588	1
Granulocytes	GCAATCATCGTATCAG	1588	1
Granulocytes	GCACATAAGACACTAA	1588	1
Granulocytes	GCACATAAGCGTCAAG	1588	1
Granulocytes	GCACATAAGCTATGCT	1588	1
Granulocytes	GCACATACACATAACC	1588	1
Granulocytes	GCACATAGTCTGCCAG	1588	1
Granulocytes	GCACATATCGGATGTT	1588	1
Granulocytes	GCACTCTCACAGCGTC	1588	1
Granulocytes	GCACTCTCATTGGGCC	1588	1
Granulocytes	GCAGCCAAGACAGGCT	1588	1
Granulocytes	GCAGCCACAAACCCAT	1588	1
Granulocytes	GCAGCCACACGCATCG	1588	1
Granulocytes	GCAGCCACATCCTAGA	1588	1
Granulocytes	GCAGCCAGTGGCCCTA	1588	1
Granulocytes	GCAGCCATCCGTACAA	1588	1
Granulocytes	GCAGTTAAGCACCGCT	1588	1
Granulocytes	GCAGTTAGTCATATGC	1588	1
Granulocytes	GCAGTTAGTGTGACCC	1588	1
Granulocytes	GCAGTTATCACGACTA	1588	1
Granulocytes	GCATACAAGAAGGCCT	1588	1
Granulocytes	GCATACACAATAGCGG	1588	1
Granulocytes	GCATACACACTTCTGC	1588	1
Granulocytes	GCATACAGTAAGGGCT	1588	1
Granulocytes	GCATGATAGAGCCTAG	1588	1
Granulocytes	GCATGATAGCTAAGAT	1588	1
Granulocytes	GCATGATAGTGAAGTT	1588	1
Granulocytes	GCATGATCAAATCCGT	1588	1
Granulocytes	GCATGATGTCTGCCAG	1588	1
Granulocytes	GCATGATGTTGGAGGT	1588	1
Granulocytes	GCATGATTCCGCATCT	1588	1
Granulocytes	GCATGCGTCAGTGTTG	1588	1
Granulocytes	GCATGCGTCAGTTAGC	1588	1
Granulocytes	GCATGTATCAAGGCTT	1588	1
Granulocytes	GCATGTATCTTGCAAG	1588	1
Granulocytes	GCCAAATAGATGGCGT	1588	1
Granulocytes	GCCAAATCAGTCAGCC	1588	1
Granulocytes	GCCTCTAAGAGACTAT	1588	1
Granulocytes	GCCTCTAGTGCCTGTG	1588	1
Granulocytes	GCCTCTATCACCCTCA	1588	1
Granulocytes	GCCTCTATCGTCCGTT	1588	1
Granulocytes	GCGACCAAGTCGCCGT	1588	1
Granulocytes	GCGACCAAGTGGGATC	1588	1
Granulocytes	GCGACCAGTGTTTGGT	1588	1
Granulocytes	GCGAGAAAGATACACA	1588	1
Granulocytes	GCGAGAAAGGATTCGG	1588	1
Granulocytes	GCGAGAACAAACAACA	1588	1
Granulocytes	GCGAGAACAATCCAAC	1588	1
Granulocytes	GCGAGAACATAACCTG	1588	1
Granulocytes	GCGAGAAGTCTGATCA	1588	1
Granulocytes	GCGAGAATCGGTCTAA	1588	1
Granulocytes	GCGCAACAGCCGATTT	1588	1
Granulocytes	GCGCAGTAGACATAAC	1588	1
Granulocytes	GCGCAGTCAGATCCAT	1588	1
Granulocytes	GCGCAGTGTTAGTGGG	1588	1
Granulocytes	GCGCAGTTCATGCATG	1588	1
Granulocytes	GCGCAGTTCTATCGCC	1588	1
Granulocytes	GCGCCAAAGGGAAACA	1588	1
Granulocytes	GCGCCAACACCACCAG	1588	1
Granulocytes	GCGCCAAGTCGAAAGC	1588	1
Granulocytes	GCGCCAATCACTCCTG	1588	1
Granulocytes	GCGCCAATCCAACCAA	1588	1
Granulocytes	GCGCCAATCGCACTCT	1588	1
Granulocytes	GCGCGATAGACATAAC	1588	1
Granulocytes	GCGCGATCAGGAATCG	1588	1
Granulocytes	GCGCGATTCTAAGCCA	1588	1
Granulocytes	GCGGGTTAGAGCTTCT	1588	1
Granulocytes	GCGGGTTCAAGTAGTA	1588	1
Granulocytes	GCGGGTTCAGCTGTGC	1588	1
Granulocytes	GCGGGTTCATACGCTA	1588	1
Granulocytes	GCGGGTTCATCCGGGT	1588	1
Granulocytes	GCGGGTTGTACCGGCT	1588	1
Granulocytes	GCTCCTAAGCGTGAGT	1588	1
Granulocytes	GCTCCTAGTTACGACT	1588	1
Granulocytes	GCTCTGTAGAGCCCAA	1588	1
Granulocytes	GCTCTGTAGCCAGGAT	1588	1
Granulocytes	GCTCTGTGTCACCTAA	1588	1
Granulocytes	GCTGCGAAGCGATAGC	1588	1
Granulocytes	GCTGCGACAGTTTACG	1588	1
Granulocytes	GCTGCGATCCCTTGTG	1588	1
Granulocytes	GCTGCGATCTACTCAT	1588	1
Granulocytes	GCTGCTTAGTCATCCA	1588	1
Granulocytes	GCTGCTTAGTCGATAA	1588	1
Granulocytes	GCTGCTTCAACTGCGC	1588	1
Granulocytes	GCTGCTTGTCTCCACT	1588	1
Granulocytes	GCTGCTTTCGCAGGCT	1588	1
Granulocytes	GCTGGGTAGGCTCATT	1588	1
Granulocytes	GCTGGGTCACCAGCAC	1588	1
Granulocytes	GCTGGGTCAGCTGGCT	1588	1
Granulocytes	GCTGGGTGTCCAGTTA	1588	1
Granulocytes	GCTTCCAAGTTGAGTA	1588	1
Granulocytes	GCTTCCACAAGAAAGG	1588	1
Granulocytes	GCTTCCACACAGACAG	1588	1
Granulocytes	GCTTCCACATTACCTT	1588	1
Granulocytes	GCTTCCAGTCTGATCA	1588	1
Granulocytes	GCTTGAAAGGAGTAGA	1588	1
Granulocytes	GCTTGAAAGGGCACTA	1588	1
Granulocytes	GGAAAGCAGCCACTAT	1588	1
Granulocytes	GGAAAGCCATCTGGTA	1588	1
Granulocytes	GGAAAGCGTGCAACGA	1588	1
Granulocytes	GGAACTTGTTCCAACA	1588	1
Granulocytes	GGAATAAAGTGCTGCC	1588	1
Granulocytes	GGAATAAGTCTAGTCA	1588	1
Granulocytes	GGAATAATCCGCGGTA	1588	1
Granulocytes	GGAATAATCTATCCCG	1588	1
Granulocytes	GGAATAATCTGTGCAA	1588	1
Granulocytes	GGACAAGGTATGCTTG	1588	1
Granulocytes	GGACAAGTCCAACCAA	1588	1
Granulocytes	GGACAGAAGAAACCGC	1588	1
Granulocytes	GGACAGAAGAATGTGT	1588	1
Granulocytes	GGACAGACAGACGCCT	1588	1
Granulocytes	GGACATTAGACCCACC	1588	1
Granulocytes	GGACATTAGGAGTACC	1588	1
Granulocytes	GGACATTCAAACTGTC	1588	1
Granulocytes	GGACATTGTAATCGTC	1588	1
Granulocytes	GGACATTGTCGAGTTT	1588	1
Granulocytes	GGACGTCGTACGCACC	1588	1
Granulocytes	GGAGCAACACATTAGC	1588	1
Granulocytes	GGATGTTAGCCAACAG	1588	1
Granulocytes	GGATGTTAGTGGTAAT	1588	1
Granulocytes	GGATGTTTCGCTTAGA	1588	1
Granulocytes	GGATGTTTCTTGCCGT	1588	1
Granulocytes	GGATTACGTTCCCGAG	1588	1
Granulocytes	GGATTACTCTCTAAGG	1588	1
Granulocytes	GGCAATTAGTATGACA	1588	1
Granulocytes	GGCAATTGTGAGGCTA	1588	1
Granulocytes	GGCAATTTCCTGTACC	1588	1
Granulocytes	GGCCGATAGAAGGGTA	1588	1
Granulocytes	GGCCGATAGAGCTATA	1588	1
Granulocytes	GGCCGATCACCAACCG	1588	1
Granulocytes	GGCCGATCATGTCCTC	1588	1
Granulocytes	GGCCGATTCTTAGCCC	1588	1
Granulocytes	GGCGACTAGGGAGTAA	1588	1
Granulocytes	GGCGACTCACCACCAG	1588	1
Granulocytes	GGCGACTGTCCGAACC	1588	1
Granulocytes	GGCGACTGTCTTCTCG	1588	1
Granulocytes	GGCGACTTCGCCTGAG	1588	1
Granulocytes	GGCGTGTCAGGAATGC	1588	1
Granulocytes	GGCGTGTGTCGGCATC	1588	1
Granulocytes	GGCGTGTGTTGCGTTA	1588	1
Granulocytes	GGCGTGTTCCCGGATG	1588	1
Granulocytes	GGCTCGAAGATCGGGT	1588	1
Granulocytes	GGCTGGTCAGCGTTCG	1588	1
Granulocytes	GGCTGGTCATACGCCG	1588	1
Granulocytes	GGCTGGTTCAGTTAGC	1588	1
Granulocytes	GGCTGGTTCCAAGTAC	1588	1
Granulocytes	GGGAATGAGCGTGTCC	1588	1
Granulocytes	GGGAATGGTACCGGCT	1588	1
Granulocytes	GGGAATGTCATTTGGG	1588	1
Granulocytes	GGGACCTCAATAGCAA	1588	1
Granulocytes	GGGACCTCAGCCTGTG	1588	1
Granulocytes	GGGACCTGTGTTAAGA	1588	1
Granulocytes	GGGACCTTCCGCATAA	1588	1
Granulocytes	GGGACCTTCTCCTATA	1588	1
Granulocytes	GGGAGATAGGATATAC	1588	1
Granulocytes	GGGAGATAGGCCGAAT	1588	1
Granulocytes	GGGAGATAGGTGATAT	1588	1
Granulocytes	GGGAGATAGGTGCAAC	1588	1
Granulocytes	GGGAGATCACACGCTG	1588	1
Granulocytes	GGGAGATTCAAACCAC	1588	1
Granulocytes	GGGAGATTCAGCTTAG	1588	1
Granulocytes	GGGATGAAGACGCAAC	1588	1
Granulocytes	GGGCACTAGCACGCCT	1588	1
Granulocytes	GGGCACTCAAGTAGTA	1588	1
Granulocytes	GGGCACTCAGGAATGC	1588	1
Granulocytes	GGGCACTTCGTGGGAA	1588	1
Granulocytes	GGGCATCGTAGAGCTG	1588	1
Granulocytes	GGGCATCGTGCAGTAG	1588	1
Granulocytes	GGGTCTGAGACCTTTG	1588	1
Granulocytes	GGGTCTGCAAAGTCAA	1588	1
Granulocytes	GGGTCTGGTCACCTAA	1588	1
Granulocytes	GGGTCTGTCACAACGT	1588	1
Granulocytes	GGGTTGCAGAGAACAG	1588	1
Granulocytes	GGGTTGCGTTGAGTTC	1588	1
Granulocytes	GGGTTGCTCACAGGCC	1588	1
Granulocytes	GGGTTGCTCACTCCTG	1588	1
Granulocytes	GGGTTGCTCGTTACGA	1588	1
Granulocytes	GGTATTGAGTCTCGGC	1588	1
Granulocytes	GGTATTGCAAGAGGCT	1588	1
Granulocytes	GGTATTGGTACCGTTA	1588	1
Granulocytes	GGTATTGTCAAAGACA	1588	1
Granulocytes	GGTGAAGCACCAGTTA	1588	1
Granulocytes	GGTGAAGGTATTACCG	1588	1
Granulocytes	GGTGAAGTCAGGTTCA	1588	1
Granulocytes	GGTGCGTAGTGAATTG	1588	1
Granulocytes	GGTGCGTAGTTAGCGG	1588	1
Granulocytes	GGTGCGTGTATGGTTC	1588	1
Granulocytes	GGTGCGTTCCTATTCA	1588	1
Granulocytes	GGTGCGTTCGCCCTTA	1588	1
Granulocytes	GGTGTTAAGCATGGCA	1588	1
Granulocytes	GGTGTTAGTCGCATCG	1588	1
Granulocytes	GGTGTTAGTGGTAACG	1588	1
Granulocytes	GGTGTTAGTGTGCGTC	1588	1
Granulocytes	GTAACGTAGATCGATA	1588	1
Granulocytes	GTAACGTAGCCGGTAA	1588	1
Granulocytes	GTAACGTAGGATCGCA	1588	1
Granulocytes	GTAACTGCAAGGACAC	1588	1
Granulocytes	GTAACTGGTGTGCCTG	1588	1
Granulocytes	GTAACTGTCACAAACC	1588	1
Granulocytes	GTAACTGTCCAAACAC	1588	1
Granulocytes	GTACTTTAGAGCTATA	1588	1
Granulocytes	GTACTTTCATTACCTT	1588	1
Granulocytes	GTACTTTTCAGTTCGA	1588	1
Granulocytes	GTAGGCCAGTGCCAGA	1588	1
Granulocytes	GTAGGCCCAAGCGCTC	1588	1
Granulocytes	GTAGGCCCACGCTTTC	1588	1
Granulocytes	GTAGGCCGTGCAACGA	1588	1
Granulocytes	GTAGTCACAGATGAGC	1588	1
Granulocytes	GTAGTCAGTCTTCAAG	1588	1
Granulocytes	GTAGTCAGTGCCTGTG	1588	1
Granulocytes	GTATCTTGTTAAGACA	1588	1
Granulocytes	GTATCTTTCACCACCT	1588	1
Granulocytes	GTATTCTGTGCGCTTG	1588	1
Granulocytes	GTATTCTGTTCCCGAG	1588	1
Granulocytes	GTATTCTTCTCACATT	1588	1
Granulocytes	GTCAAGTCAAGCTGTT	1588	1
Granulocytes	GTCAAGTCATTAGCCA	1588	1
Granulocytes	GTCAAGTGTAAACGCG	1588	1
Granulocytes	GTCAAGTGTACGAAAT	1588	1
Granulocytes	GTCAAGTGTGAAATCA	1588	1
Granulocytes	GTCACAACACAGTCGC	1588	1
Granulocytes	GTCACAACAGTTCATG	1588	1
Granulocytes	GTCACGGAGCTAGTTC	1588	1
Granulocytes	GTCACGGAGTTAAGTG	1588	1
Granulocytes	GTCACGGCAGACACTT	1588	1
Granulocytes	GTCACGGCATTCTCAT	1588	1
Granulocytes	GTCACGGGTAAGGGAA	1588	1
Granulocytes	GTCACGGTCGAACTGT	1588	1
Granulocytes	GTCCTCACATTTCACT	1588	1
Granulocytes	GTCCTCAGTATATCCG	1588	1
Granulocytes	GTCGGGTCAGGAATCG	1588	1
Granulocytes	GTCGGGTGTAGATTAG	1588	1
Granulocytes	GTCGGGTGTATATCCG	1588	1
Granulocytes	GTCGTAAAGTGAACGC	1588	1
Granulocytes	GTCGTAACACTTACGA	1588	1
Granulocytes	GTCGTAACAGACAGGT	1588	1
Granulocytes	GTCGTAACAGACGCCT	1588	1
Granulocytes	GTCGTAAGTCAAGCGA	1588	1
Granulocytes	GTCGTAAGTCATGCCG	1588	1
Granulocytes	GTCGTAATCGGTTCGG	1588	1
Granulocytes	GTCTCGTAGCTCTCGG	1588	1
Granulocytes	GTCTCGTAGTAGGCCA	1588	1
Granulocytes	GTCTCGTCAAATACAG	1588	1
Granulocytes	GTCTCGTGTTGTGGAG	1588	1
Granulocytes	GTCTTCGCACACCGAC	1588	1
Granulocytes	GTCTTCGTCTAACTGG	1588	1
Granulocytes	GTGAAGGAGTGCTGCC	1588	1
Granulocytes	GTGAAGGCACAGCCCA	1588	1
Granulocytes	GTGAAGGGTTGAGGTG	1588	1
Granulocytes	GTGCAGCAGAAAGTGG	1588	1
Granulocytes	GTGCAGCGTCATTAGC	1588	1
Granulocytes	GTGCATAAGATGAGAG	1588	1
Granulocytes	GTGCATATCCACTCCA	1588	1
Granulocytes	GTGCGGTAGTACTTGC	1588	1
Granulocytes	GTGCGGTCAAGCCATT	1588	1
Granulocytes	GTGCGGTTCACGCGGT	1588	1
Granulocytes	GTGCTTCCATTCGACA	1588	1
Granulocytes	GTGCTTCTCAGCAACT	1588	1
Granulocytes	GTGGGTCAGCCCAACC	1588	1
Granulocytes	GTGGGTCGTGGTACAG	1588	1
Granulocytes	GTGTGCGCACCATCCT	1588	1
Granulocytes	GTGTGCGTCACAAACC	1588	1
Granulocytes	GTGTGCGTCCTATTCA	1588	1
Granulocytes	GTGTTAGAGCTGGAAC	1588	1
Granulocytes	GTGTTAGAGGAGTAGA	1588	1
Granulocytes	GTGTTAGAGTACGTTC	1588	1
Granulocytes	GTGTTAGAGTTACCCA	1588	1
Granulocytes	GTGTTAGGTACCGTTA	1588	1
Granulocytes	GTGTTAGTCTATGTGG	1588	1
Granulocytes	GTTAAGCCAGAGTGTG	1588	1
Granulocytes	GTTAAGCGTGCAGACA	1588	1
Granulocytes	GTTAAGCTCCAAAGTC	1588	1
Granulocytes	GTTACAGAGGGTGTGT	1588	1
Granulocytes	GTTACAGAGTAGGTGC	1588	1
Granulocytes	GTTACAGGTGCACCAC	1588	1
Granulocytes	GTTACAGGTTAGAACA	1588	1
Granulocytes	GTTACAGTCCCTGACT	1588	1
Granulocytes	GTTACAGTCCGAACGC	1588	1
Granulocytes	GTTCATTGTAGGACAC	1588	1
Granulocytes	GTTCGGGAGTTTGCGT	1588	1
Granulocytes	GTTCGGGCACATCCAA	1588	1
Granulocytes	GTTCGGGCATATGCTG	1588	1
Granulocytes	GTTCTCGTCACTTCAT	1588	1
Granulocytes	GTTTCTAAGTCGCCGT	1588	1
Granulocytes	GTTTCTAAGTCGTACT	1588	1
Granulocytes	GTTTCTAGTCTTGATG	1588	1
Granulocytes	GTTTCTATCGTCTGAA	1588	1
Granulocytes	TAAACCGCAGCTGTGC	1588	1
Granulocytes	TAAACCGGTATATCCG	1588	1
Granulocytes	TAAACCGGTCTTGTCC	1588	1
Granulocytes	TAAACCGGTTGCGTTA	1588	1
Granulocytes	TAAACCGTCCTGCCAT	1588	1
Granulocytes	TAAACCGTCTAAGCCA	1588	1
Granulocytes	TAAGAGAAGGAGCGAG	1588	1
Granulocytes	TAAGAGAGTGACAAAT	1588	1
Granulocytes	TAAGAGAGTGCAGTAG	1588	1
Granulocytes	TAAGAGATCCCATTAT	1588	1
Granulocytes	TAAGAGATCTGTCTCG	1588	1
Granulocytes	TAAGCGTAGTGTCTCA	1588	1
Granulocytes	TAAGCGTTCATGTGGT	1588	1
Granulocytes	TAAGCGTTCGGATGGA	1588	1
Granulocytes	TAAGTGCAGGTGCACA	1588	1
Granulocytes	TAAGTGCCAAGAGTCG	1588	1
Granulocytes	TAAGTGCGTTAGATGA	1588	1
Granulocytes	TAAGTGCGTTCAGCGC	1588	1
Granulocytes	TACACGAAGCGAAGGG	1588	1
Granulocytes	TACACGACACCAGGCT	1588	1
Granulocytes	TACACGACATCGGACC	1588	1
Granulocytes	TACACGATCGCCAAAT	1588	1
Granulocytes	TACACGATCTAACTTC	1588	1
Granulocytes	TACAGTGAGCACGCCT	1588	1
Granulocytes	TACAGTGAGTACGACG	1588	1
Granulocytes	TACAGTGTCTTGTTTG	1588	1
Granulocytes	TACCTATAGACAAAGG	1588	1
Granulocytes	TACCTATCAAATACAG	1588	1
Granulocytes	TACCTATCATGAAGTA	1588	1
Granulocytes	TACCTATGTAGATTAG	1588	1
Granulocytes	TACCTATTCTACGAGT	1588	1
Granulocytes	TACCTTACATCACAAC	1588	1
Granulocytes	TACCTTAGTAGCGTCC	1588	1
Granulocytes	TACCTTAGTCCAACTA	1588	1
Granulocytes	TACCTTAGTTCACCTC	1588	1
Granulocytes	TACCTTATCTGTACGA	1588	1
Granulocytes	TACGGATAGGCTAGCA	1588	1
Granulocytes	TACGGATTCACAAACC	1588	1
Granulocytes	TACGGGCCATGGTCAT	1588	1
Granulocytes	TACGGGCTCTTGCCGT	1588	1
Granulocytes	TACGGTACACTAAGTC	1588	1
Granulocytes	TACGGTACATACAGCT	1588	1
Granulocytes	TACGGTAGTATTACCG	1588	1
Granulocytes	TACGGTATCAGGTTCA	1588	1
Granulocytes	TACTCATGTGCTCTTC	1588	1
Granulocytes	TACTCATTCCTGCTTG	1588	1
Granulocytes	TACTCGCAGAGCTGGT	1588	1
Granulocytes	TACTCGCAGTGCAAGC	1588	1
Granulocytes	TACTCGCAGTTGAGTA	1588	1
Granulocytes	TACTCGCCAAGGGTCA	1588	1
Granulocytes	TACTCGCGTACCGCTG	1588	1
Granulocytes	TACTCGCGTTATCACG	1588	1
Granulocytes	TACTCGCTCCGCATCT	1588	1
Granulocytes	TACTTACAGAGGTTGC	1588	1
Granulocytes	TACTTACGTCATATGC	1588	1
Granulocytes	TACTTACGTCCTGCTT	1588	1
Granulocytes	TACTTACTCTGAGTGT	1588	1
Granulocytes	TACTTGTAGATATGCA	1588	1
Granulocytes	TACTTGTAGGGCTCTC	1588	1
Granulocytes	TACTTGTCAGCCAATT	1588	1
Granulocytes	TACTTGTGTAAAGTCA	1588	1
Granulocytes	TACTTGTGTGACAAAT	1588	1
Granulocytes	TACTTGTTCCCTAACC	1588	1
Granulocytes	TACTTGTTCTATCCTA	1588	1
Granulocytes	TAGACCAAGACAATAC	1588	1
Granulocytes	TAGACCAAGACACGAC	1588	1
Granulocytes	TAGACCAGTTAAGTAG	1588	1
Granulocytes	TAGACCATCTACCTGC	1588	1
Granulocytes	TAGACCATCTGCAGTA	1588	1
Granulocytes	TAGAGCTAGGTTACCT	1588	1
Granulocytes	TAGAGCTCACCGTTGG	1588	1
Granulocytes	TAGAGCTGTGTTGGGA	1588	1
Granulocytes	TAGAGCTTCAACGAAA	1588	1
Granulocytes	TAGCCGGAGTAGGCCA	1588	1
Granulocytes	TAGCCGGCAGTCACTA	1588	1
Granulocytes	TAGCCGGTCACTCCTG	1588	1
Granulocytes	TAGCCGGTCCACGCAG	1588	1
Granulocytes	TAGGCATAGAAGAAGC	1588	1
Granulocytes	TAGGCATGTTTACTCT	1588	1
Granulocytes	TAGGCATTCCTCAACC	1588	1
Granulocytes	TAGTGGTAGGAGTACC	1588	1
Granulocytes	TAGTGGTCACCGAAAG	1588	1
Granulocytes	TAGTGGTGTCCCGACA	1588	1
Granulocytes	TAGTGGTTCCGCAGTG	1588	1
Granulocytes	TAGTTGGCATTTCACT	1588	1
Granulocytes	TATCAGGTCGTCTGCT	1588	1
Granulocytes	TATCAGGTCTTTAGGG	1588	1
Granulocytes	TATCAGGTCTTTCCTC	1588	1
Granulocytes	TATCTCAAGACTAGGC	1588	1
Granulocytes	TATCTCACACAGGTTT	1588	1
Granulocytes	TATCTCAGTATGAATG	1588	1
Granulocytes	TATCTCATCGCGGATC	1588	1
Granulocytes	TATCTCATCTCGTTTA	1588	1
Granulocytes	TATGCCCAGAAGAAGC	1588	1
Granulocytes	TATGCCCAGAGTACAT	1588	1
Granulocytes	TATGCCCAGCAGATCG	1588	1
Granulocytes	TATGCCCAGTGTACCT	1588	1
Granulocytes	TATGCCCCAATAGAGT	1588	1
Granulocytes	TATGCCCGTTACCAGT	1588	1
Granulocytes	TATTACCAGAGACTAT	1588	1
Granulocytes	TATTACCAGTGACATA	1588	1
Granulocytes	TATTACCGTCAAAGCG	1588	1
Granulocytes	TATTACCGTCTCCCTA	1588	1
Granulocytes	TATTACCTCGTATCAG	1588	1
Granulocytes	TATTACCTCGTTTAGG	1588	1
Granulocytes	TCAATCTCATCGATTG	1588	1
Granulocytes	TCAATCTTCGTCTGCT	1588	1
Granulocytes	TCACAAGCAGGCTGAA	1588	1
Granulocytes	TCACAAGGTAGATTAG	1588	1
Granulocytes	TCACAAGGTGGTACAG	1588	1
Granulocytes	TCACAAGTCTCCAGGG	1588	1
Granulocytes	TCACGAAAGACCACGA	1588	1
Granulocytes	TCACGAAGTCCAGTGC	1588	1
Granulocytes	TCACGAAGTTAAAGTG	1588	1
Granulocytes	TCACGAAGTTATCGGT	1588	1
Granulocytes	TCAGATGAGTACGATA	1588	1
Granulocytes	TCAGATGCAAGACACG	1588	1
Granulocytes	TCAGATGCATTCACTT	1588	1
Granulocytes	TCAGATGTCCTCCTAG	1588	1
Granulocytes	TCAGATGTCTGGAGCC	1588	1
Granulocytes	TCAGCAACAAGTAGTA	1588	1
Granulocytes	TCAGCAACACTTCTGC	1588	1
Granulocytes	TCAGCAACATGGTAGG	1588	1
Granulocytes	TCAGCAAGTACTTAGC	1588	1
Granulocytes	TCAGCTCAGGATGGTC	1588	1
Granulocytes	TCAGCTCGTCATTAGC	1588	1
Granulocytes	TCAGCTCTCTCCAGGG	1588	1
Granulocytes	TCAGGATAGGCAGTCA	1588	1
Granulocytes	TCAGGATAGGCGCTCT	1588	1
Granulocytes	TCAGGATCAATAGCAA	1588	1
Granulocytes	TCAGGATCAGCCTTGG	1588	1
Granulocytes	TCAGGATCAGGAATCG	1588	1
Granulocytes	TCAGGATCATAGGATA	1588	1
Granulocytes	TCAGGATCATCTCGCT	1588	1
Granulocytes	TCAGGATTCGTTTATC	1588	1
Granulocytes	TCAGGATTCTCGATGA	1588	1
Granulocytes	TCAGGTAAGACCACGA	1588	1
Granulocytes	TCAGGTAAGCGTTGCC	1588	1
Granulocytes	TCAGGTAAGCTGCAAG	1588	1
Granulocytes	TCAGGTACAAGCGATG	1588	1
Granulocytes	TCAGGTATCCTTTACA	1588	1
Granulocytes	TCAGGTATCGGCATCG	1588	1
Granulocytes	TCATTACAGGTCATCT	1588	1
Granulocytes	TCATTACGTAAACCTC	1588	1
Granulocytes	TCATTACGTTGAGGTG	1588	1
Granulocytes	TCATTTGAGAAGGTGA	1588	1
Granulocytes	TCATTTGAGCTGCCCA	1588	1
Granulocytes	TCATTTGCAAAGGTGC	1588	1
Granulocytes	TCATTTGCAACTGCTA	1588	1
Granulocytes	TCATTTGCAGTACACT	1588	1
Granulocytes	TCATTTGTCTGGTTCC	1588	1
Granulocytes	TCCACACAGACACGAC	1588	1
Granulocytes	TCCACACAGAGGTAGA	1588	1
Granulocytes	TCCACACCATTCTCAT	1588	1
Granulocytes	TCCCGATCACATGTGT	1588	1
Granulocytes	TCCCGATCACCCATGG	1588	1
Granulocytes	TCCCGATGTCATGCCG	1588	1
Granulocytes	TCCCGATGTGCAACTT	1588	1
Granulocytes	TCCCGATGTGCCTGGT	1588	1
Granulocytes	TCCCGATGTGCGCTTG	1588	1
Granulocytes	TCGAGGCGTGACTACT	1588	1
Granulocytes	TCGAGGCTCCGCGGTA	1588	1
Granulocytes	TCGCGAGGTCAGATAA	1588	1
Granulocytes	TCGCGAGTCACAGGCC	1588	1
Granulocytes	TCGCGTTAGCCAACAG	1588	1
Granulocytes	TCGCGTTCAATCTGCA	1588	1
Granulocytes	TCGCGTTCAGTCAGAG	1588	1
Granulocytes	TCGCGTTTCCAAAGTC	1588	1
Granulocytes	TCGGGACGTCTAGCCG	1588	1
Granulocytes	TCGGGACTCATTGCGA	1588	1
Granulocytes	TCGGTAAAGCTACCGC	1588	1
Granulocytes	TCGGTAAGTGAGTATA	1588	1
Granulocytes	TCGGTAAGTTTGTGTG	1588	1
Granulocytes	TCGGTAATCTACGAGT	1588	1
Granulocytes	TCGTACCGTGACAAAT	1588	1
Granulocytes	TCGTACCTCAGCGACC	1588	1
Granulocytes	TCGTACCTCCTAGGGC	1588	1
Granulocytes	TCGTACCTCTATGTGG	1588	1
Granulocytes	TCGTAGAAGAGATGAG	1588	1
Granulocytes	TCGTAGAAGTACGTAA	1588	1
Granulocytes	TCGTAGAAGTGGTCCC	1588	1
Granulocytes	TCGTAGAGTACTCGCG	1588	1
Granulocytes	TCGTAGAGTGCGGTAA	1588	1
Granulocytes	TCTATTGCACGAAACG	1588	1
Granulocytes	TCTATTGTCTTGCATT	1588	1
Granulocytes	TCTCATATCGGTGTCG	1588	1
Granulocytes	TCTCTAAAGAGACTAT	1588	1
Granulocytes	TCTCTAAAGGACAGAA	1588	1
Granulocytes	TCTCTAACAAAGCGGT	1588	1
Granulocytes	TCTCTAATCTCAAGTG	1588	1
Granulocytes	TCTCTAATCTCCGGTT	1588	1
Granulocytes	TCTGAGACAGCATACT	1588	1
Granulocytes	TCTGAGACAGCGATCC	1588	1
Granulocytes	TCTGAGACAGGTGCCT	1588	1
Granulocytes	TCTGAGATCAGAGCTT	1588	1
Granulocytes	TCTGGAAAGGAATCGC	1588	1
Granulocytes	TCTGGAAAGTCTCGGC	1588	1
Granulocytes	TCTGGAACACTACAGT	1588	1
Granulocytes	TCTGGAATCTATCCCG	1588	1
Granulocytes	TCTTCGGGTCCGAAGA	1588	1
Granulocytes	TCTTTCCAGACTACAA	1588	1
Granulocytes	TCTTTCCAGATCTGCT	1588	1
Granulocytes	TCTTTCCGTACAGTTC	1588	1
Granulocytes	TCTTTCCGTAGTGAAT	1588	1
Granulocytes	TCTTTCCTCACTCTTA	1588	1
Granulocytes	TCTTTCCTCCAGATCA	1588	1
Granulocytes	TCTTTCCTCTTGAGAC	1588	1
Granulocytes	TGACAACAGAATAGGG	1588	1
Granulocytes	TGACAACCATCACGAT	1588	1
Granulocytes	TGACAACGTACCAGTT	1588	1
Granulocytes	TGACAACGTGGTCCGT	1588	1
Granulocytes	TGACAACGTTAGTGGG	1588	1
Granulocytes	TGACAACTCAGAGGTG	1588	1
Granulocytes	TGACAACTCATTTGGG	1588	1
Granulocytes	TGACAACTCGCGGATC	1588	1
Granulocytes	TGACGGCAGACTAGGC	1588	1
Granulocytes	TGACGGCCAGATGGCA	1588	1
Granulocytes	TGACGGCGTAAGGATT	1588	1
Granulocytes	TGACGGCTCCTAGTGA	1588	1
Granulocytes	TGACTAGAGTACCGGA	1588	1
Granulocytes	TGACTAGTCGGTGTCG	1588	1
Granulocytes	TGACTTTCAGCTTAAC	1588	1
Granulocytes	TGACTTTGTACTCAAC	1588	1
Granulocytes	TGAGAGGCAAGTCTAC	1588	1
Granulocytes	TGAGAGGGTCGCGAAA	1588	1
Granulocytes	TGAGCATCATATACGC	1588	1
Granulocytes	TGAGCATGTTGGACCC	1588	1
Granulocytes	TGAGCATTCGTCTGCT	1588	1
Granulocytes	TGAGCATTCTCGTATT	1588	1
Granulocytes	TGAGCCGAGTGGTAGC	1588	1
Granulocytes	TGAGCCGCAATCCAAC	1588	1
Granulocytes	TGAGCCGGTAGCGTGA	1588	1
Granulocytes	TGAGCCGTCAACGGGA	1588	1
Granulocytes	TGAGCCGTCACTTCAT	1588	1
Granulocytes	TGAGGGACACTTCTGC	1588	1
Granulocytes	TGAGGGATCACCAGGC	1588	1
Granulocytes	TGATTTCGTAAGGATT	1588	1
Granulocytes	TGATTTCGTGACAAAT	1588	1
Granulocytes	TGATTTCTCCTCTAGC	1588	1
Granulocytes	TGCACCTAGTATGACA	1588	1
Granulocytes	TGCACCTCAGCATACT	1588	1
Granulocytes	TGCACCTCAGGAACGT	1588	1
Granulocytes	TGCACCTGTAGCGTGA	1588	1
Granulocytes	TGCACCTTCGCTAGCG	1588	1
Granulocytes	TGCACCTTCTTGAGGT	1588	1
Granulocytes	TGCCAAAAGCGTTGCC	1588	1
Granulocytes	TGCCAAAAGGCTCAGA	1588	1
Granulocytes	TGCCAAAGTAGCCTAT	1588	1
Granulocytes	TGCCAAAGTCGACTGC	1588	1
Granulocytes	TGCCAAAGTGTTGGGA	1588	1
Granulocytes	TGCCAAATCAGTTTGG	1588	1
Granulocytes	TGCCAAATCTACCTGC	1588	1
Granulocytes	TGCCCATAGCTTCGCG	1588	1
Granulocytes	TGCCCATCAACGCACC	1588	1
Granulocytes	TGCCCATCATGTCCTC	1588	1
Granulocytes	TGCCCTAAGCTAGTCT	1588	1
Granulocytes	TGCGCAGGTGTGAATA	1588	1
Granulocytes	TGCGCAGTCCTTGCCA	1588	1
Granulocytes	TGCGCAGTCGGATGGA	1588	1
Granulocytes	TGCGCAGTCGTTTGCC	1588	1
Granulocytes	TGCGGGTAGGTGCTTT	1588	1
Granulocytes	TGCGGGTCAAATTGCC	1588	1
Granulocytes	TGCGGGTGTCGCTTCT	1588	1
Granulocytes	TGCGGGTGTTACAGAA	1588	1
Granulocytes	TGCGGGTTCTAACTGG	1588	1
Granulocytes	TGCGTGGAGCGTAATA	1588	1
Granulocytes	TGCGTGGGTCACCTAA	1588	1
Granulocytes	TGCGTGGTCCCAAGAT	1588	1
Granulocytes	TGCTACCAGTGACTCT	1588	1
Granulocytes	TGCTACCGTAGCGCAA	1588	1
Granulocytes	TGCTACCGTCTGATTG	1588	1
Granulocytes	TGCTACCGTGACTCAT	1588	1
Granulocytes	TGCTACCGTTCCACTC	1588	1
Granulocytes	TGCTACCTCGTCGTTC	1588	1
Granulocytes	TGCTGCTCACCTCGTT	1588	1
Granulocytes	TGGACGCCACAAGTAA	1588	1
Granulocytes	TGGCCAGAGTGACATA	1588	1
Granulocytes	TGGCCAGTCACATGCA	1588	1
Granulocytes	TGGCCAGTCATATCGG	1588	1
Granulocytes	TGGCGCAAGTTCGATC	1588	1
Granulocytes	TGGCGCACAAGGCTCC	1588	1
Granulocytes	TGGCGCATCTACGAGT	1588	1
Granulocytes	TGGCTGGAGAGGACGG	1588	1
Granulocytes	TGGCTGGAGGGTTTCT	1588	1
Granulocytes	TGGCTGGCACATCCGG	1588	1
Granulocytes	TGGCTGGGTAGCTGCC	1588	1
Granulocytes	TGGGCGTGTAAGCACG	1588	1
Granulocytes	TGGGCGTGTATCTGCA	1588	1
Granulocytes	TGGGCGTTCGCGATCG	1588	1
Granulocytes	TGGTTAGCATCTACGA	1588	1
Granulocytes	TGGTTAGGTAAACACA	1588	1
Granulocytes	TGGTTAGGTAATAGCA	1588	1
Granulocytes	TGGTTAGGTACCGGCT	1588	1
Granulocytes	TGGTTAGGTCGTCTTC	1588	1
Granulocytes	TGGTTAGGTGTTGAGG	1588	1
Granulocytes	TGGTTAGTCGCTAGCG	1588	1
Granulocytes	TGGTTAGTCTTGCAAG	1588	1
Granulocytes	TGGTTCCAGTAGGTGC	1588	1
Granulocytes	TGGTTCCAGTGGAGTC	1588	1
Granulocytes	TGGTTCCTCAAGATCC	1588	1
Granulocytes	TGGTTCCTCTGAAAGA	1588	1
Granulocytes	TGTATTCCAGGAATGC	1588	1
Granulocytes	TGTATTCCAGTATCTG	1588	1
Granulocytes	TGTATTCTCCTTAATC	1588	1
Granulocytes	TGTCCCAAGAACTCGG	1588	1
Granulocytes	TGTCCCAGTCCCTACT	1588	1
Granulocytes	TGTCCCATCGGCGGTT	1588	1
Granulocytes	TGTCCCATCGTACCGG	1588	1
Granulocytes	TGTGGTAAGCTGTCTA	1588	1
Granulocytes	TGTGGTATCCATGAAC	1588	1
Granulocytes	TGTGGTATCGCAAACT	1588	1
Granulocytes	TGTGTTTCAATAGAGT	1588	1
Granulocytes	TGTGTTTTCCTAGGGC	1588	1
Granulocytes	TGTGTTTTCCTCATTA	1588	1
Granulocytes	TGTTCCGAGCCTCGTG	1588	1
Granulocytes	TGTTCCGAGCGTAATA	1588	1
Granulocytes	TGTTCCGGTAGGACAC	1588	1
Granulocytes	TGTTCCGGTGAGTGAC	1588	1
Granulocytes	TGTTCCGGTTACGACT	1588	1
Granulocytes	TGTTCCGGTTCCACTC	1588	1
Granulocytes	TGTTCCGTCGGATGGA	1588	1
Granulocytes	TGTTCCGTCTACCAGA	1588	1
Granulocytes	TTAACTCCAAGCCCAC	1588	1
Granulocytes	TTAACTCGTACTTGAC	1588	1
Granulocytes	TTAACTCGTTATTCTC	1588	1
Granulocytes	TTAACTCTCGTGGTCG	1588	1
Granulocytes	TTAGGACAGTCGAGTG	1588	1
Granulocytes	TTAGGACGTACTCTCC	1588	1
Granulocytes	TTAGGACTCCAAGCCG	1588	1
Granulocytes	TTAGGACTCGCCTGTT	1588	1
Granulocytes	TTAGGACTCTTGACGA	1588	1
Granulocytes	TTAGGCACAAAGTGCG	1588	1
Granulocytes	TTAGTTCAGGATCGCA	1588	1
Granulocytes	TTAGTTCCAGCTGTAT	1588	1
Granulocytes	TTAGTTCCATACAGCT	1588	1
Granulocytes	TTAGTTCTCCACTGGG	1588	1
Granulocytes	TTAGTTCTCCGAACGC	1588	1
Granulocytes	TTAGTTCTCTACCAGA	1588	1
Granulocytes	TTATGCTAGTTACGGG	1588	1
Granulocytes	TTATGCTCACTGTGTA	1588	1
Granulocytes	TTATGCTTCCCAGGTG	1588	1
Granulocytes	TTCCCAGAGTGAAGTT	1588	1
Granulocytes	TTCCCAGCACACAGAG	1588	1
Granulocytes	TTCGAAGAGATACACA	1588	1
Granulocytes	TTCGAAGAGATGCCTT	1588	1
Granulocytes	TTCGAAGCATATACCG	1588	1
Granulocytes	TTCGAAGGTGCTCTTC	1588	1
Granulocytes	TTCGAAGGTTCCATGA	1588	1
Granulocytes	TTCGGTCAGTTAGCGG	1588	1
Granulocytes	TTCGGTCGTACTCAAC	1588	1
Granulocytes	TTCGGTCGTCTCACCT	1588	1
Granulocytes	TTCTACAAGGTAGCTG	1588	1
Granulocytes	TTCTACAAGTCCAGGA	1588	1
Granulocytes	TTCTACAAGTTAACGA	1588	1
Granulocytes	TTCTCAAAGTGTACGG	1588	1
Granulocytes	TTCTCAACACCAGGCT	1588	1
Granulocytes	TTCTCCTAGGCATTGG	1588	1
Granulocytes	TTCTCCTCATGCAATC	1588	1
Granulocytes	TTCTCCTCATTCTCAT	1588	1
Granulocytes	TTCTCCTTCTGAAAGA	1588	1
Granulocytes	TTCTTAGTCGGTCTAA	1588	1
Granulocytes	TTGAACGCAAATCCGT	1588	1
Granulocytes	TTGAACGGTTGGTGGA	1588	1
Granulocytes	TTGAACGTCGCAAACT	1588	1
Granulocytes	TTGACTTAGAAGGTTT	1588	1
Granulocytes	TTGACTTAGATGTAAC	1588	1
Granulocytes	TTGACTTAGCAGGCTA	1588	1
Granulocytes	TTGACTTAGTGCCAGA	1588	1
Granulocytes	TTGACTTGTTAGATGA	1588	1
Granulocytes	TTGACTTTCTGTTTGT	1588	1
Granulocytes	TTGCCGTTCAGGCCCA	1588	1
Granulocytes	TTGCGTCAGGCCCTTG	1588	1
Granulocytes	TTGCGTCTCATCGATG	1588	1
Granulocytes	TTGGAACCACCAACCG	1588	1
Granulocytes	TTGGAACCACGCGAAA	1588	1
Granulocytes	TTGGAACGTCTTCTCG	1588	1
Granulocytes	TTGGCAAGTTTAGGAA	1588	1
Granulocytes	TTGTAGGCATTACGAC	1588	1
Granulocytes	TTGTAGGCATTGTGCA	1588	1
Granulocytes	TTGTAGGGTCTTGTCC	1588	1
Granulocytes	TTGTAGGTCCCAAGTA	1588	1
Granulocytes	TTTACTGTCAACTCTT	1588	1
Granulocytes	TTTATGCAGCTAAACA	1588	1
Granulocytes	TTTATGCAGTGCTGCC	1588	1
Granulocytes	TTTATGCCAGGACGTA	1588	1
Granulocytes	TTTATGCGTTCGCGAC	1588	1
Granulocytes	TTTATGCTCATGTCTT	1588	1
Granulocytes	TTTCCTCAGCCGATTT	1588	1
Granulocytes	TTTCCTCAGTGGAGAA	1588	1
Granulocytes	TTTCCTCGTGAGGCTA	1588	1
Granulocytes	TTTCCTCTCAAGAAGT	1588	1
Granulocytes	TTTGCGCCACTTCTGC	1588	1
Granulocytes	TTTGCGCGTGGTTTCA	1588	1
Granulocytes	TTTGCGCTCGTTGCCT	1588	1
Granulocytes	TTTGCGCTCTCAACTT	1588	1
Granulocytes	TTTGGTTCACAACGCC	1588	1
Granulocytes	TTTGGTTCATCGGACC	1588	1
Granulocytes	TTTGTCAAGCCAGTTT	1588	1
Granulocytes	TTTGTCACAACACCTA	1588	1
Granulocytes	TTTGTCACACATCCGG	1588	1
T-cells	AAACCTGAGCGTTCCG	1540	2
T-cells	AAACGGGAGGCTCATT	1540	2
T-cells	AAACGGGGTCTCATCC	1540	2
T-cells	AAACGGGTCCAAGCCG	1540	2
T-cells	AAACGGGTCCGAAGAG	1540	2
T-cells	AAACGGGTCTTAACCT	1540	2
T-cells	AAAGATGCAGCCTATA	1540	2
T-cells	AAAGCAAAGAATTGTG	1540	2
T-cells	AAAGCAAAGGTAGCTG	1540	2
T-cells	AAAGCAACATCACCCT	1540	2
T-cells	AAAGTAGAGGGCTTGA	1540	2
T-cells	AAAGTAGCAGCTTAAC	1540	2
T-cells	AAAGTAGCAGTAGAGC	1540	2
T-cells	AAAGTAGCATTAACCG	1540	2
T-cells	AAAGTAGTCTCTAGGA	1540	2
T-cells	AAATGCCTCACGCGGT	1540	2
T-cells	AACACGTAGGATGGAA	1540	2
T-cells	AACACGTCATCAGTCA	1540	2
T-cells	AACACGTGTCGGCACT	1540	2
T-cells	AACACGTGTTCAGGCC	1540	2
T-cells	AACACGTTCTGCTTGC	1540	2
T-cells	AACCATGAGAAGAAGC	1540	2
T-cells	AACCATGAGAGGGCTT	1540	2
T-cells	AACCATGAGCACCGTC	1540	2
T-cells	AACCATGCAAGACACG	1540	2
T-cells	AACCATGGTTACTGAC	1540	2
T-cells	AACCATGTCCATGAAC	1540	2
T-cells	AACCGCGTCTAACGGT	1540	2
T-cells	AACGTTGTCCGTCATC	1540	2
T-cells	AACTCAGCACATAACC	1540	2
T-cells	AACTCAGCACTCAGGC	1540	2
T-cells	AACTCAGGTCCTCCAT	1540	2
T-cells	AACTCAGTCGTTACGA	1540	2
T-cells	AACTCCCCAACACGCC	1540	2
T-cells	AACTCCCGTGAGTATA	1540	2
T-cells	AACTCCCTCAGTACGT	1540	2
T-cells	AACTCCCTCCTGCCAT	1540	2
T-cells	AACTCCCTCGGTCCGA	1540	2
T-cells	AACTCTTGTCTCTTTA	1540	2
T-cells	AACTGGTAGGGCACTA	1540	2
T-cells	AACTGGTAGTCCATAC	1540	2
T-cells	AACTGGTAGTGTGGCA	1540	2
T-cells	AACTTTCAGAATAGGG	1540	2
T-cells	AACTTTCAGCCAGTTT	1540	2
T-cells	AACTTTCGTCTCTTAT	1540	2
T-cells	AACTTTCGTCTGCCAG	1540	2
T-cells	AACTTTCTCCTAGGGC	1540	2
T-cells	AACTTTCTCTTCTGGC	1540	2
T-cells	AAGACCTCAGTGAGTG	1540	2
T-cells	AAGACCTTCCACGCAG	1540	2
T-cells	AAGCCGCAGAGAACAG	1540	2
T-cells	AAGCCGCCATTGGCGC	1540	2
T-cells	AAGCCGCGTACGACCC	1540	2
T-cells	AAGCCGCGTATCAGTC	1540	2
T-cells	AAGGAGCGTAAGAGGA	1540	2
T-cells	AAGGAGCTCCAAATGC	1540	2
T-cells	AAGGAGCTCCTGCTTG	1540	2
T-cells	AAGGCAGAGTCGATAA	1540	2
T-cells	AAGGCAGCAAAGCAAT	1540	2
T-cells	AAGGCAGCAGATCGGA	1540	2
T-cells	AAGGCAGGTACGACCC	1540	2
T-cells	AAGGTTCCAATCGAAA	1540	2
T-cells	AAGGTTCCAGCAGTTT	1540	2
T-cells	AAGGTTCCAGTGACAG	1540	2
T-cells	AAGGTTCGTTCCATGA	1540	2
T-cells	AAGGTTCTCGCAAACT	1540	2
T-cells	AAGTCTGAGTTTCCTT	1540	2
T-cells	AAGTCTGGTACCTACA	1540	2
T-cells	AATCCAGAGTTAAGTG	1540	2
T-cells	AATCCAGTCTACTCAT	1540	2
T-cells	AATCGGTAGTCCAGGA	1540	2
T-cells	AATCGGTCATCGATTG	1540	2
T-cells	AATCGGTCATGGTCTA	1540	2
T-cells	ACACCAAAGCGCCTTG	1540	2
T-cells	ACACCAAAGCTTCGCG	1540	2
T-cells	ACACCAAAGTAGCCGA	1540	2
T-cells	ACACCAACACCGCTAG	1540	2
T-cells	ACACCAAGTCCGCTGA	1540	2
T-cells	ACACCAAGTTCGAATC	1540	2
T-cells	ACACCCTAGGTGCACA	1540	2
T-cells	ACACCCTGTAAACCTC	1540	2
T-cells	ACACCCTGTCTCCCTA	1540	2
T-cells	ACACCCTGTGGTAACG	1540	2
T-cells	ACACCCTTCATCTGCC	1540	2
T-cells	ACACCCTTCGAGCCCA	1540	2
T-cells	ACACCGGGTCGAATCT	1540	2
T-cells	ACACCGGTCGGAGCAA	1540	2
T-cells	ACACCGGTCGTCGTTC	1540	2
T-cells	ACACTGAAGGTCATCT	1540	2
T-cells	ACACTGAGTGATGATA	1540	2
T-cells	ACACTGATCAAACCAC	1540	2
T-cells	ACACTGATCACAAACC	1540	2
T-cells	ACAGCCGGTATAGGGC	1540	2
T-cells	ACAGCCGTCCCAAGTA	1540	2
T-cells	ACAGCTACAGTATGCT	1540	2
T-cells	ACATACGAGAAACCTA	1540	2
T-cells	ACATACGAGAGGTTGC	1540	2
T-cells	ACATACGAGAGTCTGG	1540	2
T-cells	ACATACGCACTTGGAT	1540	2
T-cells	ACATACGTCGTGGTCG	1540	2
T-cells	ACATCAGGTGGCCCTA	1540	2
T-cells	ACATCAGGTGTAAGTA	1540	2
T-cells	ACATCAGTCGAATGGG	1540	2
T-cells	ACATGGTAGAGGACGG	1540	2
T-cells	ACCAGTAGTCAAACTC	1540	2
T-cells	ACCAGTAGTCAGATAA	1540	2
T-cells	ACCAGTATCTAACTCT	1540	2
T-cells	ACCCACTGTAAATGTG	1540	2
T-cells	ACCCACTGTTATCGGT	1540	2
T-cells	ACCGTAAAGCGGCTTC	1540	2
T-cells	ACCGTAAAGGCCCTCA	1540	2
T-cells	ACCGTAAGTTTGGGCC	1540	2
T-cells	ACCTTTAAGAAACGAG	1540	2
T-cells	ACCTTTAAGCCACTAT	1540	2
T-cells	ACCTTTACAGCATGAG	1540	2
T-cells	ACCTTTAGTATATGGA	1540	2
T-cells	ACGAGCCAGAGTGAGA	1540	2
T-cells	ACGAGCCAGCACAGGT	1540	2
T-cells	ACGAGCCGTATTCGTG	1540	2
T-cells	ACGAGCCTCCTTAATC	1540	2
T-cells	ACGAGCCTCTTCATGT	1540	2
T-cells	ACGAGGAAGGGCTCTC	1540	2
T-cells	ACGAGGAGTCAGCTAT	1540	2
T-cells	ACGAGGATCCAAACAC	1540	2
T-cells	ACGATACAGGGTTTCT	1540	2
T-cells	ACGATACTCAGTTTGG	1540	2
T-cells	ACGATGTTCCATGCTC	1540	2
T-cells	ACGCAGCCAGTCACTA	1540	2
T-cells	ACGCAGCTCTGGGCCA	1540	2
T-cells	ACGCCAGGTACCGGCT	1540	2
T-cells	ACGCCAGTCGCAAACT	1540	2
T-cells	ACGCCAGTCGCACTCT	1540	2
T-cells	ACGCCAGTCTGCGGCA	1540	2
T-cells	ACGCCGAAGCTTTGGT	1540	2
T-cells	ACGGCCAAGCGATCCC	1540	2
T-cells	ACGGCCAGTTAAGGGC	1540	2
T-cells	ACGGGCTAGAAGGTGA	1540	2
T-cells	ACGGGCTAGAGCTGCA	1540	2
T-cells	ACGGGCTAGCGAGAAA	1540	2
T-cells	ACGGGTCAGCTTATCG	1540	2
T-cells	ACGGGTCAGTTACCCA	1540	2
T-cells	ACGGGTCTCTTCGAGA	1540	2
T-cells	ACGTCAAAGATATGGT	1540	2
T-cells	ACGTCAAGTAGAAAGG	1540	2
T-cells	ACTATCTAGGACGAAA	1540	2
T-cells	ACTATCTTCACCAGGC	1540	2
T-cells	ACTATCTTCGGTCTAA	1540	2
T-cells	ACTGAACCAAAGCAAT	1540	2
T-cells	ACTGAACGTAGGGACT	1540	2
T-cells	ACTGAACTCCGATATG	1540	2
T-cells	ACTGAACTCTCCAACC	1540	2
T-cells	ACTGAGTTCAGGTTCA	1540	2
T-cells	ACTGAGTTCATCGATG	1540	2
T-cells	ACTGAGTTCGTCCGTT	1540	2
T-cells	ACTGATGAGTACATGA	1540	2
T-cells	ACTGATGAGTACTTGC	1540	2
T-cells	ACTGATGCATTTGCCC	1540	2
T-cells	ACTGATGGTCTGCAAT	1540	2
T-cells	ACTGATGTCAGTTGAC	1540	2
T-cells	ACTGCTCAGACTTTCG	1540	2
T-cells	ACTGCTCAGCTACCGC	1540	2
T-cells	ACTGCTCCAGTCCTTC	1540	2
T-cells	ACTGCTCCATCATCCC	1540	2
T-cells	ACTGCTCGTCCGCTGA	1540	2
T-cells	ACTGTCCAGGAACTGC	1540	2
T-cells	ACTGTCCAGGCTATCT	1540	2
T-cells	ACTGTCCAGTCTCGGC	1540	2
T-cells	ACTGTCCAGTTGAGTA	1540	2
T-cells	ACTGTCCGTAAACACA	1540	2
T-cells	ACTTACTGTGTCTGAT	1540	2
T-cells	ACTTACTTCCCTTGTG	1540	2
T-cells	ACTTACTTCCGTAGTA	1540	2
T-cells	ACTTGTTCATTACCTT	1540	2
T-cells	ACTTGTTTCAACGGGA	1540	2
T-cells	ACTTTCAAGTCAAGCG	1540	2
T-cells	ACTTTCACATGTTCCC	1540	2
T-cells	AGAATAGAGCAGATCG	1540	2
T-cells	AGAATAGAGGTAGCCA	1540	2
T-cells	AGAATAGCAAAGCGGT	1540	2
T-cells	AGAATAGCAAGACACG	1540	2
T-cells	AGAATAGTCATGCTCC	1540	2
T-cells	AGAATAGTCTACCTGC	1540	2
T-cells	AGACGTTCACCAGGTC	1540	2
T-cells	AGACGTTCATGCAATC	1540	2
T-cells	AGACGTTGTACAGCAG	1540	2
T-cells	AGACGTTGTATAATGG	1540	2
T-cells	AGACGTTGTCTCTCTG	1540	2
T-cells	AGAGCGAAGCCAGGAT	1540	2
T-cells	AGAGCGACATGTAAGA	1540	2
T-cells	AGAGCGATCTTGCAAG	1540	2
T-cells	AGAGCTTAGCTTATCG	1540	2
T-cells	AGAGCTTGTAAGCACG	1540	2
T-cells	AGAGTGGAGAGCTTCT	1540	2
T-cells	AGAGTGGCAGCTGCAC	1540	2
T-cells	AGATCTGTCTGGTATG	1540	2
T-cells	AGATTGCGTCAAGCGA	1540	2
T-cells	AGATTGCGTTACCAGT	1540	2
T-cells	AGATTGCTCACGGTTA	1540	2
T-cells	AGCAGCCAGCACAGGT	1540	2
T-cells	AGCAGCCAGGCCATAG	1540	2
T-cells	AGCAGCCCAAACCTAC	1540	2
T-cells	AGCAGCCCAACTGCTA	1540	2
T-cells	AGCATACGTTTAGGAA	1540	2
T-cells	AGCCTAAAGACATAAC	1540	2
T-cells	AGCCTAAAGCTAACTC	1540	2
T-cells	AGCCTAAAGGACAGCT	1540	2
T-cells	AGCCTAACAAGCTGAG	1540	2
T-cells	AGCCTAACAGCGTCCA	1540	2
T-cells	AGCCTAACAGGGTTAG	1540	2
T-cells	AGCCTAACAGGTCCAC	1540	2
T-cells	AGCCTAACAGTTCCCT	1540	2
T-cells	AGCCTAATCCTAGAAC	1540	2
T-cells	AGCGGTCAGCTCCTTC	1540	2
T-cells	AGCGGTCCAAGAAAGG	1540	2
T-cells	AGCGGTCGTCGAGTTT	1540	2
T-cells	AGCGTATGTGATGCCC	1540	2
T-cells	AGCGTCGCACTGAAGG	1540	2
T-cells	AGCTCCTTCCTCCTAG	1540	2
T-cells	AGCTCTCAGTCATCCA	1540	2
T-cells	AGCTCTCAGTCTTGCA	1540	2
T-cells	AGCTTGAAGTGTTAGA	1540	2
T-cells	AGCTTGAGTCAGAATA	1540	2
T-cells	AGCTTGAGTGACGGTA	1540	2
T-cells	AGGCCACAGGGCTCTC	1540	2
T-cells	AGGCCACCAACTGCTA	1540	2
T-cells	AGGCCACCAAGAAAGG	1540	2
T-cells	AGGCCACGTCCATGAT	1540	2
T-cells	AGGCCACGTTGCTCCT	1540	2
T-cells	AGGCCACTCAACACCA	1540	2
T-cells	AGGCCACTCTGCAAGT	1540	2
T-cells	AGGCCACTCTTAGAGC	1540	2
T-cells	AGGCCGTAGCCCGAAA	1540	2
T-cells	AGGCCGTAGTCCAGGA	1540	2
T-cells	AGGCCGTGTATCTGCA	1540	2
T-cells	AGGCCGTGTGCCTTGG	1540	2
T-cells	AGGCCGTGTTAGTGGG	1540	2
T-cells	AGGGAGTCACACCGAC	1540	2
T-cells	AGGGAGTGTTGATTGC	1540	2
T-cells	AGGGAGTTCTGGTATG	1540	2
T-cells	AGGGTGACAGCTGTGC	1540	2
T-cells	AGGGTGATCACGCATA	1540	2
T-cells	AGGGTGATCTACCTGC	1540	2
T-cells	AGGTCATCAGATTGCT	1540	2
T-cells	AGGTCATGTCAAAGAT	1540	2
T-cells	AGGTCCGAGATGTGTA	1540	2
T-cells	AGGTCCGCATTGAGCT	1540	2
T-cells	AGGTCCGGTGTATGGG	1540	2
T-cells	AGTAGTCCAGATCCAT	1540	2
T-cells	AGTAGTCGTGGAAAGA	1540	2
T-cells	AGTAGTCGTTCATGGT	1540	2
T-cells	AGTAGTCTCTCGATGA	1540	2
T-cells	AGTCTTTCAGACGCTC	1540	2
T-cells	AGTGAGGTCGTATCAG	1540	2
T-cells	AGTGGGACAAGTCTGT	1540	2
T-cells	AGTGGGACACGGACAA	1540	2
T-cells	AGTGGGACAGGCAGTA	1540	2
T-cells	AGTGGGATCCACTCCA	1540	2
T-cells	AGTGGGATCTCTTATG	1540	2
T-cells	AGTGTCACACAACGCC	1540	2
T-cells	AGTGTCAGTGCGGTAA	1540	2
T-cells	AGTGTCAGTTCTCATT	1540	2
T-cells	AGTGTCAGTTTGTGTG	1540	2
T-cells	AGTGTCATCACCAGGC	1540	2
T-cells	AGTGTCATCCTCGCAT	1540	2
T-cells	AGTTGGTAGATCCGAG	1540	2
T-cells	AGTTGGTCAATCTACG	1540	2
T-cells	AGTTGGTGTTTAGCTG	1540	2
T-cells	ATAACGCCATACCATG	1540	2
T-cells	ATAACGCGTAGTAGTA	1540	2
T-cells	ATAACGCGTCAAAGAT	1540	2
T-cells	ATAACGCGTGTTGGGA	1540	2
T-cells	ATAAGAGCAAATCCGT	1540	2
T-cells	ATAAGAGCACGTCAGC	1540	2
T-cells	ATAAGAGCATTGTGCA	1540	2
T-cells	ATAAGAGTCGACGGAA	1540	2
T-cells	ATAAGAGTCTCAAGTG	1540	2
T-cells	ATAGACCCAATCCAAC	1540	2
T-cells	ATAGACCGTCATGCAT	1540	2
T-cells	ATAGACCGTTGTGGAG	1540	2
T-cells	ATCACGAAGCTGGAAC	1540	2
T-cells	ATCACGACACTGTGTA	1540	2
T-cells	ATCACGATCCTCTAGC	1540	2
T-cells	ATCATCTAGCTAACAA	1540	2
T-cells	ATCATCTTCCCGGATG	1540	2
T-cells	ATCATGGAGAGGGCTT	1540	2
T-cells	ATCATGGCAAGCCGCT	1540	2
T-cells	ATCATGGGTGCGCTTG	1540	2
T-cells	ATCCACCTCGTTTAGG	1540	2
T-cells	ATCCGAAAGATCGGGT	1540	2
T-cells	ATCCGAAAGTAATCCC	1540	2
T-cells	ATCCGAACACATTTCT	1540	2
T-cells	ATCCGAAGTGTTCTTT	1540	2
T-cells	ATCGAGTAGAGCTGCA	1540	2
T-cells	ATCTACTCATGACATC	1540	2
T-cells	ATCTACTGTTTGCATG	1540	2
T-cells	ATCTACTTCCTACAGA	1540	2
T-cells	ATCTGCCAGCTAGTTC	1540	2
T-cells	ATCTGCCGTCATATGC	1540	2
T-cells	ATGAGGGAGCCAGTAG	1540	2
T-cells	ATGAGGGGTGTAATGA	1540	2
T-cells	ATGCGATTCACAGGCC	1540	2
T-cells	ATGGGAGCAATGCCAT	1540	2
T-cells	ATGGGAGGTACACCGC	1540	2
T-cells	ATGGGAGTCAGTTGAC	1540	2
T-cells	ATGGGAGTCTTGCATT	1540	2
T-cells	ATGTGTGCAGGACCCT	1540	2
T-cells	ATGTGTGGTGCAGTAG	1540	2
T-cells	ATTACTCAGAAGGCCT	1540	2
T-cells	ATTACTCAGACTAAGT	1540	2
T-cells	ATTACTCAGCTACCGC	1540	2
T-cells	ATTACTCGTACAAGTA	1540	2
T-cells	ATTACTCTCCAAACTG	1540	2
T-cells	ATTATCCAGTCAAGCG	1540	2
T-cells	ATTATCCCAGGGATTG	1540	2
T-cells	ATTATCCGTAAATACG	1540	2
T-cells	ATTCTACAGGAGTACC	1540	2
T-cells	ATTCTACCATCACCCT	1540	2
T-cells	ATTCTACGTCTTCGTC	1540	2
T-cells	ATTCTACTCTGAAAGA	1540	2
T-cells	ATTGGACCAAACAACA	1540	2
T-cells	ATTGGACCATACGCTA	1540	2
T-cells	ATTGGACCATCGGGTC	1540	2
T-cells	ATTGGACGTTAAGACA	1540	2
T-cells	ATTGGTGAGATGTTAG	1540	2
T-cells	ATTGGTGCACATGTGT	1540	2
T-cells	ATTGGTGCAGCCTGTG	1540	2
T-cells	ATTGGTGGTGAACCTT	1540	2
T-cells	ATTTCTGAGTACGCGA	1540	2
T-cells	ATTTCTGCATTTCAGG	1540	2
T-cells	ATTTCTGCATTTGCCC	1540	2
T-cells	CAACCAAAGAGTACCG	1540	2
T-cells	CAACCAAAGTTTCCTT	1540	2
T-cells	CAACCAACATACGCTA	1540	2
T-cells	CAACCAACATGAGCGA	1540	2
T-cells	CAACCAAGTGTGACGA	1540	2
T-cells	CAACCTCAGATGCGAC	1540	2
T-cells	CAACCTCCAGCCTATA	1540	2
T-cells	CAACCTCCATCGTCGG	1540	2
T-cells	CAACCTCGTAAGTGTA	1540	2
T-cells	CAACCTCGTCAATACC	1540	2
T-cells	CAACCTCTCTTCGAGA	1540	2
T-cells	CAACTAGCAAGAAAGG	1540	2
T-cells	CAACTAGTCGGTGTTA	1540	2
T-cells	CAAGAAAAGTGACATA	1540	2
T-cells	CAAGAAATCAATCACG	1540	2
T-cells	CAAGAAATCCGAGCCA	1540	2
T-cells	CAAGATCCATGCTGGC	1540	2
T-cells	CAAGATCGTCACCTAA	1540	2
T-cells	CAAGATCTCTTCGAGA	1540	2
T-cells	CAAGGCCCAACAACCT	1540	2
T-cells	CAAGGCCGTTTCCACC	1540	2
T-cells	CAAGGCCTCGCTTAGA	1540	2
T-cells	CAAGGCCTCTGCTTGC	1540	2
T-cells	CAAGTTGAGCTTATCG	1540	2
T-cells	CAAGTTGCAAGAAGAG	1540	2
T-cells	CAAGTTGCATCAGTCA	1540	2
T-cells	CACAAACAGCCCAATT	1540	2
T-cells	CACAAACAGGAGTTTA	1540	2
T-cells	CACAAACAGGCATGGT	1540	2
T-cells	CACAAACCATTACCTT	1540	2
T-cells	CACAAACGTCGAGATG	1540	2
T-cells	CACAAACTCGTTGCCT	1540	2
T-cells	CACACAAAGCTATGCT	1540	2
T-cells	CACACAACATACCATG	1540	2
T-cells	CACACAACATCCGCGA	1540	2
T-cells	CACACCTAGGGTTCCC	1540	2
T-cells	CACACCTCAAGAGTCG	1540	2
T-cells	CACACCTCAAGCGCTC	1540	2
T-cells	CACACCTCATCCAACA	1540	2
T-cells	CACACCTCATTCTTAC	1540	2
T-cells	CACACCTGTGCACTTA	1540	2
T-cells	CACACTCAGTCGATAA	1540	2
T-cells	CACACTCGTGCCTGGT	1540	2
T-cells	CACACTCGTTAGAACA	1540	2
T-cells	CACACTCTCCAATGGT	1540	2
T-cells	CACAGGCAGAGCTGCA	1540	2
T-cells	CACAGGCAGTACATGA	1540	2
T-cells	CACAGGCAGTCCGGTC	1540	2
T-cells	CACAGGCCAGGTCCAC	1540	2
T-cells	CACAGGCCAGTAAGCG	1540	2
T-cells	CACAGGCGTCTAACGT	1540	2
T-cells	CACAGGCGTTTGTTTC	1540	2
T-cells	CACAGTAAGCCACTAT	1540	2
T-cells	CACAGTATCTTCATGT	1540	2
T-cells	CACATAGAGTCCGTAT	1540	2
T-cells	CACATAGCAAGCGATG	1540	2
T-cells	CACATAGCATCGATTG	1540	2
T-cells	CACATAGGTGTAATGA	1540	2
T-cells	CACATTTAGTCGATAA	1540	2
T-cells	CACATTTCAATGAATG	1540	2
T-cells	CACATTTCACCTGGTG	1540	2
T-cells	CACATTTGTACAGCAG	1540	2
T-cells	CACATTTGTCTTGATG	1540	2
T-cells	CACATTTGTGTCCTCT	1540	2
T-cells	CACATTTGTTTGGGCC	1540	2
T-cells	CACATTTTCTTGCCGT	1540	2
T-cells	CACCACTAGAAGGACA	1540	2
T-cells	CACCACTAGTGGGCTA	1540	2
T-cells	CACCACTCATTACGAC	1540	2
T-cells	CACCACTGTGCCTTGG	1540	2
T-cells	CACCACTTCCAGAGGA	1540	2
T-cells	CACCACTTCTGTCAAG	1540	2
T-cells	CACCAGGAGGCTAGGT	1540	2
T-cells	CACCAGGAGGGATGGG	1540	2
T-cells	CACCAGGTCACCACCT	1540	2
T-cells	CACCTTGCAGTTCCCT	1540	2
T-cells	CACCTTGCATCTCCCA	1540	2
T-cells	CACCTTGGTCTAAACC	1540	2
T-cells	CACCTTGGTTTAGGAA	1540	2
T-cells	CACTCCAAGCGATAGC	1540	2
T-cells	CACTCCAAGTCCTCCT	1540	2
[truncated: 2,973 more rows]
