# Supplementary material for: scQCEA: a framework for annotation and quality control report of single-cell RNA-sequencing data
Source: BMC Genomics. 2023 Jul 6;24:381. doi: 10.1186/s12864-023-09447-6 (PMC10327311; doi:10.1186/s12864-023-09447-6)
Supplement: Supplementary file 2 — Additional file 2: Supplementary file 2. To demonstrate the utility of scQCEA, we apply the workflow to the sixteen gene expression profiles of eight patients with metastatic melanoma, prepared from pre- and post-treatment experimental batches. You can find the QC interactive report at: https://github.com/isarnassiri/scQCEA/tree/Example-of-Application. Download and unzip the OGC_Interactive_QC_Report_P180121.zip file. You can open CLICK_ME.html file without using rStudio/R. [file 12864_2023_9447_MOESM2_ESM.zip › Inputs/10X-gex/481207_15/P180121-keep_481207_15_Celltype_assignment_toCells.txt]

geneSet	cell
B-cells	AAACCTGCAGTATAAG
B-cells	AAAGCAATCGGCGCAT
B-cells	AAAGTAGAGCTGTCTA
B-cells	AACTCTTCAATAGCGG
B-cells	AACTCTTCACGTAAGG
B-cells	AACTCTTTCCTGTAGA
B-cells	AAGGCAGCAAGTAATG
B-cells	AATCGGTTCATTGCCC
B-cells	ACAGCTAGTGTGGCTC
B-cells	ACATACGAGGAGTACC
B-cells	ACATACGAGGTCATCT
B-cells	ACGATGTCATTCTTAC
B-cells	ACTGAGTAGCATCATC
B-cells	ACTGCTCCACGCGAAA
B-cells	ACTTGTTCACATAACC
B-cells	AGAATAGAGTGGGATC
B-cells	AGAGCTTGTGCGAAAC
B-cells	AGAGCTTGTTAAAGAC
B-cells	AGAGTGGAGAGGGATA
B-cells	AGATCTGTCGCCAAAT
B-cells	AGCGTATCACGAAGCA
B-cells	AGCGTATGTGTGTGCC
B-cells	AGCTCTCTCCGTAGTA
B-cells	AGGGAGTAGCTGAACG
B-cells	AGGGAGTTCTCCTATA
B-cells	AGGGTGATCATAAAGG
B-cells	AGTCTTTTCACATACG
B-cells	ATCATGGAGATGTAAC
B-cells	ATCCACCCACCCTATC
B-cells	ATCGAGTGTAGCTGCC
B-cells	ATCTACTCATCGGAAG
B-cells	ATCTGCCGTACCGTTA
B-cells	ATGCGATAGTGTGAAT
B-cells	ATGCGATGTATCTGCA
B-cells	ATGGGAGAGATCACGG
B-cells	ATTACTCAGCCCGAAA
B-cells	ATTACTCAGGTGATTA
B-cells	ATTACTCTCCTATTCA
B-cells	ATTATCCGTTGGGACA
B-cells	ATTATCCTCTAACTGG
B-cells	ATTCTACTCGATGAGG
B-cells	ATTTCTGTCATATCGG
B-cells	CAACCAACAGACAAAT
B-cells	CAAGAAAGTCGAAAGC
B-cells	CAAGTTGTCTACCAGA
B-cells	CACAAACAGAGTCGGT
B-cells	CACACAAGTCTTGTCC
B-cells	CACATAGTCAGCTGGC
B-cells	CACATTTGTTGGGACA
B-cells	CACCACTCAGACAAAT
B-cells	CACTCCAGTATAGGGC
B-cells	CAGAATCCAATAAGCA
B-cells	CAGCGACAGCAGATCG
B-cells	CAGCTGGTCGGCTACG
B-cells	CAGGTGCCAGCTGTGC
B-cells	CAGTCCTGTACAGTGG
B-cells	CATATTCAGCCGGTAA
B-cells	CATGCCTCATTTGCCC
B-cells	CATTCGCAGCAGGTCA
B-cells	CCAATCCCATGCCTTC
B-cells	CCATGTCAGTCATGCT
B-cells	CCCTCCTTCTTGTATC
B-cells	CCGTACTCATTAGCCA
B-cells	CCGTGGATCCAATGGT
B-cells	CCTATTAGTATTCTCT
B-cells	CCTTTCTAGGAGCGTT
B-cells	CGACCTTCACGTCTCT
B-cells	CGAGCCAAGTAATCCC
B-cells	CGATCGGGTGTCGCTG
B-cells	CGGACACAGCTAGCCC
B-cells	CGGACGTCAAATCCGT
B-cells	CGGCTAGTCGTGGGAA
B-cells	CGTAGCGCAAGTCTGT
B-cells	CGTCTACAGTGGGTTG
B-cells	CGTGTCTGTGATAAAC
B-cells	CTAACTTTCCTTTACA
B-cells	CTACATTTCTGTCAAG
B-cells	CTACCCATCTTGTCAT
B-cells	CTACGTCCACAGGAGT
B-cells	CTCCTAGCAAGCTGGA
B-cells	CTCGAGGCATGTCCTC
B-cells	CTCGAGGCATTCGACA
B-cells	CTCTACGCAGCTGGCT
B-cells	CTTGGCTAGCAACGGT
B-cells	GAAGCAGAGAAACGCC
B-cells	GACACGCTCCAGTAGT
B-cells	GACGCGTTCAAGGCTT
B-cells	GACGGCTGTGAAATCA
B-cells	GACTAACTCCATGCTC
B-cells	GAGGTGATCGTCCAGG
B-cells	GATCGATTCTTGTTTG
B-cells	GATCGTACAAGCGAGT
B-cells	GATGCTAAGCATCATC
B-cells	GCAATCACATCACAAC
B-cells	GCATGCGCACACTGCG
B-cells	GCCAAATGTAAGAGGA
B-cells	GCGCAGTCACGGTTTA
B-cells	GCGGGTTCAATAGCAA
B-cells	GCGGGTTCATCCAACA
B-cells	GCTCCTATCTAACTCT
B-cells	GCTCTGTTCTGGGCCA
B-cells	GCTGCTTAGAAGATTC
B-cells	GCTGCTTAGGCGTACA
B-cells	GCTTGAACACGGCTAC
B-cells	GCTTGAAGTAGCGCTC
B-cells	GGAATAATCGAGAACG
B-cells	GGACAAGCAGGGTATG
B-cells	GGACATTAGGCTAGCA
B-cells	GGATGTTCATCCAACA
B-cells	GGCAATTTCTGGCGAC
B-cells	GGCCGATAGCTGTCTA
B-cells	GGCTCGACAATGGATA
B-cells	GGCTGGTAGTGGAGAA
B-cells	GGCTGGTGTTCTGTTT
B-cells	GGGAATGAGTGGACGT
B-cells	GGGACCTAGCCCAACC
B-cells	GGGAGATGTGTAACGG
B-cells	GGGTCTGGTAGCCTAT
B-cells	GGGTTGCGTACCGAGA
B-cells	GTACTCCAGACTTGAA
B-cells	GTCACGGCATCCAACA
B-cells	GTCACGGGTCGCATCG
B-cells	GTCTCGTAGGTAAACT
B-cells	GTCTTCGTCGGTCTAA
B-cells	GTGAAGGGTTGTACAC
B-cells	GTGCAGCCAATTGCTG
B-cells	GTGCATATCCGCAGTG
B-cells	GTGCGGTAGACTAGAT
B-cells	GTGCGGTAGTGTCCCG
B-cells	GTGCGGTGTGACGGTA
B-cells	GTGTGCGGTTCCACGG
B-cells	GTGTTAGAGACTAAGT
B-cells	GTTACAGTCGTATCAG
B-cells	GTTCGGGAGACTAGGC
B-cells	GTTCGGGGTCAAGCGA
B-cells	GTTCTCGGTAATCACC
B-cells	GTTTCTACAAGAAAGG
B-cells	GTTTCTACATTTGCCC
B-cells	TAAGCGTGTTATCCGA
B-cells	TACACGATCAGGATCT
B-cells	TACAGTGCATGCATGT
B-cells	TACAGTGGTCAACTGT
B-cells	TACGGATTCCCTCTTT
B-cells	TACGGGCCAGCTGCAC
B-cells	TACTCATGTTCAGACT
B-cells	TACTTGTAGAGAGCTC
B-cells	TACTTGTGTTCAACCA
B-cells	TAGTTGGGTGGTCTCG
B-cells	TCAACGACACCGGAAA
B-cells	TCAACGAGTTACCAGT
B-cells	TCAGCTCCAGACTCGC
B-cells	TCAGCTCGTCAGATAA
B-cells	TCGAGGCAGCTGCGAA
B-cells	TCGGTAACACCAGCAC
B-cells	TCTATTGGTTGGTTTG
B-cells	TCTCTAATCACCACCT
B-cells	TCTGAGAGTAAGAGGA
B-cells	TCTGAGATCTTCCTTC
B-cells	TCTGGAAGTGAGCGAT
B-cells	TCTTCGGTCATCTGCC
B-cells	TGACGGCGTGATGATA
B-cells	TGAGAGGCAGTGAGTG
B-cells	TGAGCCGTCGTTTATC
B-cells	TGCACCTAGTCCCACG
B-cells	TGCACCTTCTGTCCGT
B-cells	TGCGGGTCAAGTTAAG
B-cells	TGCTACCGTCCGTTAA
B-cells	TGGCCAGAGGGCATGT
B-cells	TTAGGACAGCACGCCT
B-cells	TTAGGACTCCTTGCCA
B-cells	TTCCCAGAGTGGTAGC
B-cells	TTCTACAAGCACGCCT
B-cells	TTCTTAGAGCGTGTCC
B-cells	TTGACTTCAGCTATTG
B-cells	TTGTAGGTCCGCAAGC
B-cells	TTTGCGCCAGTATGCT
B-cells	TTTGCGCCATCTCGCT
B-cells	TTTGGTTAGGACATTA
Dendritic	AAACCTGGTCACCTAA
Dendritic	AACACGTAGAAGGTGA
Dendritic	AACACGTCATCACAAC
Dendritic	AACCATGCAAGGTGTG
Dendritic	AACCATGGTGCTAGCC
Dendritic	AACTCTTGTGTCTGAT
Dendritic	AACTGGTAGGTCATCT
Dendritic	AAGCCGCCACGTCTCT
Dendritic	AAGCCGCTCGGAAATA
Dendritic	AAGGCAGGTAAGTGGC
Dendritic	AAGTCTGCACATGTGT
Dendritic	AATCCAGGTCTGCGGT
Dendritic	AATCGGTGTTGCCTCT
Dendritic	ACACCCTGTACTCGCG
Dendritic	ACACCGGGTTACCGAT
Dendritic	ACAGCCGGTTGAACTC
Dendritic	ACAGCTACACGAAGCA
Dendritic	ACAGCTAGTGCCTTGG
Dendritic	ACATGGTGTCACACGC
Dendritic	ACGAGCCGTCGGATCC
Dendritic	ACGAGCCGTGGGTCAA
Dendritic	ACGATGTTCGGTTCGG
Dendritic	ACGCAGCGTTGTCTTT
Dendritic	ACGCCGAAGTCCAGGA
Dendritic	ACGGAGAGTCGACTGC
Dendritic	ACGGCCACACAAGCCC
Dendritic	ACGGCCATCACTCTTA
Dendritic	ACTATCTGTACAGCAG
Dendritic	ACTGCTCCAGTTCCCT
Dendritic	ACTTGTTAGATGTGTA
Dendritic	ACTTGTTCACTTCTGC
Dendritic	ACTTGTTTCTTACCGC
Dendritic	AGAATAGGTATAGGGC
Dendritic	AGATTGCGTCTTCTCG
Dendritic	AGATTGCTCAGTTTGG
Dendritic	AGCCTAACAAAGTCAA
Dendritic	AGCGTATCATGGTTGT
Dendritic	AGGCCACGTAACGACG
Dendritic	AGGGAGTTCATGTCTT
Dendritic	AGGTCATAGCCCAACC
Dendritic	AGTAGTCAGATAGCAT
Dendritic	AGTGAGGGTATAAACG
Dendritic	AGTGAGGTCACCGTAA
Dendritic	AGTGTCATCAACACGT
Dendritic	AGTGTCATCATGTCCC
Dendritic	ATAACGCAGGGTTCCC
Dendritic	ATAAGAGTCCTGCCAT
Dendritic	ATAGACCGTTACGCGC
Dendritic	ATCATGGGTATAGGGC
Dendritic	ATCCGAATCTGCCCTA
Dendritic	ATTACTCGTGGCTCCA
Dendritic	ATTATCCAGTACGCGA
Dendritic	ATTGGTGCACTAGTAC
Dendritic	ATTGGTGGTTATCCGA
Dendritic	ATTGGTGTCTGTCTAT
Dendritic	CAACCAAAGGACACCA
Dendritic	CAACCAAGTGACAAAT
Dendritic	CAAGAAATCGCATGGC
Dendritic	CAAGATCCACGAAAGC
Dendritic	CACAGTAAGCTCCTCT
Dendritic	CACATTTTCGCTAGCG
Dendritic	CACCACTCATTATCTC
Dendritic	CACCAGGCATAACCTG
Dendritic	CACCTTGCACCCTATC
Dendritic	CAGATCAAGGTTACCT
Dendritic	CAGATCACAGACTCGC
Dendritic	CAGCCGAAGGGTATCG
Dendritic	CAGCGACGTAGTACCT
Dendritic	CAGCGACGTTTGCATG
Dendritic	CAGCTGGGTACATCCA
Dendritic	CAGTCCTGTCTCCACT
Dendritic	CATCGGGGTTCGTTGA
Dendritic	CATGACAGTATTAGCC
Dendritic	CATGCCTAGACATAAC
Dendritic	CATGCCTAGACCACGA
Dendritic	CATGCCTTCTGATTCT
Dendritic	CATGGCGCAAAGCAAT
Dendritic	CATGGCGGTGTGAAAT
Dendritic	CATTCGCAGAAGGACA
Dendritic	CATTCGCCACACAGAG
Dendritic	CCACTACAGGTGTGGT
Dendritic	CCACTACCAGCTGCAC
Dendritic	CCGGGATAGGATGGAA
Dendritic	CCGGGATGTGCACGAA
Dendritic	CCGGTAGTCAACACCA
Dendritic	CCGTGGACACGCGAAA
Dendritic	CCTAAAGGTCAAACTC
Dendritic	CCTAAAGTCTGGGCCA
Dendritic	CCTACACGTAGCCTAT
Dendritic	CCTAGCTTCCTTAATC
Dendritic	CCTAGCTTCGGTCTAA
Dendritic	CCTCAGTGTGGTGTAG
Dendritic	CCTTCCCGTCCCTACT
Dendritic	CCTTCGAAGACAGAGA
Dendritic	CCTTTCTTCTGCGGCA
Dendritic	CGACTTCTCGTCCAGG
Dendritic	CGAGCCATCCGCGCAA
Dendritic	CGATCGGTCAGTTCGA
Dendritic	CGATGGCTCTGCGTAA
Dendritic	CGCCAAGAGAATTCCC
Dendritic	CGCCAAGGTACATGTC
Dendritic	CGCGGTAAGTACACCT
Dendritic	CGCGTTTTCAGTGTTG
Dendritic	CGCTATCAGTACTTGC
Dendritic	CGCTGGAAGCTGCGAA
Dendritic	CGCTTCAGTAGCGTAG
Dendritic	CGGAGCTCATATACGC
Dendritic	CGGAGCTGTAGATTAG
Dendritic	CGGAGCTGTGCTAGCC
Dendritic	CGGCTAGAGGCAATTA
Dendritic	CGGGTCAGTACAGACG
Dendritic	CGGTTAATCTTCAACT
Dendritic	CGTAGCGAGCACCGTC
Dendritic	CGTAGGCGTTACGACT
Dendritic	CGTCAGGAGACGCACA
Dendritic	CGTCCATTCGTGGGAA
Dendritic	CGTCTACAGCAGCCTC
Dendritic	CGTCTACCAGACGCCT
Dendritic	CGTTGGGTCGGCATCG
Dendritic	CTAACTTAGCAATCTC
Dendritic	CTACACCTCACCTCGT
Dendritic	CTCGAAATCCCTAACC
Dendritic	CTCGAGGGTCACAAGG
Dendritic	CTCGGGACAATCAGAA
Dendritic	CTCGTACCAAAGAATC
Dendritic	CTCGTACCAATGGAGC
Dendritic	CTCGTACCAGAGCCAA
Dendritic	CTCTAATAGCGCCTTG
Dendritic	CTGAAGTAGAATTCCC
Dendritic	CTGAAGTAGTTAGCGG
Dendritic	CTGATAGAGCCTATGT
Dendritic	CTGATAGAGTTATCGC
Dendritic	CTGCCTATCGCCCTTA
Dendritic	CTGCGGACACTCAGGC
Dendritic	CTGCTGTAGCTGGAAC
Dendritic	CTGGTCTTCTCGTATT
Dendritic	CTTACCGCACATGACT
Dendritic	CTTACCGGTGATGTCT
Dendritic	CTTACCGTCCAGAAGG
Dendritic	CTTAGGACATCTCCCA
Dendritic	CTTCTCTTCAAACAAG
Dendritic	CTTTGCGAGGGTATCG
Dendritic	GAAACTCAGTAAGTAC
Dendritic	GAACCTACACCTTGTC
Dendritic	GAACGGAGTCCCTACT
Dendritic	GAATAAGTCGTTACGA
Dendritic	GACACGCAGTAACCCT
Dendritic	GACCTGGTCATAAAGG
Dendritic	GACGTGCTCGTAGGTT
Dendritic	GACGTTAGTAGCGTGA
Dendritic	GACTAACAGGTCATCT
Dendritic	GACTAACTCCTGCTTG
Dendritic	GACTACACAAGCGAGT
Dendritic	GACTGCGAGGTAGCTG
Dendritic	GAGTCCGAGCGTTCCG
Dendritic	GAGTCCGTCCACGTTC
Dendritic	GATCGATTCATAAAGG
Dendritic	GATCGCGGTATAATGG
Dendritic	GATCGCGTCCCACTTG
Dendritic	GATCGTAGTCCGCTGA
Dendritic	GATGCTAGTAGAAAGG
Dendritic	GATTCAGGTATGCTTG
Dendritic	GCAGCCAGTACACCGC
Dendritic	GCATGCGCAGCTGTAT
Dendritic	GCCAAATGTAGAGGAA
Dendritic	GCGGGTTTCTGAGTGT
Dendritic	GCTGCAGAGGGCATGT
Dendritic	GCTGCGAGTTCCGGCA
Dendritic	GCTGCGAGTTCGGGCT
Dendritic	GCTGCTTTCGGTCTAA
Dendritic	GCTTGAAAGCTGTTCA
Dendritic	GCTTGAATCTCTGTCG
Dendritic	GGAAAGCCAGTTCCCT
Dendritic	GGAACTTGTCTCTCGT
Dendritic	GGACAAGTCGCCTGAG
Dendritic	GGACATTAGCCAGTAG
Dendritic	GGACATTCACGAAGCA
Dendritic	GGACATTTCTAAGCCA
Dendritic	GGAGCAATCTTATCTG
Dendritic	GGATGTTTCGAACTGT
Dendritic	GGATTACTCCTGCAGG
Dendritic	GGCAATTAGCTTATCG
Dendritic	GGCAATTGTGATGCCC
Dendritic	GGCGACTTCTCTTATG
Dendritic	GGCGTGTGTCGCCATG
Dendritic	GGCTGGTGTTAAGATG
Dendritic	GGGAATGAGACAAGCC
Dendritic	GGGAATGGTCCGAACC
Dendritic	GGGAGATTCTCGAGTA
Dendritic	GGGATGAAGCTCTCGG
Dendritic	GGGATGACAAACCCAT
Dendritic	GGGCACTTCAGAGCTT
Dendritic	GGTATTGGTCGCGGTT
Dendritic	GGTATTGGTGAAAGAG
Dendritic	GTAGGCCCAGGGTACA
Dendritic	GTAGTCAAGAAAGTGG
Dendritic	GTATCTTAGGCTCAGA
Dendritic	GTATCTTAGTACTTGC
Dendritic	GTATCTTGTACGCTGC
Dendritic	GTATCTTTCGCCAGCA
Dendritic	GTCAAGTAGCAACGGT
Dendritic	GTCACGGGTATTCTCT
Dendritic	GTCATTTTCCCATTTA
Dendritic	GTCTTCGTCTTACCTA
Dendritic	GTGCAGCGTTCGCTAA
Dendritic	GTGCATATCAACACAC
Dendritic	GTGCGGTAGTCTCCTC
Dendritic	GTGTGCGTCAGGCCCA
Dendritic	GTGTTAGCACAAGACG
Dendritic	GTTAAGCAGATGGCGT
Dendritic	GTTAAGCAGTTTCCTT
Dendritic	GTTACAGAGACGACGT
Dendritic	GTTACAGTCAAAGTAG
Dendritic	GTTCATTCACCTGGTG
Dendritic	GTTCGGGAGTGGACGT
Dendritic	GTTCTCGAGAAACGAG
Dendritic	GTTCTCGAGCCGCCTA
Dendritic	GTTCTCGGTTCGGCAC
Dendritic	TAAGCGTAGTTGCAGG
Dendritic	TACCTTAAGGCGCTCT
Dendritic	TACCTTACACCAGATT
Dendritic	TACCTTAGTGACCAAG
Dendritic	TACGGTAAGACTAGAT
Dendritic	TACTTGTCACTGTGTA
Dendritic	TAGAGCTGTTACGACT
Dendritic	TAGTTGGTCAACGGGA
Dendritic	TATGCCCTCCCGACTT
Dendritic	TATTACCTCATCGCTC
Dendritic	TCAATCTGTATGCTTG
Dendritic	TCACAAGGTTGAGTTC
Dendritic	TCAGATGCATCTCCCA
Dendritic	TCAGGATTCAGGTAAA
Dendritic	TCATTACAGACAGGCT
Dendritic	TCCACACTCGCGATCG
Dendritic	TCCCGATGTGCTTCTC
Dendritic	TCTATTGAGCGTTGCC
Dendritic	TCTCTAACAGCGATCC
Dendritic	TCTTCGGTCCTGCAGG
Dendritic	TCTTTCCAGAATTGTG
Dendritic	TCTTTCCCAATCACAC
Dendritic	TGACAACGTTGTCTTT
Dendritic	TGACGGCCACTATCTT
Dendritic	TGACTTTCAATGAATG
Dendritic	TGAGCATCAATGGACG
Dendritic	TGAGGGAGTGAGGGAG
Dendritic	TGAGGGAGTTAAAGAC
Dendritic	TGCGTGGGTCGGCATC
Dendritic	TGCGTGGTCCCTTGCA
Dendritic	TGCTACCTCCTATGTT
Dendritic	TGGCCAGAGTCCAGGA
Dendritic	TGGCGCAAGCTGTTCA
Dendritic	TGGCGCAAGGCGATAC
Dendritic	TGGGAAGAGACCTAGG
Dendritic	TGGGAAGCAGGAATGC
Dendritic	TGGTTAGTCGCGCCAA
Dendritic	TGGTTCCAGACTACAA
Dendritic	TGGTTCCTCTTGAGAC
Dendritic	TGTCCCACAGACAAGC
Dendritic	TGTTCCGCAAGACACG
Dendritic	TTAGGCACATCCGTGG
Dendritic	TTAGTTCTCCTAGAAC
Dendritic	TTATGCTAGTTTAGGA
Dendritic	TTATGCTGTTTGCATG
Dendritic	TTCGGTCGTCTTGATG
Dendritic	TTCTCAAAGACTAGAT
Dendritic	TTCTCCTTCATGTAGC
Dendritic	TTGAACGTCCTCATTA
Dendritic	TTGACTTGTACACCGC
Dendritic	TTGCGTCAGAGGTTGC
Dendritic	TTGGCAACAGACAGGT
Dendritic	TTTGCGCTCAGAGGTG
Granulocytes	AAACCTGCACACATGT
Granulocytes	AAACCTGCACAGACTT
Granulocytes	AAACCTGCACATCCGG
Granulocytes	AAACCTGGTCTCCACT
Granulocytes	AAACGGGAGCTGGAAC
Granulocytes	AAACGGGCAAGGACAC
Granulocytes	AAACGGGGTCTAGAGG
Granulocytes	AAACGGGGTCTGGAGA
Granulocytes	AAAGCAAAGAACTCGG
Granulocytes	AAAGCAACAAGCTGGA
Granulocytes	AAAGCAATCAATACCG
Granulocytes	AAAGCAATCATAAAGG
Granulocytes	AAAGCAATCTTGTACT
Granulocytes	AAAGTAGAGATGTGTA
Granulocytes	AAAGTAGGTCAACATC
Granulocytes	AAAGTAGGTCTTCTCG
Granulocytes	AAAGTAGGTGGCGAAT
Granulocytes	AAAGTAGTCCGCATAA
Granulocytes	AAATGCCAGTGTTAGA
Granulocytes	AAATGCCCAATGAAAC
Granulocytes	AAATGCCCACCAGATT
Granulocytes	AAATGCCGTGCGATAG
Granulocytes	AACACGTAGAGCCTAG
Granulocytes	AACACGTCAAGAGTCG
Granulocytes	AACACGTCACATTAGC
Granulocytes	AACACGTGTTAAGATG
Granulocytes	AACACGTGTTGAGGTG
Granulocytes	AACCATGGTATATGGA
Granulocytes	AACCATGTCAAACCGT
Granulocytes	AACCGCGAGAGGACGG
Granulocytes	AACCGCGAGCACCGTC
Granulocytes	AACGTTGCACTAGTAC
Granulocytes	AACGTTGTCACAAACC
Granulocytes	AACTCAGAGCTGCCCA
Granulocytes	AACTCAGCAATGAAAC
Granulocytes	AACTCAGGTCATGCAT
Granulocytes	AACTCAGTCATCGATG
Granulocytes	AACTCAGTCGTACCGG
Granulocytes	AACTCCCAGTGAAGTT
Granulocytes	AACTCCCCACGGCGTT
Granulocytes	AACTCTTAGGATGCGT
Granulocytes	AACTCTTGTATATGAG
Granulocytes	AACTCTTGTTAAGGGC
Granulocytes	AACTCTTTCATATCGG
Granulocytes	AACTCTTTCCGCAGTG
Granulocytes	AACTGGTAGTTACCCA
Granulocytes	AACTGGTGTGTATGGG
Granulocytes	AACTGGTTCAAGAAGT
Granulocytes	AAGACCTAGATGAGAG
Granulocytes	AAGACCTAGTGAATTG
Granulocytes	AAGACCTCACTAGTAC
Granulocytes	AAGACCTTCTACGAGT
Granulocytes	AAGCCGCAGGAGTTGC
Granulocytes	AAGCCGCCATTGGTAC
Granulocytes	AAGCCGCGTAGTAGTA
Granulocytes	AAGCCGCTCAGATAAG
Granulocytes	AAGGAGCGTGCTTCTC
Granulocytes	AAGGTTCAGACTAAGT
Granulocytes	AAGGTTCCACAACGCC
Granulocytes	AAGGTTCCATTCACTT
Granulocytes	AAGGTTCGTCGCCATG
Granulocytes	AAGGTTCGTGTGAAAT
Granulocytes	AAGTCTGAGGGTGTGT
Granulocytes	AAGTCTGGTAAATACG
Granulocytes	AATCCAGAGATACACA
Granulocytes	AATCCAGAGCTGCCCA
Granulocytes	AATCCAGCAGTTCCCT
Granulocytes	AATCCAGGTCGCTTCT
Granulocytes	AATCGGTAGTCCGGTC
Granulocytes	AATCGGTAGTGAATTG
Granulocytes	AATCGGTCAGCTGCTG
Granulocytes	AATCGGTCATACAGCT
Granulocytes	AATCGGTGTAGCAAAT
Granulocytes	AATCGGTGTCGAATCT
Granulocytes	AATCGGTGTGCAGTAG
Granulocytes	AATCGGTTCGTCACGG
Granulocytes	ACACCAAGTGCAGTAG
Granulocytes	ACACCAATCTGCTTGC
Granulocytes	ACACCGGCAAGGACTG
Granulocytes	ACACCGGGTCGCGGTT
Granulocytes	ACACCGGTCAAAGTAG
Granulocytes	ACACCGGTCCCTCTTT
Granulocytes	ACACTGAAGTGGAGAA
Granulocytes	ACACTGACATGCAATC
Granulocytes	ACAGCTACATAGACTC
Granulocytes	ACATACGGTTGTACAC
Granulocytes	ACATCAGAGCGAAGGG
Granulocytes	ACATCAGAGTAGGCCA
Granulocytes	ACATCAGGTGTCGCTG
Granulocytes	ACATGGTAGAGTAAGG
Granulocytes	ACATGGTAGGATGCGT
Granulocytes	ACATGGTCAACTGCTA
Granulocytes	ACATGGTGTCGCATAT
Granulocytes	ACATGGTGTCTTCAAG
Granulocytes	ACATGGTGTTGCGTTA
Granulocytes	ACATGGTTCCATGAAC
Granulocytes	ACCAGTAAGTCTCCTC
Granulocytes	ACCAGTATCAACCATG
Granulocytes	ACCCACTCATGGTCTA
Granulocytes	ACCGTAACATCGACGC
Granulocytes	ACCGTAACATGACGGA
Granulocytes	ACCGTAAGTGTGAATA
Granulocytes	ACCGTAAGTTAGGGTG
Granulocytes	ACCGTAAGTTATTCTC
Granulocytes	ACCTTTAAGACCTAGG
Granulocytes	ACCTTTAAGAGTAAGG
Granulocytes	ACCTTTAAGCCCAATT
Granulocytes	ACCTTTACAGTGGAGT
Granulocytes	ACCTTTAGTAAACACA
Granulocytes	ACCTTTAGTAGCGATG
Granulocytes	ACCTTTATCAAACCAC
Granulocytes	ACCTTTATCATCATTC
Granulocytes	ACGAGCCCACTCGACG
Granulocytes	ACGAGCCCAGCGAACA
Granulocytes	ACGAGCCGTCCATGAT
Granulocytes	ACGAGCCTCACTGGGC
Granulocytes	ACGAGCCTCGAATGCT
Granulocytes	ACGAGCCTCGGATGTT
Granulocytes	ACGAGGACACAAGTAA
Granulocytes	ACGAGGAGTACGCACC
Granulocytes	ACGATACAGGCTCTTA
Granulocytes	ACGATACCAAAGTGCG
Granulocytes	ACGCAGCAGATCCTGT
Granulocytes	ACGCAGCCAGACGCCT
Granulocytes	ACGCAGCTCACTGGGC
Granulocytes	ACGCAGCTCGGTGTCG
Granulocytes	ACGCAGCTCTCGCTTG
Granulocytes	ACGCAGCTCTGGTATG
Granulocytes	ACGCCAGAGAGGTTGC
Granulocytes	ACGCCAGAGTGAAGAG
Granulocytes	ACGCCAGGTATTACCG
Granulocytes	ACGCCGAAGGGAGTAA
Granulocytes	ACGCCGACATTTCACT
Granulocytes	ACGCCGAGTAGGCATG
Granulocytes	ACGCCGAGTCCTCCAT
Granulocytes	ACGGAGACAGCTTCGG
Granulocytes	ACGGAGAGTTCCGTCT
Granulocytes	ACGGAGATCAGCTGGC
Granulocytes	ACGGCCACAGGATTGG
Granulocytes	ACGGCCATCACAGGCC
Granulocytes	ACGGCCATCAGTTGAC
Granulocytes	ACGGCCATCCTTTACA
Granulocytes	ACGGCCATCGGGAGTA
Granulocytes	ACGGGCTAGAGTCTGG
Granulocytes	ACGGGCTCACAGAGGT
Granulocytes	ACGGGCTTCACTTATC
Granulocytes	ACGGGTCAGCCGCCTA
Granulocytes	ACGGGTCAGGATCGCA
Granulocytes	ACGGGTCAGGATGTAT
Granulocytes	ACGGGTCAGGGTATCG
Granulocytes	ACGGGTCGTTCTGTTT
Granulocytes	ACGTCAAAGTCACGCC
Granulocytes	ACGTCAAAGTCTCGGC
Granulocytes	ACGTCAAGTCAGATAA
Granulocytes	ACGTCAATCACGCGGT
Granulocytes	ACGTCAATCATGTGGT
Granulocytes	ACGTCAATCGGATGGA
Granulocytes	ACTATCTCACGGTTTA
Granulocytes	ACTATCTTCAAGCCTA
Granulocytes	ACTATCTTCCAAACTG
Granulocytes	ACTGAACCAATGGAGC
Granulocytes	ACTGAACTCGATAGAA
Granulocytes	ACTGATGAGGAGTACC
Granulocytes	ACTGCTCAGGGCACTA
Granulocytes	ACTGCTCGTACGACCC
Granulocytes	ACTGCTCTCTGCTGCT
Granulocytes	ACTGTCCAGGAGTCTG
Granulocytes	ACTGTCCCAAATTGCC
Granulocytes	ACTGTCCCAGACGTAG
Granulocytes	ACTGTCCGTAAGTAGT
Granulocytes	ACTGTCCGTAGAAAGG
Granulocytes	ACTGTCCGTCTCTTTA
Granulocytes	ACTGTCCGTCTTCTCG
Granulocytes	ACTGTCCGTGCAGTAG
Granulocytes	ACTTACTTCAGCTGGC
Granulocytes	ACTTACTTCCGCGTTT
Granulocytes	ACTTGTTAGCACCGTC
Granulocytes	ACTTGTTCAAGGACTG
Granulocytes	ACTTGTTCACACGCTG
Granulocytes	ACTTGTTGTTTAGCTG
Granulocytes	ACTTTCAAGACCACGA
Granulocytes	ACTTTCAAGTAGCGGT
Granulocytes	AGAATAGAGCTCCTCT
Granulocytes	AGAATAGCAACTGCGC
Granulocytes	AGAATAGCACGTTGGC
Granulocytes	AGAATAGGTGATGTGG
Granulocytes	AGACGTTGTTGTACAC
Granulocytes	AGACGTTTCAGTGTTG
Granulocytes	AGAGCGAAGCTAGGCA
Granulocytes	AGAGCGACAAGCCTAT
Granulocytes	AGAGCGACATCTCCCA
Granulocytes	AGAGCGAGTCCAACTA
Granulocytes	AGAGCGATCTTGTCAT
Granulocytes	AGAGCTTAGAAGCCCA
Granulocytes	AGAGCTTTCTGACCTC
Granulocytes	AGAGTGGCAGCCTTGG
Granulocytes	AGAGTGGTCGTTTAGG
Granulocytes	AGATCTGCACAGGAGT
Granulocytes	AGATCTGCAGACGCAA
Granulocytes	AGATCTGGTGTCCTCT
Granulocytes	AGATTGCCACCAGGTC
Granulocytes	AGATTGCCAGCTATTG
Granulocytes	AGATTGCGTACAGTTC
Granulocytes	AGATTGCGTGTGGTTT
Granulocytes	AGATTGCTCGCAAACT
Granulocytes	AGCAGCCAGGCTCATT
Granulocytes	AGCAGCCAGGTGCTTT
Granulocytes	AGCAGCCTCGCGATCG
Granulocytes	AGCATACCAATACGCT
Granulocytes	AGCATACGTTACCAGT
Granulocytes	AGCCTAAAGAGTAAGG
Granulocytes	AGCCTAAAGCAGCGTA
Granulocytes	AGCCTAACAAATACAG
Granulocytes	AGCCTAACACGTCTCT
Granulocytes	AGCCTAAGTCTGATCA
Granulocytes	AGCCTAATCCTCATTA
Granulocytes	AGCCTAATCGGTGTTA
Granulocytes	AGCGGTCCAGATCCAT
Granulocytes	AGCGGTCGTCAAAGAT
Granulocytes	AGCGTATAGCTCCTTC
Granulocytes	AGCGTATGTAGCGTCC
Granulocytes	AGCGTATGTTTGCATG
Granulocytes	AGCTCCTCAAGCGAGT
Granulocytes	AGCTCCTTCATGTGGT
Granulocytes	AGCTCCTTCTTCGGTC
Granulocytes	AGCTCTCGTAAGTGTA
Granulocytes	AGCTCTCTCGGCGCTA
Granulocytes	AGCTTGAAGCAAATCA
Granulocytes	AGCTTGACATATGAGA
Granulocytes	AGCTTGATCGAATGGG
Granulocytes	AGCTTGATCGGACAAG
Granulocytes	AGGCCACAGATCTGCT
Granulocytes	AGGCCACGTACCGTAT
Granulocytes	AGGCCACTCGTGGTCG
Granulocytes	AGGCCGTAGCGTTTAC
Granulocytes	AGGCCGTAGGATCGCA
Granulocytes	AGGCCGTCAGCTCGAC
Granulocytes	AGGCCGTGTAAGGGCT
Granulocytes	AGGCCGTGTACCAGTT
Granulocytes	AGGCCGTGTCGCGTGT
Granulocytes	AGGCCGTTCAATACCG
Granulocytes	AGGCCGTTCATTTGGG
Granulocytes	AGGGAGTGTTACGGAG
Granulocytes	AGGGAGTTCAGCAACT
Granulocytes	AGGGAGTTCTATCCTA
Granulocytes	AGGGATGGTGTGCCTG
Granulocytes	AGGGTGAAGGAGTTTA
Granulocytes	AGGGTGAAGTCTCCTC
Granulocytes	AGGGTGAGTGGCAAAC
Granulocytes	AGGGTGATCGAACTGT
Granulocytes	AGGTCATAGGACAGAA
Granulocytes	AGGTCATCATGGTCAT
Granulocytes	AGGTCATTCAGTGTTG
Granulocytes	AGGTCCGGTCTCCATC
Granulocytes	AGGTCCGGTGACTACT
Granulocytes	AGGTCCGGTTGCCTCT
Granulocytes	AGTAGTCGTTGCGCAC
Granulocytes	AGTAGTCTCATGCTCC
Granulocytes	AGTCTTTAGGACAGAA
Granulocytes	AGTCTTTGTGCTGTAT
Granulocytes	AGTGAGGAGCCGGTAA
Granulocytes	AGTGAGGAGGCATGTG
Granulocytes	AGTGAGGAGGGTGTTG
Granulocytes	AGTGAGGCAGGACCCT
Granulocytes	AGTGAGGGTACCGGCT
Granulocytes	AGTGAGGGTCTAAACC
Granulocytes	AGTGAGGGTTCCGGCA
Granulocytes	AGTGAGGTCAGATAAG
Granulocytes	AGTGGGAAGAAGGTGA
Granulocytes	AGTGGGACAGCTCCGA
Granulocytes	AGTGGGAGTCCAGTGC
Granulocytes	AGTGTCACATGATCCA
Granulocytes	AGTGTCATCCTGTACC
Granulocytes	AGTTGGTAGCCCTAAT
Granulocytes	AGTTGGTAGGATGGAA
Granulocytes	AGTTGGTTCAAGGTAA
Granulocytes	AGTTGGTTCGCCAGCA
Granulocytes	ATAACGCAGAGACTAT
Granulocytes	ATAACGCTCAACTCTT
Granulocytes	ATAACGCTCTAACGGT
Granulocytes	ATAAGAGAGTTACCCA
Granulocytes	ATAAGAGCAATGAAAC
Granulocytes	ATAAGAGCACAAGCCC
Granulocytes	ATAAGAGGTGATGTGG
Granulocytes	ATAAGAGTCTTTCCTC
Granulocytes	ATAGACCAGTGTCCAT
Granulocytes	ATAGACCCAATGGACG
Granulocytes	ATCACGAAGGTAGCTG
Granulocytes	ATCACGATCTTGAGAC
Granulocytes	ATCATCTCATGGGAAC
Granulocytes	ATCATGGAGATGTCGG
Granulocytes	ATCATGGCAGGATCGA
Granulocytes	ATCATGGCAGTCAGCC
Granulocytes	ATCCACCCATCGGGTC
Granulocytes	ATCCACCGTGAGGCTA
Granulocytes	ATCCGAAAGTCCATAC
Granulocytes	ATCCGAACAGCCAGAA
Granulocytes	ATCCGAACAGTGGAGT
Granulocytes	ATCCGAACATCGGGTC
Granulocytes	ATCCGAAGTTGGTGGA
Granulocytes	ATCCGAAGTTTGACTG
Granulocytes	ATCGAGTAGCCCAACC
Granulocytes	ATCGAGTAGCGATCCC
Granulocytes	ATCGAGTAGTTCGCGC
Granulocytes	ATCGAGTCAATGGATA
Granulocytes	ATCGAGTTCAGTTAGC
Granulocytes	ATCTACTTCTACCTGC
Granulocytes	ATCTGCCAGTTCGCGC
Granulocytes	ATCTGCCTCTTGCCGT
Granulocytes	ATGAGGGAGGCGCTCT
Granulocytes	ATGAGGGCAGCCTGTG
Granulocytes	ATGAGGGTCTAGAGTC
Granulocytes	ATGCGATAGCTGATAA
Granulocytes	ATGCGATAGGGAACGG
Granulocytes	ATGCGATGTTATTCTC
Granulocytes	ATGGGAGAGCCAACAG
Granulocytes	ATGGGAGCACGCATCG
Granulocytes	ATGGGAGGTCAGAATA
Granulocytes	ATGGGAGGTTGGACCC
Granulocytes	ATGGGAGGTTTGCATG
Granulocytes	ATGGGAGTCGCCAAAT
Granulocytes	ATGTGTGAGGTGACCA
Granulocytes	ATGTGTGCACCACCAG
Granulocytes	ATGTGTGCAGGATTGG
Granulocytes	ATGTGTGGTCCTCCAT
Granulocytes	ATGTGTGTCTTAGCCC
Granulocytes	ATTACTCAGGTGCACA
Granulocytes	ATTACTCCAAGAGGCT
Granulocytes	ATTACTCCACGGCGTT
Granulocytes	ATTACTCGTACTCAAC
Granulocytes	ATTACTCTCCGCAAGC
Granulocytes	ATTATCCAGTGAACAT
Granulocytes	ATTATCCAGTGTACCT
Granulocytes	ATTATCCCATGTCCTC
Granulocytes	ATTATCCTCTTCGGTC
Granulocytes	ATTCTACCATTTGCCC
Granulocytes	ATTCTACGTAAGAGAG
Granulocytes	ATTCTACGTGAACCTT
Granulocytes	ATTCTACGTGTGGCTC
Granulocytes	ATTGGACAGGCTCATT
Granulocytes	ATTGGACCATTACCTT
Granulocytes	ATTGGACTCACCATAG
Granulocytes	ATTGGTGGTAACGCGA
Granulocytes	ATTGGTGGTAGAGGAA
Granulocytes	ATTGGTGGTCGCTTCT
Granulocytes	ATTGGTGGTTAAGGGC
Granulocytes	ATTGGTGGTTCGAATC
Granulocytes	ATTGGTGTCTCCAACC
Granulocytes	ATTTCTGAGTTGCAGG
Granulocytes	ATTTCTGTCCATGCTC
Granulocytes	ATTTCTGTCTACTCAT
Granulocytes	CAACCAACAGCTGCAC
Granulocytes	CAACCAACAGTAAGAT
Granulocytes	CAACCAATCATACGGT
Granulocytes	CAACCAATCCCACTTG
Granulocytes	CAACCAATCGCTAGCG
Granulocytes	CAACCTCCACGTAAGG
Granulocytes	CAACCTCTCACCATAG
Granulocytes	CAACTAGAGTGAACAT
Granulocytes	CAAGATCAGCAATCTC
Granulocytes	CAAGATCAGGCATTGG
Granulocytes	CAAGGCCAGTTCGATC
Granulocytes	CAAGGCCGTCTCGTTC
Granulocytes	CAAGTTGTCACTTATC
Granulocytes	CACAAACAGTTCGATC
Granulocytes	CACAAACCAAGAAGAG
Granulocytes	CACAAACCAGACAAAT
Granulocytes	CACAAACGTCACTTCC
Granulocytes	CACAAACTCCTCCTAG
Granulocytes	CACAAACTCTATCGCC
Granulocytes	CACAAACTCTGGCGTG
Granulocytes	CACACCTCAATAGCAA
Granulocytes	CACACCTCAGGATTGG
Granulocytes	CACACCTGTCACACGC
Granulocytes	CACACTCCAGATGGCA
Granulocytes	CACACTCGTGATGATA
Granulocytes	CACACTCGTTCATGGT
Granulocytes	CACAGGCTCAGCGACC
Granulocytes	CACAGGCTCTCTGCTG
Granulocytes	CACAGGCTCTGATACG
Granulocytes	CACAGTATCAACACGT
Granulocytes	CACATAGAGAGCTGGT
Granulocytes	CACATAGAGCTAAGAT
Granulocytes	CACATTTCATACTCTT
Granulocytes	CACATTTCATCACGAT
Granulocytes	CACATTTGTATAGTAG
Granulocytes	CACATTTTCTTTACGT
Granulocytes	CACCACTAGACTAGAT
Granulocytes	CACCACTGTAGGAGTC
Granulocytes	CACCACTTCCCAACGG
Granulocytes	CACCAGGCAAGTTGTC
Granulocytes	CACCAGGGTAATCGTC
Granulocytes	CACCAGGGTCTGCAAT
Granulocytes	CACCAGGGTGCTTCTC
Granulocytes	CACCAGGTCGCCAAAT
Granulocytes	CACCAGGTCGTGGGAA
Granulocytes	CACCTTGAGGCCGAAT
Granulocytes	CACCTTGCAGTCTTCC
Granulocytes	CACCTTGGTATGAATG
Granulocytes	CACTCCACAAGCGAGT
Granulocytes	CACTCCACACCGCTAG
Granulocytes	CACTCCACAGCTCGAC
Granulocytes	CACTCCACAGTAAGCG
Granulocytes	CACTCCAGTGAAATCA
Granulocytes	CACTCCATCATCGATG
Granulocytes	CAGAATCAGGGAAACA
Granulocytes	CAGAATCCAGGCGATA
Granulocytes	CAGAATCCATGAAGTA
Granulocytes	CAGAATCGTGCTTCTC
Granulocytes	CAGAGAGAGGATTCGG
Granulocytes	CAGATCAAGTGTACCT
Granulocytes	CAGATCACATATACCG
Granulocytes	CAGATCAGTAAGAGAG
Granulocytes	CAGATCATCGTAGGAG
Granulocytes	CAGATCATCTGGTGTA
Granulocytes	CAGCAGCCATGGATGG
Granulocytes	CAGCAGCTCGCCAGCA
Granulocytes	CAGCCGAAGCCCTAAT
Granulocytes	CAGCCGAAGCTGTTCA
Granulocytes	CAGCCGACACCGATAT
Granulocytes	CAGCCGAGTACGAAAT
Granulocytes	CAGCCGAGTTTGTTGG
Granulocytes	CAGCCGATCCCTTGTG
Granulocytes	CAGCGACGTCAGATAA
Granulocytes	CAGCGACTCACAGGCC
Granulocytes	CAGCGACTCGCAAGCC
Granulocytes	CAGCGACTCTCCTATA
Granulocytes	CAGCTAAGTCGGATCC
Granulocytes	CAGCTGGAGTACGATA
Granulocytes	CAGCTGGCAGTAGAGC
Granulocytes	CAGCTGGTCACCGTAA
Granulocytes	CAGGTGCCACATCCGG
Granulocytes	CAGGTGCCACGACTCG
Granulocytes	CAGGTGCCAGCTGTTA
Granulocytes	CAGGTGCGTAGCTTGT
Granulocytes	CAGTAACAGAGTGAGA
Granulocytes	CAGTAACAGTATGACA
Granulocytes	CAGTAACGTACATGTC
Granulocytes	CAGTAACTCACCATAG
Granulocytes	CAGTCCTAGCCACTAT
Granulocytes	CAGTCCTGTGTTGGGA
Granulocytes	CAGTCCTTCGGATGTT
Granulocytes	CATATGGAGTGAATTG
Granulocytes	CATATGGCACATTTCT
Granulocytes	CATATGGGTGATGTGG
Granulocytes	CATATGGTCACGCATA
Granulocytes	CATATTCCACAGCCCA
Granulocytes	CATATTCCAGGTGGAT
Granulocytes	CATCAAGAGATGCGAC
Granulocytes	CATCAAGGTCCGAATT
Granulocytes	CATCAGACATTACGAC
Granulocytes	CATCAGAGTAAGTAGT
Granulocytes	CATCAGAGTCGGCTCA
Granulocytes	CATCAGATCCTTGACC
Granulocytes	CATCAGATCGTTGACA
Granulocytes	CATCCACGTCGGATCC
Granulocytes	CATCGAAAGGCAGTCA
Granulocytes	CATCGAAAGGTGATAT
Granulocytes	CATCGAACACGGCGTT
Granulocytes	CATCGAAGTTCGGGCT
Granulocytes	CATCGAATCAAAGACA
Granulocytes	CATCGAATCAACACAC
Granulocytes	CATCGGGAGAGAACAG
Granulocytes	CATCGGGCATACTACG
Granulocytes	CATCGGGTCGAGCCCA
Granulocytes	CATGACACAGTCAGAG
Granulocytes	CATGACATCGAGCCCA
Granulocytes	CATGCCTTCCGTCATC
Granulocytes	CATGGCGAGTGGTAAT
Granulocytes	CATGGCGCACCCAGTG
Granulocytes	CATGGCGGTCTTGATG
Granulocytes	CATGGCGTCTGCGGCA
Granulocytes	CATTATCAGCGCCTTG
Granulocytes	CATTATCAGTGGCACA
Granulocytes	CATTATCGTATAGGTA
Granulocytes	CATTATCGTATAGTAG
Granulocytes	CATTATCTCAGGCAAG
Granulocytes	CATTCGCAGTACTTGC
Granulocytes	CATTCGCCAACCGCCA
Granulocytes	CATTCGCCAATGGTCT
Granulocytes	CATTCGCCAGACGTAG
Granulocytes	CATTCGCGTACCGAGA
Granulocytes	CATTCGCGTCTCTCGT
Granulocytes	CATTCGCTCTACGAGT
Granulocytes	CCAATCCCACACTGCG
Granulocytes	CCAATCCCAGCTTCGG
Granulocytes	CCACCTAGTCTTCTCG
Granulocytes	CCACGGACAGATCTGT
Granulocytes	CCACTACAGGGCATGT
Granulocytes	CCACTACCAGGAATCG
Granulocytes	CCACTACGTCAGAATA
Granulocytes	CCACTACTCAGCTTAG
Granulocytes	CCAGCGACATTGGCGC
Granulocytes	CCAGCGAGTAGCTGCC
Granulocytes	CCAGCGATCATGTCCC
Granulocytes	CCATGTCCACCTCGGA
Granulocytes	CCATGTCCACTAGTAC
Granulocytes	CCATGTCCACTTCTGC
Granulocytes	CCATTCGCAAACGTGG
Granulocytes	CCATTCGCAGGAATCG
Granulocytes	CCATTCGGTACCGTAT
Granulocytes	CCATTCGGTGATGTCT
Granulocytes	CCCAATCAGGAGTTTA
Granulocytes	CCCAGTTGTCAAAGAT
Granulocytes	CCCTCCTAGAATGTTG
Granulocytes	CCCTCCTAGCATCATC
Granulocytes	CCCTCCTAGCCGGTAA
Granulocytes	CCCTCCTCAAAGAATC
Granulocytes	CCCTCCTCATCGGTTA
Granulocytes	CCCTCCTGTTGCTCCT
Granulocytes	CCCTCCTTCAGTCAGT
Granulocytes	CCCTCCTTCCCTTGCA
Granulocytes	CCGGGATAGTGTTGAA
Granulocytes	CCGGGATCAATGGAGC
Granulocytes	CCGGGATTCAAAGTAG
Granulocytes	CCGGGATTCTCTAAGG
Granulocytes	CCGGGATTCTTGTCAT
Granulocytes	CCGGTAGAGCAAATCA
Granulocytes	CCGGTAGGTCATATCG
Granulocytes	CCGGTAGTCCCTAATT
Granulocytes	CCGGTAGTCTAACTCT
Granulocytes	CCGTACTAGGGCTCTC
Granulocytes	CCGTACTCATTTGCTT
Granulocytes	CCGTACTGTAGCCTCG
Granulocytes	CCTAAAGAGAATGTTG
Granulocytes	CCTAAAGAGATGGCGT
Granulocytes	CCTAAAGAGGGATGGG
Granulocytes	CCTAAAGCACAGTCGC
Granulocytes	CCTAAAGGTACGCTGC
Granulocytes	CCTAAAGGTATAAACG
Granulocytes	CCTAAAGTCCTACAGA
Granulocytes	CCTACACAGCGTTTAC
Granulocytes	CCTACACAGGCCCTCA
Granulocytes	CCTACACAGGGCATGT
Granulocytes	CCTACACAGTGTACCT
Granulocytes	CCTACACTCGGAGCAA
Granulocytes	CCTACCACAGGTGGAT
Granulocytes	CCTACCACATCTCCCA
Granulocytes	CCTACCAGTTCGTGAT
Granulocytes	CCTAGCTCATAAGACA
Granulocytes	CCTAGCTCATCGTCGG
Granulocytes	CCTAGCTGTAATAGCA
Granulocytes	CCTAGCTTCCGGGTGT
Granulocytes	CCTATTACAGCCACCA
Granulocytes	CCTATTATCGAGGTAG
Granulocytes	CCTCAGTTCCTAAGTG
Granulocytes	CCTCTGACACACCGAC
Granulocytes	CCTCTGAGTGACTCAT
Granulocytes	CCTCTGATCTGGCGAC
Granulocytes	CCTTACGCAACTGCTA
Granulocytes	CCTTACGCACGCTTTC
Granulocytes	CCTTCCCAGACGCTTT
Granulocytes	CCTTCCCCACTATCTT
Granulocytes	CCTTCCCCAGGTGGAT
Granulocytes	CCTTCGAAGAAGGCCT
Granulocytes	CCTTCGAAGCGCTTAT
Granulocytes	CCTTCGAAGCTTATCG
Granulocytes	CCTTCGACAAGCTGGA
Granulocytes	CCTTCGACACGTTGGC
Granulocytes	CCTTCGAGTAGCGCTC
Granulocytes	CCTTCGATCAACACCA
Granulocytes	CCTTCGATCGTAGGAG
Granulocytes	CCTTTCTGTCTCGTTC
Granulocytes	CCTTTCTGTGATAAAC
Granulocytes	CCTTTCTGTTGTACAC
Granulocytes	CGAACATGTAACGACG
Granulocytes	CGAACATGTTAAGAAC
Granulocytes	CGAATGTTCCTTTACA
Granulocytes	CGACCTTAGCAGGTCA
Granulocytes	CGACCTTAGTCAAGCG
Granulocytes	CGACCTTGTAAACACA
Granulocytes	CGACCTTGTCTCTCTG
Granulocytes	CGACCTTGTTCCCTTG
Granulocytes	CGACCTTGTTTAGGAA
Granulocytes	CGACCTTTCTTGTACT
Granulocytes	CGACTTCAGTATGACA
Granulocytes	CGACTTCAGTGTACCT
Granulocytes	CGACTTCGTGTAATGA
Granulocytes	CGAGAAGAGCCAGTAG
Granulocytes	CGAGAAGAGGGTGTGT
Granulocytes	CGAGAAGAGTCGTTTG
Granulocytes	CGAGAAGGTATAGGTA
Granulocytes	CGAGAAGTCAATCACG
Granulocytes	CGAGAAGTCCGTCATC
Granulocytes	CGAGAAGTCGATCCCT
Granulocytes	CGAGAAGTCTACTATC
Granulocytes	CGAGCCAGTAGGGTAC
Granulocytes	CGAGCCAGTATAAACG
Granulocytes	CGAGCCAGTGATGATA
Granulocytes	CGATCGGAGCGAGAAA
Granulocytes	CGATCGGCAATGGAAT
Granulocytes	CGATCGGGTATAGGGC
Granulocytes	CGATCGGTCAGGCGAA
Granulocytes	CGATGGCAGGCGATAC
Granulocytes	CGATGGCCATGGTAGG
Granulocytes	CGATGGCGTATGAAAC
Granulocytes	CGATGGCGTCTTCTCG
Granulocytes	CGATGGCTCAACGCTA
Granulocytes	CGATGGCTCACGACTA
Granulocytes	CGATGGCTCCTCATTA
Granulocytes	CGATGTATCCGGGTGT
Granulocytes	CGATGTATCTTCCTTC
Granulocytes	CGATTGACATGCCTTC
Granulocytes	CGATTGAGTACGAAAT
Granulocytes	CGCCAAGAGAAACGAG
Granulocytes	CGCCAAGTCAGCGATT
Granulocytes	CGCCAAGTCGCTTAGA
Granulocytes	CGCGGTACAGAGCCAA
Granulocytes	CGCGGTACAGCTGTTA
Granulocytes	CGCGGTAGTGTTCTTT
Granulocytes	CGCGTTTAGGCTATCT
Granulocytes	CGCTATCAGGACAGCT
Granulocytes	CGCTATCGTATAGGTA
Granulocytes	CGCTATCGTGACCAAG
Granulocytes	CGCTATCTCAAAGACA
Granulocytes	CGCTGGAAGTGGTCCC
Granulocytes	CGCTGGAAGTTGTAGA
Granulocytes	CGCTGGACAAACCCAT
Granulocytes	CGCTGGACAATGGAAT
Granulocytes	CGCTGGACACAAGTAA
Granulocytes	CGCTGGACATGCCCGA
Granulocytes	CGCTGGAGTTCCTCCA
Granulocytes	CGCTGGATCTGCCCTA
Granulocytes	CGCTTCAAGATAGTCA
Granulocytes	CGCTTCACACCCATTC
Granulocytes	CGCTTCAGTTATCGGT
Granulocytes	CGGACACGTATGAATG
Granulocytes	CGGACACGTGTGCCTG
Granulocytes	CGGACACTCAACTCTT
Granulocytes	CGGACACTCAGGCAAG
Granulocytes	CGGACACTCCAATGGT
Granulocytes	CGGACACTCGTTGCCT
Granulocytes	CGGACACTCTGCCAGG
Granulocytes	CGGACGTCACGGCTAC
Granulocytes	CGGACTGAGAGCTTCT
Granulocytes	CGGACTGAGGTTACCT
Granulocytes	CGGACTGCACCAGCAC
Granulocytes	CGGACTGCATGTCGAT
Granulocytes	CGGACTGCATTCGACA
Granulocytes	CGGACTGGTAAAGTCA
Granulocytes	CGGACTGGTCAAAGAT
Granulocytes	CGGACTGGTGGTCTCG
Granulocytes	CGGACTGGTTTCCACC
Granulocytes	CGGACTGTCCTAGGGC
Granulocytes	CGGAGCTAGAGACGAA
Granulocytes	CGGAGCTCAGCCTTGG
Granulocytes	CGGAGCTCATTACCTT
Granulocytes	CGGAGCTGTAGTAGTA
Granulocytes	CGGAGCTGTTGCCTCT
Granulocytes	CGGAGCTTCAACACCA
Granulocytes	CGGAGTCAGGCGACAT
Granulocytes	CGGAGTCCAGCGATCC
Granulocytes	CGGAGTCGTTCAGACT
Granulocytes	CGGCTAGAGTGAAGTT
Granulocytes	CGGCTAGCAGGTCCAC
Granulocytes	CGGCTAGGTGCTCTTC
Granulocytes	CGGGTCAAGAGTAATC
Granulocytes	CGGGTCACATGCCTTC
Granulocytes	CGGTTAAAGGGTCGAT
Granulocytes	CGGTTAAGTATAATGG
Granulocytes	CGGTTAAGTATGGTTC
Granulocytes	CGGTTAATCGCCAAAT
Granulocytes	CGGTTAATCTTGCCGT
Granulocytes	CGTAGCGCAGCATGAG
Granulocytes	CGTAGGCAGCCACCTG
Granulocytes	CGTAGGCAGTAGGCCA
Granulocytes	CGTAGGCCAAGCTGTT
Granulocytes	CGTAGGCCAATGCCAT
Granulocytes	CGTAGGCGTATCTGCA
Granulocytes	CGTAGGCGTGCACCAC
Granulocytes	CGTCACTTCACAGGCC
Granulocytes	CGTCAGGAGTGTTAGA
Granulocytes	CGTCAGGGTAAATGTG
Granulocytes	CGTCCATCATTGAGCT
Granulocytes	CGTCTACAGATCACGG
Granulocytes	CGTCTACGTAACGACG
Granulocytes	CGTCTACGTTAGAACA
Granulocytes	CGTGAGCTCAGCGACC
Granulocytes	CGTGAGCTCGAATGCT
Granulocytes	CGTGTAACAATAACGA
Granulocytes	CGTGTAACATGTAGTC
Granulocytes	CGTGTCTGTGAGTATA
Granulocytes	CGTTAGAGTCGGCACT
Granulocytes	CGTTAGATCATGCAAC
Granulocytes	CGTTAGATCCAATGGT
Granulocytes	CGTTCTGTCGGAATCT
Granulocytes	CGTTGGGCAGGGTTAG
Granulocytes	CGTTGGGGTCGGCATC
Granulocytes	CGTTGGGGTTTGGGCC
Granulocytes	CGTTGGGTCACCCGAG
Granulocytes	CGTTGGGTCGGATGGA
Granulocytes	CTAACTTGTCTCACCT
Granulocytes	CTAACTTGTGTGGCTC
Granulocytes	CTAACTTTCGAGGTAG
Granulocytes	CTAAGACAGAGGTTGC
Granulocytes	CTAAGACAGAGTCGGT
Granulocytes	CTAAGACTCGTTTATC
Granulocytes	CTAATGGTCATGCTCC
Granulocytes	CTACACCGTAATTGGA
Granulocytes	CTACATTAGGCAATTA
Granulocytes	CTACATTAGGCCCTTG
Granulocytes	CTACATTAGGTGCTTT
Granulocytes	CTACATTCACACGCTG
Granulocytes	CTACATTTCGTTTAGG
Granulocytes	CTACCCAAGGAGTAGA
Granulocytes	CTACCCACAAATCCGT
Granulocytes	CTACGTCAGTCTCCTC
Granulocytes	CTACGTCCAAGCTGAG
Granulocytes	CTACGTCCAGCCAGAA
Granulocytes	CTAGCCTAGCAGATCG
Granulocytes	CTAGCCTAGGTGCACA
Granulocytes	CTAGCCTCACCTATCC
Granulocytes	CTAGCCTCAGGACCCT
Granulocytes	CTAGCCTCAGGCTCAC
Granulocytes	CTAGCCTGTAGCGCTC
Granulocytes	CTAGCCTGTCTTCGTC
Granulocytes	CTAGTGATCTTGTCAT
Granulocytes	CTCACACGTCGGCATC
Granulocytes	CTCAGAACAGAGCCAA
Granulocytes	CTCAGAAGTCTCTCGT
Granulocytes	CTCAGAATCGCGTAGC
Granulocytes	CTCCTAGAGGCTATCT
Granulocytes	CTCCTAGCAGTATCTG
Granulocytes	CTCCTAGCATGACGGA
Granulocytes	CTCCTAGTCAGTGTTG
Granulocytes	CTCCTAGTCGTACGGC
Granulocytes	CTCGAAACACCACGTG
Granulocytes	CTCGAAAGTAAGTAGT
Granulocytes	CTCGAAAGTCGTTGTA
Granulocytes	CTCGAAATCAAAGTAG
Granulocytes	CTCGAGGCAAGCCTAT
Granulocytes	CTCGGAGGTCAGAATA
Granulocytes	CTCGGGAAGCCGGTAA
Granulocytes	CTCGGGATCTAACTGG
Granulocytes	CTCGGGATCTCAACTT
Granulocytes	CTCGTACAGCCAGGAT
Granulocytes	CTCGTACAGTTACCCA
Granulocytes	CTCGTACGTCTTCTCG
Granulocytes	CTCGTACTCATCGCTC
Granulocytes	CTCGTCACAAGTCATC
Granulocytes	CTCGTCACAGCTGCTG
Granulocytes	CTCGTCACATGGTAGG
Granulocytes	CTCGTCAGTCTCTCGT
Granulocytes	CTCTAATAGGGTATCG
Granulocytes	CTCTAATCAGCGTAAG
Granulocytes	CTCTACGAGCGTGAGT
Granulocytes	CTCTACGCAAGTAATG
Granulocytes	CTCTACGCATGATCCA
Granulocytes	CTCTGGTAGCAGACTG
Granulocytes	CTCTGGTCATGCCTTC
Granulocytes	CTCTGGTTCTGATACG
Granulocytes	CTGAAACAGCCAGTTT
Granulocytes	CTGAAGTAGGGATGGG
Granulocytes	CTGATAGGTCATATCG
Granulocytes	CTGATAGGTTCGTTGA
Granulocytes	CTGATCCAGCGATGAC
Granulocytes	CTGATCCTCATTGCCC
Granulocytes	CTGATCCTCGTCCAGG
Granulocytes	CTGATCCTCTCTTGAT
Granulocytes	CTGCCTACAATCTGCA
Granulocytes	CTGCCTACACCGAATT
Granulocytes	CTGCCTACAGTTCATG
Granulocytes	CTGCCTAGTTAGGGTG
Granulocytes	CTGCGGACAGCGAACA
Granulocytes	CTGCGGACAGCTCCGA
Granulocytes	CTGCGGAGTCAGTGGA
Granulocytes	CTGCTGTCAGTATCTG
Granulocytes	CTGCTGTGTGGTGTAG
Granulocytes	CTGCTGTGTGTGCCTG
Granulocytes	CTGCTGTTCTGCAAGT
Granulocytes	CTGGTCTGTGCATCTA
Granulocytes	CTGGTCTTCTTGTCAT
Granulocytes	CTGTGCTAGGAGTCTG
Granulocytes	CTGTGCTAGTGAACAT
Granulocytes	CTGTGCTCATATGCTG
Granulocytes	CTGTGCTGTCGAGATG
Granulocytes	CTGTGCTGTGAGGCTA
Granulocytes	CTGTTTACACGTCAGC
Granulocytes	CTTAACTAGGGTCGAT
Granulocytes	CTTAACTGTAAGGGCT
Granulocytes	CTTACCGAGGAGTACC
Granulocytes	CTTACCGTCCTCATTA
Granulocytes	CTTACCGTCGCAAGCC
Granulocytes	CTTAGGAAGAAACCAT
Granulocytes	CTTAGGAAGTCCGTAT
Granulocytes	CTTAGGAGTCACCCAG
Granulocytes	CTTCTCTCACAGTCGC
Granulocytes	CTTCTCTTCTCGTTTA
Granulocytes	CTTGGCTCAAGTAGTA
Granulocytes	CTTGGCTCACATTCGA
Granulocytes	CTTGGCTCATACAGCT
Granulocytes	CTTGGCTCATCATCCC
Granulocytes	CTTGGCTGTAGAAAGG
Granulocytes	CTTGGCTGTAGGACAC
Granulocytes	CTTGGCTGTCGACTAT
Granulocytes	CTTGGCTTCTTTACGT
Granulocytes	CTTTGCGAGCCCAGCT
Granulocytes	CTTTGCGAGCTAAGAT
Granulocytes	CTTTGCGAGGGCTTGA
Granulocytes	CTTTGCGAGTCATGCT
Granulocytes	CTTTGCGCAAGAGTCG
Granulocytes	CTTTGCGCATCACCCT
Granulocytes	CTTTGCGTCTGTCAAG
Granulocytes	GAAACTCAGGGAAACA
Granulocytes	GAAACTCAGGGTTTCT
Granulocytes	GAAATGAGTAGCTTGT
Granulocytes	GAAATGATCAGAGACG
Granulocytes	GAACATCCATCCGTGG
Granulocytes	GAACCTAAGAGCTGCA
Granulocytes	GAACCTAAGGGTTTCT
Granulocytes	GAACCTACAAGTCTAC
Granulocytes	GAACCTACACACTGCG
Granulocytes	GAACCTACAGGACCCT
Granulocytes	GAACCTACATCACGTA
Granulocytes	GAACCTATCTAACTGG
Granulocytes	GAACGGATCTTGACGA
Granulocytes	GAAGCAGCACTTAACG
Granulocytes	GAAGCAGCAGCGAACA
Granulocytes	GAAGCAGGTGCCTGGT
Granulocytes	GAAGCAGGTTGCCTCT
Granulocytes	GAAGCAGTCGCACTCT
Granulocytes	GAAGCAGTCTTGAGAC
Granulocytes	GAATAAGCAAACTGCT
Granulocytes	GAATAAGGTCAATGTC
Granulocytes	GAATAAGTCCTGCAGG
Granulocytes	GAATAAGTCGCAAGCC
Granulocytes	GACACGCGTATAGGGC
Granulocytes	GACACGCGTTATCACG
Granulocytes	GACACGCTCGTCTGCT
Granulocytes	GACAGAGAGCCAGGAT
Granulocytes	GACAGAGAGTTACGGG
Granulocytes	GACAGAGCACCGATAT
Granulocytes	GACAGAGGTCTGCAAT
Granulocytes	GACCAATTCAACGCTA
Granulocytes	GACCAATTCTTCATGT
Granulocytes	GACCTGGAGCGTCTAT
Granulocytes	GACCTGGAGGCTAGGT
Granulocytes	GACCTGGCATGTAAGA
Granulocytes	GACCTGGGTGCAGACA
Granulocytes	GACCTGGTCGCAGGCT
Granulocytes	GACCTGGTCGCTTGTC
Granulocytes	GACGCGTCAGGGTATG
Granulocytes	GACGCGTGTACACCGC
Granulocytes	GACGCGTTCCTCTAGC
Granulocytes	GACGCGTTCGCCAGCA
Granulocytes	GACGTGCCACCAGATT
Granulocytes	GACGTGCCATCGGTTA
Granulocytes	GACGTGCCATGCTGGC
Granulocytes	GACGTTATCAACACCA
Granulocytes	GACGTTATCACGACTA
Granulocytes	GACGTTATCCTTTACA
Granulocytes	GACTAACCATCAGTAC
Granulocytes	GACTAACGTATTCTCT
Granulocytes	GACTAACTCAAGATCC
Granulocytes	GACTAACTCAATACCG
Granulocytes	GACTAACTCGACGGAA
Granulocytes	GACTAACTCGTATCAG
Granulocytes	GACTGCGAGAGGTTGC
Granulocytes	GACTGCGTCAGCTCTC
Granulocytes	GAGCAGACAATCTACG
Granulocytes	GAGCAGACAGGGTACA
Granulocytes	GAGGTGAAGAGATGAG
Granulocytes	GAGGTGAAGCCCGAAA
Granulocytes	GAGGTGAAGTGCGATG
Granulocytes	GAGGTGATCCCAGGTG
Granulocytes	GAGTCCGGTAGCCTAT
Granulocytes	GAGTCCGGTCCAAGTT
Granulocytes	GAGTCCGTCAGTCAGT
Granulocytes	GATCAGTCAAACCCAT
Granulocytes	GATCAGTGTCCGTGAC
Granulocytes	GATCAGTGTCTAGGTT
Granulocytes	GATCAGTGTGATGATA
Granulocytes	GATCGATGTAAGGGAA
Granulocytes	GATCGATTCCTGTAGA
Granulocytes	GATCGATTCCTTGCCA
Granulocytes	GATCGATTCTCGCATC
Granulocytes	GATCGCGAGGCCGAAT
Granulocytes	GATCGCGCAAACTGCT
Granulocytes	GATCGCGCATGGTCTA
Granulocytes	GATCGCGGTGTAACGG
Granulocytes	GATCGTACAAGCTGGA
Granulocytes	GATCGTACACCACGTG
Granulocytes	GATCGTAGTCTAGCCG
Granulocytes	GATCGTATCGTGGACC
Granulocytes	GATCTAGAGTGTACGG
Granulocytes	GATCTAGCAAATCCGT
Granulocytes	GATCTAGGTCCAGTGC
Granulocytes	GATCTAGTCACTCCTG
Granulocytes	GATGAAATCTACTTAC
Granulocytes	GATGAGGGTAAACACA
Granulocytes	GATGCTAAGTTTGCGT
Granulocytes	GATGCTACAGACAGGT
Granulocytes	GATGCTACAGGAACGT
Granulocytes	GATGCTACATCCGGGT
Granulocytes	GATGCTAGTTAGGGTG
Granulocytes	GATTCAGGTACCTACA
Granulocytes	GCAAACTAGCACGCCT
Granulocytes	GCAAACTCAACAACCT
Granulocytes	GCAAACTTCATCGGAT
Granulocytes	GCAATCAAGGGTCTCC
Granulocytes	GCAATCACAGACTCGC
Granulocytes	GCAATCAGTTATCACG
Granulocytes	GCAATCATCGTATCAG
Granulocytes	GCACATAAGACACTAA
Granulocytes	GCACATAAGCGTCAAG
Granulocytes	GCACATAAGCTATGCT
Granulocytes	GCACATACACATAACC
Granulocytes	GCACATAGTCTGCCAG
Granulocytes	GCACATATCGGATGTT
Granulocytes	GCACTCTCACAGCGTC
Granulocytes	GCACTCTCATTGGGCC
Granulocytes	GCAGCCAAGACAGGCT
Granulocytes	GCAGCCACAAACCCAT
Granulocytes	GCAGCCACACGCATCG
Granulocytes	GCAGCCACATCCTAGA
Granulocytes	GCAGCCAGTGGCCCTA
Granulocytes	GCAGCCATCCGTACAA
Granulocytes	GCAGTTAAGCACCGCT
Granulocytes	GCAGTTAGTCATATGC
Granulocytes	GCAGTTAGTGTGACCC
Granulocytes	GCAGTTATCACGACTA
Granulocytes	GCATACAAGAAGGCCT
Granulocytes	GCATACACAATAGCGG
Granulocytes	GCATACACACTTCTGC
Granulocytes	GCATACAGTAAGGGCT
Granulocytes	GCATGATAGAGCCTAG
Granulocytes	GCATGATAGCTAAGAT
Granulocytes	GCATGATAGTGAAGTT
Granulocytes	GCATGATCAAATCCGT
Granulocytes	GCATGATGTCTGCCAG
Granulocytes	GCATGATGTTGGAGGT
Granulocytes	GCATGATTCCGCATCT
Granulocytes	GCATGCGTCAGTGTTG
Granulocytes	GCATGCGTCAGTTAGC
Granulocytes	GCATGTATCAAGGCTT
Granulocytes	GCATGTATCTTGCAAG
Granulocytes	GCCAAATAGATGGCGT
Granulocytes	GCCAAATCAGTCAGCC
Granulocytes	GCCTCTAAGAGACTAT
Granulocytes	GCCTCTAGTGCCTGTG
Granulocytes	GCCTCTATCACCCTCA
Granulocytes	GCCTCTATCGTCCGTT
Granulocytes	GCGACCAAGTCGCCGT
Granulocytes	GCGACCAAGTGGGATC
Granulocytes	GCGACCAGTGTTTGGT
Granulocytes	GCGAGAAAGATACACA
Granulocytes	GCGAGAAAGGATTCGG
Granulocytes	GCGAGAACAAACAACA
Granulocytes	GCGAGAACAATCCAAC
Granulocytes	GCGAGAACATAACCTG
Granulocytes	GCGAGAAGTCTGATCA
Granulocytes	GCGAGAATCGGTCTAA
Granulocytes	GCGCAACAGCCGATTT
Granulocytes	GCGCAGTAGACATAAC
Granulocytes	GCGCAGTCAGATCCAT
Granulocytes	GCGCAGTGTTAGTGGG
Granulocytes	GCGCAGTTCATGCATG
Granulocytes	GCGCAGTTCTATCGCC
Granulocytes	GCGCCAAAGGGAAACA
Granulocytes	GCGCCAACACCACCAG
Granulocytes	GCGCCAAGTCGAAAGC
Granulocytes	GCGCCAATCACTCCTG
Granulocytes	GCGCCAATCCAACCAA
Granulocytes	GCGCCAATCGCACTCT
Granulocytes	GCGCGATAGACATAAC
Granulocytes	GCGCGATCAGGAATCG
Granulocytes	GCGCGATTCTAAGCCA
Granulocytes	GCGGGTTAGAGCTTCT
Granulocytes	GCGGGTTCAAGTAGTA
Granulocytes	GCGGGTTCAGCTGTGC
Granulocytes	GCGGGTTCATACGCTA
Granulocytes	GCGGGTTCATCCGGGT
Granulocytes	GCGGGTTGTACCGGCT
Granulocytes	GCTCCTAAGCGTGAGT
Granulocytes	GCTCCTAGTTACGACT
Granulocytes	GCTCTGTAGAGCCCAA
Granulocytes	GCTCTGTAGCCAGGAT
Granulocytes	GCTCTGTGTCACCTAA
Granulocytes	GCTGCGAAGCGATAGC
Granulocytes	GCTGCGACAGTTTACG
Granulocytes	GCTGCGATCCCTTGTG
Granulocytes	GCTGCGATCTACTCAT
Granulocytes	GCTGCTTAGTCATCCA
Granulocytes	GCTGCTTAGTCGATAA
Granulocytes	GCTGCTTCAACTGCGC
Granulocytes	GCTGCTTGTCTCCACT
Granulocytes	GCTGCTTTCGCAGGCT
Granulocytes	GCTGGGTAGGCTCATT
Granulocytes	GCTGGGTCACCAGCAC
Granulocytes	GCTGGGTCAGCTGGCT
Granulocytes	GCTGGGTGTCCAGTTA
Granulocytes	GCTTCCAAGTTGAGTA
Granulocytes	GCTTCCACAAGAAAGG
Granulocytes	GCTTCCACACAGACAG
Granulocytes	GCTTCCACATTACCTT
Granulocytes	GCTTCCAGTCTGATCA
Granulocytes	GCTTGAAAGGAGTAGA
Granulocytes	GCTTGAAAGGGCACTA
Granulocytes	GGAAAGCAGCCACTAT
Granulocytes	GGAAAGCCATCTGGTA
Granulocytes	GGAAAGCGTGCAACGA
Granulocytes	GGAACTTGTTCCAACA
Granulocytes	GGAATAAAGTGCTGCC
Granulocytes	GGAATAAGTCTAGTCA
Granulocytes	GGAATAATCCGCGGTA
Granulocytes	GGAATAATCTATCCCG
Granulocytes	GGAATAATCTGTGCAA
Granulocytes	GGACAAGGTATGCTTG
Granulocytes	GGACAAGTCCAACCAA
Granulocytes	GGACAGAAGAAACCGC
Granulocytes	GGACAGAAGAATGTGT
Granulocytes	GGACAGACAGACGCCT
Granulocytes	GGACATTAGACCCACC
Granulocytes	GGACATTAGGAGTACC
Granulocytes	GGACATTCAAACTGTC
Granulocytes	GGACATTGTAATCGTC
Granulocytes	GGACATTGTCGAGTTT
Granulocytes	GGACGTCGTACGCACC
Granulocytes	GGAGCAACACATTAGC
Granulocytes	GGATGTTAGCCAACAG
Granulocytes	GGATGTTAGTGGTAAT
Granulocytes	GGATGTTTCGCTTAGA
Granulocytes	GGATGTTTCTTGCCGT
Granulocytes	GGATTACGTTCCCGAG
Granulocytes	GGATTACTCTCTAAGG
Granulocytes	GGCAATTAGTATGACA
Granulocytes	GGCAATTGTGAGGCTA
Granulocytes	GGCAATTTCCTGTACC
Granulocytes	GGCCGATAGAAGGGTA
Granulocytes	GGCCGATAGAGCTATA
Granulocytes	GGCCGATCACCAACCG
Granulocytes	GGCCGATCATGTCCTC
Granulocytes	GGCCGATTCTTAGCCC
Granulocytes	GGCGACTAGGGAGTAA
Granulocytes	GGCGACTCACCACCAG
Granulocytes	GGCGACTGTCCGAACC
Granulocytes	GGCGACTGTCTTCTCG
Granulocytes	GGCGACTTCGCCTGAG
Granulocytes	GGCGTGTCAGGAATGC
Granulocytes	GGCGTGTGTCGGCATC
Granulocytes	GGCGTGTGTTGCGTTA
Granulocytes	GGCGTGTTCCCGGATG
Granulocytes	GGCTCGAAGATCGGGT
Granulocytes	GGCTGGTCAGCGTTCG
Granulocytes	GGCTGGTCATACGCCG
Granulocytes	GGCTGGTTCAGTTAGC
Granulocytes	GGCTGGTTCCAAGTAC
Granulocytes	GGGAATGAGCGTGTCC
Granulocytes	GGGAATGGTACCGGCT
Granulocytes	GGGAATGTCATTTGGG
Granulocytes	GGGACCTCAATAGCAA
Granulocytes	GGGACCTCAGCCTGTG
Granulocytes	GGGACCTGTGTTAAGA
Granulocytes	GGGACCTTCCGCATAA
Granulocytes	GGGACCTTCTCCTATA
Granulocytes	GGGAGATAGGATATAC
Granulocytes	GGGAGATAGGCCGAAT
Granulocytes	GGGAGATAGGTGATAT
Granulocytes	GGGAGATAGGTGCAAC
Granulocytes	GGGAGATCACACGCTG
Granulocytes	GGGAGATTCAAACCAC
Granulocytes	GGGAGATTCAGCTTAG
Granulocytes	GGGATGAAGACGCAAC
Granulocytes	GGGCACTAGCACGCCT
Granulocytes	GGGCACTCAAGTAGTA
Granulocytes	GGGCACTCAGGAATGC
Granulocytes	GGGCACTTCGTGGGAA
Granulocytes	GGGCATCGTAGAGCTG
Granulocytes	GGGCATCGTGCAGTAG
Granulocytes	GGGTCTGAGACCTTTG
Granulocytes	GGGTCTGCAAAGTCAA
Granulocytes	GGGTCTGGTCACCTAA
Granulocytes	GGGTCTGTCACAACGT
Granulocytes	GGGTTGCAGAGAACAG
Granulocytes	GGGTTGCGTTGAGTTC
Granulocytes	GGGTTGCTCACAGGCC
Granulocytes	GGGTTGCTCACTCCTG
Granulocytes	GGGTTGCTCGTTACGA
Granulocytes	GGTATTGAGTCTCGGC
Granulocytes	GGTATTGCAAGAGGCT
Granulocytes	GGTATTGGTACCGTTA
Granulocytes	GGTATTGTCAAAGACA
Granulocytes	GGTGAAGCACCAGTTA
Granulocytes	GGTGAAGGTATTACCG
Granulocytes	GGTGAAGTCAGGTTCA
Granulocytes	GGTGCGTAGTGAATTG
Granulocytes	GGTGCGTAGTTAGCGG
Granulocytes	GGTGCGTGTATGGTTC
Granulocytes	GGTGCGTTCCTATTCA
Granulocytes	GGTGCGTTCGCCCTTA
Granulocytes	GGTGTTAAGCATGGCA
Granulocytes	GGTGTTAGTCGCATCG
Granulocytes	GGTGTTAGTGGTAACG
Granulocytes	GGTGTTAGTGTGCGTC
Granulocytes	GTAACGTAGATCGATA
Granulocytes	GTAACGTAGCCGGTAA
Granulocytes	GTAACGTAGGATCGCA
Granulocytes	GTAACTGCAAGGACAC
Granulocytes	GTAACTGGTGTGCCTG
Granulocytes	GTAACTGTCACAAACC
Granulocytes	GTAACTGTCCAAACAC
Granulocytes	GTACTTTAGAGCTATA
Granulocytes	GTACTTTCATTACCTT
Granulocytes	GTACTTTTCAGTTCGA
Granulocytes	GTAGGCCAGTGCCAGA
Granulocytes	GTAGGCCCAAGCGCTC
Granulocytes	GTAGGCCCACGCTTTC
Granulocytes	GTAGGCCGTGCAACGA
Granulocytes	GTAGTCACAGATGAGC
Granulocytes	GTAGTCAGTCTTCAAG
Granulocytes	GTAGTCAGTGCCTGTG
Granulocytes	GTATCTTGTTAAGACA
Granulocytes	GTATCTTTCACCACCT
Granulocytes	GTATTCTGTGCGCTTG
Granulocytes	GTATTCTGTTCCCGAG
Granulocytes	GTATTCTTCTCACATT
Granulocytes	GTCAAGTCAAGCTGTT
Granulocytes	GTCAAGTCATTAGCCA
Granulocytes	GTCAAGTGTAAACGCG
Granulocytes	GTCAAGTGTACGAAAT
Granulocytes	GTCAAGTGTGAAATCA
Granulocytes	GTCACAACACAGTCGC
Granulocytes	GTCACAACAGTTCATG
Granulocytes	GTCACGGAGCTAGTTC
Granulocytes	GTCACGGAGTTAAGTG
Granulocytes	GTCACGGCAGACACTT
Granulocytes	GTCACGGCATTCTCAT
Granulocytes	GTCACGGGTAAGGGAA
Granulocytes	GTCACGGTCGAACTGT
Granulocytes	GTCCTCACATTTCACT
Granulocytes	GTCCTCAGTATATCCG
Granulocytes	GTCGGGTCAGGAATCG
Granulocytes	GTCGGGTGTAGATTAG
Granulocytes	GTCGGGTGTATATCCG
Granulocytes	GTCGTAAAGTGAACGC
Granulocytes	GTCGTAACACTTACGA
Granulocytes	GTCGTAACAGACAGGT
Granulocytes	GTCGTAACAGACGCCT
Granulocytes	GTCGTAAGTCAAGCGA
Granulocytes	GTCGTAAGTCATGCCG
Granulocytes	GTCGTAATCGGTTCGG
Granulocytes	GTCTCGTAGCTCTCGG
Granulocytes	GTCTCGTAGTAGGCCA
Granulocytes	GTCTCGTCAAATACAG
Granulocytes	GTCTCGTGTTGTGGAG
Granulocytes	GTCTTCGCACACCGAC
Granulocytes	GTCTTCGTCTAACTGG
Granulocytes	GTGAAGGAGTGCTGCC
Granulocytes	GTGAAGGCACAGCCCA
Granulocytes	GTGAAGGGTTGAGGTG
Granulocytes	GTGCAGCAGAAAGTGG
Granulocytes	GTGCAGCGTCATTAGC
Granulocytes	GTGCATAAGATGAGAG
Granulocytes	GTGCATATCCACTCCA
Granulocytes	GTGCGGTAGTACTTGC
Granulocytes	GTGCGGTCAAGCCATT
Granulocytes	GTGCGGTTCACGCGGT
Granulocytes	GTGCTTCCATTCGACA
Granulocytes	GTGCTTCTCAGCAACT
Granulocytes	GTGGGTCAGCCCAACC
Granulocytes	GTGGGTCGTGGTACAG
Granulocytes	GTGTGCGCACCATCCT
Granulocytes	GTGTGCGTCACAAACC
Granulocytes	GTGTGCGTCCTATTCA
Granulocytes	GTGTTAGAGCTGGAAC
Granulocytes	GTGTTAGAGGAGTAGA
Granulocytes	GTGTTAGAGTACGTTC
Granulocytes	GTGTTAGAGTTACCCA
Granulocytes	GTGTTAGGTACCGTTA
Granulocytes	GTGTTAGTCTATGTGG
Granulocytes	GTTAAGCCAGAGTGTG
Granulocytes	GTTAAGCGTGCAGACA
Granulocytes	GTTAAGCTCCAAAGTC
Granulocytes	GTTACAGAGGGTGTGT
Granulocytes	GTTACAGAGTAGGTGC
Granulocytes	GTTACAGGTGCACCAC
Granulocytes	GTTACAGGTTAGAACA
Granulocytes	GTTACAGTCCCTGACT
Granulocytes	GTTACAGTCCGAACGC
Granulocytes	GTTCATTGTAGGACAC
Granulocytes	GTTCGGGAGTTTGCGT
Granulocytes	GTTCGGGCACATCCAA
Granulocytes	GTTCGGGCATATGCTG
Granulocytes	GTTCTCGTCACTTCAT
Granulocytes	GTTTCTAAGTCGCCGT
Granulocytes	GTTTCTAAGTCGTACT
Granulocytes	GTTTCTAGTCTTGATG
Granulocytes	GTTTCTATCGTCTGAA
Granulocytes	TAAACCGCAGCTGTGC
Granulocytes	TAAACCGGTATATCCG
Granulocytes	TAAACCGGTCTTGTCC
Granulocytes	TAAACCGGTTGCGTTA
Granulocytes	TAAACCGTCCTGCCAT
Granulocytes	TAAACCGTCTAAGCCA
Granulocytes	TAAGAGAAGGAGCGAG
Granulocytes	TAAGAGAGTGACAAAT
Granulocytes	TAAGAGAGTGCAGTAG
Granulocytes	TAAGAGATCCCATTAT
Granulocytes	TAAGAGATCTGTCTCG
Granulocytes	TAAGCGTAGTGTCTCA
Granulocytes	TAAGCGTTCATGTGGT
Granulocytes	TAAGCGTTCGGATGGA
Granulocytes	TAAGTGCAGGTGCACA
Granulocytes	TAAGTGCCAAGAGTCG
Granulocytes	TAAGTGCGTTAGATGA
Granulocytes	TAAGTGCGTTCAGCGC
Granulocytes	TACACGAAGCGAAGGG
Granulocytes	TACACGACACCAGGCT
Granulocytes	TACACGACATCGGACC
Granulocytes	TACACGATCGCCAAAT
Granulocytes	TACACGATCTAACTTC
Granulocytes	TACAGTGAGCACGCCT
Granulocytes	TACAGTGAGTACGACG
Granulocytes	TACAGTGTCTTGTTTG
Granulocytes	TACCTATAGACAAAGG
Granulocytes	TACCTATCAAATACAG
Granulocytes	TACCTATCATGAAGTA
Granulocytes	TACCTATGTAGATTAG
Granulocytes	TACCTATTCTACGAGT
Granulocytes	TACCTTACATCACAAC
Granulocytes	TACCTTAGTAGCGTCC
Granulocytes	TACCTTAGTCCAACTA
Granulocytes	TACCTTAGTTCACCTC
Granulocytes	TACCTTATCTGTACGA
Granulocytes	TACGGATAGGCTAGCA
Granulocytes	TACGGATTCACAAACC
Granulocytes	TACGGGCCATGGTCAT
Granulocytes	TACGGGCTCTTGCCGT
Granulocytes	TACGGTACACTAAGTC
Granulocytes	TACGGTACATACAGCT
Granulocytes	TACGGTAGTATTACCG
Granulocytes	TACGGTATCAGGTTCA
Granulocytes	TACTCATGTGCTCTTC
Granulocytes	TACTCATTCCTGCTTG
Granulocytes	TACTCGCAGAGCTGGT
Granulocytes	TACTCGCAGTGCAAGC
Granulocytes	TACTCGCAGTTGAGTA
Granulocytes	TACTCGCCAAGGGTCA
Granulocytes	TACTCGCGTACCGCTG
Granulocytes	TACTCGCGTTATCACG
Granulocytes	TACTCGCTCCGCATCT
Granulocytes	TACTTACAGAGGTTGC
Granulocytes	TACTTACGTCATATGC
Granulocytes	TACTTACGTCCTGCTT
Granulocytes	TACTTACTCTGAGTGT
Granulocytes	TACTTGTAGATATGCA
Granulocytes	TACTTGTAGGGCTCTC
Granulocytes	TACTTGTCAGCCAATT
Granulocytes	TACTTGTGTAAAGTCA
Granulocytes	TACTTGTGTGACAAAT
Granulocytes	TACTTGTTCCCTAACC
Granulocytes	TACTTGTTCTATCCTA
Granulocytes	TAGACCAAGACAATAC
Granulocytes	TAGACCAAGACACGAC
Granulocytes	TAGACCAGTTAAGTAG
Granulocytes	TAGACCATCTACCTGC
Granulocytes	TAGACCATCTGCAGTA
Granulocytes	TAGAGCTAGGTTACCT
Granulocytes	TAGAGCTCACCGTTGG
Granulocytes	TAGAGCTGTGTTGGGA
Granulocytes	TAGAGCTTCAACGAAA
Granulocytes	TAGCCGGAGTAGGCCA
Granulocytes	TAGCCGGCAGTCACTA
Granulocytes	TAGCCGGTCACTCCTG
Granulocytes	TAGCCGGTCCACGCAG
Granulocytes	TAGGCATAGAAGAAGC
Granulocytes	TAGGCATGTTTACTCT
Granulocytes	TAGGCATTCCTCAACC
Granulocytes	TAGTGGTAGGAGTACC
Granulocytes	TAGTGGTCACCGAAAG
Granulocytes	TAGTGGTGTCCCGACA
Granulocytes	TAGTGGTTCCGCAGTG
Granulocytes	TAGTTGGCATTTCACT
Granulocytes	TATCAGGTCGTCTGCT
Granulocytes	TATCAGGTCTTTAGGG
Granulocytes	TATCAGGTCTTTCCTC
Granulocytes	TATCTCAAGACTAGGC
Granulocytes	TATCTCACACAGGTTT
Granulocytes	TATCTCAGTATGAATG
Granulocytes	TATCTCATCGCGGATC
Granulocytes	TATCTCATCTCGTTTA
Granulocytes	TATGCCCAGAAGAAGC
Granulocytes	TATGCCCAGAGTACAT
Granulocytes	TATGCCCAGCAGATCG
Granulocytes	TATGCCCAGTGTACCT
Granulocytes	TATGCCCCAATAGAGT
Granulocytes	TATGCCCGTTACCAGT
Granulocytes	TATTACCAGAGACTAT
Granulocytes	TATTACCAGTGACATA
Granulocytes	TATTACCGTCAAAGCG
Granulocytes	TATTACCGTCTCCCTA
Granulocytes	TATTACCTCGTATCAG
Granulocytes	TATTACCTCGTTTAGG
Granulocytes	TCAATCTCATCGATTG
Granulocytes	TCAATCTTCGTCTGCT
Granulocytes	TCACAAGCAGGCTGAA
Granulocytes	TCACAAGGTAGATTAG
Granulocytes	TCACAAGGTGGTACAG
Granulocytes	TCACAAGTCTCCAGGG
Granulocytes	TCACGAAAGACCACGA
Granulocytes	TCACGAAGTCCAGTGC
Granulocytes	TCACGAAGTTAAAGTG
Granulocytes	TCACGAAGTTATCGGT
Granulocytes	TCAGATGAGTACGATA
Granulocytes	TCAGATGCAAGACACG
Granulocytes	TCAGATGCATTCACTT
Granulocytes	TCAGATGTCCTCCTAG
Granulocytes	TCAGATGTCTGGAGCC
Granulocytes	TCAGCAACAAGTAGTA
Granulocytes	TCAGCAACACTTCTGC
Granulocytes	TCAGCAACATGGTAGG
Granulocytes	TCAGCAAGTACTTAGC
Granulocytes	TCAGCTCAGGATGGTC
Granulocytes	TCAGCTCGTCATTAGC
Granulocytes	TCAGCTCTCTCCAGGG
Granulocytes	TCAGGATAGGCAGTCA
Granulocytes	TCAGGATAGGCGCTCT
Granulocytes	TCAGGATCAATAGCAA
Granulocytes	TCAGGATCAGCCTTGG
Granulocytes	TCAGGATCAGGAATCG
Granulocytes	TCAGGATCATAGGATA
Granulocytes	TCAGGATCATCTCGCT
Granulocytes	TCAGGATTCGTTTATC
Granulocytes	TCAGGATTCTCGATGA
Granulocytes	TCAGGTAAGACCACGA
Granulocytes	TCAGGTAAGCGTTGCC
Granulocytes	TCAGGTAAGCTGCAAG
Granulocytes	TCAGGTACAAGCGATG
Granulocytes	TCAGGTATCCTTTACA
Granulocytes	TCAGGTATCGGCATCG
Granulocytes	TCATTACAGGTCATCT
Granulocytes	TCATTACGTAAACCTC
Granulocytes	TCATTACGTTGAGGTG
Granulocytes	TCATTTGAGAAGGTGA
Granulocytes	TCATTTGAGCTGCCCA
Granulocytes	TCATTTGCAAAGGTGC
Granulocytes	TCATTTGCAACTGCTA
Granulocytes	TCATTTGCAGTACACT
Granulocytes	TCATTTGTCTGGTTCC
Granulocytes	TCCACACAGACACGAC
Granulocytes	TCCACACAGAGGTAGA
Granulocytes	TCCACACCATTCTCAT
Granulocytes	TCCCGATCACATGTGT
Granulocytes	TCCCGATCACCCATGG
Granulocytes	TCCCGATGTCATGCCG
Granulocytes	TCCCGATGTGCAACTT
Granulocytes	TCCCGATGTGCCTGGT
Granulocytes	TCCCGATGTGCGCTTG
Granulocytes	TCGAGGCGTGACTACT
Granulocytes	TCGAGGCTCCGCGGTA
Granulocytes	TCGCGAGGTCAGATAA
Granulocytes	TCGCGAGTCACAGGCC
Granulocytes	TCGCGTTAGCCAACAG
Granulocytes	TCGCGTTCAATCTGCA
Granulocytes	TCGCGTTCAGTCAGAG
Granulocytes	TCGCGTTTCCAAAGTC
Granulocytes	TCGGGACGTCTAGCCG
Granulocytes	TCGGGACTCATTGCGA
Granulocytes	TCGGTAAAGCTACCGC
Granulocytes	TCGGTAAGTGAGTATA
Granulocytes	TCGGTAAGTTTGTGTG
Granulocytes	TCGGTAATCTACGAGT
Granulocytes	TCGTACCGTGACAAAT
Granulocytes	TCGTACCTCAGCGACC
Granulocytes	TCGTACCTCCTAGGGC
Granulocytes	TCGTACCTCTATGTGG
Granulocytes	TCGTAGAAGAGATGAG
Granulocytes	TCGTAGAAGTACGTAA
Granulocytes	TCGTAGAAGTGGTCCC
Granulocytes	TCGTAGAGTACTCGCG
Granulocytes	TCGTAGAGTGCGGTAA
Granulocytes	TCTATTGCACGAAACG
Granulocytes	TCTATTGTCTTGCATT
Granulocytes	TCTCATATCGGTGTCG
Granulocytes	TCTCTAAAGAGACTAT
Granulocytes	TCTCTAAAGGACAGAA
Granulocytes	TCTCTAACAAAGCGGT
Granulocytes	TCTCTAATCTCAAGTG
Granulocytes	TCTCTAATCTCCGGTT
Granulocytes	TCTGAGACAGCATACT
Granulocytes	TCTGAGACAGCGATCC
Granulocytes	TCTGAGACAGGTGCCT
Granulocytes	TCTGAGATCAGAGCTT
Granulocytes	TCTGGAAAGGAATCGC
Granulocytes	TCTGGAAAGTCTCGGC
Granulocytes	TCTGGAACACTACAGT
Granulocytes	TCTGGAATCTATCCCG
Granulocytes	TCTTCGGGTCCGAAGA
Granulocytes	TCTTTCCAGACTACAA
Granulocytes	TCTTTCCAGATCTGCT
Granulocytes	TCTTTCCGTACAGTTC
Granulocytes	TCTTTCCGTAGTGAAT
Granulocytes	TCTTTCCTCACTCTTA
Granulocytes	TCTTTCCTCCAGATCA
Granulocytes	TCTTTCCTCTTGAGAC
Granulocytes	TGACAACAGAATAGGG
Granulocytes	TGACAACCATCACGAT
Granulocytes	TGACAACGTACCAGTT
Granulocytes	TGACAACGTGGTCCGT
Granulocytes	TGACAACGTTAGTGGG
Granulocytes	TGACAACTCAGAGGTG
Granulocytes	TGACAACTCATTTGGG
Granulocytes	TGACAACTCGCGGATC
Granulocytes	TGACGGCAGACTAGGC
Granulocytes	TGACGGCCAGATGGCA
Granulocytes	TGACGGCGTAAGGATT
Granulocytes	TGACGGCTCCTAGTGA
Granulocytes	TGACTAGAGTACCGGA
Granulocytes	TGACTAGTCGGTGTCG
Granulocytes	TGACTTTCAGCTTAAC
Granulocytes	TGACTTTGTACTCAAC
Granulocytes	TGAGAGGCAAGTCTAC
Granulocytes	TGAGAGGGTCGCGAAA
Granulocytes	TGAGCATCATATACGC
Granulocytes	TGAGCATGTTGGACCC
Granulocytes	TGAGCATTCGTCTGCT
Granulocytes	TGAGCATTCTCGTATT
Granulocytes	TGAGCCGAGTGGTAGC
Granulocytes	TGAGCCGCAATCCAAC
Granulocytes	TGAGCCGGTAGCGTGA
Granulocytes	TGAGCCGTCAACGGGA
Granulocytes	TGAGCCGTCACTTCAT
Granulocytes	TGAGGGACACTTCTGC
Granulocytes	TGAGGGATCACCAGGC
Granulocytes	TGATTTCGTAAGGATT
Granulocytes	TGATTTCGTGACAAAT
Granulocytes	TGATTTCTCCTCTAGC
Granulocytes	TGCACCTAGTATGACA
Granulocytes	TGCACCTCAGCATACT
Granulocytes	TGCACCTCAGGAACGT
Granulocytes	TGCACCTGTAGCGTGA
Granulocytes	TGCACCTTCGCTAGCG
Granulocytes	TGCACCTTCTTGAGGT
Granulocytes	TGCCAAAAGCGTTGCC
Granulocytes	TGCCAAAAGGCTCAGA
Granulocytes	TGCCAAAGTAGCCTAT
Granulocytes	TGCCAAAGTCGACTGC
Granulocytes	TGCCAAAGTGTTGGGA
Granulocytes	TGCCAAATCAGTTTGG
Granulocytes	TGCCAAATCTACCTGC
Granulocytes	TGCCCATAGCTTCGCG
Granulocytes	TGCCCATCAACGCACC
Granulocytes	TGCCCATCATGTCCTC
Granulocytes	TGCCCTAAGCTAGTCT
Granulocytes	TGCGCAGGTGTGAATA
Granulocytes	TGCGCAGTCCTTGCCA
Granulocytes	TGCGCAGTCGGATGGA
Granulocytes	TGCGCAGTCGTTTGCC
Granulocytes	TGCGGGTAGGTGCTTT
Granulocytes	TGCGGGTCAAATTGCC
Granulocytes	TGCGGGTGTCGCTTCT
Granulocytes	TGCGGGTGTTACAGAA
Granulocytes	TGCGGGTTCTAACTGG
Granulocytes	TGCGTGGAGCGTAATA
Granulocytes	TGCGTGGGTCACCTAA
Granulocytes	TGCGTGGTCCCAAGAT
Granulocytes	TGCTACCAGTGACTCT
Granulocytes	TGCTACCGTAGCGCAA
Granulocytes	TGCTACCGTCTGATTG
Granulocytes	TGCTACCGTGACTCAT
Granulocytes	TGCTACCGTTCCACTC
Granulocytes	TGCTACCTCGTCGTTC
Granulocytes	TGCTGCTCACCTCGTT
Granulocytes	TGGACGCCACAAGTAA
Granulocytes	TGGCCAGAGTGACATA
Granulocytes	TGGCCAGTCACATGCA
Granulocytes	TGGCCAGTCATATCGG
Granulocytes	TGGCGCAAGTTCGATC
Granulocytes	TGGCGCACAAGGCTCC
Granulocytes	TGGCGCATCTACGAGT
Granulocytes	TGGCTGGAGAGGACGG
Granulocytes	TGGCTGGAGGGTTTCT
Granulocytes	TGGCTGGCACATCCGG
Granulocytes	TGGCTGGGTAGCTGCC
Granulocytes	TGGGCGTGTAAGCACG
Granulocytes	TGGGCGTGTATCTGCA
Granulocytes	TGGGCGTTCGCGATCG
Granulocytes	TGGTTAGCATCTACGA
Granulocytes	TGGTTAGGTAAACACA
Granulocytes	TGGTTAGGTAATAGCA
Granulocytes	TGGTTAGGTACCGGCT
Granulocytes	TGGTTAGGTCGTCTTC
Granulocytes	TGGTTAGGTGTTGAGG
Granulocytes	TGGTTAGTCGCTAGCG
Granulocytes	TGGTTAGTCTTGCAAG
Granulocytes	TGGTTCCAGTAGGTGC
Granulocytes	TGGTTCCAGTGGAGTC
Granulocytes	TGGTTCCTCAAGATCC
Granulocytes	TGGTTCCTCTGAAAGA
Granulocytes	TGTATTCCAGGAATGC
Granulocytes	TGTATTCCAGTATCTG
Granulocytes	TGTATTCTCCTTAATC
Granulocytes	TGTCCCAAGAACTCGG
Granulocytes	TGTCCCAGTCCCTACT
Granulocytes	TGTCCCATCGGCGGTT
Granulocytes	TGTCCCATCGTACCGG
Granulocytes	TGTGGTAAGCTGTCTA
Granulocytes	TGTGGTATCCATGAAC
Granulocytes	TGTGGTATCGCAAACT
Granulocytes	TGTGTTTCAATAGAGT
Granulocytes	TGTGTTTTCCTAGGGC
Granulocytes	TGTGTTTTCCTCATTA
Granulocytes	TGTTCCGAGCCTCGTG
Granulocytes	TGTTCCGAGCGTAATA
Granulocytes	TGTTCCGGTAGGACAC
Granulocytes	TGTTCCGGTGAGTGAC
Granulocytes	TGTTCCGGTTACGACT
Granulocytes	TGTTCCGGTTCCACTC
Granulocytes	TGTTCCGTCGGATGGA
Granulocytes	TGTTCCGTCTACCAGA
Granulocytes	TTAACTCCAAGCCCAC
Granulocytes	TTAACTCGTACTTGAC
Granulocytes	TTAACTCGTTATTCTC
Granulocytes	TTAACTCTCGTGGTCG
Granulocytes	TTAGGACAGTCGAGTG
Granulocytes	TTAGGACGTACTCTCC
Granulocytes	TTAGGACTCCAAGCCG
Granulocytes	TTAGGACTCGCCTGTT
Granulocytes	TTAGGACTCTTGACGA
Granulocytes	TTAGGCACAAAGTGCG
Granulocytes	TTAGTTCAGGATCGCA
Granulocytes	TTAGTTCCAGCTGTAT
Granulocytes	TTAGTTCCATACAGCT
Granulocytes	TTAGTTCTCCACTGGG
Granulocytes	TTAGTTCTCCGAACGC
Granulocytes	TTAGTTCTCTACCAGA
Granulocytes	TTATGCTAGTTACGGG
Granulocytes	TTATGCTCACTGTGTA
Granulocytes	TTATGCTTCCCAGGTG
Granulocytes	TTCCCAGAGTGAAGTT
Granulocytes	TTCCCAGCACACAGAG
Granulocytes	TTCGAAGAGATACACA
Granulocytes	TTCGAAGAGATGCCTT
Granulocytes	TTCGAAGCATATACCG
Granulocytes	TTCGAAGGTGCTCTTC
Granulocytes	TTCGAAGGTTCCATGA
Granulocytes	TTCGGTCAGTTAGCGG
Granulocytes	TTCGGTCGTACTCAAC
Granulocytes	TTCGGTCGTCTCACCT
Granulocytes	TTCTACAAGGTAGCTG
Granulocytes	TTCTACAAGTCCAGGA
Granulocytes	TTCTACAAGTTAACGA
Granulocytes	TTCTCAAAGTGTACGG
Granulocytes	TTCTCAACACCAGGCT
Granulocytes	TTCTCCTAGGCATTGG
Granulocytes	TTCTCCTCATGCAATC
Granulocytes	TTCTCCTCATTCTCAT
Granulocytes	TTCTCCTTCTGAAAGA
Granulocytes	TTCTTAGTCGGTCTAA
Granulocytes	TTGAACGCAAATCCGT
[truncated: 2,973 more rows]
