# Supplementary material for: scQCEA: a framework for annotation and quality control report of single-cell RNA-sequencing data
Source: BMC Genomics. 2023 Jul 6;24:381. doi: 10.1186/s12864-023-09447-6 (PMC10327311; doi:10.1186/s12864-023-09447-6)
Supplement: Supplementary file 2 — Additional file 2: Supplementary file 2. To demonstrate the utility of scQCEA, we apply the workflow to the sixteen gene expression profiles of eight patients with metastatic melanoma, prepared from pre- and post-treatment experimental batches. You can find the QC interactive report at: https://github.com/isarnassiri/scQCEA/tree/Example-of-Application. Download and unzip the OGC_Interactive_QC_Report_P180121.zip file. You can open CLICK_ME.html file without using rStudio/R. [file 12864_2023_9447_MOESM2_ESM.zip › Inputs/10X-gex/481207_40/P180121-keep_481207_40_Celltype_assignment_toCells_PlusClusters.txt]

geneSet	cell	Freq	cluster
T-cells	AAACCTGAGACTAGGC	1364	1
T-cells	AAACCTGAGATGGGTC	1364	1
T-cells	AAACCTGAGCTCCCAG	1364	1
T-cells	AAACCTGCAGTATGCT	1364	1
T-cells	AAACCTGTCTGATACG	1364	1
T-cells	AAACGGGCAAGTTGTC	1364	1
T-cells	AAACGGGGTCCGTCAG	1364	1
T-cells	AAAGATGAGCACCGTC	1364	1
T-cells	AAAGATGGTCTGCCAG	1364	1
T-cells	AAAGCAAGTGCTTCTC	1364	1
T-cells	AAAGTAGCATAGGATA	1364	1
T-cells	AAAGTAGGTGCGCTTG	1364	1
T-cells	AAATGCCAGGCATGGT	1364	1
T-cells	AAATGCCCAAAGTCAA	1364	1
T-cells	AAATGCCCACCCATGG	1364	1
T-cells	AAATGCCGTCCTCCAT	1364	1
T-cells	AACACGTAGCAGGTCA	1364	1
T-cells	AACACGTCAGACAGGT	1364	1
T-cells	AACACGTGTACCATCA	1364	1
T-cells	AACCATGCATAACCTG	1364	1
T-cells	AACCGCGAGTCGCCGT	1364	1
T-cells	AACCGCGGTAAGTAGT	1364	1
T-cells	AACCGCGGTCCAGTGC	1364	1
T-cells	AACCGCGTCGCATGGC	1364	1
T-cells	AACGTTGAGAATGTTG	1364	1
T-cells	AACGTTGGTCGAGTTT	1364	1
T-cells	AACGTTGGTCTCACCT	1364	1
T-cells	AACGTTGGTCTCCACT	1364	1
T-cells	AACGTTGGTGTTCTTT	1364	1
T-cells	AACTCAGAGTGTCCCG	1364	1
T-cells	AACTCAGTCGTCCAGG	1364	1
T-cells	AACTCCCCAAAGAATC	1364	1
T-cells	AACTCCCGTAGCGTAG	1364	1
T-cells	AACTCCCTCCAAAGTC	1364	1
T-cells	AACTCTTGTAAGTTCC	1364	1
T-cells	AACTGGTCATTCGACA	1364	1
T-cells	AACTGGTGTTGTGGAG	1364	1
T-cells	AACTTTCAGAATTCCC	1364	1
T-cells	AACTTTCAGTACTTGC	1364	1
T-cells	AACTTTCAGTTAGGTA	1364	1
T-cells	AACTTTCGTACCTACA	1364	1
T-cells	AAGACCTAGCGTTGCC	1364	1
T-cells	AAGACCTAGGGAGTAA	1364	1
T-cells	AAGACCTCAGCGAACA	1364	1
T-cells	AAGACCTCATGGTCAT	1364	1
T-cells	AAGACCTGTACCATCA	1364	1
T-cells	AAGACCTGTTACCGAT	1364	1
T-cells	AAGCCGCAGCGCTTAT	1364	1
T-cells	AAGCCGCAGGCTCAGA	1364	1
T-cells	AAGCCGCCACACGCTG	1364	1
T-cells	AAGCCGCGTTGCGCAC	1364	1
T-cells	AAGCCGCTCAGGTAAA	1364	1
T-cells	AAGCCGCTCCGCTGTT	1364	1
T-cells	AAGGAGCCATATACCG	1364	1
T-cells	AAGGAGCCATCCTTGC	1364	1
T-cells	AAGGCAGAGAGCTATA	1364	1
T-cells	AAGGCAGAGGACAGAA	1364	1
T-cells	AAGGCAGCATTTCAGG	1364	1
T-cells	AAGGCAGTCTCGTTTA	1364	1
T-cells	AAGGCAGTCTCTAAGG	1364	1
T-cells	AAGGTTCCAGTTAACC	1364	1
T-cells	AAGGTTCCATACCATG	1364	1
T-cells	AAGGTTCGTTCGGGCT	1364	1
T-cells	AAGGTTCTCACTCCTG	1364	1
T-cells	AAGTCTGGTAATCACC	1364	1
T-cells	AAGTCTGGTCCTCTTG	1364	1
T-cells	AAGTCTGGTCGCCATG	1364	1
T-cells	AATCCAGTCCGGGTGT	1364	1
T-cells	AATCGGTAGGTAAACT	1364	1
T-cells	AATCGGTGTCAGAATA	1364	1
T-cells	AATCGGTGTTCCGTCT	1364	1
T-cells	AATCGGTTCGATAGAA	1364	1
T-cells	ACACCAAAGCAATATG	1364	1
T-cells	ACACCAAAGTCGAGTG	1364	1
T-cells	ACACCAACAGGCTGAA	1364	1
T-cells	ACACCAAGTTGATTGC	1364	1
T-cells	ACACCCTGTATCACCA	1364	1
T-cells	ACACCCTGTGCTAGCC	1364	1
T-cells	ACACCCTGTGTGCCTG	1364	1
T-cells	ACACCCTTCGGCGCTA	1364	1
T-cells	ACACCGGAGATCCTGT	1364	1
T-cells	ACACCGGGTATAGGGC	1364	1
T-cells	ACACCGGTCGCCTGTT	1364	1
T-cells	ACACTGACAAGCCATT	1364	1
T-cells	ACACTGAGTAGCTGCC	1364	1
T-cells	ACACTGATCACCGTAA	1364	1
T-cells	ACAGCCGAGAATTCCC	1364	1
T-cells	ACAGCCGAGTGAAGTT	1364	1
T-cells	ACAGCCGGTCCCGACA	1364	1
T-cells	ACAGCCGTCAGTTGAC	1364	1
T-cells	ACAGCTAGTGGGTCAA	1364	1
T-cells	ACAGCTAGTTCAGACT	1364	1
T-cells	ACAGCTATCGCAGGCT	1364	1
T-cells	ACATACGAGTGGGCTA	1364	1
T-cells	ACATACGCACACTGCG	1364	1
T-cells	ACATACGCATAGGATA	1364	1
T-cells	ACATACGTCCAAACAC	1364	1
T-cells	ACATACGTCGAACTGT	1364	1
T-cells	ACATCAGCACATTAGC	1364	1
T-cells	ACATCAGTCAGGTTCA	1364	1
T-cells	ACATGGTAGCTGGAAC	1364	1
T-cells	ACATGGTGTATCACCA	1364	1
T-cells	ACCAGTACACTAGTAC	1364	1
T-cells	ACCCACTAGAGGTTGC	1364	1
T-cells	ACCCACTCAGACTCGC	1364	1
T-cells	ACCCACTGTCAATACC	1364	1
T-cells	ACCCACTGTCGATTGT	1364	1
T-cells	ACCGTAACAAGGACTG	1364	1
T-cells	ACCGTAACATAACCTG	1364	1
T-cells	ACCGTAACATACGCTA	1364	1
T-cells	ACCGTAAGTCAACTGT	1364	1
T-cells	ACCTTTAAGCGATAGC	1364	1
T-cells	ACCTTTAAGTTAAGTG	1364	1
T-cells	ACCTTTACACCCATGG	1364	1
T-cells	ACCTTTACAGCATGAG	1364	1
T-cells	ACCTTTATCATTATCC	1364	1
T-cells	ACGAGCCGTTGTCGCG	1364	1
T-cells	ACGAGCCTCCGCAGTG	1364	1
T-cells	ACGAGGATCATGTCTT	1364	1
T-cells	ACGAGGATCCGTCATC	1364	1
T-cells	ACGATACAGCTGAAAT	1364	1
T-cells	ACGATACTCCACGACG	1364	1
T-cells	ACGATGTCAACACGCC	1364	1
T-cells	ACGATGTGTGGCAAAC	1364	1
T-cells	ACGATGTTCGACAGCC	1364	1
T-cells	ACGATGTTCGCAGGCT	1364	1
T-cells	ACGCAGCCACTGAAGG	1364	1
T-cells	ACGCAGCCAGGATCGA	1364	1
T-cells	ACGCAGCTCTGCAGTA	1364	1
T-cells	ACGCCGAAGACATAAC	1364	1
T-cells	ACGCCGAAGTGAAGTT	1364	1
T-cells	ACGCCGATCAACGGGA	1364	1
T-cells	ACGGAGAAGTGCCATT	1364	1
T-cells	ACGGAGACAGGCAGTA	1364	1
T-cells	ACGGAGAGTAAAGGAG	1364	1
T-cells	ACGGAGATCATCATTC	1364	1
T-cells	ACGGCCACATATACCG	1364	1
T-cells	ACGGCCAGTCAGAGGT	1364	1
T-cells	ACGGCCAGTCTCCACT	1364	1
T-cells	ACGGCCAGTGCTAGCC	1364	1
T-cells	ACGGCCAGTGTTTGTG	1364	1
T-cells	ACGGGCTAGTCTCGGC	1364	1
T-cells	ACGGGCTGTAATCACC	1364	1
T-cells	ACGGGTCCAGGAATCG	1364	1
T-cells	ACGTCAAAGCTTATCG	1364	1
T-cells	ACGTCAAGTCTAGCCG	1364	1
T-cells	ACTATCTCACATTAGC	1364	1
T-cells	ACTGAACAGCTTCGCG	1364	1
T-cells	ACTGAACCACGGTGTC	1364	1
T-cells	ACTGAACCATGGGAAC	1364	1
T-cells	ACTGAACGTACATGTC	1364	1
T-cells	ACTGAACGTAGTAGTA	1364	1
T-cells	ACTGAGTAGTCCGGTC	1364	1
T-cells	ACTGAGTCAATTGCTG	1364	1
T-cells	ACTGAGTCAGCTTCGG	1364	1
T-cells	ACTGATGAGCAGGCTA	1364	1
T-cells	ACTGATGGTACGACCC	1364	1
T-cells	ACTGATGGTCGCCATG	1364	1
T-cells	ACTGATGGTGCTAGCC	1364	1
T-cells	ACTGATGTCAGCGACC	1364	1
T-cells	ACTGCTCCATGCCCGA	1364	1
T-cells	ACTGCTCCATGGTCAT	1364	1
T-cells	ACTGCTCTCATTGCGA	1364	1
T-cells	ACTGCTCTCCAGATCA	1364	1
T-cells	ACTGTCCAGAAGGACA	1364	1
T-cells	ACTGTCCAGGTGCTTT	1364	1
T-cells	ACTGTCCCATCACAAC	1364	1
T-cells	ACTGTCCCATGTTCCC	1364	1
T-cells	ACTGTCCGTGTCCTCT	1364	1
T-cells	ACTGTCCTCATCGGAT	1364	1
T-cells	ACTGTCCTCGTGGGAA	1364	1
T-cells	ACTTACTAGGTGATAT	1364	1
T-cells	ACTTACTCACGTCAGC	1364	1
T-cells	ACTTACTGTAATCACC	1364	1
T-cells	ACTTGTTCAACGATGG	1364	1
T-cells	ACTTGTTCATGTCTCC	1364	1
T-cells	ACTTGTTGTCATATCG	1364	1
T-cells	ACTTTCAAGTACCGGA	1364	1
T-cells	ACTTTCACAAGGTTTC	1364	1
T-cells	ACTTTCAGTTGACGTT	1364	1
T-cells	ACTTTCATCAGTCAGT	1364	1
T-cells	AGAATAGAGTGGCACA	1364	1
T-cells	AGAATAGCAAATTGCC	1364	1
T-cells	AGAATAGCATTTCACT	1364	1
T-cells	AGAATAGGTGACCAAG	1364	1
T-cells	AGAGCGAAGAAACCTA	1364	1
T-cells	AGAGCGAAGCCCGAAA	1364	1
T-cells	AGAGCGACAGTAACGG	1364	1
T-cells	AGAGCGATCCCGGATG	1364	1
T-cells	AGAGCTTCAGACTCGC	1364	1
T-cells	AGAGCTTTCCAGTAGT	1364	1
T-cells	AGAGTGGCAATGTAAG	1364	1
T-cells	AGAGTGGTCCAAACTG	1364	1
T-cells	AGATCTGGTAGCGTCC	1364	1
T-cells	AGATCTGTCTGCGGCA	1364	1
T-cells	AGATTGCCATTTCACT	1364	1
T-cells	AGATTGCTCATCATTC	1364	1
T-cells	AGCAGCCCACCAACCG	1364	1
T-cells	AGCAGCCTCCAGAGGA	1364	1
T-cells	AGCATACCACGTAAGG	1364	1
T-cells	AGCATACCAGCTCGCA	1364	1
T-cells	AGCATACGTTAAGAAC	1364	1
T-cells	AGCATACTCAACACAC	1364	1
T-cells	AGCATACTCACCACCT	1364	1
T-cells	AGCCTAAAGGTGGGTT	1364	1
T-cells	AGCCTAACAAGTTAAG	1364	1
T-cells	AGCCTAACAATCCGAT	1364	1
T-cells	AGCGGTCCAGCATACT	1364	1
T-cells	AGCGGTCGTTCGTTGA	1364	1
T-cells	AGCGTATAGTTTAGGA	1364	1
T-cells	AGCGTATGTCTGGAGA	1364	1
T-cells	AGCGTATTCGGCCGAT	1364	1
T-cells	AGCGTATTCTTCATGT	1364	1
T-cells	AGCTCCTGTCCAAGTT	1364	1
T-cells	AGCTCCTTCAAACCGT	1364	1
T-cells	AGCTCTCGTCCGAATT	1364	1
T-cells	AGCTTGAGTGCGATAG	1364	1
T-cells	AGCTTGAGTGTTGAGG	1364	1
T-cells	AGGCCACCACGGCCAT	1364	1
T-cells	AGGCCACGTTACGCGC	1364	1
T-cells	AGGCCGTAGCCACCTG	1364	1
T-cells	AGGCCGTAGTGGGCTA	1364	1
T-cells	AGGCCGTCACGACTCG	1364	1
T-cells	AGGCCGTGTCTTCGTC	1364	1
T-cells	AGGGAGTTCTTAGCCC	1364	1
T-cells	AGGGATGCACATTTCT	1364	1
T-cells	AGGGATGCACCCAGTG	1364	1
T-cells	AGGGATGTCGCCGTGA	1364	1
T-cells	AGGGATGTCGGGAGTA	1364	1
T-cells	AGGGTGAAGAGGTAGA	1364	1
T-cells	AGGTCATCAAAGGAAG	1364	1
T-cells	AGGTCATCACGACGAA	1364	1
T-cells	AGGTCATGTTATGCGT	1364	1
T-cells	AGGTCATGTTGTGGAG	1364	1
T-cells	AGGTCATTCATGCATG	1364	1
T-cells	AGGTCATTCGCCGTGA	1364	1
T-cells	AGGTCATTCTTGCATT	1364	1
T-cells	AGGTCCGGTTACTGAC	1364	1
T-cells	AGTAGTCCATGCATGT	1364	1
T-cells	AGTAGTCGTCAATACC	1364	1
T-cells	AGTCTTTCAACCGCCA	1364	1
T-cells	AGTCTTTCAAGTAGTA	1364	1
T-cells	AGTCTTTCAGATGGGT	1364	1
T-cells	AGTCTTTGTCCAACTA	1364	1
T-cells	AGTCTTTGTGATGCCC	1364	1
T-cells	AGTCTTTTCGCGCCAA	1364	1
T-cells	AGTCTTTTCTGCTGTC	1364	1
T-cells	AGTGAGGAGAGCTATA	1364	1
T-cells	AGTGAGGAGTTTGCGT	1364	1
T-cells	AGTGAGGGTGATGTGG	1364	1
T-cells	AGTGGGACAGGTGCCT	1364	1
T-cells	AGTGGGATCGCTGATA	1364	1
T-cells	AGTGTCAAGAACTGTA	1364	1
T-cells	AGTTGGTAGCCGATTT	1364	1
T-cells	AGTTGGTAGTAGCGGT	1364	1
T-cells	AGTTGGTCACGTTGGC	1364	1
T-cells	AGTTGGTTCACAATGC	1364	1
T-cells	AGTTGGTTCAGGCGAA	1364	1
T-cells	ATAACGCGTCTGATCA	1364	1
T-cells	ATAACGCTCAGTTTGG	1364	1
T-cells	ATAAGAGGTAACGCGA	1364	1
T-cells	ATAAGAGTCGGTGTTA	1364	1
T-cells	ATAGACCCATGGTTGT	1364	1
T-cells	ATAGACCGTGACCAAG	1364	1
T-cells	ATAGACCTCTGAAAGA	1364	1
T-cells	ATCACGAAGCTGAAAT	1364	1
T-cells	ATCACGAGTCTAACGT	1364	1
T-cells	ATCACGAGTGAGCGAT	1364	1
T-cells	ATCACGATCAAACGGG	1364	1
T-cells	ATCATCTAGGCGATAC	1364	1
T-cells	ATCATCTAGTGGGCTA	1364	1
T-cells	ATCATCTCAGCTCCGA	1364	1
T-cells	ATCATGGAGTAACCCT	1364	1
T-cells	ATCATGGGTTAAGTAG	1364	1
T-cells	ATCATGGTCCCAGGTG	1364	1
T-cells	ATCCACCAGCGTAGTG	1364	1
T-cells	ATCCACCGTCAACATC	1364	1
T-cells	ATCCGAAAGGTGCAAC	1364	1
T-cells	ATCCGAATCCGTTGTC	1364	1
T-cells	ATCCGAATCTGCAGTA	1364	1
T-cells	ATCGAGTGTCATATGC	1364	1
T-cells	ATCGAGTGTGAAATCA	1364	1
T-cells	ATCGAGTGTTACGGAG	1364	1
T-cells	ATCGAGTGTTGGTAAA	1364	1
T-cells	ATCTACTTCTGCAAGT	1364	1
T-cells	ATCTGCCGTTAAGACA	1364	1
T-cells	ATCTGCCTCATATCGG	1364	1
T-cells	ATCTGCCTCTCCAACC	1364	1
T-cells	ATGAGGGAGAGATGAG	1364	1
T-cells	ATGAGGGAGATGTCGG	1364	1
T-cells	ATGAGGGCACATTAGC	1364	1
T-cells	ATGAGGGGTTGGACCC	1364	1
T-cells	ATGAGGGTCGGTCTAA	1364	1
T-cells	ATGAGGGTCTCAACTT	1364	1
T-cells	ATGCGATAGGTAGCCA	1364	1
T-cells	ATGCGATCACTGTCGG	1364	1
T-cells	ATGCGATGTCTAAACC	1364	1
T-cells	ATGCGATTCAACCATG	1364	1
T-cells	ATGGGAGAGGCCATAG	1364	1
T-cells	ATGGGAGCAAGGACTG	1364	1
T-cells	ATGTGTGGTAGCGCAA	1364	1
T-cells	ATGTGTGTCTGGTTCC	1364	1
T-cells	ATTACTCAGCCCAACC	1364	1
T-cells	ATTACTCAGGAATCGC	1364	1
T-cells	ATTACTCCATCGATTG	1364	1
T-cells	ATTACTCGTCTTCAAG	1364	1
T-cells	ATTACTCTCCATGAGT	1364	1
T-cells	ATTACTCTCCGCAGTG	1364	1
T-cells	ATTATCCAGACTAGAT	1364	1
T-cells	ATTATCCAGGTGCTTT	1364	1
T-cells	ATTATCCGTCATCCCT	1364	1
T-cells	ATTATCCTCTCGATGA	1364	1
T-cells	ATTCTACGTCTTGTCC	1364	1
T-cells	ATTCTACGTTACAGAA	1364	1
T-cells	ATTCTACTCCAGAGGA	1364	1
T-cells	ATTGGACGTCTCCACT	1364	1
T-cells	ATTGGACGTTTGTGTG	1364	1
T-cells	ATTGGACTCTATCCCG	1364	1
T-cells	ATTGGTGGTATAGGGC	1364	1
T-cells	ATTGGTGGTGTTCTTT	1364	1
T-cells	ATTTCTGGTAAAGTCA	1364	1
T-cells	ATTTCTGGTTAAAGAC	1364	1
T-cells	ATTTCTGTCCGTCATC	1364	1
T-cells	CAACCAAAGGTGCTTT	1364	1
T-cells	CAACCAAGTCACCTAA	1364	1
T-cells	CAACCAATCAGGATCT	1364	1
T-cells	CAACCAATCCTACAGA	1364	1
T-cells	CAACCAATCGTAGATC	1364	1
T-cells	CAACCTCAGTCAAGCG	1364	1
T-cells	CAACCTCCAAGTTCTG	1364	1
T-cells	CAACTAGAGTCAAGCG	1364	1
T-cells	CAACTAGGTCGCGAAA	1364	1
T-cells	CAAGAAATCCCGGATG	1364	1
T-cells	CAAGATCAGCTACCGC	1364	1
T-cells	CAAGATCAGTTGAGAT	1364	1
T-cells	CAAGATCCAAGCCGTC	1364	1
T-cells	CAAGGCCCAGCTCGAC	1364	1
T-cells	CAAGGCCGTCAATGTC	1364	1
T-cells	CAAGGCCGTCAGATAA	1364	1
T-cells	CAAGGCCGTCGGATCC	1364	1
T-cells	CAAGGCCTCGTCGTTC	1364	1
T-cells	CAAGTTGCATTATCTC	1364	1
T-cells	CAAGTTGGTGTAATGA	1364	1
T-cells	CACACAAAGCCCAACC	1364	1
T-cells	CACACAAAGGCCCTTG	1364	1
T-cells	CACACAACACCGATAT	1364	1
T-cells	CACACCTAGTGCAAGC	1364	1
T-cells	CACACCTGTTAAGAAC	1364	1
T-cells	CACACCTGTTTAGCTG	1364	1
T-cells	CACACCTTCTTCATGT	1364	1
T-cells	CACACTCAGGAACTGC	1364	1
T-cells	CACACTCCATAAGACA	1364	1
T-cells	CACACTCTCGTTTGCC	1364	1
T-cells	CACAGGCCACAACGCC	1364	1
T-cells	CACAGGCCAGCATACT	1364	1
T-cells	CACAGTAAGAACTCGG	1364	1
T-cells	CACAGTACATCCGGGT	1364	1
T-cells	CACAGTACATGAACCT	1364	1
T-cells	CACAGTAGTAGCGCTC	1364	1
T-cells	CACAGTAGTTCAGCGC	1364	1
T-cells	CACATAGAGTAGATGT	1364	1
T-cells	CACATAGCACGGCTAC	1364	1
T-cells	CACATAGGTACCATCA	1364	1
T-cells	CACATAGTCCAGAGGA	1364	1
T-cells	CACATAGTCTATGTGG	1364	1
T-cells	CACATTTAGATCACGG	1364	1
T-cells	CACATTTCAAGCGTAG	1364	1
T-cells	CACATTTGTAACGACG	1364	1
T-cells	CACCACTAGGCATTGG	1364	1
T-cells	CACCACTGTAAGTTCC	1364	1
T-cells	CACCACTGTCAATACC	1364	1
T-cells	CACCACTTCCTAGGGC	1364	1
T-cells	CACCACTTCTATGTGG	1364	1
T-cells	CACCAGGCAGCCTTGG	1364	1
T-cells	CACCAGGCAGGAATGC	1364	1
T-cells	CACCAGGGTCTAGCCG	1364	1
T-cells	CACCAGGTCTCACATT	1364	1
T-cells	CACCTTGAGATGCCAG	1364	1
T-cells	CACCTTGAGTACATGA	1364	1
T-cells	CACCTTGAGTACGCGA	1364	1
T-cells	CACCTTGCACGAAGCA	1364	1
T-cells	CACCTTGGTGATGTCT	1364	1
T-cells	CACCTTGGTGGGTCAA	1364	1
T-cells	CACCTTGTCTCGCTTG	1364	1
T-cells	CACCTTGTCTTCAACT	1364	1
T-cells	CACTCCACATCCCACT	1364	1
T-cells	CACTCCAGTATGCTTG	1364	1
T-cells	CACTCCATCGTCGTTC	1364	1
T-cells	CAGAATCAGAATCTCC	1364	1
T-cells	CAGAATCCACGCCAGT	1364	1
T-cells	CAGAATCCACGGCTAC	1364	1
T-cells	CAGAATCCAGCTCGCA	1364	1
T-cells	CAGAATCCATCCGCGA	1364	1
T-cells	CAGAATCGTAGAAGGA	1364	1
T-cells	CAGAATCGTCATACTG	1364	1
T-cells	CAGAGAGCAGCTGTTA	1364	1
T-cells	CAGAGAGCATTGGGCC	1364	1
T-cells	CAGATCAAGGCAGTCA	1364	1
T-cells	CAGATCACAATCGGTT	1364	1
T-cells	CAGATCAGTCATATCG	1364	1
T-cells	CAGCAGCAGCGTTGCC	1364	1
T-cells	CAGCAGCAGGATATAC	1364	1
T-cells	CAGCAGCAGTAACCCT	1364	1
T-cells	CAGCAGCCAAACCCAT	1364	1
T-cells	CAGCAGCTCTCTAGGA	1364	1
T-cells	CAGCCGAAGAGCTGGT	1364	1
T-cells	CAGCCGAGTTTGACAC	1364	1
T-cells	CAGCGACAGATGTTAG	1364	1
T-cells	CAGCGACAGCGTGAGT	1364	1
T-cells	CAGCGACAGTGCGATG	1364	1
T-cells	CAGCGACCATCGACGC	1364	1
T-cells	CAGCGACGTAAATGAC	1364	1
T-cells	CAGCGACTCAACGAAA	1364	1
T-cells	CAGCTAAGTGTGCGTC	1364	1
T-cells	CAGCTGGAGTCCATAC	1364	1
T-cells	CAGCTGGTCATGCAAC	1364	1
T-cells	CAGCTGGTCTTTACGT	1364	1
T-cells	CAGGTGCCAATGAATG	1364	1
T-cells	CAGGTGCGTTGCGTTA	1364	1
T-cells	CAGGTGCTCGGCATCG	1364	1
T-cells	CAGTAACCATGGTCAT	1364	1
T-cells	CAGTCCTAGGCTATCT	1364	1
T-cells	CAGTCCTGTGCGCTTG	1364	1
T-cells	CAGTCCTTCGGAGGTA	1364	1
T-cells	CAGTCCTTCTTTAGTC	1364	1
T-cells	CATATGGAGCTAGTCT	1364	1
T-cells	CATATTCAGCTGAAAT	1364	1
T-cells	CATCAAGAGTGCCAGA	1364	1
T-cells	CATCAAGGTTCAGGCC	1364	1
T-cells	CATCAAGTCGTACCGG	1364	1
T-cells	CATCAGAGTAACGACG	1364	1
T-cells	CATCAGAGTCTGCCAG	1364	1
T-cells	CATCAGAGTTGTGGAG	1364	1
T-cells	CATCAGATCAACGAAA	1364	1
T-cells	CATCCACAGTCTCAAC	1364	1
T-cells	CATCCACCAGGTGGAT	1364	1
T-cells	CATCGGGGTTGGACCC	1364	1
T-cells	CATCGGGTCCAGTATG	1364	1
T-cells	CATGACAAGCAGATCG	1364	1
T-cells	CATGACACACAGAGGT	1364	1
T-cells	CATGACATCCTAGTGA	1364	1
T-cells	CATGACATCTGCCAGG	1364	1
T-cells	CATGCCTAGATAGGAG	1364	1
T-cells	CATGCCTAGCGGCTTC	1364	1
T-cells	CATGCCTGTGTAAGTA	1364	1
T-cells	CATGCCTTCCGCATCT	1364	1
T-cells	CATGGCGAGAAACCAT	1364	1
T-cells	CATGGCGGTCTTGCGG	1364	1
T-cells	CATGGCGGTGTGACGA	1364	1
T-cells	CATGGCGTCCGAAGAG	1364	1
T-cells	CATTATCAGCGATGAC	1364	1
T-cells	CATTATCCACGAGGTA	1364	1
T-cells	CATTATCCACTCTGTC	1364	1
T-cells	CATTATCGTAGCTTGT	1364	1
T-cells	CATTATCGTGCCTGGT	1364	1
T-cells	CATTCGCAGCTGAACG	1364	1
T-cells	CATTCGCCATGCCTAA	1364	1
T-cells	CCAATCCTCAGTTTGG	1364	1
T-cells	CCACCTACAGTCGATT	1364	1
T-cells	CCACCTAGTATCACCA	1364	1
T-cells	CCACGGAAGAAGATTC	1364	1
T-cells	CCACGGATCGTGACAT	1364	1
T-cells	CCACTACCAGTATAAG	1364	1
T-cells	CCACTACCATTCACTT	1364	1
T-cells	CCACTACGTGCCTGGT	1364	1
T-cells	CCACTACGTTGTTTGG	1364	1
T-cells	CCACTACTCATTGCCC	1364	1
T-cells	CCACTACTCGGAATCT	1364	1
T-cells	CCACTACTCTACTTAC	1364	1
T-cells	CCAGCGAAGCGTTTAC	1364	1
T-cells	CCAGCGACACTGTGTA	1364	1
T-cells	CCAGCGATCTTCATGT	1364	1
T-cells	CCATGTCAGAACTGTA	1364	1
T-cells	CCATGTCGTCTGGAGA	1364	1
T-cells	CCATGTCTCAAGCCTA	1364	1
T-cells	CCATTCGAGGTGTGGT	1364	1
T-cells	CCATTCGAGTACCGGA	1364	1
T-cells	CCATTCGCAGGGAGAG	1364	1
T-cells	CCATTCGTCGCCAAAT	1364	1
T-cells	CCCAATCAGTCCTCCT	1364	1
T-cells	CCCAATCCACCTCGGA	1364	1
T-cells	CCCAATCCACTTACGA	1364	1
T-cells	CCCAATCGTGCTAGCC	1364	1
T-cells	CCCAGTTAGCGAAGGG	1364	1
T-cells	CCCAGTTGTCTAAACC	1364	1
T-cells	CCCTCCTAGTGACATA	1364	1
T-cells	CCCTCCTCACGGCCAT	1364	1
T-cells	CCGGGATAGAATCTCC	1364	1
T-cells	CCGGGATAGACAGGCT	1364	1
T-cells	CCGGGATAGATCCCAT	1364	1
T-cells	CCGGGATCATCGGAAG	1364	1
T-cells	CCGGGATTCAGAGGTG	1364	1
T-cells	CCGGGATTCGTCTGCT	1364	1
T-cells	CCGGTAGTCTTGCAAG	1364	1
T-cells	CCGTACTGTTTGACAC	1364	1
T-cells	CCGTGGAAGAAACGAG	1364	1
T-cells	CCGTGGACACAGACTT	1364	1
T-cells	CCGTGGACATCACCCT	1364	1
T-cells	CCGTGGAGTATATGGA	1364	1
T-cells	CCTAAAGAGCTGAACG	1364	1
T-cells	CCTAAAGGTTACCGAT	1364	1
T-cells	CCTACACAGAGTGAGA	1364	1
T-cells	CCTACCACATGACATC	1364	1
T-cells	CCTACCAGTCATACTG	1364	1
T-cells	CCTACCATCATCGGAT	1364	1
T-cells	CCTAGCTAGACTGTAA	1364	1
T-cells	CCTATTATCGCATGGC	1364	1
T-cells	CCTCAGTAGCGTCTAT	1364	1
T-cells	CCTCAGTGTCGAATCT	1364	1
T-cells	CCTCAGTTCCCAAGAT	1364	1
T-cells	CCTCTGAAGGATTCGG	1364	1
T-cells	CCTTACGCAAAGGAAG	1364	1
T-cells	CCTTACGGTCCGAGTC	1364	1
T-cells	CCTTCCCCAGCGAACA	1364	1
T-cells	CCTTCCCGTAATCACC	1364	1
T-cells	CCTTCCCGTCATATCG	1364	1
T-cells	CCTTCCCTCTTGTATC	1364	1
T-cells	CCTTCGAAGATAGGAG	1364	1
T-cells	CCTTCGAAGCCAACAG	1364	1
T-cells	CCTTCGACAAGGTGTG	1364	1
T-cells	CCTTCGACAATGAAAC	1364	1
T-cells	CCTTCGATCGTAGGTT	1364	1
T-cells	CCTTTCTAGGCGATAC	1364	1
T-cells	CCTTTCTCAGTCAGAG	1364	1
T-cells	CCTTTCTGTCAGCTAT	1364	1
T-cells	CCTTTCTTCTTGCCGT	1364	1
T-cells	CGAACATAGCTGCGAA	1364	1
T-cells	CGAACATAGGCTAGGT	1364	1
T-cells	CGAACATAGTTATCGC	1364	1
T-cells	CGAACATGTAGGACAC	1364	1
T-cells	CGAATGTAGCGATATA	1364	1
T-cells	CGAATGTCACCACCAG	1364	1
T-cells	CGACCTTCAGCTCCGA	1364	1
T-cells	CGACTTCCAAAGGAAG	1364	1
T-cells	CGAGAAGGTCCAAGTT	1364	1
T-cells	CGAGCACAGAAAGTGG	1364	1
T-cells	CGAGCACCACGGTAGA	1364	1
T-cells	CGAGCACGTCATTAGC	1364	1
T-cells	CGAGCCAAGAGTCGGT	1364	1
T-cells	CGAGCCAGTCCGAACC	1364	1
T-cells	CGAGCCAGTTCCCTTG	1364	1
T-cells	CGATCGGCACAGGAGT	1364	1
T-cells	CGATCGGGTTCTGTTT	1364	1
T-cells	CGATCGGTCCGTACAA	1364	1
T-cells	CGATCGGTCTTTAGGG	1364	1
T-cells	CGATGGCAGAGTCTGG	1364	1
T-cells	CGATGGCGTCATGCCG	1364	1
T-cells	CGATGGCGTTCGTGAT	1364	1
T-cells	CGATGGCTCAAAGACA	1364	1
T-cells	CGATGTAGTCTGATCA	1364	1
T-cells	CGATGTAGTGCATCTA	1364	1
T-cells	CGATGTAGTTAAGAAC	1364	1
T-cells	CGATGTATCGGACAAG	1364	1
T-cells	CGATTGACACAGTCGC	1364	1
T-cells	CGATTGAGTGTTTGTG	1364	1
T-cells	CGCCAAGCACCAGGCT	1364	1
T-cells	CGCCAAGCAGCCTGTG	1364	1
T-cells	CGCGGTAAGACGCACA	1364	1
T-cells	CGCGGTACATAACCTG	1364	1
T-cells	CGCGGTAGTCAATGTC	1364	1
T-cells	CGCGGTAGTCTAAACC	1364	1
T-cells	CGCGGTAGTCTAGCGC	1364	1
T-cells	CGCGTTTAGTTTAGGA	1364	1
T-cells	CGCTATCAGACTGTAA	1364	1
T-cells	CGCTATCGTATGGTTC	1364	1
T-cells	CGCTATCGTCAAGCGA	1364	1
T-cells	CGCTATCTCAGGATCT	1364	1
T-cells	CGCTATCTCCTTTCGG	1364	1
T-cells	CGCTGGACAAACGCGA	1364	1
T-cells	CGCTGGACACATCCGG	1364	1
T-cells	CGCTGGAGTCTCAACA	1364	1
T-cells	CGCTTCACAAGCGATG	1364	1
T-cells	CGCTTCATCTGGCGAC	1364	1
T-cells	CGGACACAGTAGCGGT	1364	1
T-cells	CGGACGTGTCTCTTAT	1364	1
T-cells	CGGACGTGTGACGCCT	1364	1
T-cells	CGGACGTTCAGTTTGG	1364	1
T-cells	CGGACTGCAGTAAGAT	1364	1
T-cells	CGGACTGCATCTCGCT	1364	1
T-cells	CGGACTGTCCAAACAC	1364	1
T-cells	CGGAGCTAGAGACTAT	1364	1
T-cells	CGGAGCTAGCTAACTC	1364	1
T-cells	CGGAGCTCATCGGACC	1364	1
T-cells	CGGAGCTGTGCACCAC	1364	1
T-cells	CGGAGCTTCCTAAGTG	1364	1
T-cells	CGGAGTCAGAAACGCC	1364	1
T-cells	CGGAGTCAGCCACTAT	1364	1
T-cells	CGGAGTCAGTGGTAAT	1364	1
T-cells	CGGAGTCAGTGTGGCA	1364	1
T-cells	CGGAGTCTCAGATAAG	1364	1
T-cells	CGGAGTCTCTCTTATG	1364	1
T-cells	CGGAGTCTCTGCGGCA	1364	1
T-cells	CGGCTAGGTTATGTGC	1364	1
T-cells	CGGCTAGTCAACCAAC	1364	1
T-cells	CGGCTAGTCTTGCATT	1364	1
T-cells	CGGGTCACACCGGAAA	1364	1
T-cells	CGGTTAAAGCATCATC	1364	1
T-cells	CGGTTAAAGCCCGAAA	1364	1
T-cells	CGGTTAACAAACCTAC	1364	1
T-cells	CGGTTAACACCACCAG	1364	1
T-cells	CGTAGCGCAATAAGCA	1364	1
T-cells	CGTAGCGCAGGAATCG	1364	1
T-cells	CGTAGCGGTCATGCCG	1364	1
T-cells	CGTAGGCAGCTAGCCC	1364	1
T-cells	CGTAGGCAGTCGTACT	1364	1
T-cells	CGTAGGCGTAGAGGAA	1364	1
T-cells	CGTCACTAGCCAGAAC	1364	1
T-cells	CGTCACTGTACCATCA	1364	1
T-cells	CGTCCATAGATTACCC	1364	1
T-cells	CGTCCATCATCCGGGT	1364	1
T-cells	CGTCCATTCGTATCAG	1364	1
T-cells	CGTCTACAGCTTTGGT	1364	1
T-cells	CGTCTACAGTAGCCGA	1364	1
T-cells	CGTCTACCAGTCAGCC	1364	1
T-cells	CGTGTAACAGCGTTCG	1364	1
T-cells	CGTGTCTTCAGGATCT	1364	1
T-cells	CGTTAGAGTCTCTTTA	1364	1
T-cells	CGTTAGATCTATCCCG	1364	1
T-cells	CGTTCTGAGACACGAC	1364	1
T-cells	CGTTCTGAGCTAGTCT	1364	1
T-cells	CGTTCTGCAGCATACT	1364	1
T-cells	CGTTCTGCAGTATAAG	1364	1
T-cells	CGTTCTGCATCCCACT	1364	1
T-cells	CGTTGGGAGCCTCGTG	1364	1
T-cells	CGTTGGGCAGTCACTA	1364	1
T-cells	CGTTGGGCATTCACTT	1364	1
T-cells	CGTTGGGTCTCGTATT	1364	1
T-cells	CTAACTTGTCGGATCC	1364	1
T-cells	CTAACTTTCGGACAAG	1364	1
T-cells	CTAACTTTCTGGAGCC	1364	1
T-cells	CTAAGACAGAAGCCCA	1364	1
T-cells	CTAAGACAGCAGATCG	1364	1
T-cells	CTAAGACAGTCCGTAT	1364	1
T-cells	CTAAGACAGTGCTGCC	1364	1
T-cells	CTAAGACCAGCATGAG	1364	1
T-cells	CTAAGACCATCTCGCT	1364	1
T-cells	CTAATGGCAACGATGG	1364	1
T-cells	CTAATGGTCCTTGACC	1364	1
T-cells	CTACACCAGATCGGGT	1364	1
T-cells	CTACACCCAGGATTGG	1364	1
T-cells	CTACATTAGAAGCCCA	1364	1
T-cells	CTACATTTCAGCGATT	1364	1
T-cells	CTACCCAAGACAGAGA	1364	1
T-cells	CTACCCAAGACTGGGT	1364	1
T-cells	CTACCCAAGCGCCTTG	1364	1
T-cells	CTACCCACAGGGTATG	1364	1
T-cells	CTACCCAGTGGCCCTA	1364	1
T-cells	CTACCCATCCCAAGAT	1364	1
T-cells	CTACCCATCGTTTGCC	1364	1
T-cells	CTACGTCGTTACCGAT	1364	1
T-cells	CTACGTCTCGCCAGCA	1364	1
T-cells	CTAGAGTCATGGGACA	1364	1
T-cells	CTAGAGTGTGGCAAAC	1364	1
T-cells	CTAGCCTAGATCACGG	1364	1
T-cells	CTAGCCTAGTGATCGG	1364	1
T-cells	CTAGCCTCAACGCACC	1364	1
T-cells	CTAGCCTGTACAGACG	1364	1
T-cells	CTAGCCTGTCGGATCC	1364	1
T-cells	CTAGCCTTCCGCATAA	1364	1
T-cells	CTAGCCTTCTCGTATT	1364	1
T-cells	CTAGTGAAGTACGTAA	1364	1
T-cells	CTAGTGAAGTTGTAGA	1364	1
T-cells	CTAGTGACATCGGGTC	1364	1
T-cells	CTCACACCATGCTAGT	1364	1
T-cells	CTCAGAAAGGGTTCCC	1364	1
T-cells	CTCAGAACACCGGAAA	1364	1
T-cells	CTCAGAAGTGACCAAG	1364	1
T-cells	CTCATTACAAAGTGCG	1364	1
T-cells	CTCATTATCTCATTCA	1364	1
T-cells	CTCCTAGCACCAGGTC	1364	1
T-cells	CTCCTAGTCAGATAAG	1364	1
T-cells	CTCCTAGTCTGCAGTA	1364	1
T-cells	CTCGAAAAGAGGGATA	1364	1
T-cells	CTCGAAACACGAGAGT	1364	1
T-cells	CTCGAAATCCAGTATG	1364	1
T-cells	CTCGAAATCGTTACAG	1364	1
T-cells	CTCGAGGAGAGCTGGT	1364	1
T-cells	CTCGAGGGTACTCGCG	1364	1
T-cells	CTCGAGGGTCACCTAA	1364	1
T-cells	CTCGAGGGTCTAGAGG	1364	1
T-cells	CTCGAGGTCAAGAAGT	1364	1
T-cells	CTCGGAGCAAGCTGTT	1364	1
T-cells	CTCGGAGCATCGGAAG	1364	1
T-cells	CTCGGAGCATTCCTCG	1364	1
T-cells	CTCGGGAAGCTGATAA	1364	1
T-cells	CTCGGGACACGGACAA	1364	1
T-cells	CTCGGGAGTCTCCATC	1364	1
T-cells	CTCGTACCAGCGATCC	1364	1
T-cells	CTCGTACCAGGATCGA	1364	1
T-cells	CTCGTACGTACGCTGC	1364	1
T-cells	CTCGTCAAGGCATTGG	1364	1
T-cells	CTCGTCACATACTACG	1364	1
T-cells	CTCTAATAGCTCCTCT	1364	1
T-cells	CTCTAATAGGATTCGG	1364	1
T-cells	CTCTACGGTTCCATGA	1364	1
T-cells	CTCTGGTGTGGTAACG	1364	1
T-cells	CTCTGGTGTTCAGTAC	1364	1
T-cells	CTGAAACGTCTTGCGG	1364	1
T-cells	CTGAAACGTTCCCTTG	1364	1
T-cells	CTGAAACTCTGGCGTG	1364	1
T-cells	CTGAAGTAGGGCTCTC	1364	1
T-cells	CTGAAGTCAGGCAGTA	1364	1
T-cells	CTGATAGGTACAGCAG	1364	1
T-cells	CTGATAGGTCTAGCCG	1364	1
T-cells	CTGATAGGTCTCACCT	1364	1
T-cells	CTGATAGGTGTCCTCT	1364	1
T-cells	CTGATAGTCATTTGGG	1364	1
T-cells	CTGATAGTCCCATTTA	1364	1
T-cells	CTGATAGTCTGTCTAT	1364	1
T-cells	CTGATCCAGGTGATTA	1364	1
T-cells	CTGCCTATCAAAGACA	1364	1
T-cells	CTGCCTATCACGACTA	1364	1
T-cells	CTGCCTATCCAGTAGT	1364	1
T-cells	CTGCCTATCTTGACGA	1364	1
T-cells	CTGCGGATCGTCACGG	1364	1
T-cells	CTGTGCTAGACAAAGG	1364	1
T-cells	CTGTGCTAGCGCCTCA	1364	1
T-cells	CTGTTTAAGACTTTCG	1364	1
T-cells	CTGTTTAAGGCCCTTG	1364	1
T-cells	CTGTTTAAGGTTACCT	1364	1
T-cells	CTGTTTAAGTCTTGCA	1364	1
T-cells	CTGTTTAGTGCTGTAT	1364	1
T-cells	CTGTTTATCATCGGAT	1364	1
T-cells	CTTAACTAGAGGACGG	1364	1
T-cells	CTTAACTAGTGCGATG	1364	1
T-cells	CTTACCGAGTCCTCCT	1364	1
T-cells	CTTACCGGTCCATCCT	1364	1
T-cells	CTTAGGAAGACTGTAA	1364	1
T-cells	CTTAGGAAGGTGCTAG	1364	1
T-cells	CTTAGGACAAACGTGG	1364	1
T-cells	CTTAGGAGTATAAACG	1364	1
T-cells	CTTCTCTAGTCGATAA	1364	1
T-cells	CTTCTCTCATTGTGCA	1364	1
T-cells	CTTCTCTGTTATTCTC	1364	1
T-cells	CTTCTCTTCTGGCGTG	1364	1
T-cells	CTTGGCTCACATGACT	1364	1
T-cells	CTTTGCGCAGGATCGA	1364	1
T-cells	GAAACTCAGCCTATGT	1364	1
T-cells	GAAACTCGTTTGTGTG	1364	1
T-cells	GAACATCCACATCCGG	1364	1
T-cells	GAACATCGTGAGTATA	1364	1
T-cells	GAACATCGTGTCGCTG	1364	1
T-cells	GAACATCGTTAAGAAC	1364	1
T-cells	GAACATCTCTAACCGA	1364	1
T-cells	GAACATCTCTAGCACA	1364	1
T-cells	GAACCTAAGGGTGTGT	1364	1
T-cells	GAACCTACAAGTACCT	1364	1
T-cells	GAACCTACAATAAGCA	1364	1
T-cells	GAACCTACAATCCGAT	1364	1
T-cells	GAACCTACATAACCTG	1364	1
T-cells	GAACCTAGTTGTTTGG	1364	1
T-cells	GAACCTATCACTCTTA	1364	1
T-cells	GAACGGACATTATCTC	1364	1
T-cells	GAAGCAGAGACTTTCG	1364	1
T-cells	GAAGCAGAGATGCGAC	1364	1
T-cells	GAAGCAGAGGGAGTAA	1364	1
T-cells	GAAGCAGGTGACGCCT	1364	1
T-cells	GAAGCAGGTGGTAACG	1364	1
T-cells	GAATAAGAGACAATAC	1364	1
T-cells	GAATAAGAGAGCTGGT	1364	1
T-cells	GAATAAGCATCCCACT	1364	1
T-cells	GAATAAGGTCTGCGGT	1364	1
T-cells	GAATGAACACACCGAC	1364	1
T-cells	GAATGAACATTCCTGC	1364	1
T-cells	GAATGAAGTGGCAAAC	1364	1
T-cells	GACACGCCACGAAACG	1364	1
T-cells	GACAGAGTCTGTACGA	1364	1
T-cells	GACCAATTCTCCAACC	1364	1
T-cells	GACCTGGAGAAACCTA	1364	1
T-cells	GACCTGGAGAGACGAA	1364	1
T-cells	GACCTGGCAATGGACG	1364	1
T-cells	GACGCGTAGATGAGAG	1364	1
T-cells	GACGCGTCACTCTGTC	1364	1
T-cells	GACGCGTGTCACCTAA	1364	1
T-cells	GACGGCTCAAATCCGT	1364	1
T-cells	GACGGCTCACACCGCA	1364	1
T-cells	GACGTGCAGTACGTAA	1364	1
T-cells	GACGTGCCACCGATAT	1364	1
T-cells	GACGTGCGTAAAGTCA	1364	1
T-cells	GACGTGCGTACTTAGC	1364	1
T-cells	GACGTTAGTCGAAAGC	1364	1
T-cells	GACGTTAGTCTGCCAG	1364	1
T-cells	GACGTTAGTTCCGTCT	1364	1
T-cells	GACTAACGTCCATCCT	1364	1
T-cells	GACTAACGTGCAGTAG	1364	1
T-cells	GACTACAGTCGCTTCT	1364	1
T-cells	GACTGCGAGGGAACGG	1364	1
T-cells	GACTGCGGTCTCCCTA	1364	1
T-cells	GAGCAGAAGTCTCGGC	1364	1
T-cells	GAGCAGAAGTGTGGCA	1364	1
T-cells	GAGCAGACAATAGAGT	1364	1
T-cells	GAGGTGACAATAGAGT	1364	1
T-cells	GAGGTGACACGAAATA	1364	1
T-cells	GAGGTGACAGTATAAG	1364	1
T-cells	GAGGTGAGTCTCTCTG	1364	1
T-cells	GAGGTGATCCTATGTT	1364	1
T-cells	GAGGTGATCGTGACAT	1364	1
T-cells	GAGTCCGCACTCTGTC	1364	1
T-cells	GAGTCCGTCGCCATAA	1364	1
T-cells	GATCAGTAGACACGAC	1364	1
T-cells	GATCAGTAGCTGCCCA	1364	1
T-cells	GATCAGTAGGAGTTGC	1364	1
T-cells	GATCAGTCATCGGGTC	1364	1
T-cells	GATCAGTTCAGCCTAA	1364	1
T-cells	GATCAGTTCTACCTGC	1364	1
T-cells	GATCGATTCAGGCGAA	1364	1
T-cells	GATCGCGAGATGTGTA	1364	1
T-cells	GATCGCGCAATGTAAG	1364	1
T-cells	GATCGCGCATTATCTC	1364	1
T-cells	GATCGTATCAGGCCCA	1364	1
T-cells	GATCTAGAGAGCTGGT	1364	1
T-cells	GATCTAGAGCCACGTC	1364	1
T-cells	GATCTAGCAACACGCC	1364	1
T-cells	GATCTAGGTGTGACGA	1364	1
T-cells	GATGAAAGTACGAAAT	1364	1
T-cells	GATGAAAGTCTCCACT	1364	1
T-cells	GATGAGGAGGCCATAG	1364	1
T-cells	GATGAGGCACTTACGA	1364	1
T-cells	GATGAGGTCACTTATC	1364	1
T-cells	GATGAGGTCAGTGTTG	1364	1
T-cells	GATGCTAAGAGTCTGG	1364	1
T-cells	GATGCTACACGAAATA	1364	1
T-cells	GATGCTATCCAGAAGG	1364	1
T-cells	GATGCTATCGTGGTCG	1364	1
T-cells	GATGCTATCTCAAACG	1364	1
T-cells	GATGCTATCTTGCATT	1364	1
T-cells	GATTCAGCACTCAGGC	1364	1
T-cells	GATTCAGCATGTAGTC	1364	1
T-cells	GATTCAGGTGTTCTTT	1364	1
T-cells	GATTCAGGTTAAGTAG	1364	1
T-cells	GATTCAGTCAATCTCT	1364	1
T-cells	GATTCAGTCCCTTGCA	1364	1
T-cells	GCAAACTCACGAAACG	1364	1
T-cells	GCAATCAAGTAGTGCG	1364	1
T-cells	GCAATCAAGTGTGGCA	1364	1
T-cells	GCAATCACACGTAAGG	1364	1
T-cells	GCACATAAGACAAAGG	1364	1
T-cells	GCACATACACGCATCG	1364	1
T-cells	GCACTCTGTACGCACC	1364	1
T-cells	GCACTCTTCCAGGGCT	1364	1
T-cells	GCAGTTAAGGACGAAA	1364	1
T-cells	GCAGTTACAATGGATA	1364	1
T-cells	GCAGTTATCGATAGAA	1364	1
T-cells	GCATACAAGTTTGCGT	1364	1
T-cells	GCATACACAATGGAAT	1364	1
T-cells	GCATACACATCGACGC	1364	1
T-cells	GCATGATGTACTTGAC	1364	1
T-cells	GCATGATTCCTATTCA	1364	1
T-cells	GCATGATTCTTGGGTA	1364	1
T-cells	GCATGCGAGCCAGAAC	1364	1
T-cells	GCATGCGGTGGGTATG	1364	1
T-cells	GCATGTAAGAGGTAGA	1364	1
T-cells	GCATGTAAGCCAACAG	1364	1
T-cells	GCATGTACATGTTGAC	1364	1
T-cells	GCATGTAGTACTTGAC	1364	1
T-cells	GCATGTATCGCAAGCC	1364	1
T-cells	GCCAAATAGACCACGA	1364	1
T-cells	GCCAAATAGCGTGAGT	1364	1
T-cells	GCCAAATCATGGTCAT	1364	1
T-cells	GCCAAATGTAGAGCTG	1364	1
T-cells	GCCTCTACACACATGT	1364	1
T-cells	GCCTCTAGTGTCTGAT	1364	1
T-cells	GCCTCTAGTTGAGTTC	1364	1
T-cells	GCGACCAAGTAGATGT	1364	1
T-cells	GCGACCAAGTGAACGC	1364	1
T-cells	GCGACCAGTTGAGGTG	1364	1
T-cells	GCGAGAAAGTCCATAC	1364	1
T-cells	GCGAGAAGTAATCGTC	1364	1
T-cells	GCGCAACAGCGTCAAG	1364	1
T-cells	GCGCAACAGGACATTA	1364	1
T-cells	GCGCAACGTACAGTTC	1364	1
T-cells	GCGCAGTAGCGTCAAG	1364	1
T-cells	GCGCAGTCAAGCCCAC	1364	1
T-cells	GCGCAGTGTCTCATCC	1364	1
T-cells	GCGCAGTTCCCTGACT	1364	1
T-cells	GCGCCAAAGACCTAGG	1364	1
T-cells	GCGCCAATCGATGAGG	1364	1
T-cells	GCGCGATCAGCTCGAC	1364	1
T-cells	GCGGGTTAGCGTAGTG	1364	1
T-cells	GCTCCTAAGGATCGCA	1364	1
T-cells	GCTCCTACATTCCTCG	1364	1
T-cells	GCTCCTAGTATATGAG	1364	1
T-cells	GCTCCTAGTGTAATGA	1364	1
T-cells	GCTCCTATCATGCTCC	1364	1
T-cells	GCTCTGTCAAAGAATC	1364	1
T-cells	GCTCTGTCAGATGGCA	1364	1
T-cells	GCTCTGTCAGCAGTTT	1364	1
T-cells	GCTCTGTGTAATAGCA	1364	1
T-cells	GCTCTGTGTCATACTG	1364	1
T-cells	GCTCTGTTCAAGCCTA	1364	1
T-cells	GCTGCAGAGACCCACC	1364	1
T-cells	GCTGCAGAGCAGATCG	1364	1
T-cells	GCTGCAGGTCCGAATT	1364	1
T-cells	GCTGCGAAGTACGATA	1364	1
T-cells	GCTGCGAGTCGCTTCT	1364	1
T-cells	GCTGCGAGTGATAAGT	1364	1
T-cells	GCTGCGATCATCGCTC	1364	1
T-cells	GCTGCTTAGAGTGAGA	1364	1
T-cells	GCTGCTTCAGTCACTA	1364	1
T-cells	GCTGCTTCATCTCGCT	1364	1
T-cells	GCTGCTTGTCATTAGC	1364	1
T-cells	GCTGCTTGTTGGAGGT	1364	1
T-cells	GCTGCTTTCTGCGACG	1364	1
T-cells	GCTGGGTAGCGCTCCA	1364	1
T-cells	GCTGGGTCATTCTTAC	1364	1
T-cells	GCTGGGTGTTCAGCGC	1364	1
T-cells	GCTTCCAAGTACGACG	1364	1
T-cells	GCTTCCACATGAACCT	1364	1
T-cells	GCTTCCAGTAGCGTCC	1364	1
T-cells	GCTTGAACAATCACAC	1364	1
T-cells	GCTTGAACAATGGACG	1364	1
T-cells	GCTTGAACACGTGAGA	1364	1
T-cells	GCTTGAAGTCTAGCGC	1364	1
T-cells	GCTTGAAGTGCACCAC	1364	1
T-cells	GGAAAGCAGGGATCTG	1364	1
T-cells	GGAAAGCCAATGGAAT	1364	1
T-cells	GGAAAGCCATAACCTG	1364	1
T-cells	GGAAAGCGTACAGCAG	1364	1
T-cells	GGAACTTAGACAGAGA	1364	1
T-cells	GGAACTTAGCTAACAA	1364	1
T-cells	GGAACTTCAGGTCTCG	1364	1
T-cells	GGAACTTGTACAGACG	1364	1
T-cells	GGAACTTGTGATGCCC	1364	1
T-cells	GGACAAGTCATAACCG	1364	1
T-cells	GGACAGACAGTGGGAT	1364	1
T-cells	GGACAGACATGACATC	1364	1
T-cells	GGACAGAGTAATCGTC	1364	1
T-cells	GGACAGAGTCGGCACT	1364	1
T-cells	GGACAGAGTGTAAGTA	1364	1
T-cells	GGACATTCATTTCACT	1364	1
T-cells	GGACATTTCAACGGGA	1364	1
T-cells	GGACGTCCAACACCTA	1364	1
T-cells	GGACGTCTCCGTTGTC	1364	1
T-cells	GGAGCAATCACATACG	1364	1
T-cells	GGATGTTAGTGAAGTT	1364	1
T-cells	GGATGTTCACTATCTT	1364	1
T-cells	GGATGTTTCAACGCTA	1364	1
T-cells	GGATGTTTCTTTCCTC	1364	1
T-cells	GGCAATTAGATAGGAG	1364	1
T-cells	GGCAATTGTGATAAGT	1364	1
T-cells	GGCCGATAGCAAATCA	1364	1
T-cells	GGCGACTAGGATATAC	1364	1
T-cells	GGCGACTAGTGACATA	1364	1
T-cells	GGCGTGTTCTGGGCCA	1364	1
T-cells	GGCTCGAGTACTCAAC	1364	1
T-cells	GGCTGGTTCTCGGACG	1364	1
T-cells	GGGAATGAGAATTGTG	1364	1
T-cells	GGGAATGAGTTCGCAT	1364	1
T-cells	GGGAATGTCAAACCGT	1364	1
T-cells	GGGACCTAGTGGCACA	1364	1
T-cells	GGGACCTTCGCTTGTC	1364	1
T-cells	GGGAGATAGATGGGTC	1364	1
T-cells	GGGAGATAGTGTTGAA	1364	1
T-cells	GGGAGATCACACATGT	1364	1
T-cells	GGGAGATCAGGCTGAA	1364	1
T-cells	GGGATGAGTACAGACG	1364	1
T-cells	GGGATGAGTCTGCGGT	1364	1
T-cells	GGGATGAGTGCTGTAT	1364	1
T-cells	GGGATGAGTGTGACGA	1364	1
T-cells	GGGATGAGTTCAGCGC	1364	1
T-cells	GGGCACTAGACCGGAT	1364	1
T-cells	GGGCATCAGATCGGGT	1364	1
T-cells	GGGCATCCAAGGGTCA	1364	1
T-cells	GGGTTGCCATGGTCAT	1364	1
T-cells	GGGTTGCTCGGCGCAT	1364	1
T-cells	GGTATTGAGATATGGT	1364	1
T-cells	GGTATTGGTATAGGGC	1364	1
T-cells	GGTGAAGGTAAAGGAG	1364	1
T-cells	GGTGAAGGTTGGTGGA	1364	1
T-cells	GGTGCGTAGCTAACAA	1364	1
T-cells	GGTGCGTTCTCCAACC	1364	1
T-cells	GGTGTTAAGTTGTCGT	1364	1
T-cells	GGTGTTAGTTGATTCG	1364	1
T-cells	GTAACGTTCGGACAAG	1364	1
T-cells	GTAACGTTCTCGTATT	1364	1
T-cells	GTAACTGCACATAACC	1364	1
T-cells	GTAACTGCACTGAAGG	1364	1
T-cells	GTAACTGGTGACCAAG	1364	1
T-cells	GTAACTGTCATATCGG	1364	1
T-cells	GTAACTGTCGTCTGAA	1364	1
T-cells	GTACGTAAGGGATCTG	1364	1
T-cells	GTACTCCCAATGTAAG	1364	1
T-cells	GTACTTTAGACAAAGG	1364	1
T-cells	GTACTTTCATGGAATA	1364	1
T-cells	GTAGGCCAGCCCAGCT	1364	1
T-cells	GTAGGCCAGCGATAGC	1364	1
T-cells	GTAGGCCCAAGCTGTT	1364	1
T-cells	GTAGGCCCACTATCTT	1364	1
T-cells	GTAGGCCCATGCCACG	1364	1
T-cells	GTAGGCCGTTGTGGAG	1364	1
T-cells	GTAGGCCTCAAACCAC	1364	1
T-cells	GTAGGCCTCTTGACGA	1364	1
T-cells	GTAGTCACAAGTAATG	1364	1
T-cells	GTAGTCAGTCGAACAG	1364	1
T-cells	GTATCTTTCAGCACAT	1364	1
T-cells	GTCAAGTGTACGCTGC	1364	1
T-cells	GTCAAGTTCCAGTAGT	1364	1
T-cells	GTCACAAAGGGTTCCC	1364	1
T-cells	GTCACAAGTCCGTGAC	1364	1
T-cells	GTCACAATCAGTACGT	1364	1
T-cells	GTCACAATCATTTGGG	1364	1
T-cells	GTCACAATCGTGGTCG	1364	1
T-cells	GTCACGGAGAAGGCCT	1364	1
T-cells	GTCACGGGTACTTCTT	1364	1
T-cells	GTCACGGGTTCCAACA	1364	1
T-cells	GTCATTTAGATCCCGC	1364	1
T-cells	GTCATTTAGTTAGGTA	1364	1
T-cells	GTCATTTCATACCATG	1364	1
T-cells	GTCATTTCATCTACGA	1364	1
T-cells	GTCATTTTCCCGACTT	1364	1
T-cells	GTCATTTTCGTCCAGG	1364	1
T-cells	GTCCTCAAGAAGGACA	1364	1
T-cells	GTCCTCAAGATATGGT	1364	1
T-cells	GTCCTCACACAGGCCT	1364	1
T-cells	GTCCTCAGTCGCTTTC	1364	1
T-cells	GTCCTCAGTGTATGGG	1364	1
T-cells	GTCCTCATCGCACTCT	1364	1
T-cells	GTCGGGTCAGCCTATA	1364	1
T-cells	GTCGTAAAGACTTGAA	1364	1
T-cells	GTCGTAACAATAAGCA	1364	1
T-cells	GTCGTAACAGCGAACA	1364	1
T-cells	GTCTTCGAGTCACGCC	1364	1
T-cells	GTCTTCGCACCAGGCT	1364	1
T-cells	GTCTTCGTCATAGCAC	1364	1
T-cells	GTGAAGGCACCATGTA	1364	1
T-cells	GTGAAGGCAGGGATTG	1364	1
T-cells	GTGAAGGTCATGTCCC	1364	1
T-cells	GTGAAGGTCGCTAGCG	1364	1
T-cells	GTGCAGCTCACAGTAC	1364	1
T-cells	GTGCAGCTCGCCATAA	1364	1
T-cells	GTGCATAAGATTACCC	1364	1
T-cells	GTGCATACACGCGAAA	1364	1
T-cells	GTGCATAGTACGCTGC	1364	1
T-cells	GTGCGGTCATCCGTGG	1364	1
T-cells	GTGCGGTCATGGGAAC	1364	1
T-cells	GTGCGGTGTTCCGGCA	1364	1
T-cells	GTGCGGTTCAACACAC	1364	1
T-cells	GTGCGGTTCTCTTATG	1364	1
T-cells	GTGCTTCAGACCCACC	1364	1
T-cells	GTGCTTCGTCCGTCAG	1364	1
T-cells	GTGGGTCAGACCTAGG	1364	1
T-cells	GTGGGTCAGGCGACAT	1364	1
T-cells	GTGGGTCAGTTAGGTA	1364	1
T-cells	GTGGGTCGTGGACGAT	1364	1
T-cells	GTGGGTCGTTCGCTAA	1364	1
T-cells	GTGGGTCTCAAAGACA	1364	1
T-cells	GTGGGTCTCAACACTG	1364	1
T-cells	GTGGGTCTCTTCCTTC	1364	1
T-cells	GTGTTAGCAGGGAGAG	1364	1
T-cells	GTGTTAGGTAGTACCT	1364	1
T-cells	GTTAAGCAGAGGTTGC	1364	1
T-cells	GTTAAGCAGCGATATA	1364	1
T-cells	GTTAAGCGTAGCTGCC	1364	1
T-cells	GTTACAGCACAGACTT	1364	1
T-cells	GTTACAGTCAACCATG	1364	1
T-cells	GTTACAGTCATAGCAC	1364	1
T-cells	TAAACCGAGTCGATAA	1364	1
T-cells	TAAACCGCATCACCCT	1364	1
T-cells	TAAACCGGTCAGCTAT	1364	1
T-cells	TAAACCGTCGCACTCT	1364	1
T-cells	TAAGAGAGTAGGGTAC	1364	1
T-cells	TAAGCGTCAGGGCATA	1364	1
T-cells	TAAGCGTGTCTGGAGA	1364	1
T-cells	TACACGAAGTAGTGCG	1364	1
T-cells	TACACGAGTCTCCACT	1364	1
T-cells	TACAGTGCAAACTGTC	1364	1
T-cells	TACAGTGCAGACTCGC	1364	1
T-cells	TACAGTGTCTGGTATG	1364	1
T-cells	TACAGTGTCTGTCTCG	1364	1
T-cells	TACCTATCAATCCAAC	1364	1
T-cells	TACCTATGTACGCTGC	1364	1
T-cells	TACCTATTCTACCAGA	1364	1
T-cells	TACCTTACAAGCGTAG	1364	1
T-cells	TACCTTAGTCAGATAA	1364	1
T-cells	TACCTTAGTTGACGTT	1364	1
T-cells	TACGGATAGAGTACAT	1364	1
T-cells	TACGGATTCCCTTGCA	1364	1
T-cells	TACGGATTCGTACCGG	1364	1
T-cells	TACGGGCAGACGACGT	1364	1
T-cells	TACGGGCAGCTATGCT	1364	1
T-cells	TACGGGCAGTGCCATT	1364	1
T-cells	TACGGGCGTGATGTGG	1364	1
T-cells	TACGGGCTCGGCGCAT	1364	1
T-cells	TACGGGCTCTTTACAC	1364	1
T-cells	TACGGTACAAAGCGGT	1364	1
T-cells	TACGGTACAGCGAACA	1364	1
T-cells	TACGGTATCCAGGGCT	1364	1
T-cells	TACGGTATCCGAATGT	1364	1
T-cells	TACTCATCAAGCCCAC	1364	1
T-cells	TACTCATTCAGGTAAA	1364	1
T-cells	TACTCGCAGGACAGAA	1364	1
T-cells	TACTCGCCACCCATTC	1364	1
T-cells	TACTCGCCACGCTTTC	1364	1
T-cells	TACTCGCCATATACGC	1364	1
T-cells	TACTCGCGTGATAAAC	1364	1
T-cells	TACTCGCTCTGATTCT	1364	1
T-cells	TACTTACCAAGACGTG	1364	1
T-cells	TACTTACCATCATCCC	1364	1
T-cells	TACTTGTAGCCACGTC	1364	1
T-cells	TACTTGTAGTGAAGAG	1364	1
T-cells	TAGACCAAGACAGGCT	1364	1
T-cells	TAGACCAAGTTAAGTG	1364	1
T-cells	TAGAGCTAGTGTTGAA	1364	1
T-cells	TAGAGCTGTAGGCATG	1364	1
T-cells	TAGCCGGAGAAGGTTT	1364	1
T-cells	TAGCCGGCATGTTGAC	1364	1
T-cells	TAGCCGGGTCCTCCAT	1364	1
T-cells	TAGCCGGTCGGAGCAA	1364	1
T-cells	TAGCCGGTCTGCGACG	1364	1
T-cells	TAGGCATAGCGCCTCA	1364	1
T-cells	TAGGCATAGTAGGCCA	1364	1
T-cells	TAGGCATTCGTTTGCC	1364	1
T-cells	TAGTGGTGTTCACCTC	1364	1
T-cells	TAGTTGGCAGGTGCCT	1364	1
T-cells	TAGTTGGGTGTAACGG	1364	1
T-cells	TAGTTGGTCGCTTGTC	1364	1
T-cells	TATCAGGAGGTAAACT	1364	1
T-cells	TATCAGGCATTCTCAT	1364	1
T-cells	TATCAGGGTCTGCAAT	1364	1
T-cells	TATCTCACAAACTGTC	1364	1
T-cells	TATCTCACACGACGAA	1364	1
T-cells	TATCTCAGTTGCGCAC	1364	1
T-cells	TATCTCATCCATGCTC	1364	1
T-cells	TATGCCCAGCTGATAA	1364	1
T-cells	TATGCCCAGGTGCTAG	1364	1
T-cells	TATGCCCGTCTGCGGT	1364	1
T-cells	TATGCCCTCCACGTTC	1364	1
T-cells	TATGCCCTCGGAAATA	1364	1
T-cells	TATGCCCTCGGACAAG	1364	1
T-cells	TATTACCAGAATGTGT	1364	1
T-cells	TATTACCCATTCTCAT	1364	1
T-cells	TATTACCTCCAATGGT	1364	1
T-cells	TATTACCTCCACTGGG	1364	1
T-cells	TATTACCTCTTGCCGT	1364	1
T-cells	TCAACGACAGACAAGC	1364	1
T-cells	TCAACGACATCGATGT	1364	1
T-cells	TCAACGAGTGAGGGAG	1364	1
T-cells	TCACAAGGTCGTTGTA	1364	1
T-cells	TCACAAGTCTGCTGTC	1364	1
T-cells	TCACGAACACATTCGA	1364	1
T-cells	TCACGAACATTAGGCT	1364	1
T-cells	TCACGAACATTTGCCC	1364	1
T-cells	TCACGAATCGACAGCC	1364	1
T-cells	TCAGATGAGCTAAACA	1364	1
T-cells	TCAGATGCAGGGTTAG	1364	1
T-cells	TCAGATGGTTCAGACT	1364	1
T-cells	TCAGATGTCAAACGGG	1364	1
T-cells	TCAGCAAAGACGCTTT	1364	1
T-cells	TCAGCAAGTTGAGGTG	1364	1
T-cells	TCAGCTCAGACACGAC	1364	1
T-cells	TCAGCTCAGGGATGGG	1364	1
T-cells	TCAGCTCCAAATCCGT	1364	1
T-cells	TCAGCTCCAGACTCGC	1364	1
T-cells	TCAGCTCGTCTTGTCC	1364	1
T-cells	TCAGGATAGAGACGAA	1364	1
T-cells	TCAGGATCAGTGGGAT	1364	1
T-cells	TCAGGATGTGAAAGAG	1364	1
T-cells	TCAGGTAAGGGTCGAT	1364	1
T-cells	TCAGGTAAGGTGACCA	1364	1
T-cells	TCAGGTACACACGCTG	1364	1
T-cells	TCAGGTAGTGTAATGA	1364	1
T-cells	TCATTACGTGGCCCTA	1364	1
T-cells	TCATTACTCGAACTGT	1364	1
T-cells	TCATTACTCGAATGGG	1364	1
T-cells	TCCACACCACAGCGTC	1364	1
T-cells	TCCACACCACGCATCG	1364	1
T-cells	TCCACACGTCAGATAA	1364	1
T-cells	TCCACACTCCTGTAGA	1364	1
T-cells	TCCACACTCGCAAGCC	1364	1
T-cells	TCGAGGCGTAGCGCAA	1364	1
T-cells	TCGAGGCGTTATCACG	1364	1
T-cells	TCGAGGCTCACAACGT	1364	1
T-cells	TCGCGAGGTGCACTTA	1364	1
T-cells	TCGCGTTAGAGACTTA	1364	1
T-cells	TCGCGTTTCTCGATGA	1364	1
T-cells	TCGGGACAGATGGCGT	1364	1
T-cells	TCGGGACGTCTTCGTC	1364	1
T-cells	TCGGGACTCCATGAAC	1364	1
T-cells	TCGGTAACATCCAACA	1364	1
T-cells	TCGGTAAGTCGGCACT	1364	1
T-cells	TCGGTAATCGCCAGCA	1364	1
T-cells	TCGGTAATCGGCGGTT	1364	1
T-cells	TCGTAGAAGTACGACG	1364	1
T-cells	TCGTAGAAGTGCGATG	1364	1
T-cells	TCGTAGACACATTAGC	1364	1
T-cells	TCGTAGACACATTCGA	1364	1
T-cells	TCTATTGAGCTAGTCT	1364	1
T-cells	TCTATTGCACACGCTG	1364	1
T-cells	TCTATTGGTTGGTTTG	1364	1
T-cells	TCTATTGTCAGCTTAG	1364	1
T-cells	TCTATTGTCGTCTGCT	1364	1
T-cells	TCTATTGTCTATGTGG	1364	1
T-cells	TCTATTGTCTTAACCT	1364	1
T-cells	TCTCATAGTGACGCCT	1364	1
T-cells	TCTGAGAAGTACGTAA	1364	1
T-cells	TCTGAGACAAAGGAAG	1364	1
T-cells	TCTGGAAAGAACTCGG	1364	1
T-cells	TCTGGAACAATGGAAT	1364	1
T-cells	TCTGGAACATCGATGT	1364	1
T-cells	TCTGGAAGTGGGTCAA	1364	1
T-cells	TCTGGAATCCATGAGT	1364	1
T-cells	TCTTCGGAGCGATGAC	1364	1
T-cells	TCTTCGGCACACGCTG	1364	1
T-cells	TCTTCGGCACATGGGA	1364	1
T-cells	TCTTTCCGTGTGACGA	1364	1
T-cells	TGAAAGAAGCGAAGGG	1364	1
T-cells	TGAAAGACACCAGCAC	1364	1
T-cells	TGAAAGATCAGCTCTC	1364	1
T-cells	TGAAAGATCCTTGCCA	1364	1
T-cells	TGAAAGATCGTCCAGG	1364	1
T-cells	TGACAACAGGATGGAA	1364	1
T-cells	TGACAACCACACCGCA	1364	1
T-cells	TGACAACTCGTTGACA	1364	1
T-cells	TGACGGCGTATTCTCT	1364	1
T-cells	TGACTAGAGCCCAGCT	1364	1
T-cells	TGACTAGAGTTTAGGA	1364	1
T-cells	TGACTAGTCGTTGACA	1364	1
T-cells	TGACTTTAGTACTTGC	1364	1
T-cells	TGAGAGGGTCAATACC	1364	1
T-cells	TGAGCATAGACCTAGG	1364	1
T-cells	TGAGCATAGTAGGTGC	1364	1
T-cells	TGAGCATCATCACAAC	1364	1
T-cells	TGAGCATGTTAGTGGG	1364	1
T-cells	TGAGCCGCATAGTAAG	1364	1
T-cells	TGAGCCGGTTCCCGAG	1364	1
T-cells	TGAGCCGTCAACACCA	1364	1
T-cells	TGAGCCGTCACTTACT	1364	1
T-cells	TGATTTCAGATCTGCT	1364	1
T-cells	TGATTTCAGTCGTACT	1364	1
T-cells	TGATTTCCATGAAGTA	1364	1
T-cells	TGCACCTCACAGGTTT	1364	1
T-cells	TGCACCTGTAAATGTG	1364	1
T-cells	TGCACCTTCAATAAGG	1364	1
T-cells	TGCACCTTCGTTTGCC	1364	1
T-cells	TGCACCTTCTCCGGTT	1364	1
T-cells	TGCCAAAAGCAATATG	1364	1
T-cells	TGCCCATAGGTGCTAG	1364	1
T-cells	TGCCCATCATGCCACG	1364	1
T-cells	TGCCCATGTAAGAGGA	1364	1
T-cells	TGCCCATGTCAGTGGA	1364	1
T-cells	TGCCCATTCACCTCGT	1364	1
T-cells	TGCCCTAAGTGGACGT	1364	1
T-cells	TGCCCTACATAACCTG	1364	1
T-cells	TGCCCTATCCTGTAGA	1364	1
T-cells	TGCGCAGAGCCACCTG	1364	1
T-cells	TGCGGGTTCATATCGG	1364	1
T-cells	TGCGGGTTCGTAGGAG	1364	1
T-cells	TGCGTGGGTCACTTCC	1364	1
T-cells	TGCTACCAGGACAGCT	1364	1
T-cells	TGCTACCGTTCCACGG	1364	1
T-cells	TGCTACCTCCGAAGAG	1364	1
T-cells	TGCTGCTAGTCGCCGT	1364	1
T-cells	TGCTGCTGTAAATGAC	1364	1
T-cells	TGCTGCTGTTTGACAC	1364	1
T-cells	TGGACGCCAACACCTA	1364	1
T-cells	TGGCCAGAGAAGAAGC	1364	1
T-cells	TGGCCAGAGGATGTAT	1364	1
T-cells	TGGCCAGCAAATCCGT	1364	1
T-cells	TGGCCAGGTTACAGAA	1364	1
T-cells	TGGCGCACATCTACGA	1364	1
T-cells	TGGCGCAGTGACCAAG	1364	1
T-cells	TGGCGCATCGGAGCAA	1364	1
T-cells	TGGCTGGAGGAGTAGA	1364	1
T-cells	TGGCTGGCAATAGCGG	1364	1
T-cells	TGGCTGGGTCATTAGC	1364	1
T-cells	TGGGAAGCACACTGCG	1364	1
T-cells	TGGGAAGGTAGGACAC	1364	1
T-cells	TGGGAAGTCACCAGGC	1364	1
T-cells	TGGGAAGTCACGACTA	1364	1
T-cells	TGGGCGTAGCTGCGAA	1364	1
T-cells	TGGGCGTAGCTGTTCA	1364	1
T-cells	TGGGCGTCATCTGGTA	1364	1
T-cells	TGGGCGTCATTGCGGC	1364	1
T-cells	TGGGCGTCATTGGCGC	1364	1
T-cells	TGGGCGTGTACCGCTG	1364	1
T-cells	TGGGCGTTCGTAGATC	1364	1
T-cells	TGGGCGTTCGTAGGTT	1364	1
T-cells	TGGGCGTTCTATCCCG	1364	1
T-cells	TGGTTAGAGCAACGGT	1364	1
T-cells	TGGTTAGAGGATGGAA	1364	1
T-cells	TGGTTAGGTCTCCATC	1364	1
T-cells	TGGTTAGTCGTCTGCT	1364	1
T-cells	TGGTTCCCACTTGGAT	1364	1
T-cells	TGGTTCCCATTCACTT	1364	1
T-cells	TGGTTCCGTAGGGTAC	1364	1
T-cells	TGGTTCCTCCGTAGGC	1364	1
T-cells	TGGTTCCTCCTGTACC	1364	1
T-cells	TGTATTCCAAACCCAT	1364	1
T-cells	TGTATTCGTAAATACG	1364	1
T-cells	TGTATTCGTGTATGGG	1364	1
T-cells	TGTATTCGTTTGGGCC	1364	1
T-cells	TGTATTCTCTCTAAGG	1364	1
T-cells	TGTATTCTCTTGAGAC	1364	1
T-cells	TGTCCCAGTAGCCTAT	1364	1
T-cells	TGTGGTAAGGCCATAG	1364	1
T-cells	TGTGGTACATCGGGTC	1364	1
T-cells	TGTGGTAGTGGCTCCA	1364	1
T-cells	TGTGGTAGTTCTGGTA	1364	1
T-cells	TGTGGTATCACCAGGC	1364	1
T-cells	TGTGGTATCTCACATT	1364	1
T-cells	TGTGTTTAGACCCACC	1364	1
T-cells	TGTGTTTAGATCCCAT	1364	1
T-cells	TGTGTTTTCAGAGCTT	1364	1
T-cells	TGTGTTTTCCGGCACA	1364	1
T-cells	TGTTCCGAGGATTCGG	1364	1
T-cells	TGTTCCGAGGCTCATT	1364	1
T-cells	TGTTCCGCAAGCTGTT	1364	1
T-cells	TGTTCCGGTCACCTAA	1364	1
T-cells	TGTTCCGTCCGCATAA	1364	1
T-cells	TTAACTCGTGCAACTT	1364	1
T-cells	TTAGGACCACGAGGTA	1364	1
T-cells	TTAGGACGTTGCGTTA	1364	1
T-cells	TTAGGCAAGGGTCTCC	1364	1
T-cells	TTAGTTCCAAAGCAAT	1364	1
T-cells	TTATGCTCAAAGTCAA	1364	1
T-cells	TTATGCTCACCAGGTC	1364	1
T-cells	TTCCCAGGTAGCCTAT	1364	1
T-cells	TTCGAAGCATAACCTG	1364	1
T-cells	TTCGAAGGTCCGAACC	1364	1
T-cells	TTCGAAGTCGCAGGCT	1364	1
T-cells	TTCGGTCGTCTAGCCG	1364	1
T-cells	TTCGGTCTCGGAATCT	1364	1
T-cells	TTCTACAAGTTCGATC	1364	1
T-cells	TTCTCAACATGGTTGT	1364	1
T-cells	TTCTCAAGTCTAAAGA	1364	1
T-cells	TTCTCAAGTTCCACGG	1364	1
T-cells	TTCTCAATCTGCAAGT	1364	1
T-cells	TTCTTAGCACGAAACG	1364	1
T-cells	TTCTTAGCATCGTCGG	1364	1
T-cells	TTCTTAGGTAACGTTC	1364	1
T-cells	TTCTTAGGTAGGCATG	1364	1
T-cells	TTCTTAGGTTGTCTTT	1364	1
T-cells	TTGAACGGTCGAAAGC	1364	1
T-cells	TTGAACGTCACGACTA	1364	1
T-cells	TTGAACGTCGTACCGG	1364	1
T-cells	TTGACTTGTTCGCGAC	1364	1
T-cells	TTGCCGTAGAGCTGGT	1364	1
T-cells	TTGCCGTAGCCAGGAT	1364	1
T-cells	TTGCCGTTCCTCAACC	1364	1
T-cells	TTGCGTCCATACTCTT	1364	1
T-cells	TTGCGTCCATCCAACA	1364	1
T-cells	TTGCGTCGTCCAGTTA	1364	1
T-cells	TTGCGTCTCTTCGAGA	1364	1
T-cells	TTGGAACGTGCAGTAG	1364	1
T-cells	TTGGAACTCTGCTTGC	1364	1
T-cells	TTGGCAAGTCAGAATA	1364	1
T-cells	TTGTAGGGTGAGGGAG	1364	1
T-cells	TTGTAGGTCGTCGTTC	1364	1
T-cells	TTTACTGGTTCAGGCC	1364	1
T-cells	TTTATGCAGCCGTCGT	1364	1
T-cells	TTTATGCCACAACGCC	1364	1
T-cells	TTTATGCGTTATTCTC	1364	1
T-cells	TTTATGCTCGTCTGCT	1364	1
T-cells	TTTCCTCAGTTTGCGT	1364	1
T-cells	TTTCCTCGTAGGGACT	1364	1
T-cells	TTTCCTCGTTATGTGC	1364	1
T-cells	TTTGCGCGTAAGTGTA	1364	1
T-cells	TTTGCGCGTACAGCAG	1364	1
T-cells	TTTGCGCTCGTATCAG	1364	1
T-cells	TTTGGTTAGATGCCTT	1364	1
T-cells	TTTGGTTGTCGTCTTC	1364	1
T-cells	TTTGTCACATTCCTCG	1364	1
T-cells	TTTGTCAGTCTCTTAT	1364	1
T-cells	TTTGTCATCGCATGGC	1364	1
Granulocytes	AAACCTGAGATAGGAG	596	2
Granulocytes	AAACCTGGTTTGACTG	596	2
Granulocytes	AAACGGGCACGGATAG	596	2
Granulocytes	AAAGATGTCAGTCAGT	596	2
Granulocytes	AAAGATGTCATTTGGG	596	2
Granulocytes	AAAGCAACAAATCCGT	596	2
Granulocytes	AAAGTAGAGATCCCAT	596	2
Granulocytes	AAAGTAGAGGGCTCTC	596	2
Granulocytes	AAATGCCAGCGCTTAT	596	2
Granulocytes	AAATGCCCATGCGCAC	596	2
Granulocytes	AACACGTCATGCAACT	596	2
Granulocytes	AACCGCGAGGACGAAA	596	2
Granulocytes	AACCGCGGTGGAAAGA	596	2
Granulocytes	AACTCAGAGCCAGTAG	596	2
Granulocytes	AACTCCCAGCGTTCCG	596	2
Granulocytes	AACTCCCTCGGTTAAC	596	2
Granulocytes	AACTCTTAGGGTTCCC	596	2
Granulocytes	AACTCTTGTCGGATCC	596	2
Granulocytes	AACTGGTGTTCCCGAG	596	2
Granulocytes	AAGACCTAGTAAGTAC	596	2
Granulocytes	AAGACCTAGTTGTCGT	596	2
Granulocytes	AAGACCTCACAGTCGC	596	2
Granulocytes	AAGCCGCCATAGAAAC	596	2
Granulocytes	AAGGCAGGTCCGTCAG	596	2
Granulocytes	AAGGCAGTCCACGCAG	596	2
Granulocytes	AAGGTTCAGGGTTCCC	596	2
Granulocytes	AAGTCTGCAGGCGATA	596	2
Granulocytes	AAGTCTGTCACCTTAT	596	2
Granulocytes	AAGTCTGTCTTGCCGT	596	2
Granulocytes	AATCGGTCAGGCTGAA	596	2
Granulocytes	AATCGGTGTTTAGCTG	596	2
Granulocytes	ACACCCTTCAGCGACC	596	2
Granulocytes	ACACCGGGTCCAGTGC	596	2
Granulocytes	ACACCGGTCAGAGGTG	596	2
Granulocytes	ACAGCCGAGCTGAACG	596	2
Granulocytes	ACAGCCGCAGCTGGCT	596	2
Granulocytes	ACAGCCGGTACCGTAT	596	2
Granulocytes	ACAGCCGGTCATCGGC	596	2
Granulocytes	ACAGCCGTCTACGAGT	596	2
Granulocytes	ACATACGTCTCTTATG	596	2
Granulocytes	ACATCAGGTGCCTTGG	596	2
Granulocytes	ACATGGTAGTTAGGTA	596	2
Granulocytes	ACCAGTACATCTATGG	596	2
Granulocytes	ACCAGTAGTGTGACGA	596	2
Granulocytes	ACCAGTATCGTGGACC	596	2
Granulocytes	ACCCACTAGTTAGGTA	596	2
Granulocytes	ACCTTTACACTGAAGG	596	2
Granulocytes	ACCTTTAGTTCCCGAG	596	2
Granulocytes	ACGATACCAGTATCTG	596	2
Granulocytes	ACGATACTCAGCTCGG	596	2
Granulocytes	ACGCAGCGTAAGGGCT	596	2
Granulocytes	ACGCAGCGTTACGACT	596	2
Granulocytes	ACGCAGCGTTGTACAC	596	2
Granulocytes	ACGCCAGAGTCCGTAT	596	2
Granulocytes	ACGCCGAAGAGGGCTT	596	2
Granulocytes	ACGCCGAGTTAAAGTG	596	2
Granulocytes	ACGCCGATCACAGTAC	596	2
Granulocytes	ACGGGCTAGCAGCCTC	596	2
Granulocytes	ACGGGCTCATCGGACC	596	2
Granulocytes	ACGGGTCAGAGGTTGC	596	2
Granulocytes	ACGGGTCAGCCCAATT	596	2
Granulocytes	ACTATCTAGCAATATG	596	2
Granulocytes	ACTATCTCAGGCAGTA	596	2
Granulocytes	ACTGAACGTGGCTCCA	596	2
Granulocytes	ACTGATGAGACAGAGA	596	2
Granulocytes	ACTGATGCACTAGTAC	596	2
Granulocytes	ACTGATGTCAAGATCC	596	2
Granulocytes	ACTGATGTCGGCGCAT	596	2
Granulocytes	ACTGATGTCGGTCTAA	596	2
Granulocytes	ACTGCTCAGAAGGTTT	596	2
Granulocytes	ACTGCTCGTACATGTC	596	2
Granulocytes	ACTGTCCAGCTATGCT	596	2
Granulocytes	ACTTACTAGCTTCGCG	596	2
Granulocytes	ACTTTCAAGGCCCTTG	596	2
Granulocytes	AGAATAGAGAGGGATA	596	2
Granulocytes	AGAGCGACACCAGCAC	596	2
Granulocytes	AGAGTGGTCAACCAAC	596	2
Granulocytes	AGATCTGAGACAGACC	596	2
Granulocytes	AGATCTGTCTCTGAGA	596	2
Granulocytes	AGCAGCCAGATATACG	596	2
Granulocytes	AGCAGCCAGGGTCGAT	596	2
Granulocytes	AGCATACCATCATCCC	596	2
Granulocytes	AGCCTAAAGACTACAA	596	2
Granulocytes	AGCCTAAAGAGTCGGT	596	2
Granulocytes	AGCCTAACATCTACGA	596	2
Granulocytes	AGCCTAATCGCAGGCT	596	2
Granulocytes	AGCGGTCGTATCTGCA	596	2
Granulocytes	AGCTCCTAGAAACCTA	596	2
Granulocytes	AGCTCCTGTGTGAAAT	596	2
Granulocytes	AGCTCTCCACCTATCC	596	2
Granulocytes	AGGCCACAGAGTTGGC	596	2
Granulocytes	AGGCCACTCCCTTGCA	596	2
Granulocytes	AGGGAGTAGTGAACAT	596	2
Granulocytes	AGGGATGTCCAAGCCG	596	2
Granulocytes	AGGGTGAAGTGGGATC	596	2
Granulocytes	AGGGTGAAGTGTTTGC	596	2
Granulocytes	AGGGTGATCACATGCA	596	2
Granulocytes	AGTGTCAGTCACCTAA	596	2
Granulocytes	ATAACGCCACAAGTAA	596	2
Granulocytes	ATAACGCGTCATCCCT	596	2
Granulocytes	ATAAGAGTCTTTCCTC	596	2
Granulocytes	ATAGACCCACTAAGTC	596	2
Granulocytes	ATAGACCCAGCTGTTA	596	2
Granulocytes	ATCACGAAGTGAACAT	596	2
Granulocytes	ATCCACCGTAATAGCA	596	2
Granulocytes	ATCCACCGTACGACCC	596	2
Granulocytes	ATCCGAACACCCTATC	596	2
Granulocytes	ATCGAGTTCCTTTCGG	596	2
Granulocytes	ATCTACTAGAGTGAGA	596	2
Granulocytes	ATCTGCCAGGGTTTCT	596	2
Granulocytes	ATGAGGGCAAACGTGG	596	2
Granulocytes	ATGAGGGCAATAAGCA	596	2
Granulocytes	ATGCGATCAGCTGTTA	596	2
Granulocytes	ATGCGATGTTGGAGGT	596	2
Granulocytes	ATGGGAGCAGGTCGTC	596	2
Granulocytes	ATGTGTGGTGGCAAAC	596	2
Granulocytes	ATTACTCAGGCACATG	596	2
Granulocytes	ATTACTCTCATTATCC	596	2
Granulocytes	ATTATCCAGGATGGTC	596	2
Granulocytes	ATTCTACGTAAGTAGT	596	2
Granulocytes	ATTCTACTCATGTGGT	596	2
Granulocytes	ATTGGTGGTCTTTCAT	596	2
Granulocytes	ATTTCTGAGTGTGAAT	596	2
Granulocytes	ATTTCTGCAAGCGATG	596	2
Granulocytes	ATTTCTGTCAAAGACA	596	2
Granulocytes	ATTTCTGTCGAATGGG	596	2
Granulocytes	CAACCAATCAAACCAC	596	2
Granulocytes	CAACCTCCAATCAGAA	596	2
Granulocytes	CAACCTCGTCTCCACT	596	2
Granulocytes	CAACTAGGTAGCACGA	596	2
Granulocytes	CAACTAGGTCCGAACC	596	2
Granulocytes	CAAGAAAGTCTAGCCG	596	2
Granulocytes	CAAGATCGTACATCCA	596	2
Granulocytes	CAAGGCCAGATGTCGG	596	2
Granulocytes	CAAGTTGAGAATGTTG	596	2
Granulocytes	CAAGTTGCAGTAAGCG	596	2
Granulocytes	CACAAACAGCCACCTG	596	2
Granulocytes	CACAAACGTCAGCTAT	596	2
Granulocytes	CACAAACGTCGGCACT	596	2
Granulocytes	CACACCTCACGGTAAG	596	2
Granulocytes	CACACCTGTCGCATAT	596	2
Granulocytes	CACACTCGTAGGAGTC	596	2
Granulocytes	CACAGGCAGCCGCCTA	596	2
Granulocytes	CACAGGCCAAACGTGG	596	2
Granulocytes	CACAGGCCAGATCTGT	596	2
Granulocytes	CACAGGCTCACAGGCC	596	2
Granulocytes	CACAGTAAGTCCAGGA	596	2
Granulocytes	CACATAGTCTGCGTAA	596	2
Granulocytes	CACATTTTCGAGGTAG	596	2
Granulocytes	CACCACTGTCCGTGAC	596	2
Granulocytes	CACCAGGCATGGTCAT	596	2
Granulocytes	CACCAGGGTACATGTC	596	2
Granulocytes	CACCTTGTCGGCATCG	596	2
Granulocytes	CAGAGAGCACCTGGTG	596	2
Granulocytes	CAGATCAGTAGAGGAA	596	2
Granulocytes	CAGCAGCAGCTATGCT	596	2
Granulocytes	CAGCAGCCAAGGGTCA	596	2
Granulocytes	CAGCAGCCACAGATTC	596	2
Granulocytes	CAGCATATCAGCTCTC	596	2
Granulocytes	CAGCGACGTTATCCGA	596	2
Granulocytes	CAGCTAAAGCGTGTCC	596	2
Granulocytes	CAGCTGGAGCGATATA	596	2
Granulocytes	CAGCTGGCACCACCAG	596	2
Granulocytes	CAGGTGCTCGCCATAA	596	2
Granulocytes	CAGTAACCAGGCTCAC	596	2
Granulocytes	CAGTAACGTTGACGTT	596	2
Granulocytes	CAGTCCTAGACATAAC	596	2
Granulocytes	CAGTCCTAGCTGATAA	596	2
Granulocytes	CAGTCCTCACAAGTAA	596	2
Granulocytes	CATATGGCACCGTTGG	596	2
Granulocytes	CATATTCTCCCAAGAT	596	2
Granulocytes	CATCAAGTCATAACCG	596	2
Granulocytes	CATCAAGTCCGCGCAA	596	2
Granulocytes	CATCAAGTCGGTTAAC	596	2
Granulocytes	CATCAGAGTAAGAGAG	596	2
Granulocytes	CATCCACGTGCACGAA	596	2
Granulocytes	CATCGAAGTCTCTTAT	596	2
Granulocytes	CATCGGGCAGTTTACG	596	2
Granulocytes	CATGACAAGGATGGAA	596	2
Granulocytes	CATGCCTAGGATGGAA	596	2
Granulocytes	CATTATCGTCTTTCAT	596	2
Granulocytes	CATTCGCCACGTCAGC	596	2
Granulocytes	CATTCGCGTCTAACGT	596	2
Granulocytes	CCAATCCCAGTCACTA	596	2
Granulocytes	CCACCTACACGCATCG	596	2
Granulocytes	CCACCTAGTAACGACG	596	2
Granulocytes	CCACCTATCTTCGGTC	596	2
Granulocytes	CCAGCGAAGACTAGGC	596	2
Granulocytes	CCCAATCTCTACCAGA	596	2
Granulocytes	CCCAGTTCAATCCAAC	596	2
Granulocytes	CCCAGTTTCTTGACGA	596	2
Granulocytes	CCCATACCACCTCGGA	596	2
Granulocytes	CCGGGATCATGCCCGA	596	2
Granulocytes	CCGGGATGTTCTCATT	596	2
Granulocytes	CCGGTAGAGACGCAAC	596	2
Granulocytes	CCGGTAGAGGTGATTA	596	2
Granulocytes	CCGTACTCACGGCGTT	596	2
Granulocytes	CCGTGGAGTTCACCTC	596	2
Granulocytes	CCTAGCTAGAGAGCTC	596	2
Granulocytes	CCTAGCTCAGCTGTTA	596	2
Granulocytes	CCTATTATCACCAGGC	596	2
Granulocytes	CCTCTGAAGTGTACTC	596	2
Granulocytes	CCTCTGACAGCCTGTG	596	2
Granulocytes	CCTCTGACAGCTTAAC	596	2
Granulocytes	CCTCTGAGTGCCTGTG	596	2
Granulocytes	CGAACATAGACACGAC	596	2
Granulocytes	CGAACATGTTGAACTC	596	2
Granulocytes	CGAACATTCGTCCGTT	596	2
Granulocytes	CGAATGTCAGGGTACA	596	2
Granulocytes	CGAGAAGTCAACACTG	596	2
Granulocytes	CGAGCCACAAGCGTAG	596	2
Granulocytes	CGAGCCAGTAAATGAC	596	2
Granulocytes	CGATCGGCATCCGGGT	596	2
Granulocytes	CGATGTAGTGAGTGAC	596	2
Granulocytes	CGCGGTACAGGAATGC	596	2
Granulocytes	CGCTATCTCGGAGCAA	596	2
Granulocytes	CGCTGGAAGCAGCGTA	596	2
Granulocytes	CGCTGGACACAGGCCT	596	2
Granulocytes	CGCTTCAGTTTAAGCC	596	2
Granulocytes	CGGACACTCGAACGGA	596	2
Granulocytes	CGGACACTCGGCTTGG	596	2
Granulocytes	CGGACGTCACCAGCAC	596	2
Granulocytes	CGGACGTCAGGTCCAC	596	2
Granulocytes	CGGACTGCAAACCCAT	596	2
Granulocytes	CGGACTGGTGTCGCTG	596	2
Granulocytes	CGGACTGGTTAAGGGC	596	2
Granulocytes	CGGAGCTCAGACAGGT	596	2
Granulocytes	CGGAGCTCATGGATGG	596	2
Granulocytes	CGGAGTCCAAACTGTC	596	2
Granulocytes	CGGAGTCTCCTGCTTG	596	2
Granulocytes	CGGAGTCTCGTATCAG	596	2
Granulocytes	CGGCTAGTCGCCAGCA	596	2
Granulocytes	CGGCTAGTCTTTACGT	596	2
Granulocytes	CGGGTCAAGATTACCC	596	2
Granulocytes	CGGTTAAAGAAACGCC	596	2
Granulocytes	CGTAGCGCAAACTGCT	596	2
Granulocytes	CGTAGCGCAAGAGGCT	596	2
Granulocytes	CGTAGGCTCAACGGCC	596	2
Granulocytes	CGTCACTCACCACGTG	596	2
Granulocytes	CGTCACTCATGTAAGA	596	2
Granulocytes	CGTCACTGTATCAGTC	596	2
Granulocytes	CGTCACTTCCTGCTTG	596	2
Granulocytes	CGTCAGGAGGCAGTCA	596	2
Granulocytes	CGTCAGGCAGATCTGT	596	2
Granulocytes	CGTCCATAGCCAGTAG	596	2
Granulocytes	CGTCCATCAGGTCGTC	596	2
Granulocytes	CGTCCATTCACCTTAT	596	2
Granulocytes	CGTCTACTCAGAGGTG	596	2
Granulocytes	CGTTAGAAGAAGATTC	596	2
Granulocytes	CGTTAGACACAGCCCA	596	2
Granulocytes	CGTTAGACACCTATCC	596	2
Granulocytes	CGTTCTGAGCCTATGT	596	2
Granulocytes	CGTTGGGCAAGCGTAG	596	2
Granulocytes	CGTTGGGCAAGGCTCC	596	2
Granulocytes	CGTTGGGCACGAGAGT	596	2
Granulocytes	CGTTGGGTCCTAGGGC	596	2
Granulocytes	CTAACTTGTCATGCCG	596	2
Granulocytes	CTAAGACGTAAATGAC	596	2
Granulocytes	CTAAGACGTGACGCCT	596	2
Granulocytes	CTACATTGTCGCGGTT	596	2
Granulocytes	CTACATTGTTCGCGAC	596	2
Granulocytes	CTACCCAGTCATCGGC	596	2
Granulocytes	CTACGTCAGCAGCGTA	596	2
Granulocytes	CTACGTCTCTGCTGTC	596	2
Granulocytes	CTAGAGTGTGCAGTAG	596	2
Granulocytes	CTAGCCTAGCTATGCT	596	2
Granulocytes	CTAGCCTCAATAGCGG	596	2
Granulocytes	CTCACACTCAGCGACC	596	2
Granulocytes	CTCAGAAGTTACGGAG	596	2
Granulocytes	CTCAGAATCCAAACTG	596	2
Granulocytes	CTCAGAATCTCCAACC	596	2
Granulocytes	CTCCTAGAGAACTGTA	596	2
Granulocytes	CTCCTAGTCGGTCCGA	596	2
Granulocytes	CTCGAGGCACGGTAGA	596	2
Granulocytes	CTCGGGAAGTGCAAGC	596	2
Granulocytes	CTCGTCATCTGTCTCG	596	2
Granulocytes	CTCTAATTCAAACAAG	596	2
Granulocytes	CTCTACGCATCTATGG	596	2
Granulocytes	CTCTACGGTATCTGCA	596	2
Granulocytes	CTCTACGGTCCAAGTT	596	2
Granulocytes	CTCTACGTCACCAGGC	596	2
Granulocytes	CTCTACGTCTTTACGT	596	2
Granulocytes	CTCTGGTAGACGCTTT	596	2
Granulocytes	CTCTGGTCATACGCTA	596	2
Granulocytes	CTCTGGTTCCTACAGA	596	2
Granulocytes	CTGAAGTTCCGCGGTA	596	2
Granulocytes	CTGATAGAGTCCCACG	596	2
Granulocytes	CTGATCCTCTGTACGA	596	2
Granulocytes	CTGCGGAGTCACCCAG	596	2
Granulocytes	CTGGTCTAGTCGATAA	596	2
Granulocytes	CTGGTCTCATGCCTTC	596	2
Granulocytes	CTGTGCTAGGAGTACC	596	2
Granulocytes	CTGTGCTCACATAACC	596	2
Granulocytes	CTGTGCTCAGCTTCGG	596	2
Granulocytes	CTGTGCTGTCTAGCGC	596	2
Granulocytes	CTGTTTACATGAACCT	596	2
Granulocytes	CTGTTTAGTCGACTGC	596	2
Granulocytes	CTTAACTCAGACACTT	596	2
Granulocytes	CTTAACTGTGTAAGTA	596	2
Granulocytes	CTTACCGAGATACACA	596	2
Granulocytes	CTTACCGAGCAATATG	596	2
Granulocytes	CTTACCGAGTGCGATG	596	2
Granulocytes	CTTACCGGTATGGTTC	596	2
Granulocytes	CTTCTCTAGTACACCT	596	2
Granulocytes	CTTCTCTTCCCACTTG	596	2
Granulocytes	CTTCTCTTCTGCCAGG	596	2
Granulocytes	CTTGGCTCACATTTCT	596	2
Granulocytes	CTTTGCGCATGTCGAT	596	2
Granulocytes	CTTTGCGTCCGGCACA	596	2
Granulocytes	GAAACTCCACAGACTT	596	2
Granulocytes	GAAATGACACTCAGGC	596	2
Granulocytes	GAAATGAGTTACGACT	596	2
Granulocytes	GAAATGATCAGAGACG	596	2
Granulocytes	GAACATCCAAATCCGT	596	2
Granulocytes	GAACCTATCAGAGGTG	596	2
Granulocytes	GAAGCAGAGAAGGTTT	596	2
Granulocytes	GAAGCAGGTTAAGAAC	596	2
Granulocytes	GAATGAAAGCTAAGAT	596	2
Granulocytes	GAATGAACACATTCGA	596	2
Granulocytes	GAATGAAGTCTAAAGA	596	2
Granulocytes	GACACGCAGAGGTAGA	596	2
Granulocytes	GACACGCCAAGCCATT	596	2
Granulocytes	GACACGCGTCTAAAGA	596	2
Granulocytes	GACCAATCATTCTCAT	596	2
Granulocytes	GACGCGTGTGTTGGGA	596	2
Granulocytes	GACGCGTTCTATGTGG	596	2
Granulocytes	GACGTGCCAATCTGCA	596	2
Granulocytes	GACGTGCGTATATCCG	596	2
Granulocytes	GACGTGCGTGCTTCTC	596	2
Granulocytes	GACGTTAGTACGCACC	596	2
Granulocytes	GACTAACAGTGTACCT	596	2
Granulocytes	GACTAACCAACACGCC	596	2
Granulocytes	GACTAACGTAATAGCA	596	2
Granulocytes	GACTAACGTCTAACGT	596	2
Granulocytes	GACTAACGTTTAGGAA	596	2
Granulocytes	GACTACACAACACCCG	596	2
Granulocytes	GACTGCGGTCCATGAT	596	2
Granulocytes	GACTGCGGTCGCTTTC	596	2
Granulocytes	GAGGTGAAGGTGCACA	596	2
Granulocytes	GAGTCCGGTAAGTTCC	596	2
Granulocytes	GATCTAGCACCCATTC	596	2
Granulocytes	GATGAAAAGAAGGGTA	596	2
Granulocytes	GATGAAATCCATTCTA	596	2
Granulocytes	GATGAGGAGACTAGAT	596	2
Granulocytes	GATGAGGCAACGCACC	596	2
Granulocytes	GATGCTAGTCTGCGGT	596	2
Granulocytes	GATGCTATCAACACAC	596	2
Granulocytes	GATTCAGCAGTAAGAT	596	2
Granulocytes	GCAAACTGTCGGCTCA	596	2
Granulocytes	GCAAACTTCGCGCCAA	596	2
Granulocytes	GCACATAGTAGCGTAG	596	2
Granulocytes	GCACTCTAGTATGACA	596	2
Granulocytes	GCACTCTTCAGTGTTG	596	2
Granulocytes	GCAGCCAAGCCAGGAT	596	2
Granulocytes	GCAGCCAAGCGAGAAA	596	2
Granulocytes	GCAGTTACAAGGCTCC	596	2
Granulocytes	GCATACAAGGGCTTGA	596	2
Granulocytes	GCATGATTCGGATGGA	596	2
Granulocytes	GCATGCGAGGTGCTAG	596	2
Granulocytes	GCATGCGGTACCGTAT	596	2
Granulocytes	GCATGTAGTACAGTGG	596	2
Granulocytes	GCCAAATCACTAAGTC	596	2
Granulocytes	GCCAAATGTCACTTCC	596	2
Granulocytes	GCCTCTAAGCGAAGGG	596	2
Granulocytes	GCGAGAAAGATGTTAG	596	2
Granulocytes	GCGAGAACAGTCCTTC	596	2
Granulocytes	GCGAGAAGTGAGTATA	596	2
Granulocytes	GCGCAACAGCGTTCCG	596	2
Granulocytes	GCGCAACAGTAGATGT	596	2
Granulocytes	GCGCAGTTCTCGAGTA	596	2
Granulocytes	GCTCCTAAGAACTCGG	596	2
Granulocytes	GCTCCTAAGTTGTAGA	596	2
Granulocytes	GCTCTGTGTGTCGCTG	596	2
Granulocytes	GCTGCAGAGAAGAAGC	596	2
Granulocytes	GCTGCAGGTAGCGATG	596	2
Granulocytes	GCTGCAGGTTAAGAAC	596	2
Granulocytes	GCTGCGAAGCAGGTCA	596	2
Granulocytes	GCTGCGAGTCTCTTAT	596	2
Granulocytes	GCTGCTTCAGGGTATG	596	2
Granulocytes	GCTGCTTCAGGTCTCG	596	2
Granulocytes	GCTGCTTGTTCCACGG	596	2
Granulocytes	GCTGGGTAGTCCGGTC	596	2
Granulocytes	GCTGGGTCATGTTGAC	596	2
Granulocytes	GCTTGAACAAGGTGTG	596	2
Granulocytes	GGAACTTAGCTGATAA	596	2
Granulocytes	GGAACTTGTACAGTGG	596	2
Granulocytes	GGACAAGAGCCGCCTA	596	2
Granulocytes	GGACAAGCAGCTGCTG	596	2
Granulocytes	GGACAAGGTTGTACAC	596	2
Granulocytes	GGACAAGTCACCTTAT	596	2
Granulocytes	GGACAGAAGGCAGGTT	596	2
Granulocytes	GGACAGATCTTGTATC	596	2
Granulocytes	GGACATTAGAAACCAT	596	2
Granulocytes	GGACGTCAGGCTCAGA	596	2
Granulocytes	GGACGTCCATCAGTCA	596	2
Granulocytes	GGATGTTCAAGCCCAC	596	2
Granulocytes	GGATTACGTGTTTGTG	596	2
Granulocytes	GGATTACTCCAGTATG	596	2
Granulocytes	GGCAATTCAATAGCGG	596	2
Granulocytes	GGCGACTTCGGTCTAA	596	2
Granulocytes	GGCGTGTTCCCTTGTG	596	2
Granulocytes	GGCTCGACAGATAATG	596	2
Granulocytes	GGGAATGGTACGAAAT	596	2
Granulocytes	GGGAATGGTGGTTTCA	596	2
Granulocytes	GGGAATGTCGTCGTTC	596	2
Granulocytes	GGGACCTCAGCGTCCA	596	2
Granulocytes	GGGACCTGTACTTCTT	596	2
Granulocytes	GGGAGATCAAGCCCAC	596	2
Granulocytes	GGGAGATCAGACTCGC	596	2
Granulocytes	GGGAGATTCACAGTAC	596	2
Granulocytes	GGGAGATTCAGTGTTG	596	2
Granulocytes	GGGATGAAGGCTCAGA	596	2
Granulocytes	GGGATGAGTGTGGCTC	596	2
Granulocytes	GGGTCTGAGAAGGTGA	596	2
Granulocytes	GGTATTGAGTAATCCC	596	2
Granulocytes	GTAACGTCAGTTCCCT	596	2
Granulocytes	GTAACGTCATGCATGT	596	2
Granulocytes	GTAACGTGTATCAGTC	596	2
Granulocytes	GTAACGTGTTCACCTC	596	2
Granulocytes	GTAACGTTCTGTCTAT	596	2
Granulocytes	GTAACTGCAGATCTGT	596	2
Granulocytes	GTAGTCAAGGGCATGT	596	2
Granulocytes	GTAGTCACAGCGATCC	596	2
Granulocytes	GTATTCTAGGAGTTTA	596	2
Granulocytes	GTATTCTTCAACACTG	596	2
Granulocytes	GTCAAGTCATAGACTC	596	2
Granulocytes	GTCAAGTGTCTGCGGT	596	2
Granulocytes	GTCAAGTGTGACCAAG	596	2
Granulocytes	GTCAAGTTCAGTCCCT	596	2
Granulocytes	GTCAAGTTCTCAAGTG	596	2
Granulocytes	GTCACAAAGGGTATCG	596	2
Granulocytes	GTCACAACAGTCGATT	596	2
Granulocytes	GTCACGGCACCTATCC	596	2
Granulocytes	GTCATTTCATAGACTC	596	2
Granulocytes	GTCGGGTTCAAGCCTA	596	2
Granulocytes	GTCGGGTTCGGTTAAC	596	2
Granulocytes	GTCGTAAAGAATGTGT	596	2
Granulocytes	GTCGTAAAGAATGTTG	596	2
Granulocytes	GTCTCGTTCTAACTGG	596	2
Granulocytes	GTCTTCGCACATCCAA	596	2
Granulocytes	GTCTTCGGTGGTTTCA	596	2
Granulocytes	GTGAAGGCAGGTCTCG	596	2
Granulocytes	GTGAAGGCAGGTGCCT	596	2
Granulocytes	GTGCAGCAGTCCAGGA	596	2
Granulocytes	GTGCAGCCAGGCTCAC	596	2
Granulocytes	GTGCAGCGTTCCATGA	596	2
Granulocytes	GTGTGCGCAAGACACG	596	2
Granulocytes	GTGTGCGGTCTAGCGC	596	2
Granulocytes	GTGTTAGGTAAATGTG	596	2
Granulocytes	GTGTTAGGTTGGTTTG	596	2
Granulocytes	GTGTTAGTCCGCATCT	596	2
Granulocytes	GTTAAGCAGGCAATTA	596	2
Granulocytes	GTTAAGCCAATTGCTG	596	2
Granulocytes	GTTAAGCCACCATGTA	596	2
Granulocytes	GTTACAGGTCAAAGCG	596	2
Granulocytes	GTTCTCGCAAGGACTG	596	2
Granulocytes	TAAACCGCACTGAAGG	596	2
Granulocytes	TAAACCGCATGATCCA	596	2
Granulocytes	TAAACCGTCAACTCTT	596	2
Granulocytes	TAAGAGAGTACACCGC	596	2
Granulocytes	TAAGCGTGTTCTGGTA	596	2
Granulocytes	TAAGTGCCAAACCCAT	596	2
Granulocytes	TAAGTGCCAAGAGTCG	596	2
Granulocytes	TAAGTGCTCGGTGTCG	596	2
Granulocytes	TACAGTGAGGATGCGT	596	2
Granulocytes	TACAGTGCACCGAAAG	596	2
Granulocytes	TACCTATCAGTGAGTG	596	2
Granulocytes	TACCTATGTGCAGGTA	596	2
Granulocytes	TACCTATTCCTTGACC	596	2
Granulocytes	TACCTTAGTACAGCAG	596	2
Granulocytes	TACGGATCACCACGTG	596	2
Granulocytes	TACGGATGTTGTTTGG	596	2
Granulocytes	TACGGGCAGGTTCCTA	596	2
Granulocytes	TACGGGCAGTGAATTG	596	2
Granulocytes	TACGGTACATTGAGCT	596	2
Granulocytes	TACGGTAGTAAGTAGT	596	2
Granulocytes	TACTCATCACGGCGTT	596	2
Granulocytes	TACTCATCAGTACACT	596	2
Granulocytes	TACTCGCGTCGCTTTC	596	2
Granulocytes	TACTTACTCAAACAAG	596	2
Granulocytes	TACTTGTTCGAGAACG	596	2
Granulocytes	TACTTGTTCGTCACGG	596	2
Granulocytes	TAGACCACAGTGAGTG	596	2
Granulocytes	TAGAGCTCACCGCTAG	596	2
Granulocytes	TAGAGCTTCATTGCCC	596	2
Granulocytes	TAGTGGTTCAACACAC	596	2
Granulocytes	TAGTTGGAGTCGAGTG	596	2
Granulocytes	TAGTTGGCAGAGTGTG	596	2
Granulocytes	TATCAGGAGTGTTGAA	596	2
Granulocytes	TATCAGGCACCGATAT	596	2
Granulocytes	TATCAGGGTTACCGAT	596	2
Granulocytes	TATCTCAAGATATGCA	596	2
Granulocytes	TATCTCAGTCATATCG	596	2
Granulocytes	TATTACCGTAGCGTAG	596	2
Granulocytes	TATTACCGTTACGTCA	596	2
Granulocytes	TATTACCGTTGGTTTG	596	2
Granulocytes	TCAATCTCAGCGTTCG	596	2
Granulocytes	TCACGAACACCAGCAC	596	2
Granulocytes	TCAGATGCAAAGTGCG	596	2
Granulocytes	TCAGATGCAATAGCGG	596	2
Granulocytes	TCAGGATAGACCTTTG	596	2
Granulocytes	TCAGGATAGTATCGAA	596	2
Granulocytes	TCAGGTAAGACTAAGT	596	2
Granulocytes	TCAGGTAAGGCATTGG	596	2
Granulocytes	TCAGGTACAAGGTGTG	596	2
Granulocytes	TCAGGTACATCAGTCA	596	2
Granulocytes	TCAGGTATCCTTTACA	596	2
Granulocytes	TCAGGTATCTCTGCTG	596	2
Granulocytes	TCATTACGTGCAACGA	596	2
Granulocytes	TCCACACTCCAATGGT	596	2
Granulocytes	TCGAGGCAGTTATCGC	596	2
Granulocytes	TCGCGAGAGACAGACC	596	2
Granulocytes	TCGCGAGCATTCTCAT	596	2
Granulocytes	TCGCGTTGTTCGAATC	596	2
Granulocytes	TCGGGACCAAGTTAAG	596	2
Granulocytes	TCGGGACTCACAATGC	596	2
Granulocytes	TCGTACCAGGCGTACA	596	2
Granulocytes	TCGTACCAGTGGGCTA	596	2
Granulocytes	TCGTAGACAAGAAGAG	596	2
Granulocytes	TCTCTAACATGGTCTA	596	2
Granulocytes	TCTGGAACATACGCCG	596	2
Granulocytes	TCTGGAAGTACATGTC	596	2
Granulocytes	TCTTCGGAGAATGTTG	596	2
Granulocytes	TCTTCGGCATGACATC	596	2
Granulocytes	TCTTTCCAGATATGCA	596	2
Granulocytes	TCTTTCCCAATCGGTT	596	2
Granulocytes	TCTTTCCTCGACGGAA	596	2
Granulocytes	TGACAACAGCCTATGT	596	2
Granulocytes	TGACGGCAGGACTGGT	596	2
Granulocytes	TGACGGCTCACCCTCA	596	2
Granulocytes	TGACGGCTCCTTTCTC	596	2
Granulocytes	TGACTTTTCTCTAAGG	596	2
Granulocytes	TGAGAGGAGAGGGCTT	596	2
Granulocytes	TGAGCATTCAGAGGTG	596	2
Granulocytes	TGAGCATTCTTGGGTA	596	2
Granulocytes	TGAGCCGCATGTAGTC	596	2
Granulocytes	TGATTTCAGGGTCGAT	596	2
Granulocytes	TGATTTCTCTAGAGTC	596	2
Granulocytes	TGCACCTCAGCGTTCG	596	2
Granulocytes	TGCCAAAGTAGGCTGA	596	2
Granulocytes	TGCCAAATCTGTCTAT	596	2
Granulocytes	TGCCCTACACAGAGGT	596	2
Granulocytes	TGCCCTAGTCTCTCGT	596	2
Granulocytes	TGCGCAGGTTCAACCA	596	2
Granulocytes	TGCGCAGTCAGGCCCA	596	2
Granulocytes	TGCGTGGTCCCTCAGT	596	2
Granulocytes	TGCGTGGTCTTACCGC	596	2
Granulocytes	TGCTACCGTCTCAACA	596	2
Granulocytes	TGCTGCTAGTTACCCA	596	2
Granulocytes	TGCTGCTGTCTCGTTC	596	2
Granulocytes	TGCTGCTTCACCCGAG	596	2
Granulocytes	TGCTGCTTCACTCTTA	596	2
Granulocytes	TGGCCAGAGTTAGGTA	596	2
Granulocytes	TGGCGCACAAGTTGTC	596	2
Granulocytes	TGGCTGGCAAGGCTCC	596	2
Granulocytes	TGGCTGGTCTAACTCT	596	2
Granulocytes	TGGGAAGAGATATACG	596	2
Granulocytes	TGGTTAGCATACTACG	596	2
Granulocytes	TGGTTCCCAAACTGCT	596	2
Granulocytes	TGGTTCCTCTAACGGT	596	2
Granulocytes	TGTATTCAGAGACGAA	596	2
Granulocytes	TGTATTCCATGACGGA	596	2
Granulocytes	TGTCCCATCGGCGGTT	596	2
Granulocytes	TGTTCCGCAGATCTGT	596	2
Granulocytes	TGTTCCGCAGGGTATG	596	2
Granulocytes	TGTTCCGGTGCGATAG	596	2
Granulocytes	TTAACTCGTCTTGATG	596	2
Granulocytes	TTAGTTCCAAACAACA	596	2
Granulocytes	TTAGTTCCAATAGCAA	596	2
Granulocytes	TTAGTTCCAGGCAGTA	596	2
Granulocytes	TTAGTTCTCTTGAGAC	596	2
Granulocytes	TTATGCTGTAAGTGGC	596	2
Granulocytes	TTCGGTCTCGCCCTTA	596	2
Granulocytes	TTCGGTCTCTCTGAGA	596	2
Granulocytes	TTCTACAAGACAGAGA	596	2
Granulocytes	TTCTACAGTTGATTGC	596	2
Granulocytes	TTCTCAATCAGAGCTT	596	2
Granulocytes	TTCTCCTAGATAGGAG	596	2
Granulocytes	TTCTCCTCAGATAATG	596	2
Granulocytes	TTCTTAGGTTCCCTTG	596	2
Granulocytes	TTCTTAGTCTCTAAGG	596	2
Granulocytes	TTGAACGCATTGGGCC	596	2
Granulocytes	TTGAACGGTAGCGTGA	596	2
Granulocytes	TTGAACGGTGTCTGAT	596	2
Granulocytes	TTGACTTAGCCGTCGT	596	2
Granulocytes	TTGACTTGTCCCGACA	596	2
Granulocytes	TTGACTTTCAAGGCTT	596	2
Granulocytes	TTGCGTCAGGCTCTTA	596	2
Granulocytes	TTGGCAAGTTGTCTTT	596	2
Granulocytes	TTTATGCGTATTCGTG	596	2
Granulocytes	TTTATGCGTTAAGATG	596	2
Granulocytes	TTTGCGCCAAGGACTG	596	2
Granulocytes	TTTGCGCCAAGGTGTG	596	2
Granulocytes	TTTGGTTGTCGACTGC	596	2
Granulocytes	TTTGGTTTCATCGCTC	596	2
Granulocytes	TTTGTCAGTCTCATCC	596	2
Monocytes	AAACGGGGTAGCACGA	511	3
Monocytes	AAAGATGAGAAACGAG	511	3
Monocytes	AAAGATGAGGTGCAAC	511	3
Monocytes	AAAGATGGTGCACCAC	511	3
Monocytes	AAAGTAGGTCTAGTCA	511	3
Monocytes	AAATGCCAGTCCAGGA	511	3
Monocytes	AACTCAGGTGACGGTA	511	3
Monocytes	AACTCTTCACAGTCGC	511	3
Monocytes	AACTCTTGTCCGAGTC	511	3
Monocytes	AACTCTTGTGAGTATA	511	3
Monocytes	AAGACCTCACGACTCG	511	3
Monocytes	AAGCCGCTCATGTAGC	511	3
Monocytes	AAGGCAGCACTCGACG	511	3
Monocytes	AAGGCAGTCATGTAGC	511	3
Monocytes	AATCCAGAGCCCTAAT	511	3
Monocytes	AATCGGTCATTAGGCT	511	3
Monocytes	AATCGGTTCGGTTCGG	511	3
Monocytes	ACACCAAAGATCTGAA	511	3
Monocytes	ACACCAAGTGTGTGCC	511	3
Monocytes	ACACCCTCACCAACCG	511	3
Monocytes	ACACCCTTCTACGAGT	511	3
Monocytes	ACACTGAAGCGTTCCG	511	3
Monocytes	ACACTGACATTCCTGC	511	3
Monocytes	ACAGCCGGTCAGAGGT	511	3
Monocytes	ACAGCTACAGCTGTTA	511	3
Monocytes	ACATGGTCACGCTTTC	511	3
Monocytes	ACCTTTACAGCCACCA	511	3
Monocytes	ACGAGGAGTATTCGTG	511	3
Monocytes	ACGAGGAGTCCTCCAT	511	3
Monocytes	ACGATACCACCGAATT	511	3
Monocytes	ACGCAGCTCAAGGCTT	511	3
Monocytes	ACGCCAGAGAGACTTA	511	3
Monocytes	ACGCCAGCAATTCCTT	511	3
Monocytes	ACGCCAGCAGGGAGAG	511	3
Monocytes	ACGCCGAAGTCCTCCT	511	3
Monocytes	ACGCCGATCTACTCAT	511	3
Monocytes	ACGGCCAGTATGAAAC	511	3
Monocytes	ACGGGCTGTAGCAAAT	511	3
Monocytes	ACGGGCTTCTGCTGCT	511	3
[truncated: 1,979 more rows]
