# Supplementary material for: scQCEA: a framework for annotation and quality control report of single-cell RNA-sequencing data
Source: BMC Genomics. 2023 Jul 6;24:381. doi: 10.1186/s12864-023-09447-6 (PMC10327311; doi:10.1186/s12864-023-09447-6)
Supplement: Supplementary file 2 — Additional file 2: Supplementary file 2. To demonstrate the utility of scQCEA, we apply the workflow to the sixteen gene expression profiles of eight patients with metastatic melanoma, prepared from pre- and post-treatment experimental batches. You can find the QC interactive report at: https://github.com/isarnassiri/scQCEA/tree/Example-of-Application. Download and unzip the OGC_Interactive_QC_Report_P180121.zip file. You can open CLICK_ME.html file without using rStudio/R. [file 12864_2023_9447_MOESM2_ESM.zip › Inputs/10X-gex/481207_40/P180121-keep_481207_40_Celltype_assignment_toCells.txt]

geneSet	cell
B-cells	AAACCTGAGTGGGATC
B-cells	AAACCTGTCCGCGGTA
B-cells	AAACGGGTCTCCTATA
B-cells	AAAGATGAGTAGCGGT
B-cells	AAAGATGAGTGGAGAA
B-cells	AAAGCAACACTGTTAG
B-cells	AAAGTAGAGATGCGAC
B-cells	AAATGCCTCATCGCTC
B-cells	AACACGTCATCACCCT
B-cells	AACCGCGAGCCATCGC
B-cells	AACCGCGGTTATCGGT
B-cells	AACTCCCAGGACACCA
B-cells	AACTTTCCAAGCCGCT
B-cells	AACTTTCGTATATGAG
B-cells	AAGGCAGCAGGTGCCT
B-cells	AAGTCTGCACATGTGT
B-cells	AATCCAGTCTTGTTTG
B-cells	AATCGGTAGTGACATA
B-cells	ACACCAACACCGAATT
B-cells	ACACCCTAGCGATGAC
B-cells	ACACCGGAGAAGATTC
B-cells	ACACTGAAGTTCGCAT
B-cells	ACACTGATCAGCAACT
B-cells	ACAGCCGAGTACTTGC
B-cells	ACAGCCGGTCCGAACC
B-cells	ACAGCTAAGTCTCGGC
B-cells	ACATGGTTCTATCCTA
B-cells	ACCGTAAAGTGTCCAT
B-cells	ACCGTAAGTTAAGGGC
B-cells	ACGAGCCGTTGCTCCT
B-cells	ACGAGGACACTTACGA
B-cells	ACGAGGAGTTAGTGGG
B-cells	ACGATACAGTTCGCAT
B-cells	ACGCCAGCATTGTGCA
B-cells	ACGCCGAGTCTGGTCG
B-cells	ACGGGCTAGACTAAGT
B-cells	ACGGGCTCACGGATAG
B-cells	ACGGGTCAGACTCGGA
B-cells	ACGGGTCTCACTATTC
B-cells	ACTATCTGTCGACTGC
B-cells	ACTGCTCTCAGGATCT
B-cells	ACTGTCCCACATTTCT
B-cells	ACTTGTTCAAACTGTC
B-cells	ACTTTCAGTAGCAAAT
B-cells	AGAGCGACAGACGTAG
B-cells	AGAGCTTTCCTGCTTG
B-cells	AGAGCTTTCTGTCTAT
B-cells	AGAGTGGTCGCTGATA
B-cells	AGCAGCCAGCGCTCCA
B-cells	AGCAGCCTCCTGTACC
B-cells	AGCCTAACATGCCACG
B-cells	AGCCTAAGTTTGGGCC
B-cells	AGCTCCTAGCCGTCGT
B-cells	AGCTCCTAGTGCTGCC
B-cells	AGCTTGAAGGCTCATT
B-cells	AGGCCGTAGGTGCTAG
B-cells	AGGGATGAGCAATCTC
B-cells	AGGGATGGTATCACCA
B-cells	AGGGATGGTATCAGTC
B-cells	AGGGATGTCACTTATC
B-cells	AGGTCATGTTCGAATC
B-cells	AGTAGTCCACGTCAGC
B-cells	AGTAGTCGTTGATTGC
B-cells	AGTCTTTGTCAGGACA
B-cells	ATAACGCTCCCAGGTG
B-cells	ATAACGCTCGTTGACA
B-cells	ATAAGAGAGGTGCTAG
B-cells	ATAAGAGTCTCGCATC
B-cells	ATAGACCAGCTGAACG
B-cells	ATCATCTCAGGTCGTC
B-cells	ATCATGGGTGCCTTGG
B-cells	ATCCACCGTATGAATG
B-cells	ATCCACCGTCGCTTTC
B-cells	ATCCACCTCCCAAGTA
B-cells	ATCTACTGTCGCGGTT
B-cells	ATGAGGGTCAGCTTAG
B-cells	ATGCGATAGGCACATG
B-cells	ATGGGAGAGGTAAACT
B-cells	ATGGGAGCATATGCTG
B-cells	ATGGGAGGTGACGGTA
B-cells	ATTACTCCAGACACTT
B-cells	ATTGGACCAAACGTGG
B-cells	CAACCTCTCGAACTGT
B-cells	CAACTAGCAGTATGCT
B-cells	CAAGAAACAAGTTCTG
B-cells	CAAGAAAGTTACTGAC
B-cells	CAAGAAATCAGTGTTG
B-cells	CACACAATCAGCGATT
B-cells	CACACTCCATTTCACT
B-cells	CACAGTAAGACTACAA
B-cells	CACATTTAGGCGATAC
B-cells	CACCACTAGCTAAACA
B-cells	CACCTTGCATGCTAGT
B-cells	CACTCCAAGTCGCCGT
B-cells	CACTCCAGTTACCGAT
B-cells	CAGAATCAGAGACTTA
B-cells	CAGAATCCAACCGCCA
B-cells	CAGAATCCACCTCGTT
B-cells	CAGAGAGGTTCTGGTA
B-cells	CAGAGAGTCACAACGT
B-cells	CAGCAGCTCAACGAAA
B-cells	CAGCAGCTCCGAAGAG
B-cells	CAGCATACACGCTTTC
B-cells	CAGCATACAGTGGAGT
B-cells	CAGCCGACACGCCAGT
B-cells	CAGCTAAGTCGCTTTC
B-cells	CAGGTGCCAATCAGAA
B-cells	CAGGTGCGTATTACCG
B-cells	CAGTCCTCACATAACC
B-cells	CAGTCCTTCGTGGACC
B-cells	CATATGGAGCTTTGGT
B-cells	CATATGGCATACGCTA
B-cells	CATATGGTCGTAGGTT
B-cells	CATATTCAGCATCATC
B-cells	CATCAAGAGCTAAACA
B-cells	CATCAAGCAGCGTAAG
B-cells	CATCAGACATAGGATA
B-cells	CATCCACTCCACGCAG
B-cells	CATCGGGCATTCCTGC
B-cells	CATCGGGGTAAGGGCT
B-cells	CATCGGGGTTCGCGAC
B-cells	CATGACAAGAAGGTGA
B-cells	CCAATCCTCATGTGGT
B-cells	CCACCTAAGCCACTAT
B-cells	CCACCTATCGCTAGCG
B-cells	CCACGGAGTAAGGATT
B-cells	CCACGGAGTGCACTTA
B-cells	CCAGCGAGTCATACTG
B-cells	CCATTCGCACTGTGTA
B-cells	CCCATACTCAGTCAGT
B-cells	CCCTCCTAGGCAGGTT
B-cells	CCCTCCTAGGTGATAT
B-cells	CCCTCCTCAGACGCAA
B-cells	CCGTGGACAGCTCGCA
B-cells	CCGTGGACATGACGGA
B-cells	CCGTTCAGTACCGGCT
B-cells	CCGTTCAGTAGCTGCC
B-cells	CCTACACTCTAGAGTC
B-cells	CCTACCATCCCTTGCA
B-cells	CCTCTGACAGACTCGC
B-cells	CCTCTGAGTCTTGCGG
B-cells	CCTTACGGTGCATCTA
B-cells	CCTTACGGTTCTGAAC
B-cells	CCTTCCCTCAATCTCT
B-cells	CCTTCGAGTGGACGAT
B-cells	CGAACATCATATACCG
B-cells	CGAATGTAGCCTATGT
B-cells	CGAGAAGGTTAAAGTG
B-cells	CGAGCACAGACGCACA
B-cells	CGAGCACGTGTAAGTA
B-cells	CGAGCCAAGGCATGTG
B-cells	CGCGTTTAGCTAGGCA
B-cells	CGGACACAGCCTCGTG
B-cells	CGGACGTAGTATCGAA
B-cells	CGGACGTGTATCTGCA
B-cells	CGGACGTGTTGCGTTA
B-cells	CGGACTGCATGCTGGC
B-cells	CGGAGCTAGTGAAGAG
B-cells	CGGAGCTGTCATATCG
B-cells	CGGCTAGAGGTGCTTT
B-cells	CGGCTAGAGTCCCACG
B-cells	CGGCTAGTCCTTGACC
B-cells	CGGGTCAGTTTGGCGC
B-cells	CGTAGGCCAATCCGAT
B-cells	CGTCCATAGGAGTACC
B-cells	CGTCCATTCAGTTCGA
B-cells	CGTGAGCAGAGATGAG
B-cells	CGTGAGCTCGTATCAG
B-cells	CGTGTAACAATGGATA
B-cells	CGTGTAATCGATAGAA
B-cells	CGTGTAATCGGAAACG
B-cells	CGTTGGGAGTACCGGA
B-cells	CTAAGACCAAGTTGTC
B-cells	CTAAGACGTAGCGCTC
B-cells	CTAATGGGTAATCGTC
B-cells	CTACATTAGCGATGAC
B-cells	CTACATTCAGCCTGTG
B-cells	CTACATTTCTTGTTTG
B-cells	CTACCCATCGCATGAT
B-cells	CTCACACCAACGATCT
B-cells	CTCCTAGGTTTGGGCC
B-cells	CTCTACGCACACCGAC
B-cells	CTCTACGTCGTGGTCG
B-cells	CTCTGGTTCGTTACAG
B-cells	CTGAAGTAGTGTCCCG
B-cells	CTGAAGTTCGCGATCG
B-cells	CTGATAGGTGCTTCTC
B-cells	CTGCTGTGTGGTACAG
B-cells	CTGTGCTAGGTTACCT
B-cells	CTGTTTAAGACTGGGT
B-cells	CTGTTTACAAGCTGAG
B-cells	CTTAACTAGGGTTTCT
B-cells	CTTCTCTGTAGCACGA
B-cells	CTTTGCGTCGTTTGCC
B-cells	GAAACTCCAAGCTGAG
B-cells	GAAATGAAGAGTCGGT
B-cells	GAAATGATCACCTTAT
B-cells	GAACATCTCTCAAGTG
B-cells	GAACCTAGTAAGTGTA
B-cells	GAAGCAGTCGGAAATA
B-cells	GAATAAGGTCTCCCTA
B-cells	GAATGAAAGCCCAATT
B-cells	GAATGAATCCATGAGT
B-cells	GACCAATAGGGTCGAT
B-cells	GACCTGGGTTTGTGTG
B-cells	GACCTGGTCTACCAGA
B-cells	GACGCGTAGTGCCAGA
B-cells	GACGTTATCGCCTGAG
B-cells	GACTACATCATGCTCC
B-cells	GACTGCGCAGATCCAT
B-cells	GAGGTGAAGGTAGCTG
B-cells	GAGGTGAAGGTTCCTA
B-cells	GATCAGTCAGGTGGAT
B-cells	GATCGCGTCTTATCTG
B-cells	GATGAAAAGGCTCTTA
B-cells	GATGAGGAGCGTCTAT
B-cells	GATGAGGAGTACGTTC
B-cells	GATGCTAAGATGTGTA
B-cells	GATTCAGTCAACCAAC
B-cells	GCAAACTCATGCTAGT
B-cells	GCAGTTATCGGCATCG
B-cells	GCATGCGAGCTACCTA
B-cells	GCATGTAAGCTATGCT
B-cells	GCCAAATCAAATTGCC
B-cells	GCCAAATCAACTGGCC
B-cells	GCCTCTACATGTCTCC
B-cells	GCGAGAACAGTAGAGC
B-cells	GCGCAACAGAAAGTGG
B-cells	GCGCAACAGGATGGTC
B-cells	GCGCAACCACTTCGAA
B-cells	GCGCAGTCACAACTGT
B-cells	GCGCCAACAAGGCTCC
B-cells	GCGCCAAGTACTCGCG
B-cells	GCTCCTAAGGAGCGTT
B-cells	GCTCCTACAAATCCGT
B-cells	GCTCTGTCAAGTTCTG
B-cells	GCTCTGTCACCAGTTA
B-cells	GCTCTGTCAGAGCCAA
B-cells	GCTGCAGCAAGTCTAC
B-cells	GCTGCAGTCCTGTACC
B-cells	GCTGCAGTCGGATGGA
B-cells	GCTGCAGTCTGATACG
B-cells	GCTGCTTAGTGGCACA
B-cells	GCTGCTTGTATATGAG
B-cells	GCTGCTTTCGTCCGTT
B-cells	GCTGGGTAGGATGGAA
B-cells	GCTGGGTGTTAGTGGG
B-cells	GCTTCCACAGGCGATA
B-cells	GCTTCCAGTACATCCA
B-cells	GCTTGAACACTTCTGC
B-cells	GGAACTTGTTGCGCAC
B-cells	GGAACTTGTTGTTTGG
B-cells	GGAACTTTCCATGCTC
B-cells	GGAATAATCCTTTCGG
B-cells	GGACAAGTCCGCGTTT
B-cells	GGACAGAGTGATGATA
B-cells	GGACATTGTGGAAAGA
B-cells	GGACATTTCTAAGCCA
B-cells	GGAGCAAAGCCAGAAC
B-cells	GGATGTTGTGGTCTCG
B-cells	GGATTACCATTAGGCT
B-cells	GGCAATTTCGTCACGG
B-cells	GGCGACTGTCTAGAGG
B-cells	GGCGTGTTCTCTGCTG
B-cells	GGCTCGATCTAGCACA
B-cells	GGGAATGCACAGCGTC
B-cells	GGGACCTCATTGGGCC
B-cells	GGGATGAAGCCAACAG
B-cells	GGGCACTGTTCCTCCA
B-cells	GGGTCTGCAAGCCGTC
B-cells	GGTATTGCAGTGAGTG
B-cells	GGTGCGTGTTAAAGAC
B-cells	GTAACTGAGGGCTCTC
B-cells	GTAACTGAGTCCATAC
B-cells	GTAACTGCATTCCTCG
B-cells	GTAACTGGTCAACTGT
B-cells	GTACTTTCACACTGCG
B-cells	GTAGTCATCGCGCCAA
B-cells	GTATTCTCATATACGC
B-cells	GTCACAAAGCACAGGT
B-cells	GTCACGGCATACGCCG
B-cells	GTCCTCACAATCGGTT
B-cells	GTCCTCAGTTAGATGA
B-cells	GTCGGGTTCCTTAATC
B-cells	GTCTTCGCACAGATTC
B-cells	GTGAAGGCATATGAGA
B-cells	GTGCATATCACCCGAG
B-cells	GTGCTTCGTCAGCTAT
B-cells	GTGTGCGCACCATGTA
B-cells	GTGTTAGGTCGGATCC
B-cells	GTTACAGAGAAGGACA
B-cells	GTTACAGTCAGAGCTT
B-cells	GTTACAGTCGGCTTGG
B-cells	GTTACAGTCTGCTTGC
B-cells	GTTCATTAGTGTTTGC
B-cells	TAAGAGAGTGACCAAG
B-cells	TAAGAGATCTCCCTGA
B-cells	TACACGACAGTGGGAT
B-cells	TACAGTGCAGTTTACG
B-cells	TACAGTGGTAAACACA
B-cells	TACAGTGGTATAGGTA
B-cells	TACCTATCAGATGGGT
B-cells	TACGGGCTCCCAAGAT
B-cells	TACGGTAAGCTGCAAG
B-cells	TACGGTACAGTTTACG
B-cells	TACTCGCTCTATGTGG
B-cells	TACTTACAGTTCGATC
B-cells	TACTTACCACCTCGGA
B-cells	TACTTGTGTAGATTAG
B-cells	TAGACCAAGCCACCTG
B-cells	TAGACCAGTAGAAGGA
B-cells	TAGAGCTTCATCGCTC
B-cells	TAGTGGTAGTGAACAT
B-cells	TAGTTGGCAAGTTGTC
B-cells	TAGTTGGCACGAGGTA
B-cells	TATCAGGCACGGCCAT
B-cells	TATCAGGGTCTTCGTC
B-cells	TATCTCACAAGGTTTC
B-cells	TATCTCAGTCGACTGC
B-cells	TATGCCCTCGTACGGC
B-cells	TATTACCAGGGTGTGT
B-cells	TATTACCCATGCAACT
B-cells	TCAATCTTCACTGGGC
B-cells	TCAGATGGTCTCACCT
B-cells	TCAGCAAAGTAAGTAC
B-cells	TCAGCAAAGTCAATAG
B-cells	TCAGCTCAGCCAGAAC
B-cells	TCAGCTCTCGGTTCGG
B-cells	TCAGGATGTCACAAGG
B-cells	TCATTACCAGAAGCAC
B-cells	TCATTACCAGCGTAAG
B-cells	TCCCGATCATGCTAGT
B-cells	TCGAGGCTCCTCTAGC
B-cells	TCGCGAGAGGAACTGC
B-cells	TCGCGAGGTGTGGCTC
B-cells	TCGCGTTCATGCCTAA
B-cells	TCGTAGAGTAAGCACG
B-cells	TCTATTGGTGTCTGAT
B-cells	TCTCTAAAGCGCCTTG
B-cells	TCTCTAACAATGGAGC
B-cells	TCTGAGAGTTCAACCA
B-cells	TCTTCGGCAGCCACCA
B-cells	TGACGGCAGCCACTAT
B-cells	TGACTAGAGGGTATCG
B-cells	TGAGAGGGTCTGCCAG
B-cells	TGAGAGGTCACTGGGC
B-cells	TGAGCCGCAATGGAGC
B-cells	TGAGCCGTCTTTAGGG
B-cells	TGAGGGACAGTCGTGC
B-cells	TGAGGGATCGGAATCT
B-cells	TGATTTCGTAGCTCCG
B-cells	TGATTTCGTGGGTCAA
B-cells	TGCACCTCATCTACGA
B-cells	TGCCAAATCAGCGATT
B-cells	TGCCCATGTGAGGGTT
B-cells	TGCTACCGTCCGAGTC
B-cells	TGCTGCTGTCCTAGCG
B-cells	TGGACGCCATCACGAT
B-cells	TGGCCAGCAGTGACAG
B-cells	TGGCTGGGTAGTGAAT
B-cells	TGGCTGGTCCTTGACC
B-cells	TGGGAAGGTCAATGTC
B-cells	TGGGCGTGTACCAGTT
B-cells	TGGTTAGCAGCTTCGG
B-cells	TGGTTCCCAGACAAGC
B-cells	TGGTTCCCATGCCCGA
B-cells	TGTATTCCATTATCTC
B-cells	TGTATTCGTCTTTCAT
B-cells	TGTCCCAAGGACAGCT
B-cells	TGTCCCAGTTGGTTTG
B-cells	TGTCCCATCCAAAGTC
B-cells	TGTGTTTCAAACTGTC
B-cells	TTAGGACGTGCACTTA
B-cells	TTAGGCAGTAGGACAC
B-cells	TTCCCAGCAATCGAAA
B-cells	TTCCCAGCATCAGTAC
B-cells	TTCGGTCGTATCACCA
B-cells	TTCTCAATCACTATTC
B-cells	TTCTCCTGTAAGGATT
B-cells	TTCTCCTGTTCTGGTA
B-cells	TTCTTAGAGTGTCCAT
B-cells	TTCTTAGCAGGGAGAG
B-cells	TTGACTTTCTGTCTCG
B-cells	TTGGAACGTTGTGGCC
B-cells	TTTACTGCAGGGTACA
B-cells	TTTATGCCATTGAGCT
B-cells	TTTATGCGTCGCTTTC
B-cells	TTTGCGCCAGCCAGAA
B-cells	TTTGGTTCATTCCTGC
B-cells	TTTGGTTGTAGTGAAT
B-cells	TTTGGTTGTTCTCATT
Dendritic	AAACCTGAGCGATGAC
Dendritic	AAACCTGTCGAGGTAG
Dendritic	AACCATGAGAGAACAG
Dendritic	AACGTTGGTCGTTGTA
Dendritic	AACGTTGTCTTGGGTA
Dendritic	AAGACCTGTACCCAAT
Dendritic	AAGGCAGGTTACCAGT
Dendritic	AAGGCAGTCATGCTCC
Dendritic	AAGGCAGTCCGCAAGC
Dendritic	AAGGTTCGTGGTTTCA
Dendritic	AAGTCTGTCCACGTTC
Dendritic	AATCCAGAGAGTAAGG
Dendritic	AATCGGTAGCCCTAAT
Dendritic	ACGAGGACAATGTAAG
Dendritic	ACGAGGACATGTAGTC
Dendritic	ACGAGGATCGGAGGTA
Dendritic	ACGCCGAAGTGATCGG
Dendritic	ACGCCGAGTTTGTTGG
Dendritic	ACGGCCAAGGGATCTG
Dendritic	ACGGCCATCGAGAACG
Dendritic	ACGGGCTAGCCCAGCT
Dendritic	ACGGGTCGTCTGATTG
Dendritic	ACTATCTAGCACACAG
Dendritic	ACTGCTCAGTCAATAG
Dendritic	ACTGCTCCAATCCGAT
Dendritic	ACTGTCCTCAAACGGG
Dendritic	ACTTACTAGTTAAGTG
Dendritic	AGACGTTCATGCCTTC
Dendritic	AGAGTGGGTCGAACAG
Dendritic	AGCGTATTCGGAAACG
Dendritic	AGGCCGTGTTAAGATG
Dendritic	AGGGATGGTAGGAGTC
Dendritic	AGGGTGAAGTTAGCGG
Dendritic	AGGGTGATCGGAATCT
Dendritic	AGGTCATGTGGGTATG
Dendritic	AGGTCCGTCAACGCTA
Dendritic	AGTGAGGAGCATGGCA
Dendritic	AGTGAGGGTCTCTTTA
Dendritic	AGTGAGGTCATTGCCC
Dendritic	ATCGAGTTCTGGTTCC
Dendritic	ATCTACTGTTATCCGA
Dendritic	ATTACTCTCCAAACTG
Dendritic	ATTCTACAGGCCCTTG
Dendritic	ATTCTACCAATGAAAC
Dendritic	CAACCAAGTATAAACG
Dendritic	CAACCTCGTTTGTTTC
Dendritic	CAAGAAAGTAGCGATG
Dendritic	CAAGGCCGTAGCTGCC
Dendritic	CAAGTTGCAAAGTGCG
Dendritic	CAAGTTGGTTCGGGCT
Dendritic	CACAAACGTGGCAAAC
Dendritic	CAGATCAGTCATGCCG
Dendritic	CAGCAGCTCATGTCTT
Dendritic	CAGCATAGTATGAATG
Dendritic	CAGCTGGAGGCTAGGT
Dendritic	CAGGTGCCAAACTGCT
Dendritic	CAGGTGCGTGCGGTAA
Dendritic	CATGGCGGTCGAAAGC
Dendritic	CATTATCGTAGAGGAA
Dendritic	CATTATCGTGTAAGTA
Dendritic	CCACCTACAAGTCATC
Dendritic	CCACCTAGTCTGCGGT
Dendritic	CCATTCGGTGTTCTTT
Dendritic	CCGTACTGTTAAAGAC
Dendritic	CCTCAGTGTGTGCGTC
Dendritic	CCTCTGAGTTCATGGT
Dendritic	CCTTACGTCGCCATAA
Dendritic	CCTTCCCTCGTACGGC
Dendritic	CGAACATGTTCTGGTA
Dendritic	CGACTTCGTGACTCAT
Dendritic	CGATGGCAGTGTCCCG
Dendritic	CGCGGTAGTATAGGTA
Dendritic	CGCGTTTTCACCCGAG
Dendritic	CGCTATCTCCGCGTTT
Dendritic	CGGACGTCACTTACGA
Dendritic	CGGACGTTCGTCTGAA
Dendritic	CGGACTGAGGACAGCT
Dendritic	CGGAGTCGTCTTCAAG
Dendritic	CGGCTAGGTACCCAAT
Dendritic	CGGGTCAAGTTAGCGG
Dendritic	CGGTTAAAGTGATCGG
Dendritic	CGTAGGCCACATCCGG
Dendritic	CGTCTACCACGAGAGT
Dendritic	CGTTAGAGTTAGTGGG
Dendritic	CGTTCTGAGGATGCGT
Dendritic	CGTTGGGAGTGGGATC
Dendritic	CGTTGGGTCCCTAACC
Dendritic	CGTTGGGTCCTGCCAT
Dendritic	CTAACTTGTTAGAACA
Dendritic	CTACCCAGTACCCAAT
Dendritic	CTAGTGAGTCGAATCT
Dendritic	CTCACACGTTACAGAA
Dendritic	CTCCTAGAGGTGTGGT
Dendritic	CTCGAAAGTAAAGTCA
Dendritic	CTCGAAATCACGCGGT
Dendritic	CTCGGAGGTTTGACAC
Dendritic	CTCGTCAGTACCGCTG
Dendritic	CTCTGGTGTTGCTCCT
Dendritic	CTGATAGAGGATTCGG
Dendritic	CTGTGCTAGACTCGGA
Dendritic	CTTACCGTCCTGTACC
Dendritic	CTTACCGTCGCTTAGA
Dendritic	GAAATGACAAATACAG
Dendritic	GAAATGATCTCGCTTG
Dendritic	GAAGCAGAGCGCCTCA
Dendritic	GAAGCAGTCCAGTATG
Dendritic	GACAGAGGTGAGCGAT
Dendritic	GACGGCTTCGGTGTCG
Dendritic	GACTACAAGTCAAGCG
Dendritic	GACTACACATGGGAAC
Dendritic	GAGCAGAAGTGGTCCC
Dendritic	GAGGTGAAGGATATAC
Dendritic	GAGGTGACACACATGT
Dendritic	GATCGTACATTCGACA
Dendritic	GCAAACTGTCGATTGT
Dendritic	GCGCAACCATGGTCAT
Dendritic	GCGCAGTCATGACATC
Dendritic	GCTGCAGAGGCCCGTT
Dendritic	GGACAAGAGTTAAGTG
Dendritic	GGACAAGGTACCGAGA
Dendritic	GGCTCGAAGGCTCATT
Dendritic	GGGCATCAGAAGGTTT
Dendritic	GGGCATCTCTTTAGTC
Dendritic	GGTGCGTTCTTTAGGG
Dendritic	GTAACTGTCGAACGGA
Dendritic	GTACGTAGTCTCAACA
Dendritic	GTACGTAGTGTTGGGA
Dendritic	GTAGGCCAGATCTGAA
Dendritic	GTATTCTAGACTACAA
Dendritic	GTCACGGTCGAATCCA
Dendritic	GTCATTTGTCGACTAT
Dendritic	GTCGTAATCCAGAAGG
Dendritic	GTGAAGGCATTAGCCA
Dendritic	GTGCATAGTATTAGCC
Dendritic	GTGCGGTTCTACCTGC
Dendritic	GTGGGTCCACGGATAG
Dendritic	GTGTGCGGTCACTTCC
Dendritic	GTTTCTAGTGCACGAA
Dendritic	TAAGAGAAGGGCACTA
Dendritic	TAAGAGACAATAACGA
Dendritic	TACCTATGTCAGAAGC
Dendritic	TACCTTAGTTAAAGTG
Dendritic	TACTCGCCAGGGCATA
Dendritic	TACTCGCGTGATGCCC
Dendritic	TACTTACAGATCTGAA
Dendritic	TACTTGTCACGCCAGT
Dendritic	TAGACCACAATCTGCA
Dendritic	TAGAGCTAGTACGTTC
Dendritic	TAGCCGGGTGACCAAG
Dendritic	TAGTGGTAGAGCTTCT
Dendritic	TAGTTGGAGTACGCCC
Dendritic	TATCAGGCAAGTCTGT
Dendritic	TATCTCAAGACTTGAA
Dendritic	TATCTCAGTGAGTGAC
Dendritic	TCAATCTTCTGATTCT
Dendritic	TCAGGATTCCGCAAGC
Dendritic	TCGGGACAGTATCGAA
Dendritic	TCGGTAAGTAACGTTC
Dendritic	TCGGTAAGTGACAAAT
Dendritic	TCTATTGAGGGTGTGT
Dendritic	TCTCTAACATCGGAAG
Dendritic	TGAAAGAGTTCAGTAC
Dendritic	TGACAACAGGCTAGCA
Dendritic	TGACTAGTCTTATCTG
Dendritic	TGAGAGGCAGCCTGTG
Dendritic	TGAGCCGCAGCTATTG
Dendritic	TGAGCCGTCATTATCC
Dendritic	TGCCCTATCACCATAG
Dendritic	TGCTGCTTCGTGACAT
Dendritic	TGGACGCTCAGGCCCA
Dendritic	TGTCCCAAGACTACAA
Dendritic	TGTGGTATCACCACCT
Dendritic	TTAGGACCAGGACGTA
Dendritic	TTAGGACGTAGATTAG
Dendritic	TTATGCTGTTGGGACA
Dendritic	TTCCCAGGTGAAAGAG
Dendritic	TTGAACGTCGGATGGA
Dendritic	TTGACTTAGATGTAAC
Dendritic	TTGGCAACAGACAAAT
Granulocytes	AAACCTGAGATAGGAG
Granulocytes	AAACCTGGTTTGACTG
Granulocytes	AAACGGGCACGGATAG
Granulocytes	AAAGATGTCAGTCAGT
Granulocytes	AAAGATGTCATTTGGG
Granulocytes	AAAGCAACAAATCCGT
Granulocytes	AAAGTAGAGATCCCAT
Granulocytes	AAAGTAGAGGGCTCTC
Granulocytes	AAATGCCAGCGCTTAT
Granulocytes	AAATGCCCATGCGCAC
Granulocytes	AACACGTCATGCAACT
Granulocytes	AACCGCGAGGACGAAA
Granulocytes	AACCGCGGTGGAAAGA
Granulocytes	AACTCAGAGCCAGTAG
Granulocytes	AACTCCCAGCGTTCCG
Granulocytes	AACTCCCTCGGTTAAC
Granulocytes	AACTCTTAGGGTTCCC
Granulocytes	AACTCTTGTCGGATCC
Granulocytes	AACTGGTGTTCCCGAG
Granulocytes	AAGACCTAGTAAGTAC
Granulocytes	AAGACCTAGTTGTCGT
Granulocytes	AAGACCTCACAGTCGC
Granulocytes	AAGCCGCCATAGAAAC
Granulocytes	AAGGCAGGTCCGTCAG
Granulocytes	AAGGCAGTCCACGCAG
Granulocytes	AAGGTTCAGGGTTCCC
Granulocytes	AAGTCTGCAGGCGATA
Granulocytes	AAGTCTGTCACCTTAT
Granulocytes	AAGTCTGTCTTGCCGT
Granulocytes	AATCGGTCAGGCTGAA
Granulocytes	AATCGGTGTTTAGCTG
Granulocytes	ACACCCTTCAGCGACC
Granulocytes	ACACCGGGTCCAGTGC
Granulocytes	ACACCGGTCAGAGGTG
Granulocytes	ACAGCCGAGCTGAACG
Granulocytes	ACAGCCGCAGCTGGCT
Granulocytes	ACAGCCGGTACCGTAT
Granulocytes	ACAGCCGGTCATCGGC
Granulocytes	ACAGCCGTCTACGAGT
Granulocytes	ACATACGTCTCTTATG
Granulocytes	ACATCAGGTGCCTTGG
Granulocytes	ACATGGTAGTTAGGTA
Granulocytes	ACCAGTACATCTATGG
Granulocytes	ACCAGTAGTGTGACGA
Granulocytes	ACCAGTATCGTGGACC
Granulocytes	ACCCACTAGTTAGGTA
Granulocytes	ACCTTTACACTGAAGG
Granulocytes	ACCTTTAGTTCCCGAG
Granulocytes	ACGATACCAGTATCTG
Granulocytes	ACGATACTCAGCTCGG
Granulocytes	ACGCAGCGTAAGGGCT
Granulocytes	ACGCAGCGTTACGACT
Granulocytes	ACGCAGCGTTGTACAC
Granulocytes	ACGCCAGAGTCCGTAT
Granulocytes	ACGCCGAAGAGGGCTT
Granulocytes	ACGCCGAGTTAAAGTG
Granulocytes	ACGCCGATCACAGTAC
Granulocytes	ACGGGCTAGCAGCCTC
Granulocytes	ACGGGCTCATCGGACC
Granulocytes	ACGGGTCAGAGGTTGC
Granulocytes	ACGGGTCAGCCCAATT
Granulocytes	ACTATCTAGCAATATG
Granulocytes	ACTATCTCAGGCAGTA
Granulocytes	ACTGAACGTGGCTCCA
Granulocytes	ACTGATGAGACAGAGA
Granulocytes	ACTGATGCACTAGTAC
Granulocytes	ACTGATGTCAAGATCC
Granulocytes	ACTGATGTCGGCGCAT
Granulocytes	ACTGATGTCGGTCTAA
Granulocytes	ACTGCTCAGAAGGTTT
Granulocytes	ACTGCTCGTACATGTC
Granulocytes	ACTGTCCAGCTATGCT
Granulocytes	ACTTACTAGCTTCGCG
Granulocytes	ACTTTCAAGGCCCTTG
Granulocytes	AGAATAGAGAGGGATA
Granulocytes	AGAGCGACACCAGCAC
Granulocytes	AGAGTGGTCAACCAAC
Granulocytes	AGATCTGAGACAGACC
Granulocytes	AGATCTGTCTCTGAGA
Granulocytes	AGCAGCCAGATATACG
Granulocytes	AGCAGCCAGGGTCGAT
Granulocytes	AGCATACCATCATCCC
Granulocytes	AGCCTAAAGACTACAA
Granulocytes	AGCCTAAAGAGTCGGT
Granulocytes	AGCCTAACATCTACGA
Granulocytes	AGCCTAATCGCAGGCT
Granulocytes	AGCGGTCGTATCTGCA
Granulocytes	AGCTCCTAGAAACCTA
Granulocytes	AGCTCCTGTGTGAAAT
Granulocytes	AGCTCTCCACCTATCC
Granulocytes	AGGCCACAGAGTTGGC
Granulocytes	AGGCCACTCCCTTGCA
Granulocytes	AGGGAGTAGTGAACAT
Granulocytes	AGGGATGTCCAAGCCG
Granulocytes	AGGGTGAAGTGGGATC
Granulocytes	AGGGTGAAGTGTTTGC
Granulocytes	AGGGTGATCACATGCA
Granulocytes	AGTGTCAGTCACCTAA
Granulocytes	ATAACGCCACAAGTAA
Granulocytes	ATAACGCGTCATCCCT
Granulocytes	ATAAGAGTCTTTCCTC
Granulocytes	ATAGACCCACTAAGTC
Granulocytes	ATAGACCCAGCTGTTA
Granulocytes	ATCACGAAGTGAACAT
Granulocytes	ATCCACCGTAATAGCA
Granulocytes	ATCCACCGTACGACCC
Granulocytes	ATCCGAACACCCTATC
Granulocytes	ATCGAGTTCCTTTCGG
Granulocytes	ATCTACTAGAGTGAGA
Granulocytes	ATCTGCCAGGGTTTCT
Granulocytes	ATGAGGGCAAACGTGG
Granulocytes	ATGAGGGCAATAAGCA
Granulocytes	ATGCGATCAGCTGTTA
Granulocytes	ATGCGATGTTGGAGGT
Granulocytes	ATGGGAGCAGGTCGTC
Granulocytes	ATGTGTGGTGGCAAAC
Granulocytes	ATTACTCAGGCACATG
Granulocytes	ATTACTCTCATTATCC
Granulocytes	ATTATCCAGGATGGTC
Granulocytes	ATTCTACGTAAGTAGT
Granulocytes	ATTCTACTCATGTGGT
Granulocytes	ATTGGTGGTCTTTCAT
Granulocytes	ATTTCTGAGTGTGAAT
Granulocytes	ATTTCTGCAAGCGATG
Granulocytes	ATTTCTGTCAAAGACA
Granulocytes	ATTTCTGTCGAATGGG
Granulocytes	CAACCAATCAAACCAC
Granulocytes	CAACCTCCAATCAGAA
Granulocytes	CAACCTCGTCTCCACT
Granulocytes	CAACTAGGTAGCACGA
Granulocytes	CAACTAGGTCCGAACC
Granulocytes	CAAGAAAGTCTAGCCG
Granulocytes	CAAGATCGTACATCCA
Granulocytes	CAAGGCCAGATGTCGG
Granulocytes	CAAGTTGAGAATGTTG
Granulocytes	CAAGTTGCAGTAAGCG
Granulocytes	CACAAACAGCCACCTG
Granulocytes	CACAAACGTCAGCTAT
Granulocytes	CACAAACGTCGGCACT
Granulocytes	CACACCTCACGGTAAG
Granulocytes	CACACCTGTCGCATAT
Granulocytes	CACACTCGTAGGAGTC
Granulocytes	CACAGGCAGCCGCCTA
Granulocytes	CACAGGCCAAACGTGG
Granulocytes	CACAGGCCAGATCTGT
Granulocytes	CACAGGCTCACAGGCC
Granulocytes	CACAGTAAGTCCAGGA
Granulocytes	CACATAGTCTGCGTAA
Granulocytes	CACATTTTCGAGGTAG
Granulocytes	CACCACTGTCCGTGAC
Granulocytes	CACCAGGCATGGTCAT
Granulocytes	CACCAGGGTACATGTC
Granulocytes	CACCTTGTCGGCATCG
Granulocytes	CAGAGAGCACCTGGTG
Granulocytes	CAGATCAGTAGAGGAA
Granulocytes	CAGCAGCAGCTATGCT
Granulocytes	CAGCAGCCAAGGGTCA
Granulocytes	CAGCAGCCACAGATTC
Granulocytes	CAGCATATCAGCTCTC
Granulocytes	CAGCGACGTTATCCGA
Granulocytes	CAGCTAAAGCGTGTCC
Granulocytes	CAGCTGGAGCGATATA
Granulocytes	CAGCTGGCACCACCAG
Granulocytes	CAGGTGCTCGCCATAA
Granulocytes	CAGTAACCAGGCTCAC
Granulocytes	CAGTAACGTTGACGTT
Granulocytes	CAGTCCTAGACATAAC
Granulocytes	CAGTCCTAGCTGATAA
Granulocytes	CAGTCCTCACAAGTAA
Granulocytes	CATATGGCACCGTTGG
Granulocytes	CATATTCTCCCAAGAT
Granulocytes	CATCAAGTCATAACCG
Granulocytes	CATCAAGTCCGCGCAA
Granulocytes	CATCAAGTCGGTTAAC
Granulocytes	CATCAGAGTAAGAGAG
Granulocytes	CATCCACGTGCACGAA
Granulocytes	CATCGAAGTCTCTTAT
Granulocytes	CATCGGGCAGTTTACG
Granulocytes	CATGACAAGGATGGAA
Granulocytes	CATGCCTAGGATGGAA
Granulocytes	CATTATCGTCTTTCAT
Granulocytes	CATTCGCCACGTCAGC
Granulocytes	CATTCGCGTCTAACGT
Granulocytes	CCAATCCCAGTCACTA
Granulocytes	CCACCTACACGCATCG
Granulocytes	CCACCTAGTAACGACG
Granulocytes	CCACCTATCTTCGGTC
Granulocytes	CCAGCGAAGACTAGGC
Granulocytes	CCCAATCTCTACCAGA
Granulocytes	CCCAGTTCAATCCAAC
Granulocytes	CCCAGTTTCTTGACGA
Granulocytes	CCCATACCACCTCGGA
Granulocytes	CCGGGATCATGCCCGA
Granulocytes	CCGGGATGTTCTCATT
Granulocytes	CCGGTAGAGACGCAAC
Granulocytes	CCGGTAGAGGTGATTA
Granulocytes	CCGTACTCACGGCGTT
Granulocytes	CCGTGGAGTTCACCTC
Granulocytes	CCTAGCTAGAGAGCTC
Granulocytes	CCTAGCTCAGCTGTTA
Granulocytes	CCTATTATCACCAGGC
Granulocytes	CCTCTGAAGTGTACTC
Granulocytes	CCTCTGACAGCCTGTG
Granulocytes	CCTCTGACAGCTTAAC
Granulocytes	CCTCTGAGTGCCTGTG
Granulocytes	CGAACATAGACACGAC
Granulocytes	CGAACATGTTGAACTC
Granulocytes	CGAACATTCGTCCGTT
Granulocytes	CGAATGTCAGGGTACA
Granulocytes	CGAGAAGTCAACACTG
Granulocytes	CGAGCCACAAGCGTAG
Granulocytes	CGAGCCAGTAAATGAC
Granulocytes	CGATCGGCATCCGGGT
Granulocytes	CGATGTAGTGAGTGAC
Granulocytes	CGCGGTACAGGAATGC
Granulocytes	CGCTATCTCGGAGCAA
Granulocytes	CGCTGGAAGCAGCGTA
Granulocytes	CGCTGGACACAGGCCT
Granulocytes	CGCTTCAGTTTAAGCC
Granulocytes	CGGACACTCGAACGGA
Granulocytes	CGGACACTCGGCTTGG
Granulocytes	CGGACGTCACCAGCAC
Granulocytes	CGGACGTCAGGTCCAC
Granulocytes	CGGACTGCAAACCCAT
Granulocytes	CGGACTGGTGTCGCTG
Granulocytes	CGGACTGGTTAAGGGC
Granulocytes	CGGAGCTCAGACAGGT
Granulocytes	CGGAGCTCATGGATGG
Granulocytes	CGGAGTCCAAACTGTC
Granulocytes	CGGAGTCTCCTGCTTG
Granulocytes	CGGAGTCTCGTATCAG
Granulocytes	CGGCTAGTCGCCAGCA
Granulocytes	CGGCTAGTCTTTACGT
Granulocytes	CGGGTCAAGATTACCC
Granulocytes	CGGTTAAAGAAACGCC
Granulocytes	CGTAGCGCAAACTGCT
Granulocytes	CGTAGCGCAAGAGGCT
Granulocytes	CGTAGGCTCAACGGCC
Granulocytes	CGTCACTCACCACGTG
Granulocytes	CGTCACTCATGTAAGA
Granulocytes	CGTCACTGTATCAGTC
Granulocytes	CGTCACTTCCTGCTTG
Granulocytes	CGTCAGGAGGCAGTCA
Granulocytes	CGTCAGGCAGATCTGT
Granulocytes	CGTCCATAGCCAGTAG
Granulocytes	CGTCCATCAGGTCGTC
Granulocytes	CGTCCATTCACCTTAT
Granulocytes	CGTCTACTCAGAGGTG
Granulocytes	CGTTAGAAGAAGATTC
Granulocytes	CGTTAGACACAGCCCA
Granulocytes	CGTTAGACACCTATCC
Granulocytes	CGTTCTGAGCCTATGT
Granulocytes	CGTTGGGCAAGCGTAG
Granulocytes	CGTTGGGCAAGGCTCC
Granulocytes	CGTTGGGCACGAGAGT
Granulocytes	CGTTGGGTCCTAGGGC
Granulocytes	CTAACTTGTCATGCCG
Granulocytes	CTAAGACGTAAATGAC
Granulocytes	CTAAGACGTGACGCCT
Granulocytes	CTACATTGTCGCGGTT
Granulocytes	CTACATTGTTCGCGAC
Granulocytes	CTACCCAGTCATCGGC
Granulocytes	CTACGTCAGCAGCGTA
Granulocytes	CTACGTCTCTGCTGTC
Granulocytes	CTAGAGTGTGCAGTAG
Granulocytes	CTAGCCTAGCTATGCT
Granulocytes	CTAGCCTCAATAGCGG
Granulocytes	CTCACACTCAGCGACC
Granulocytes	CTCAGAAGTTACGGAG
Granulocytes	CTCAGAATCCAAACTG
Granulocytes	CTCAGAATCTCCAACC
Granulocytes	CTCCTAGAGAACTGTA
Granulocytes	CTCCTAGTCGGTCCGA
Granulocytes	CTCGAGGCACGGTAGA
Granulocytes	CTCGGGAAGTGCAAGC
Granulocytes	CTCGTCATCTGTCTCG
Granulocytes	CTCTAATTCAAACAAG
Granulocytes	CTCTACGCATCTATGG
Granulocytes	CTCTACGGTATCTGCA
Granulocytes	CTCTACGGTCCAAGTT
Granulocytes	CTCTACGTCACCAGGC
Granulocytes	CTCTACGTCTTTACGT
Granulocytes	CTCTGGTAGACGCTTT
Granulocytes	CTCTGGTCATACGCTA
Granulocytes	CTCTGGTTCCTACAGA
Granulocytes	CTGAAGTTCCGCGGTA
Granulocytes	CTGATAGAGTCCCACG
Granulocytes	CTGATCCTCTGTACGA
Granulocytes	CTGCGGAGTCACCCAG
Granulocytes	CTGGTCTAGTCGATAA
Granulocytes	CTGGTCTCATGCCTTC
Granulocytes	CTGTGCTAGGAGTACC
Granulocytes	CTGTGCTCACATAACC
Granulocytes	CTGTGCTCAGCTTCGG
Granulocytes	CTGTGCTGTCTAGCGC
Granulocytes	CTGTTTACATGAACCT
Granulocytes	CTGTTTAGTCGACTGC
Granulocytes	CTTAACTCAGACACTT
Granulocytes	CTTAACTGTGTAAGTA
Granulocytes	CTTACCGAGATACACA
Granulocytes	CTTACCGAGCAATATG
Granulocytes	CTTACCGAGTGCGATG
Granulocytes	CTTACCGGTATGGTTC
Granulocytes	CTTCTCTAGTACACCT
Granulocytes	CTTCTCTTCCCACTTG
Granulocytes	CTTCTCTTCTGCCAGG
Granulocytes	CTTGGCTCACATTTCT
Granulocytes	CTTTGCGCATGTCGAT
Granulocytes	CTTTGCGTCCGGCACA
Granulocytes	GAAACTCCACAGACTT
Granulocytes	GAAATGACACTCAGGC
Granulocytes	GAAATGAGTTACGACT
Granulocytes	GAAATGATCAGAGACG
Granulocytes	GAACATCCAAATCCGT
Granulocytes	GAACCTATCAGAGGTG
Granulocytes	GAAGCAGAGAAGGTTT
Granulocytes	GAAGCAGGTTAAGAAC
Granulocytes	GAATGAAAGCTAAGAT
Granulocytes	GAATGAACACATTCGA
Granulocytes	GAATGAAGTCTAAAGA
Granulocytes	GACACGCAGAGGTAGA
Granulocytes	GACACGCCAAGCCATT
Granulocytes	GACACGCGTCTAAAGA
Granulocytes	GACCAATCATTCTCAT
Granulocytes	GACGCGTGTGTTGGGA
Granulocytes	GACGCGTTCTATGTGG
Granulocytes	GACGTGCCAATCTGCA
Granulocytes	GACGTGCGTATATCCG
Granulocytes	GACGTGCGTGCTTCTC
Granulocytes	GACGTTAGTACGCACC
Granulocytes	GACTAACAGTGTACCT
Granulocytes	GACTAACCAACACGCC
Granulocytes	GACTAACGTAATAGCA
Granulocytes	GACTAACGTCTAACGT
Granulocytes	GACTAACGTTTAGGAA
Granulocytes	GACTACACAACACCCG
Granulocytes	GACTGCGGTCCATGAT
Granulocytes	GACTGCGGTCGCTTTC
Granulocytes	GAGGTGAAGGTGCACA
Granulocytes	GAGTCCGGTAAGTTCC
Granulocytes	GATCTAGCACCCATTC
Granulocytes	GATGAAAAGAAGGGTA
Granulocytes	GATGAAATCCATTCTA
Granulocytes	GATGAGGAGACTAGAT
Granulocytes	GATGAGGCAACGCACC
Granulocytes	GATGCTAGTCTGCGGT
Granulocytes	GATGCTATCAACACAC
Granulocytes	GATTCAGCAGTAAGAT
Granulocytes	GCAAACTGTCGGCTCA
Granulocytes	GCAAACTTCGCGCCAA
Granulocytes	GCACATAGTAGCGTAG
Granulocytes	GCACTCTAGTATGACA
Granulocytes	GCACTCTTCAGTGTTG
Granulocytes	GCAGCCAAGCCAGGAT
Granulocytes	GCAGCCAAGCGAGAAA
Granulocytes	GCAGTTACAAGGCTCC
Granulocytes	GCATACAAGGGCTTGA
Granulocytes	GCATGATTCGGATGGA
Granulocytes	GCATGCGAGGTGCTAG
Granulocytes	GCATGCGGTACCGTAT
Granulocytes	GCATGTAGTACAGTGG
Granulocytes	GCCAAATCACTAAGTC
Granulocytes	GCCAAATGTCACTTCC
Granulocytes	GCCTCTAAGCGAAGGG
Granulocytes	GCGAGAAAGATGTTAG
Granulocytes	GCGAGAACAGTCCTTC
Granulocytes	GCGAGAAGTGAGTATA
Granulocytes	GCGCAACAGCGTTCCG
Granulocytes	GCGCAACAGTAGATGT
Granulocytes	GCGCAGTTCTCGAGTA
Granulocytes	GCTCCTAAGAACTCGG
Granulocytes	GCTCCTAAGTTGTAGA
Granulocytes	GCTCTGTGTGTCGCTG
Granulocytes	GCTGCAGAGAAGAAGC
Granulocytes	GCTGCAGGTAGCGATG
Granulocytes	GCTGCAGGTTAAGAAC
Granulocytes	GCTGCGAAGCAGGTCA
Granulocytes	GCTGCGAGTCTCTTAT
Granulocytes	GCTGCTTCAGGGTATG
Granulocytes	GCTGCTTCAGGTCTCG
Granulocytes	GCTGCTTGTTCCACGG
Granulocytes	GCTGGGTAGTCCGGTC
Granulocytes	GCTGGGTCATGTTGAC
Granulocytes	GCTTGAACAAGGTGTG
Granulocytes	GGAACTTAGCTGATAA
Granulocytes	GGAACTTGTACAGTGG
Granulocytes	GGACAAGAGCCGCCTA
Granulocytes	GGACAAGCAGCTGCTG
Granulocytes	GGACAAGGTTGTACAC
Granulocytes	GGACAAGTCACCTTAT
Granulocytes	GGACAGAAGGCAGGTT
Granulocytes	GGACAGATCTTGTATC
Granulocytes	GGACATTAGAAACCAT
Granulocytes	GGACGTCAGGCTCAGA
Granulocytes	GGACGTCCATCAGTCA
Granulocytes	GGATGTTCAAGCCCAC
Granulocytes	GGATTACGTGTTTGTG
Granulocytes	GGATTACTCCAGTATG
Granulocytes	GGCAATTCAATAGCGG
Granulocytes	GGCGACTTCGGTCTAA
Granulocytes	GGCGTGTTCCCTTGTG
Granulocytes	GGCTCGACAGATAATG
Granulocytes	GGGAATGGTACGAAAT
Granulocytes	GGGAATGGTGGTTTCA
Granulocytes	GGGAATGTCGTCGTTC
Granulocytes	GGGACCTCAGCGTCCA
Granulocytes	GGGACCTGTACTTCTT
Granulocytes	GGGAGATCAAGCCCAC
Granulocytes	GGGAGATCAGACTCGC
Granulocytes	GGGAGATTCACAGTAC
Granulocytes	GGGAGATTCAGTGTTG
Granulocytes	GGGATGAAGGCTCAGA
Granulocytes	GGGATGAGTGTGGCTC
Granulocytes	GGGTCTGAGAAGGTGA
Granulocytes	GGTATTGAGTAATCCC
Granulocytes	GTAACGTCAGTTCCCT
Granulocytes	GTAACGTCATGCATGT
Granulocytes	GTAACGTGTATCAGTC
Granulocytes	GTAACGTGTTCACCTC
Granulocytes	GTAACGTTCTGTCTAT
Granulocytes	GTAACTGCAGATCTGT
Granulocytes	GTAGTCAAGGGCATGT
Granulocytes	GTAGTCACAGCGATCC
Granulocytes	GTATTCTAGGAGTTTA
Granulocytes	GTATTCTTCAACACTG
Granulocytes	GTCAAGTCATAGACTC
Granulocytes	GTCAAGTGTCTGCGGT
Granulocytes	GTCAAGTGTGACCAAG
Granulocytes	GTCAAGTTCAGTCCCT
Granulocytes	GTCAAGTTCTCAAGTG
Granulocytes	GTCACAAAGGGTATCG
Granulocytes	GTCACAACAGTCGATT
Granulocytes	GTCACGGCACCTATCC
Granulocytes	GTCATTTCATAGACTC
Granulocytes	GTCGGGTTCAAGCCTA
Granulocytes	GTCGGGTTCGGTTAAC
Granulocytes	GTCGTAAAGAATGTGT
Granulocytes	GTCGTAAAGAATGTTG
Granulocytes	GTCTCGTTCTAACTGG
Granulocytes	GTCTTCGCACATCCAA
Granulocytes	GTCTTCGGTGGTTTCA
Granulocytes	GTGAAGGCAGGTCTCG
Granulocytes	GTGAAGGCAGGTGCCT
Granulocytes	GTGCAGCAGTCCAGGA
Granulocytes	GTGCAGCCAGGCTCAC
Granulocytes	GTGCAGCGTTCCATGA
Granulocytes	GTGTGCGCAAGACACG
Granulocytes	GTGTGCGGTCTAGCGC
Granulocytes	GTGTTAGGTAAATGTG
Granulocytes	GTGTTAGGTTGGTTTG
Granulocytes	GTGTTAGTCCGCATCT
Granulocytes	GTTAAGCAGGCAATTA
Granulocytes	GTTAAGCCAATTGCTG
Granulocytes	GTTAAGCCACCATGTA
Granulocytes	GTTACAGGTCAAAGCG
Granulocytes	GTTCTCGCAAGGACTG
Granulocytes	TAAACCGCACTGAAGG
Granulocytes	TAAACCGCATGATCCA
Granulocytes	TAAACCGTCAACTCTT
Granulocytes	TAAGAGAGTACACCGC
Granulocytes	TAAGCGTGTTCTGGTA
Granulocytes	TAAGTGCCAAACCCAT
Granulocytes	TAAGTGCCAAGAGTCG
Granulocytes	TAAGTGCTCGGTGTCG
Granulocytes	TACAGTGAGGATGCGT
Granulocytes	TACAGTGCACCGAAAG
Granulocytes	TACCTATCAGTGAGTG
Granulocytes	TACCTATGTGCAGGTA
Granulocytes	TACCTATTCCTTGACC
Granulocytes	TACCTTAGTACAGCAG
Granulocytes	TACGGATCACCACGTG
Granulocytes	TACGGATGTTGTTTGG
Granulocytes	TACGGGCAGGTTCCTA
Granulocytes	TACGGGCAGTGAATTG
Granulocytes	TACGGTACATTGAGCT
Granulocytes	TACGGTAGTAAGTAGT
Granulocytes	TACTCATCACGGCGTT
Granulocytes	TACTCATCAGTACACT
Granulocytes	TACTCGCGTCGCTTTC
Granulocytes	TACTTACTCAAACAAG
Granulocytes	TACTTGTTCGAGAACG
Granulocytes	TACTTGTTCGTCACGG
Granulocytes	TAGACCACAGTGAGTG
Granulocytes	TAGAGCTCACCGCTAG
Granulocytes	TAGAGCTTCATTGCCC
Granulocytes	TAGTGGTTCAACACAC
Granulocytes	TAGTTGGAGTCGAGTG
Granulocytes	TAGTTGGCAGAGTGTG
Granulocytes	TATCAGGAGTGTTGAA
Granulocytes	TATCAGGCACCGATAT
Granulocytes	TATCAGGGTTACCGAT
Granulocytes	TATCTCAAGATATGCA
Granulocytes	TATCTCAGTCATATCG
Granulocytes	TATTACCGTAGCGTAG
Granulocytes	TATTACCGTTACGTCA
Granulocytes	TATTACCGTTGGTTTG
Granulocytes	TCAATCTCAGCGTTCG
Granulocytes	TCACGAACACCAGCAC
Granulocytes	TCAGATGCAAAGTGCG
Granulocytes	TCAGATGCAATAGCGG
Granulocytes	TCAGGATAGACCTTTG
Granulocytes	TCAGGATAGTATCGAA
Granulocytes	TCAGGTAAGACTAAGT
Granulocytes	TCAGGTAAGGCATTGG
Granulocytes	TCAGGTACAAGGTGTG
Granulocytes	TCAGGTACATCAGTCA
Granulocytes	TCAGGTATCCTTTACA
Granulocytes	TCAGGTATCTCTGCTG
Granulocytes	TCATTACGTGCAACGA
Granulocytes	TCCACACTCCAATGGT
Granulocytes	TCGAGGCAGTTATCGC
Granulocytes	TCGCGAGAGACAGACC
Granulocytes	TCGCGAGCATTCTCAT
Granulocytes	TCGCGTTGTTCGAATC
Granulocytes	TCGGGACCAAGTTAAG
Granulocytes	TCGGGACTCACAATGC
Granulocytes	TCGTACCAGGCGTACA
Granulocytes	TCGTACCAGTGGGCTA
Granulocytes	TCGTAGACAAGAAGAG
Granulocytes	TCTCTAACATGGTCTA
Granulocytes	TCTGGAACATACGCCG
Granulocytes	TCTGGAAGTACATGTC
Granulocytes	TCTTCGGAGAATGTTG
Granulocytes	TCTTCGGCATGACATC
Granulocytes	TCTTTCCAGATATGCA
Granulocytes	TCTTTCCCAATCGGTT
Granulocytes	TCTTTCCTCGACGGAA
Granulocytes	TGACAACAGCCTATGT
Granulocytes	TGACGGCAGGACTGGT
Granulocytes	TGACGGCTCACCCTCA
Granulocytes	TGACGGCTCCTTTCTC
Granulocytes	TGACTTTTCTCTAAGG
Granulocytes	TGAGAGGAGAGGGCTT
Granulocytes	TGAGCATTCAGAGGTG
Granulocytes	TGAGCATTCTTGGGTA
Granulocytes	TGAGCCGCATGTAGTC
Granulocytes	TGATTTCAGGGTCGAT
Granulocytes	TGATTTCTCTAGAGTC
Granulocytes	TGCACCTCAGCGTTCG
Granulocytes	TGCCAAAGTAGGCTGA
Granulocytes	TGCCAAATCTGTCTAT
Granulocytes	TGCCCTACACAGAGGT
Granulocytes	TGCCCTAGTCTCTCGT
Granulocytes	TGCGCAGGTTCAACCA
Granulocytes	TGCGCAGTCAGGCCCA
Granulocytes	TGCGTGGTCCCTCAGT
Granulocytes	TGCGTGGTCTTACCGC
Granulocytes	TGCTACCGTCTCAACA
Granulocytes	TGCTGCTAGTTACCCA
Granulocytes	TGCTGCTGTCTCGTTC
Granulocytes	TGCTGCTTCACCCGAG
Granulocytes	TGCTGCTTCACTCTTA
Granulocytes	TGGCCAGAGTTAGGTA
Granulocytes	TGGCGCACAAGTTGTC
Granulocytes	TGGCTGGCAAGGCTCC
Granulocytes	TGGCTGGTCTAACTCT
Granulocytes	TGGGAAGAGATATACG
Granulocytes	TGGTTAGCATACTACG
Granulocytes	TGGTTCCCAAACTGCT
Granulocytes	TGGTTCCTCTAACGGT
Granulocytes	TGTATTCAGAGACGAA
Granulocytes	TGTATTCCATGACGGA
Granulocytes	TGTCCCATCGGCGGTT
Granulocytes	TGTTCCGCAGATCTGT
Granulocytes	TGTTCCGCAGGGTATG
Granulocytes	TGTTCCGGTGCGATAG
Granulocytes	TTAACTCGTCTTGATG
Granulocytes	TTAGTTCCAAACAACA
Granulocytes	TTAGTTCCAATAGCAA
Granulocytes	TTAGTTCCAGGCAGTA
Granulocytes	TTAGTTCTCTTGAGAC
Granulocytes	TTATGCTGTAAGTGGC
Granulocytes	TTCGGTCTCGCCCTTA
Granulocytes	TTCGGTCTCTCTGAGA
Granulocytes	TTCTACAAGACAGAGA
Granulocytes	TTCTACAGTTGATTGC
Granulocytes	TTCTCAATCAGAGCTT
Granulocytes	TTCTCCTAGATAGGAG
Granulocytes	TTCTCCTCAGATAATG
Granulocytes	TTCTTAGGTTCCCTTG
Granulocytes	TTCTTAGTCTCTAAGG
Granulocytes	TTGAACGCATTGGGCC
Granulocytes	TTGAACGGTAGCGTGA
Granulocytes	TTGAACGGTGTCTGAT
Granulocytes	TTGACTTAGCCGTCGT
Granulocytes	TTGACTTGTCCCGACA
Granulocytes	TTGACTTTCAAGGCTT
Granulocytes	TTGCGTCAGGCTCTTA
Granulocytes	TTGGCAAGTTGTCTTT
Granulocytes	TTTATGCGTATTCGTG
Granulocytes	TTTATGCGTTAAGATG
Granulocytes	TTTGCGCCAAGGACTG
Granulocytes	TTTGCGCCAAGGTGTG
Granulocytes	TTTGGTTGTCGACTGC
Granulocytes	TTTGGTTTCATCGCTC
Granulocytes	TTTGTCAGTCTCATCC
MAIT	AAACGGGAGGATATAC
MAIT	AAAGTAGCACTAGTAC
MAIT	AAATGCCCAAGTCTAC
MAIT	AAATGCCTCTGGAGCC
MAIT	AACACGTTCTCGATGA
MAIT	AACCGCGCACCAGATT
MAIT	AACTCAGCAATTCCTT
MAIT	AACTGGTCATCACGTA
MAIT	AAGCCGCTCGCCCTTA
MAIT	AAGGCAGCATTCCTCG
MAIT	AAGGTTCCAGAGCCAA
MAIT	AATCCAGAGGACTGGT
MAIT	ACACCAATCCACGAAT
MAIT	ACACTGATCTGAGTGT
MAIT	ACAGCCGAGATAGTCA
MAIT	ACCAGTAAGTTTGCGT
MAIT	ACGAGCCAGGAGTAGA
MAIT	ACGAGCCAGGCCCGTT
MAIT	ACGAGGAAGCGTCAAG
MAIT	ACGAGGAGTAGAGTGC
MAIT	ACGATACCAGCTGTGC
MAIT	ACGATGTCATGGATGG
MAIT	ACGATGTGTACATCCA
MAIT	ACGCAGCCACCGTTGG
MAIT	ACGCCAGCACTGCCAG
MAIT	ACGCCGATCGAATGGG
MAIT	ACGGGCTCACAGTCGC
MAIT	ACGGGTCTCTCAAACG
MAIT	ACTATCTCAGGATCGA
MAIT	ACTGAACCATGGGACA
MAIT	ACTGAACTCGTTGCCT
MAIT	ACTGATGTCTCACATT
MAIT	ACTGCTCAGGCTCTTA
MAIT	ACTGTCCTCTGCTGTC
MAIT	ACTTGTTGTGCAGGTA
MAIT	ACTTTCAAGACTAGGC
MAIT	AGAATAGTCATGTCTT
MAIT	AGATTGCCACGAAGCA
MAIT	AGCAGCCAGTGCGATG
MAIT	AGCATACAGAACTGTA
MAIT	AGCATACAGCTAAGAT
MAIT	AGCTCTCTCGTTGACA
MAIT	AGGCCGTAGGTAAACT
MAIT	AGGGAGTAGCTAGCCC
MAIT	AGGGAGTAGTCCCACG
MAIT	AGGGAGTCACCAGTTA
MAIT	AGGGAGTTCATCGCTC
MAIT	AGGGATGAGGACATTA
MAIT	AGGGTGAGTCTAGTGT
MAIT	AGTAGTCCACGGCCAT
MAIT	AGTGAGGAGAGGGCTT
MAIT	AGTGAGGAGGATGCGT
MAIT	AGTGAGGGTTGCCTCT
MAIT	AGTGAGGTCGCAAGCC
MAIT	ATAACGCAGCTATGCT
MAIT	ATAACGCCATTCTTAC
MAIT	ATAAGAGAGGACTGGT
MAIT	ATAAGAGGTGACGCCT
MAIT	ATCACGACACGAAATA
MAIT	ATCACGAGTCGCATCG
MAIT	ATCCACCGTGCCTGGT
MAIT	ATCTACTTCCGCGGTA
MAIT	ATCTGCCCATTATCTC
MAIT	ATGCGATGTAGTACCT
MAIT	ATGGGAGTCTGATACG
MAIT	ATTACTCTCAATCACG
MAIT	ATTATCCGTCTAGGTT
MAIT	ATTTCTGTCTATGTGG
MAIT	CAACCAAGTGCTTCTC
MAIT	CAAGAAACATGTTGAC
MAIT	CAAGAAATCACTTCAT
MAIT	CAAGATCAGAGACTTA
MAIT	CAAGTTGCACGAAATA
MAIT	CAAGTTGGTCATACTG
MAIT	CACAAACAGAGATGAG
MAIT	CACACCTGTTACCAGT
MAIT	CACAGGCGTCTAGCGC
MAIT	CACCACTAGACTACAA
MAIT	CACCACTGTTAGATGA
MAIT	CAGCCGAAGCGTAATA
MAIT	CAGCGACAGATAGCAT
MAIT	CAGCTAATCTCAAACG
MAIT	CAGTCCTAGGAACTGC
MAIT	CATATGGAGACTCGGA
MAIT	CATATGGCAAGCCGTC
MAIT	CATCGAACACTTAAGC
MAIT	CATGACAAGTGTACCT
MAIT	CATGCCTCAATGTTGC
MAIT	CCACCTAAGACTTTCG
MAIT	CCACGGAAGCTAGTTC
MAIT	CCACGGATCAGTTGAC
MAIT	CCACGGATCTTAACCT
MAIT	CCATTCGCACCGAAAG
MAIT	CCCAATCAGACTACAA
MAIT	CCCAGTTAGCTCTCGG
MAIT	CCCAGTTCACTTAACG
MAIT	CCCTCCTAGCCACGTC
MAIT	CCCTCCTCACCAGGCT
MAIT	CCGGTAGAGATAGGAG
MAIT	CCGGTAGCAGGTCGTC
MAIT	CCGTGGAGTAGCAAAT
MAIT	CCGTTCATCCGCATCT
MAIT	CCTACACGTGACAAAT
MAIT	CCTAGCTCAGTAAGCG
MAIT	CCTATTATCCGCGTTT
MAIT	CCTTTCTCAGCTGTTA
MAIT	CCTTTCTGTGAAATCA
MAIT	CGAATGTCATCACCCT
MAIT	CGACTTCAGCCAACAG
MAIT	CGAGAAGAGTAACCCT
MAIT	CGATGGCAGCAGGCTA
MAIT	CGCGGTACAGCGTTCG
MAIT	CGCGTTTGTCCCTACT
MAIT	CGCGTTTTCTCTGAGA
MAIT	CGCTGGACACAGGTTT
MAIT	CGGACACCAAATCCGT
MAIT	CGGACACGTAGCACGA
MAIT	CGGCTAGGTTCGCTAA
MAIT	CGTAGGCAGGATGTAT
MAIT	CGTAGGCAGGCATTGG
MAIT	CGTAGGCCACCAGTTA
MAIT	CGTAGGCGTACAAGTA
MAIT	CGTCAGGAGTAGTGCG
MAIT	CGTGTAAAGCTGCAAG
MAIT	CGTGTCTGTTCCCGAG
MAIT	CGTTCTGCAAAGTCAA
MAIT	CGTTGGGCACCGTTGG
MAIT	CTACACCTCAACGCTA
MAIT	CTAGAGTAGGCCGAAT
MAIT	CTAGCCTCATAGTAAG
MAIT	CTCACACTCACGAAGG
MAIT	CTCATTAGTCTAGCCG
MAIT	CTCATTATCCCGGATG
MAIT	CTCATTATCGTGGGAA
MAIT	CTCGTCAGTTATGTGC
MAIT	CTCTAATTCTGGTTCC
MAIT	CTCTACGAGGTACTCT
MAIT	CTCTACGTCAACCATG
MAIT	CTCTGGTTCATACGGT
MAIT	CTCTGGTTCTCTTGAT
MAIT	CTGAAGTCACTTAACG
MAIT	CTGATCCTCTATCCCG
MAIT	CTGGTCTAGTTAGCGG
MAIT	CTGTGCTAGACTTGAA
MAIT	CTGTTTAAGCTAGTCT
MAIT	CTGTTTATCACAATGC
MAIT	CTGTTTATCACTTCAT
MAIT	CTTAGGAAGCAGATCG
MAIT	GAAATGAAGATGTTAG
MAIT	GAAATGAGTACTTAGC
MAIT	GAACGGACATCCGCGA
MAIT	GAATAAGTCCGCAGTG
MAIT	GACACGCGTACGCTGC
MAIT	GACACGCGTGATAAGT
MAIT	GACAGAGGTTCGTTGA
MAIT	GACCAATGTCGAACAG
MAIT	GACGGCTTCTGTTGAG
MAIT	GACGTGCCAAGTACCT
MAIT	GACGTGCTCGGAGCAA
MAIT	GACTACATCACTGGGC
MAIT	GACTACATCCCTAATT
MAIT	GAGGTGATCGTATCAG
MAIT	GAGTCCGAGGTGCTAG
MAIT	GATCAGTAGGCGATAC
MAIT	GATCGATTCTCTTGAT
MAIT	GATCGCGGTCCGCTGA
MAIT	GATCTAGGTTCAGTAC
MAIT	GATGAAACAATCAGAA
MAIT	GATGAGGGTGCGGTAA
MAIT	GCAAACTAGTGAACGC
MAIT	GCAATCACAAAGAATC
MAIT	GCACATACACATGACT
MAIT	GCACATACAGGCTCAC
MAIT	GCAGCCAAGGCCCTTG
MAIT	GCATACAAGTCAAGGC
MAIT	GCATGATAGTCCGGTC
MAIT	GCCAAATAGTGCCATT
MAIT	GCCAAATGTCTAGAGG
MAIT	GCCTCTATCATTATCC
MAIT	GCGACCAAGCTGTTCA
MAIT	GCGACCATCTGACCTC
MAIT	GCGAGAAGTAATCACC
MAIT	GCGCAACAGGAATGGA
MAIT	GCGCAACCAAGGACAC
MAIT	GCGCAACGTTTAGCTG
MAIT	GCGCAGTGTTCTGAAC
MAIT	GCGCCAACACGTAAGG
MAIT	GCGCCAATCACTGGGC
MAIT	GCTCCTATCAGCACAT
MAIT	GCTCTGTGTTGTGGCC
MAIT	GCTGCAGCAGCTTAAC
MAIT	GCTGCTTAGTGATCGG
MAIT	GCTGCTTCAAACTGTC
MAIT	GCTGCTTTCGGTCCGA
MAIT	GCTTCCAAGCCCAACC
MAIT	GCTTGAATCCATGCTC
MAIT	GGAAAGCGTCATATGC
MAIT	GGAACTTGTTGCGTTA
MAIT	GGAATAAAGCGCTTAT
MAIT	GGAATAATCGCACTCT
MAIT	GGATGTTGTTACGCGC
MAIT	GGATGTTTCTGCCAGG
MAIT	GGATTACCAGTAGAGC
MAIT	GGATTACTCCGTCAAA
MAIT	GGCGACTAGACTCGGA
MAIT	GGCGACTAGCGTAGTG
MAIT	GGCTCGAGTCGGCATC
MAIT	GGGAATGCAATGACCT
MAIT	GGGACCTGTTGTGGCC
MAIT	GGGAGATGTCTCTTTA
MAIT	GGGATGACACCCAGTG
MAIT	GGGCACTTCGCTTGTC
MAIT	GGGCATCAGAGCTATA
MAIT	GGGTCTGGTGATGTGG
MAIT	GGGTTGCGTACGCTGC
MAIT	GGGTTGCTCCTCATTA
MAIT	GGTGAAGCAAACCCAT
MAIT	GGTGAAGCATTGGGCC
MAIT	GGTGTTAAGCTAGTTC
MAIT	GTACGTAAGAGGTTAT
MAIT	GTACGTACAGCTGCTG
MAIT	GTACTTTAGGCCCTCA
MAIT	GTAGGCCAGAATGTGT
MAIT	GTAGGCCCACAACGTT
MAIT	GTAGGCCGTCTAGGTT
MAIT	GTAGTCATCTGCTGCT
MAIT	GTCACAACACCAGGTC
MAIT	GTCACAAGTCGAGATG
MAIT	GTCATTTGTTGCCTCT
MAIT	GTGAAGGGTACAGTTC
MAIT	GTGAAGGGTGAGTGAC
MAIT	GTGCAGCTCGGCTTGG
MAIT	GTGCGGTGTGCCTTGG
MAIT	GTGTTAGAGCTGTTCA
MAIT	GTTAAGCAGTTAACGA
MAIT	GTTACAGTCTACTCAT
MAIT	GTTCATTTCAAGAAGT
MAIT	TACGGGCTCGCCTGTT
MAIT	TACGGTACAAGAGGCT
MAIT	TACTCATTCGCCCTTA
MAIT	TACTCATTCTTCGGTC
MAIT	TACTCGCAGGTGATTA
MAIT	TAGGCATTCGTACGGC
MAIT	TAGTGGTAGACTCGGA
MAIT	TAGTGGTTCGCAGGCT
MAIT	TAGTTGGCAGATAATG
MAIT	TAGTTGGCATTATCTC
MAIT	TATGCCCGTCTTTCAT
MAIT	TATGCCCTCACCACCT
MAIT	TATGCCCTCTGCCAGG
MAIT	TCAACGAGTGTCAATC
MAIT	TCAGATGCAGGTCCAC
MAIT	TCAGATGGTATTCGTG
MAIT	TCAGCAATCAAACAAG
MAIT	TCAGCAATCTCAAACG
MAIT	TCAGCTCTCCGCAGTG
MAIT	TCAGGATTCGCCATAA
MAIT	TCATTTGAGTCACGCC
MAIT	TCCCGATAGCTGCGAA
MAIT	TCGCGAGTCTCGAGTA
MAIT	TCGCGTTGTTGCGTTA
MAIT	TCGCGTTTCCTAAGTG
MAIT	TCGGGACTCACCGTAA
MAIT	TCGTACCTCTGCAAGT
MAIT	TCTCTAAAGTAATCCC
MAIT	TCTGAGAAGCGCCTTG
MAIT	TCTTCGGCAACGATGG
MAIT	TGAAAGACACATGTGT
MAIT	TGACGGCCAGACACTT
MAIT	TGACGGCTCTCTAAGG
MAIT	TGACGGCTCTCTGCTG
MAIT	TGACTTTGTCCTCTTG
MAIT	TGAGAGGCACATGGGA
MAIT	TGAGCATGTACCGGCT
MAIT	TGAGCCGCAGCTGCTG
MAIT	TGCACCTCACAAGCCC
MAIT	TGCCAAACAGCGTAAG
MAIT	TGCCCATGTCTCATCC
MAIT	TGCCCTATCTGCTGTC
MAIT	TGCGCAGGTGCCTGTG
MAIT	TGCTACCCAATGTAAG
MAIT	TGCTGCTCAATCACAC
MAIT	TGGCCAGGTTGAGTTC
MAIT	TGGCGCAAGATGCCTT
MAIT	TGGCGCAGTCAGGACA
MAIT	TGGGAAGTCGTCACGG
MAIT	TGGTTAGCATATACCG
MAIT	TGGTTCCAGGTCGGAT
MAIT	TGTCCCAGTAAGTGTA
MAIT	TGTGTTTGTACACCGC
MAIT	TTAGGACTCCCTTGTG
MAIT	TTATGCTAGATCCTGT
MAIT	TTATGCTCAATGGAGC
MAIT	TTCCCAGCACTGCCAG
MAIT	TTCCCAGTCTTGCCGT
MAIT	TTCGAAGAGATGGGTC
MAIT	TTCGAAGCATACTACG
MAIT	TTCTACAAGGCTATCT
MAIT	TTCTTAGTCAATACCG
MAIT	TTGCGTCAGGCATGTG
MAIT	TTGGAACGTCGTGGCT
MAIT	TTGGCAACATTGGGCC
MAIT	TTGGCAAGTCAACATC
MAIT	TTGTAGGAGGTAGCCA
MAIT	TTGTAGGCATCCGGGT
MAIT	TTTATGCCAGTAGAGC
MAIT	TTTATGCGTTAAGAAC
Monocytes	AAACGGGGTAGCACGA
Monocytes	AAAGATGAGAAACGAG
Monocytes	AAAGATGAGGTGCAAC
Monocytes	AAAGATGGTGCACCAC
Monocytes	AAAGTAGGTCTAGTCA
Monocytes	AAATGCCAGTCCAGGA
Monocytes	AACTCAGGTGACGGTA
Monocytes	AACTCTTCACAGTCGC
Monocytes	AACTCTTGTCCGAGTC
Monocytes	AACTCTTGTGAGTATA
Monocytes	AAGACCTCACGACTCG
Monocytes	AAGCCGCTCATGTAGC
Monocytes	AAGGCAGCACTCGACG
Monocytes	AAGGCAGTCATGTAGC
Monocytes	AATCCAGAGCCCTAAT
Monocytes	AATCGGTCATTAGGCT
Monocytes	AATCGGTTCGGTTCGG
Monocytes	ACACCAAAGATCTGAA
Monocytes	ACACCAAGTGTGTGCC
Monocytes	ACACCCTCACCAACCG
Monocytes	ACACCCTTCTACGAGT
Monocytes	ACACTGAAGCGTTCCG
Monocytes	ACACTGACATTCCTGC
Monocytes	ACAGCCGGTCAGAGGT
Monocytes	ACAGCTACAGCTGTTA
Monocytes	ACATGGTCACGCTTTC
Monocytes	ACCTTTACAGCCACCA
Monocytes	ACGAGGAGTATTCGTG
Monocytes	ACGAGGAGTCCTCCAT
Monocytes	ACGATACCACCGAATT
Monocytes	ACGCAGCTCAAGGCTT
Monocytes	ACGCCAGAGAGACTTA
Monocytes	ACGCCAGCAATTCCTT
Monocytes	ACGCCAGCAGGGAGAG
Monocytes	ACGCCGAAGTCCTCCT
Monocytes	ACGCCGATCTACTCAT
Monocytes	ACGGCCAGTATGAAAC
Monocytes	ACGGGCTGTAGCAAAT
Monocytes	ACGGGCTTCTGCTGCT
Monocytes	ACGGGTCGTACCGCTG
Monocytes	ACTATCTTCCGGGTGT
Monocytes	ACTGCTCCATTAACCG
Monocytes	ACTGTCCGTATAGTAG
Monocytes	ACTGTCCGTTGATTGC
Monocytes	ACTTACTCAAGCGTAG
Monocytes	ACTTACTCACCAGATT
Monocytes	ACTTGTTAGTCACGCC
Monocytes	ACTTGTTTCCGTACAA
Monocytes	ACTTTCACAAGCCCAC
Monocytes	ACTTTCACAATGGATA
Monocytes	ACTTTCAGTCTGATTG
Monocytes	AGAATAGAGGGAACGG
Monocytes	AGAATAGTCGCAAGCC
Monocytes	AGACGTTCAATGGACG
Monocytes	AGAGCGAAGAACTCGG
Monocytes	AGAGCGAGTTATGTGC
Monocytes	AGAGCTTTCTCGAGTA
Monocytes	AGATCTGGTTGTGGCC
Monocytes	AGATTGCGTAAATGTG
Monocytes	AGATTGCTCCTAGAAC
Monocytes	AGCAGCCAGGCATGTG
Monocytes	AGCATACGTGGACGAT
Monocytes	AGCATACTCTGGTTCC
Monocytes	AGCGGTCTCTGGCGAC
Monocytes	AGCGTATCAGAGCCAA
Monocytes	AGCGTATTCCAATGGT
Monocytes	AGCGTCGCATTCGACA
Monocytes	AGCTCCTAGGTGATTA
Monocytes	AGCTCCTGTGAAAGAG
Monocytes	AGCTCCTTCCGCGGTA
Monocytes	AGCTTGAAGGGATACC
Monocytes	AGCTTGAGTTGTGGAG
Monocytes	AGGCCACTCGTTACGA
Monocytes	AGGCCGTAGGATTCGG
Monocytes	AGGCCGTCAACGATGG
Monocytes	AGGCCGTTCGCGCCAA
Monocytes	AGGGAGTTCGGTTCGG
Monocytes	AGGGTGACAATGGACG
Monocytes	AGGGTGATCCGTAGGC
Monocytes	AGGTCATTCGTCTGAA
Monocytes	AGGTCCGCAAACTGCT
Monocytes	AGTAGTCTCAATCTCT
Monocytes	AGTGAGGCATCCGCGA
Monocytes	AGTGTCAAGCTAACTC
Monocytes	ATAACGCGTAAGTGTA
Monocytes	ATAAGAGAGCCACGTC
Monocytes	ATAAGAGTCAACCAAC
Monocytes	ATAAGAGTCCGTACAA
Monocytes	ATAGACCCAGAGTGTG
Monocytes	ATAGACCCATTTGCCC
Monocytes	ATAGACCGTTCGGGCT
Monocytes	ATCACGAGTAAACGCG
Monocytes	ATCACGAGTCTTGCGG
Monocytes	ATCATCTGTACCGAGA
Monocytes	ATCATGGCACACGCTG
Monocytes	ATCATGGGTAAATGAC
Monocytes	ATCCACCGTCCGCTGA
Monocytes	ATCGAGTTCTCACATT
Monocytes	ATGCGATCATCTACGA
Monocytes	ATGCGATTCACTCTTA
Monocytes	ATGTGTGCATGATCCA
Monocytes	ATGTGTGGTTACCGAT
Monocytes	ATTACTCAGATGTGTA
Monocytes	ATTACTCCACTCTGTC
Monocytes	ATTACTCCAGCTGGCT
Monocytes	ATTATCCTCAGATAAG
Monocytes	ATTCTACCAAACCCAT
Monocytes	ATTCTACCAGATCTGT
Monocytes	ATTGGTGTCGTTTAGG
Monocytes	ATTTCTGGTCGATTGT
Monocytes	CAACCTCCAGGACGTA
Monocytes	CAAGGCCCAATCACAC
Monocytes	CAAGGCCCAGCCTATA
Monocytes	CAAGGCCGTCTGGTCG
Monocytes	CAAGGCCGTCTTGTCC
Monocytes	CAAGGCCTCTATGTGG
Monocytes	CACAAACAGATGAGAG
Monocytes	CACAAACCACCAGTTA
Monocytes	CACACCTGTCGGATCC
Monocytes	CACACCTGTCTCACCT
Monocytes	CACACCTTCCGTCAAA
Monocytes	CACAGTAAGTCGTTTG
Monocytes	CACAGTAGTCTGCAAT
Monocytes	CACATAGCACCAGGTC
Monocytes	CACATAGCAGTGGGAT
Monocytes	CACATAGTCACATGCA
Monocytes	CACATTTAGAACAACT
Monocytes	CACATTTAGCGTTGCC
Monocytes	CACCAGGCAAGCGAGT
Monocytes	CACCTTGTCATAACCG
Monocytes	CACTCCAGTGCAGGTA
Monocytes	CACTCCATCACCGTAA
Monocytes	CAGAATCAGCCAGTTT
Monocytes	CAGAATCTCGGTCCGA
Monocytes	CAGAGAGAGATCGATA
Monocytes	CAGATCACACTGTCGG
Monocytes	CAGCAGCCATGAACCT
Monocytes	CAGCAGCTCGTAGGAG
Monocytes	CAGCAGCTCGTTTGCC
Monocytes	CAGCATAAGACTACAA
Monocytes	CAGCATAAGATGTAAC
Monocytes	CAGCATAAGGATGGTC
Monocytes	CAGCATACATCACCCT
Monocytes	CAGCATAGTATAATGG
Monocytes	CAGCCGAGTCACAAGG
Monocytes	CAGCGACCAAGGTTTC
Monocytes	CAGCTGGGTAGATTAG
Monocytes	CAGGTGCAGAGACTTA
Monocytes	CAGTAACAGCAAATCA
Monocytes	CAGTCCTAGTGATCGG
Monocytes	CAGTCCTCAGCTGCAC
Monocytes	CATATGGAGAGGTTGC
Monocytes	CATATGGTCTTCATGT
Monocytes	CATCAAGGTGGTACAG
Monocytes	CATCCACCAGATTGCT
Monocytes	CATCGGGAGCGAAGGG
Monocytes	CATGACACATTGGTAC
Monocytes	CATGACATCGTGGACC
Monocytes	CATGCCTCAAGAAGAG
Monocytes	CATGCCTTCGGCTACG
Monocytes	CATTCGCCACAAGCCC
Monocytes	CCAATCCAGAATCTCC
Monocytes	CCACCTAGTCGAAAGC
Monocytes	CCACGGATCCTGCAGG
Monocytes	CCACTACGTTCACCTC
Monocytes	CCACTACTCAACACCA
Monocytes	CCAGCGAAGGGATCTG
Monocytes	CCATGTCAGCCAACAG
Monocytes	CCATGTCCACGTTGGC
Monocytes	CCATGTCGTTTGTTTC
Monocytes	CCCAATCAGGAGTAGA
Monocytes	CCCAATCGTCTAAAGA
Monocytes	CCCTCCTAGAGTGAGA
Monocytes	CCGGGATGTGGTCTCG
Monocytes	CCGGGATTCAACGAAA
Monocytes	CCGGTAGGTCGCCATG
Monocytes	CCGTGGACACCAGCAC
Monocytes	CCGTTCACACCGTTGG
Monocytes	CCGTTCAGTTTCCACC
Monocytes	CCTAAAGGTAAGTTCC
Monocytes	CCTAGCTAGGAGCGTT
Monocytes	CCTATTACACACATGT
Monocytes	CCTCAGTTCCTTTCTC
Monocytes	CCTTACGGTGTCAATC
Monocytes	CCTTACGGTGTGGCTC
Monocytes	CCTTCCCTCTCAAACG
Monocytes	CCTTCGAGTTACTGAC
Monocytes	CCTTCGATCTATCGCC
Monocytes	CGAACATCACTGAAGG
Monocytes	CGAACATTCGAATCCA
Monocytes	CGAATGTAGTCTCAAC
Monocytes	CGACCTTGTGGGTCAA
Monocytes	CGACCTTTCCACGACG
Monocytes	CGACTTCAGCAATATG
Monocytes	CGAGAAGAGGTGCTAG
Monocytes	CGAGCCAGTATCGCAT
Monocytes	CGATCGGTCCGTCAAA
Monocytes	CGATGTACAATACGCT
Monocytes	CGATGTAGTGAAAGAG
Monocytes	CGCCAAGGTACATCCA
Monocytes	CGCGGTAAGACACTAA
Monocytes	CGCGGTATCTTAACCT
Monocytes	CGCGTTTGTCGGATCC
Monocytes	CGCTGGAGTTCCAACA
Monocytes	CGCTTCAAGGTAGCCA
Monocytes	CGCTTCAAGTCCATAC
Monocytes	CGCTTCACAAACTGCT
Monocytes	CGGACGTAGAATTCCC
Monocytes	CGGAGTCTCTAGCACA
Monocytes	CGGGTCATCGTTTAGG
Monocytes	CGGTTAACACTCGACG
Monocytes	CGGTTAACATGCGCAC
Monocytes	CGGTTAAGTCTAGGTT
Monocytes	CGTAGCGAGTCATCCA
Monocytes	CGTAGCGCAGTTTACG
Monocytes	CGTAGCGTCTGGGCCA
Monocytes	CGTAGGCAGTGTTTGC
Monocytes	CGTAGGCCACGCTTTC
Monocytes	CGTAGGCTCTTACCTA
Monocytes	CGTCACTAGTCAAGGC
Monocytes	CGTCAGGCAATAGCAA
Monocytes	CGTCAGGTCGGTGTCG
Monocytes	CGTCTACCAGAAGCAC
Monocytes	CGTGAGCCAAGAAAGG
Monocytes	CGTGTAATCACCATAG
Monocytes	CGTTCTGGTGATGTCT
Monocytes	CGTTGGGCACGCGAAA
Monocytes	CGTTGGGCAGCCTATA
Monocytes	CGTTGGGCAGTCTTCC
Monocytes	CTAACTTAGCTAGTGG
Monocytes	CTAAGACAGCTAGGCA
Monocytes	CTAATGGAGCTACCTA
Monocytes	CTACACCGTACACCGC
Monocytes	CTACCCATCCCAAGTA
Monocytes	CTACCCATCGAGCCCA
Monocytes	CTACGTCGTAATTGGA
Monocytes	CTACGTCGTCAGTGGA
Monocytes	CTAGAGTTCAGTGCAT
Monocytes	CTAGAGTTCTCGGACG
Monocytes	CTAGCCTAGTATCGAA
Monocytes	CTAGCCTTCAGTGCAT
Monocytes	CTAGCCTTCATCACCC
Monocytes	CTAGCCTTCGGAAACG
Monocytes	CTCACACAGAGAACAG
Monocytes	CTCACACAGGACAGCT
Monocytes	CTCACACAGTGCCATT
Monocytes	CTCACACGTTTCGCTC
Monocytes	CTCACACTCGGTCCGA
Monocytes	CTCATTATCGCTAGCG
Monocytes	CTCGAAAGTCAACTGT
Monocytes	CTCGGGAGTGAAGGCT
Monocytes	CTCGTACGTAAAGGAG
Monocytes	CTCGTCAAGCTAGTCT
Monocytes	CTCTAATAGCTAGTTC
Monocytes	CTCTAATCAATCTACG
Monocytes	CTCTAATTCTCCTATA
Monocytes	CTGAAACCACCCATGG
Monocytes	CTGATAGAGGCAGGTT
Monocytes	CTGATAGGTTCCCGAG
Monocytes	CTGATCCAGTCTTGCA
Monocytes	CTGATCCCATACGCCG
Monocytes	CTGCCTACACGGTTTA
Monocytes	CTGCCTAGTTACCAGT
Monocytes	CTGCCTATCCTCCTAG
Monocytes	CTGCGGACAAGCGTAG
Monocytes	CTGCGGAGTTAAGGGC
Monocytes	CTGTGCTCACACCGCA
Monocytes	CTTAGGACACAGCGTC
Monocytes	CTTCTCTCAGCTTCGG
Monocytes	CTTGGCTTCTCGGACG
Monocytes	GAAACTCTCGCTTGTC
Monocytes	GAACATCGTAGAGGAA
Monocytes	GAACATCGTCAAAGAT
Monocytes	GAACCTACATAGAAAC
Monocytes	GAACCTAGTGGTCCGT
Monocytes	GAAGCAGAGCATCATC
Monocytes	GAAGCAGTCTTCCTTC
Monocytes	GACACGCAGGCGTACA
Monocytes	GACAGAGGTTTAGCTG
Monocytes	GACCAATGTTGGAGGT
Monocytes	GACCTGGGTCGTCTTC
Monocytes	GACGCGTGTACATGTC
Monocytes	GACGCGTGTTCAGGCC
Monocytes	GACGCGTTCACAAACC
Monocytes	GACGCGTTCCTATTCA
Monocytes	GACGCGTTCGATGAGG
Monocytes	GACGGCTAGCTCCTCT
Monocytes	GACGGCTGTCTAAACC
Monocytes	GACGTGCAGGCACATG
Monocytes	GACTAACAGAGTGACC
Monocytes	GACTACAGTGGGTATG
Monocytes	GACTGCGAGGCAATTA
Monocytes	GAGCAGAGTCTCCATC
Monocytes	GAGGTGATCAGCACAT
Monocytes	GAGTCCGTCAGCATGT
Monocytes	GATCAGTGTCGGCACT
Monocytes	GATCGATGTCTGGTCG
Monocytes	GATCTAGAGACTCGGA
Monocytes	GATGAAATCAACACTG
Monocytes	GATGCTACAGATGAGC
Monocytes	GATGCTACAGGGCATA
Monocytes	GATTCAGAGGGAAACA
Monocytes	GCAAACTAGGAATTAC
Monocytes	GCACTCTAGCGTCTAT
Monocytes	GCACTCTAGTCAATAG
Monocytes	GCACTCTGTCAATGTC
Monocytes	GCACTCTGTTGTACAC
Monocytes	GCAGCCAAGGAGCGTT
Monocytes	GCAGTTAAGAATAGGG
Monocytes	GCATGATCAGTAGAGC
Monocytes	GCATGCGCAAGTAGTA
Monocytes	GCATGCGGTCCGTCAG
Monocytes	GCCAAATCAAATACAG
Monocytes	GCCTCTAAGGCATGGT
Monocytes	GCCTCTACACGAGAGT
Monocytes	GCCTCTAGTCGGATCC
Monocytes	GCGACCAAGGTGCTTT
Monocytes	GCGACCAGTCTGATTG
Monocytes	GCGAGAAAGACAAGCC
Monocytes	GCGCAACTCCGTAGGC
Monocytes	GCGCCAACACGTTGGC
Monocytes	GCGCCAAGTGGCGAAT
Monocytes	GCGCGATGTGACTACT
Monocytes	GCTCTGTCACGGTGTC
Monocytes	GCTCTGTGTTTGGGCC
Monocytes	GCTGCAGTCTGAAAGA
Monocytes	GCTGCGACAGTATGCT
Monocytes	GCTGCTTAGCGCCTCA
Monocytes	GCTGCTTTCGGTGTCG
Monocytes	GCTGGGTAGCAGACTG
Monocytes	GCTTCCATCTAGCACA
Monocytes	GGAAAGCAGAACTGTA
Monocytes	GGAAAGCAGAATTCCC
Monocytes	GGAACTTTCGCCAGCA
Monocytes	GGACAGAAGTACGCCC
Monocytes	GGAGCAAGTGTGGTTT
Monocytes	GGATTACAGATAGTCA
Monocytes	GGATTACCAGCGATCC
Monocytes	GGATTACCATGATCCA
Monocytes	GGATTACGTGTAAGTA
Monocytes	GGCAATTCAAGGCTCC
Monocytes	GGCAATTGTCTTGCGG
Monocytes	GGCGACTCACCGAATT
Monocytes	GGGAATGGTACCGGCT
Monocytes	GGGATGATCAACGGCC
Monocytes	GGGATGATCGTGGGAA
Monocytes	GGGCACTGTTGCGCAC
Monocytes	GGGCATCAGATAGGAG
Monocytes	GGGCATCCACATCCAA
Monocytes	GGGCATCTCCTCCTAG
Monocytes	GGGTTGCGTATAGTAG
Monocytes	GGGTTGCGTCCGTGAC
Monocytes	GGGTTGCTCTGTCTCG
Monocytes	GGTGAAGTCAATAAGG
Monocytes	GGTGTTAAGTAATCCC
Monocytes	GGTGTTACATAGACTC
Monocytes	GTAACTGCAAGCGAGT
Monocytes	GTAACTGGTCGATTGT
Monocytes	GTAACTGTCTGCGTAA
Monocytes	GTACGTACAAGCTGAG
Monocytes	GTACGTATCACATGCA
Monocytes	GTACTCCAGAACAACT
Monocytes	GTACTCCAGTTGAGTA
Monocytes	GTACTCCGTTTGTTTC
Monocytes	GTACTTTCACGGTGTC
Monocytes	GTAGGCCAGCTCCTTC
Monocytes	GTAGGCCAGTAGCCGA
Monocytes	GTAGTCACAAAGGAAG
Monocytes	GTAGTCACACGAAATA
Monocytes	GTAGTCAGTAAAGTCA
Monocytes	GTAGTCAGTATATGAG
Monocytes	GTAGTCATCCGTACAA
Monocytes	GTATCTTAGTATGACA
Monocytes	GTATCTTCATTAGGCT
Monocytes	GTCAAGTAGATCGGGT
Monocytes	GTCACAAGTACCTACA
Monocytes	GTCACGGAGAGACGAA
Monocytes	GTCACGGTCTAACTCT
Monocytes	GTCATTTAGCGAAGGG
Monocytes	GTCCTCAGTAAGGGAA
Monocytes	GTCCTCAGTCAACTGT
Monocytes	GTCTTCGAGCCGCCTA
Monocytes	GTGAAGGCATCACAAC
Monocytes	GTGAAGGGTTACTGAC
Monocytes	GTGCAGCCAATCGAAA
Monocytes	GTGCGGTCATGTAAGA
Monocytes	GTGTGCGCAGACACTT
Monocytes	GTGTTAGAGTGGTAAT
Monocytes	GTGTTAGCAGCGTCCA
Monocytes	GTTAAGCAGAGGTAGA
Monocytes	GTTCATTAGATTACCC
Monocytes	GTTCGGGCAATTGCTG
Monocytes	GTTCGGGGTCCAACTA
Monocytes	TAAACCGCAGTCCTTC
Monocytes	TAAACCGGTAGTACCT
Monocytes	TAAGAGAAGTGTACCT
Monocytes	TAAGAGACATCGTCGG
Monocytes	TAAGAGAGTCTGGAGA
Monocytes	TAAGAGAGTGATGTCT
Monocytes	TAAGCGTTCTGTACGA
Monocytes	TAAGTGCTCTTATCTG
Monocytes	TACACGATCCGTCATC
Monocytes	TACCTATCACGGTGTC
Monocytes	TACCTTACAGTATAAG
Monocytes	TACCTTAGTAGGGTAC
Monocytes	TACCTTATCGGAGGTA
Monocytes	TACGGATTCATGTCTT
Monocytes	TACGGGCCAAGCGTAG
Monocytes	TACGGGCTCCGATATG
Monocytes	TACGGTAAGGAGTTTA
Monocytes	TACGGTAGTCACTGGC
Monocytes	TACGGTAGTCGCGTGT
Monocytes	TACGGTAGTGCGAAAC
Monocytes	TACTCATTCCCAAGAT
Monocytes	TACTCGCGTATAGTAG
Monocytes	TACTTGTAGCCCGAAA
Monocytes	TACTTGTCAATAGCAA
Monocytes	TACTTGTCATTGTGCA
Monocytes	TAGACCACATGGTTGT
Monocytes	TAGAGCTAGAACAATC
Monocytes	TAGAGCTCAGACGTAG
Monocytes	TAGCCGGAGCAACGGT
Monocytes	TAGCCGGTCTTGACGA
Monocytes	TAGGCATGTGGTGTAG
Monocytes	TAGGCATGTGTGACGA
Monocytes	TAGTTGGAGCGTGAGT
Monocytes	TATCAGGAGCGTCTAT
Monocytes	TATCAGGCATGATCCA
Monocytes	TATCAGGGTGGTACAG
Monocytes	TATCAGGTCACAATGC
Monocytes	TATGCCCAGAGCTTCT
Monocytes	TATGCCCAGTGGGCTA
Monocytes	TATGCCCGTAAGTTCC
Monocytes	TATTACCGTGCGGTAA
Monocytes	TCACAAGTCCACGCAG
Monocytes	TCAGATGCATATACGC
Monocytes	TCAGCAAAGGGTATCG
Monocytes	TCAGCAATCTGCGACG
Monocytes	TCAGCTCAGCTCCTCT
Monocytes	TCAGGATAGCTCAACT
Monocytes	TCAGGTAGTAAGAGAG
Monocytes	TCAGGTATCGGCGGTT
Monocytes	TCATTACGTAATAGCA
Monocytes	TCATTACGTTTCGCTC
Monocytes	TCCACACAGAAAGTGG
Monocytes	TCCACACAGGTGATAT
Monocytes	TCGAGGCGTAGATTAG
Monocytes	TCGAGGCTCCACGCAG
Monocytes	TCGCGAGTCGTATCAG
Monocytes	TCGCGTTAGCGTAATA
Monocytes	TCGCGTTTCAGGCCCA
Monocytes	TCGCGTTTCGTCGTTC
Monocytes	TCGGGACGTTTGGCGC
Monocytes	TCGGTAATCATGTCTT
Monocytes	TCTATTGCACAGATTC
Monocytes	TCTCATATCATATCGG
Monocytes	TCTCTAAAGCTATGCT
Monocytes	TCTGAGAAGTTGTAGA
Monocytes	TCTGAGATCGTCCAGG
Monocytes	TCTTTCCTCAGCAACT
Monocytes	TGACGGCTCAGTTCGA
Monocytes	TGACGGCTCATAAAGG
Monocytes	TGACTAGAGGTGCAAC
Monocytes	TGACTAGCATCGATTG
Monocytes	TGACTAGTCCTTTCTC
Monocytes	TGACTTTAGAGACGAA
Monocytes	TGACTTTGTAAACCTC
Monocytes	TGAGCATCAGCCTTGG
Monocytes	TGAGCATTCCATTCTA
Monocytes	TGAGCCGTCGTCTGCT
Monocytes	TGATTTCCAGCGTTCG
Monocytes	TGCCCATGTATATGGA
Monocytes	TGCGCAGAGCGATATA
Monocytes	TGCGGGTCAGTCAGCC
Monocytes	TGCGGGTTCTGGCGTG
Monocytes	TGCGTGGTCAGTGTTG
Monocytes	TGCGTGGTCGCGTAGC
Monocytes	TGCTACCGTTGAGTTC
Monocytes	TGGCTGGGTACAAGTA
Monocytes	TGGCTGGGTATTCTCT
Monocytes	TGGGAAGGTACTTGAC
Monocytes	TGGGCGTAGAAACCTA
Monocytes	TGGGCGTGTGGTCTCG
Monocytes	TGGGCGTGTTGAACTC
Monocytes	TGGGCGTTCTCCAACC
Monocytes	TGTGGTAAGATGTGGC
Monocytes	TGTGTTTAGATGTTAG
Monocytes	TTAACTCAGCCTTGAT
Monocytes	TTAGGACGTTAAGACA
Monocytes	TTAGGACTCGAATGCT
Monocytes	TTAGGCAAGAGGTTAT
Monocytes	TTAGTTCCAGTCAGCC
Monocytes	TTAGTTCGTTTGACAC
Monocytes	TTATGCTTCGCGTTTC
Monocytes	TTCGAAGTCCTTTCGG
Monocytes	TTCGGTCGTATGGTTC
Monocytes	TTCTACAAGGGAGTAA
Monocytes	TTCTACAGTGATAAGT
Monocytes	TTCTCAAAGCACAGGT
Monocytes	TTCTCCTGTCAGATAA
Monocytes	TTCTTAGCATTAGGCT
Monocytes	TTGAACGTCAGTACGT
Monocytes	TTGCCGTAGGCCCGTT
Monocytes	TTGCCGTCAGATGAGC
Monocytes	TTGCGTCTCCACGTGG
Monocytes	TTGGAACAGCCACTAT
Monocytes	TTTATGCCAGCATGAG
Monocytes	TTTATGCTCAGTTAGC
Monocytes	TTTCCTCCACGAAACG
Monocytes	TTTCCTCGTTCTGGTA
Monocytes	TTTCCTCGTTGACGTT
NK-cells	AAACGGGTCTCTAGGA
NK-cells	AAAGATGGTGATGCCC
NK-cells	AAAGTAGGTGCATCTA
NK-cells	AAATGCCGTGTCGCTG
NK-cells	AACACGTCATGGTCTA
NK-cells	AACACGTGTGGGTATG
NK-cells	AACCATGCAGACTCGC
NK-cells	AACCGCGGTTGTCTTT
NK-cells	AACTCCCGTTCCGTCT
NK-cells	AACTGGTAGGAGTTTA
NK-cells	AACTGGTGTAGTACCT
NK-cells	AACTGGTTCAGCTTAG
NK-cells	AAGCCGCGTAAGTAGT
NK-cells	AAGGAGCTCCAAAGTC
NK-cells	AAGGCAGAGTTGAGTA
[truncated: 1,979 more rows]
