# Supplementary material for: scQCEA: a framework for annotation and quality control report of single-cell RNA-sequencing data
Source: BMC Genomics. 2023 Jul 6;24:381. doi: 10.1186/s12864-023-09447-6 (PMC10327311; doi:10.1186/s12864-023-09447-6)
Supplement: Supplementary file 2 — Additional file 2: Supplementary file 2. To demonstrate the utility of scQCEA, we apply the workflow to the sixteen gene expression profiles of eight patients with metastatic melanoma, prepared from pre- and post-treatment experimental batches. You can find the QC interactive report at: https://github.com/isarnassiri/scQCEA/tree/Example-of-Application. Download and unzip the OGC_Interactive_QC_Report_P180121.zip file. You can open CLICK_ME.html file without using rStudio/R. [file 12864_2023_9447_MOESM2_ESM.zip › Inputs/10X-gex/481207_52/P180121-keep_481207_52_Celltype_assignment_toCells_PlusClusters.txt]

geneSet	cell	Freq	cluster
T-cells	AAACCTGAGCAGATCG	1300	1
T-cells	AAACCTGAGTACGATA	1300	1
T-cells	AAACCTGCAAACGTGG	1300	1
T-cells	AAACCTGCAAGTCTAC	1300	1
T-cells	AAACCTGCATTGAGCT	1300	1
T-cells	AAACGGGCAATCACAC	1300	1
T-cells	AAACGGGGTAGCACGA	1300	1
T-cells	AAACGGGGTTGTGGAG	1300	1
T-cells	AAACGGGTCTGAGGGA	1300	1
T-cells	AAAGATGAGTTCGCGC	1300	1
T-cells	AAAGATGCACGTCAGC	1300	1
T-cells	AAAGATGCATGAGCGA	1300	1
T-cells	AAAGATGCATGCATGT	1300	1
T-cells	AAAGATGTCCCTTGCA	1300	1
T-cells	AAAGCAATCTACCTGC	1300	1
T-cells	AAAGTAGAGATGGCGT	1300	1
T-cells	AAAGTAGTCGCCTGTT	1300	1
T-cells	AAATGCCAGACCGGAT	1300	1
T-cells	AAATGCCAGTACGACG	1300	1
T-cells	AAATGCCTCATCGCTC	1300	1
T-cells	AACACGTAGGAATTAC	1300	1
T-cells	AACACGTCAAGCGCTC	1300	1
T-cells	AACACGTTCGAGAACG	1300	1
T-cells	AACACGTTCGGTTCGG	1300	1
T-cells	AACCATGGTGAGGCTA	1300	1
T-cells	AACCATGTCGGAGCAA	1300	1
T-cells	AACCGCGAGCAGATCG	1300	1
T-cells	AACCGCGTCTGCTGCT	1300	1
T-cells	AACGTTGAGAAACGAG	1300	1
T-cells	AACGTTGAGAGGGATA	1300	1
T-cells	AACGTTGTCAGAGACG	1300	1
T-cells	AACTCAGCAACACGCC	1300	1
T-cells	AACTCAGCATGGTAGG	1300	1
T-cells	AACTCCCAGCTTCGCG	1300	1
T-cells	AACTCCCCAAGTTCTG	1300	1
T-cells	AACTCCCGTTATGCGT	1300	1
T-cells	AACTCTTAGGTTACCT	1300	1
T-cells	AACTCTTCATGCGCAC	1300	1
T-cells	AACTCTTTCGCCTGAG	1300	1
T-cells	AACTGGTCAACCGCCA	1300	1
T-cells	AACTGGTGTAGAAGGA	1300	1
T-cells	AACTTTCCAGCGAACA	1300	1
T-cells	AAGACCTCAATAACGA	1300	1
T-cells	AAGACCTCATCCGTGG	1300	1
T-cells	AAGACCTTCCTAGTGA	1300	1
T-cells	AAGCCGCGTTAAGATG	1300	1
T-cells	AAGCCGCGTTGAGGTG	1300	1
T-cells	AAGGAGCGTAAGAGGA	1300	1
T-cells	AAGGCAGAGAGGACGG	1300	1
T-cells	AAGGCAGCATTAACCG	1300	1
T-cells	AAGGTTCAGAGTCTGG	1300	1
T-cells	AAGGTTCCACAAGTAA	1300	1
T-cells	AAGTCTGAGCGTTTAC	1300	1
T-cells	AAGTCTGAGTCGAGTG	1300	1
T-cells	AAGTCTGGTTTGTGTG	1300	1
T-cells	AATCCAGAGGTGACCA	1300	1
T-cells	AATCCAGAGTTAGGTA	1300	1
T-cells	AATCGGTAGAAACCTA	1300	1
T-cells	AATCGGTCACACCGAC	1300	1
T-cells	ACACCAACAAGCCGCT	1300	1
T-cells	ACACCAACATGCCCGA	1300	1
T-cells	ACACCAAGTCAACATC	1300	1
T-cells	ACACCCTAGACCTAGG	1300	1
T-cells	ACACCCTCATTTCACT	1300	1
T-cells	ACACCCTGTCGCGGTT	1300	1
T-cells	ACACCGGGTACAGTGG	1300	1
T-cells	ACACCGGGTATAATGG	1300	1
T-cells	ACACTGACAGGTCCAC	1300	1
T-cells	ACAGCCGAGCCAGGAT	1300	1
T-cells	ACAGCCGTCAACGGCC	1300	1
T-cells	ACAGCTATCCAGATCA	1300	1
T-cells	ACATCAGTCCGGCACA	1300	1
T-cells	ACATGGTAGGTAGCCA	1300	1
T-cells	ACATGGTCAGCCACCA	1300	1
T-cells	ACCCACTTCAGTGTTG	1300	1
T-cells	ACCGTAAAGAAGATTC	1300	1
T-cells	ACCGTAACAAGTCTGT	1300	1
T-cells	ACCTTTAAGTAGCCGA	1300	1
T-cells	ACCTTTAGTACAGTGG	1300	1
T-cells	ACGAGCCCATTTGCTT	1300	1
T-cells	ACGAGCCTCACAATGC	1300	1
T-cells	ACGAGGAAGGCAGGTT	1300	1
T-cells	ACGATACCAACTGCTA	1300	1
T-cells	ACGATGTGTCCTAGCG	1300	1
T-cells	ACGATGTGTGGTCCGT	1300	1
T-cells	ACGCAGCTCACAGGCC	1300	1
T-cells	ACGCCAGAGGGTGTTG	1300	1
T-cells	ACGCCAGTCAACACTG	1300	1
T-cells	ACGCCAGTCAGCACAT	1300	1
T-cells	ACGCCAGTCCGTAGGC	1300	1
T-cells	ACGCCGAAGAGTACCG	1300	1
T-cells	ACGCCGAAGCCCAATT	1300	1
T-cells	ACGCCGACACGCCAGT	1300	1
T-cells	ACGCCGACAGCAGTTT	1300	1
T-cells	ACGGAGACATACGCCG	1300	1
T-cells	ACGGAGACATCGGACC	1300	1
T-cells	ACGGAGAGTGCTGTAT	1300	1
T-cells	ACGGAGATCTGCCAGG	1300	1
T-cells	ACGGCCACAGGATCGA	1300	1
T-cells	ACGGCCAGTGTGACGA	1300	1
T-cells	ACGGGCTCATCGGACC	1300	1
T-cells	ACGGGCTCATGCCTTC	1300	1
T-cells	ACGGGCTGTGATGTGG	1300	1
T-cells	ACGGGCTTCTGTTGAG	1300	1
T-cells	ACGGGTCAGCTAGTGG	1300	1
T-cells	ACGGGTCAGTGGACGT	1300	1
T-cells	ACGGGTCGTTTGGCGC	1300	1
T-cells	ACGGGTCTCTAAGCCA	1300	1
T-cells	ACGGGTCTCTCTTGAT	1300	1
T-cells	ACGGGTCTCTTCAACT	1300	1
T-cells	ACGTCAAAGAAGGACA	1300	1
T-cells	ACGTCAACATGGTTGT	1300	1
T-cells	ACTATCTAGAGTACCG	1300	1
T-cells	ACTGAACCACGCCAGT	1300	1
T-cells	ACTGAACGTTATCCGA	1300	1
T-cells	ACTGAACTCACGCATA	1300	1
T-cells	ACTGAGTGTCTCAACA	1300	1
T-cells	ACTGAGTTCGCATGGC	1300	1
T-cells	ACTGATGCATAGAAAC	1300	1
T-cells	ACTGATGTCAGTTGAC	1300	1
T-cells	ACTGCTCAGCTGATAA	1300	1
T-cells	ACTGCTCCATCCTTGC	1300	1
T-cells	ACTGCTCGTCGTTGTA	1300	1
T-cells	ACTGCTCGTGCCTGCA	1300	1
T-cells	ACTGCTCTCCAATGGT	1300	1
T-cells	ACTGTCCGTACTCTCC	1300	1
T-cells	ACTGTCCTCTCTTGAT	1300	1
T-cells	ACTTACTAGATCACGG	1300	1
T-cells	ACTTACTAGTGTACGG	1300	1
T-cells	ACTTACTCAAGTCATC	1300	1
T-cells	ACTTTCACATGACGGA	1300	1
T-cells	ACTTTCACATGTTCCC	1300	1
T-cells	ACTTTCAGTAGTGAAT	1300	1
T-cells	AGAATAGGTTCGGGCT	1300	1
T-cells	AGACGTTAGAGCAATT	1300	1
T-cells	AGACGTTCATATGCTG	1300	1
T-cells	AGACGTTCATCGGTTA	1300	1
T-cells	AGAGCGAGTCAACATC	1300	1
T-cells	AGAGCTTAGAGTGACC	1300	1
T-cells	AGAGCTTGTGCGAAAC	1300	1
T-cells	AGAGTGGGTAAGGGCT	1300	1
T-cells	AGAGTGGTCCAAATGC	1300	1
T-cells	AGAGTGGTCTTGTATC	1300	1
T-cells	AGATCTGCATTCACTT	1300	1
T-cells	AGATCTGGTAAGTTCC	1300	1
T-cells	AGATCTGGTGTGCGTC	1300	1
T-cells	AGATTGCGTGATGCCC	1300	1
T-cells	AGCAGCCCAAATCCGT	1300	1
T-cells	AGCAGCCGTGCCTTGG	1300	1
T-cells	AGCAGCCTCAACGAAA	1300	1
T-cells	AGCAGCCTCACGCATA	1300	1
T-cells	AGCATACCAGCCACCA	1300	1
T-cells	AGCCTAAAGCCCAGCT	1300	1
T-cells	AGCCTAAAGTGCAAGC	1300	1
T-cells	AGCCTAAAGTTGAGTA	1300	1
T-cells	AGCCTAAGTTCAACCA	1300	1
T-cells	AGCCTAATCACTTACT	1300	1
T-cells	AGCCTAATCATGCAAC	1300	1
T-cells	AGCCTAATCCTTTCTC	1300	1
T-cells	AGCGGTCAGTGGCACA	1300	1
T-cells	AGCGGTCTCAAGATCC	1300	1
T-cells	AGCGGTCTCACTATTC	1300	1
T-cells	AGCGTATGTTGGTTTG	1300	1
T-cells	AGCGTATGTTTGTGTG	1300	1
T-cells	AGCGTATTCGTACCGG	1300	1
T-cells	AGCGTCGAGAGTGAGA	1300	1
T-cells	AGCGTCGCATCCGCGA	1300	1
T-cells	AGCTCCTAGCTGCGAA	1300	1
T-cells	AGCTCCTTCAGGTTCA	1300	1
T-cells	AGCTCCTTCTTTACAC	1300	1
T-cells	AGCTCTCAGTGTACCT	1300	1
T-cells	AGCTCTCTCAGTGTTG	1300	1
T-cells	AGCTCTCTCCACGACG	1300	1
T-cells	AGCTCTCTCGCGCCAA	1300	1
T-cells	AGCTTGAAGGCAGGTT	1300	1
T-cells	AGCTTGAAGTCAAGCG	1300	1
T-cells	AGCTTGACACATCCGG	1300	1
T-cells	AGCTTGACATAGAAAC	1300	1
T-cells	AGCTTGAGTACGCACC	1300	1
T-cells	AGCTTGAGTCCAGTTA	1300	1
T-cells	AGGCCACAGCGAGAAA	1300	1
T-cells	AGGCCGTAGTCCAGGA	1300	1
T-cells	AGGCCGTTCTGCTGCT	1300	1
T-cells	AGGGTGAAGTAATCCC	1300	1
T-cells	AGGGTGAGTATATGGA	1300	1
T-cells	AGGTCATAGCCCAACC	1300	1
T-cells	AGGTCATAGGTGCTTT	1300	1
T-cells	AGGTCATAGTCATGCT	1300	1
T-cells	AGGTCATCAGCATACT	1300	1
T-cells	AGGTCATCATTACGAC	1300	1
T-cells	AGGTCATGTCCTCTTG	1300	1
T-cells	AGGTCATGTCGTGGCT	1300	1
T-cells	AGGTCATGTGACAAAT	1300	1
T-cells	AGGTCATTCTTTACGT	1300	1
T-cells	AGGTCCGAGCCACTAT	1300	1
T-cells	AGGTCCGAGTGCCATT	1300	1
T-cells	AGTAGTCCATCACCCT	1300	1
T-cells	AGTAGTCGTTGTCTTT	1300	1
T-cells	AGTAGTCTCGCTTGTC	1300	1
T-cells	AGTCTTTCAGTATGCT	1300	1
T-cells	AGTCTTTTCCAGTAGT	1300	1
T-cells	AGTCTTTTCCATGAAC	1300	1
T-cells	AGTCTTTTCGTTACGA	1300	1
T-cells	AGTGAGGCAAGAAGAG	1300	1
T-cells	AGTGAGGTCGATCCCT	1300	1
T-cells	AGTGGGAAGTGATCGG	1300	1
T-cells	AGTGTCAGTTTGTGTG	1300	1
T-cells	AGTGTCATCCTTAATC	1300	1
T-cells	AGTTGGTAGCTAACTC	1300	1
T-cells	AGTTGGTAGTTACGGG	1300	1
T-cells	AGTTGGTGTCCAGTTA	1300	1
T-cells	AGTTGGTTCATCGATG	1300	1
T-cells	ATAACGCAGAGCTATA	1300	1
T-cells	ATAACGCAGCGTAGTG	1300	1
T-cells	ATAACGCCAGAGTGTG	1300	1
T-cells	ATAAGAGCAGGACCCT	1300	1
T-cells	ATAAGAGTCTGATACG	1300	1
T-cells	ATCACGACAAGCCTAT	1300	1
T-cells	ATCACGACACTCAGGC	1300	1
T-cells	ATCATCTCAAGACGTG	1300	1
T-cells	ATCATCTTCCGCGTTT	1300	1
T-cells	ATCATGGAGCTTATCG	1300	1
T-cells	ATCATGGCACACCGAC	1300	1
T-cells	ATCATGGCATGGAATA	1300	1
T-cells	ATCCACCAGGGTTCCC	1300	1
T-cells	ATCCACCGTTGACGTT	1300	1
T-cells	ATCCGAAAGGACATTA	1300	1
T-cells	ATCCGAATCAGCGACC	1300	1
T-cells	ATCGAGTCAAGTCTGT	1300	1
T-cells	ATCGAGTCATCGGTTA	1300	1
T-cells	ATCGAGTGTACAGACG	1300	1
T-cells	ATCTACTAGCAATCTC	1300	1
T-cells	ATCTACTGTCTGATTG	1300	1
T-cells	ATCTACTGTTCATGGT	1300	1
T-cells	ATGAGGGAGACCTAGG	1300	1
T-cells	ATGAGGGAGATCTGAA	1300	1
T-cells	ATGCGATCACCTATCC	1300	1
T-cells	ATGCGATCAGCGATCC	1300	1
T-cells	ATGCGATTCTTTACGT	1300	1
T-cells	ATGGGAGCATGGGAAC	1300	1
T-cells	ATTACTCAGATATGCA	1300	1
T-cells	ATTACTCCACCGCTAG	1300	1
T-cells	ATTACTCTCGCTTAGA	1300	1
T-cells	ATTACTCTCGGAGCAA	1300	1
T-cells	ATTCTACGTAGCCTCG	1300	1
T-cells	ATTCTACTCGCCAGCA	1300	1
T-cells	ATTCTACTCTGGTGTA	1300	1
T-cells	ATTGGACAGGGCATGT	1300	1
T-cells	ATTGGACTCGTGACAT	1300	1
T-cells	ATTGGTGCATCGGAAG	1300	1
T-cells	ATTGGTGGTCTCTTTA	1300	1
T-cells	ATTGGTGTCAGGCGAA	1300	1
T-cells	ATTTCTGAGAATGTGT	1300	1
T-cells	ATTTCTGCAACTGGCC	1300	1
T-cells	ATTTCTGCAGCGAACA	1300	1
T-cells	ATTTCTGCATCTACGA	1300	1
T-cells	ATTTCTGTCCACTCCA	1300	1
T-cells	CAACCAAAGGCATGGT	1300	1
T-cells	CAACCAACACAGTCGC	1300	1
T-cells	CAACCAACAGCCTTTC	1300	1
T-cells	CAACCAAGTATAAACG	1300	1
T-cells	CAACCAAGTATTCGTG	1300	1
T-cells	CAACCAATCTTCCTTC	1300	1
T-cells	CAACCTCAGAGTACAT	1300	1
T-cells	CAACCTCCATGTTGAC	1300	1
T-cells	CAACCTCTCTGATACG	1300	1
T-cells	CAACCTCTCTTCTGGC	1300	1
T-cells	CAACTAGAGTCCGGTC	1300	1
T-cells	CAACTAGTCAACGGGA	1300	1
T-cells	CAACTAGTCGCGTTTC	1300	1
T-cells	CAACTAGTCGTCGTTC	1300	1
T-cells	CAAGATCAGAGGTAGA	1300	1
T-cells	CAAGATCAGTGGTAGC	1300	1
T-cells	CAAGATCGTCGGCTCA	1300	1
T-cells	CAAGGCCAGGCTCTTA	1300	1
T-cells	CAAGGCCCAGCTTCGG	1300	1
T-cells	CAAGGCCGTGATGTCT	1300	1
T-cells	CAAGGCCGTGGCTCCA	1300	1
T-cells	CAAGGCCTCACAACGT	1300	1
T-cells	CAAGGCCTCCGGGTGT	1300	1
T-cells	CAAGGCCTCTCATTCA	1300	1
T-cells	CAAGTTGGTGGTAACG	1300	1
T-cells	CACAAACTCAGTACGT	1300	1
T-cells	CACAAACTCCAATGGT	1300	1
T-cells	CACACAAAGAGTAATC	1300	1
T-cells	CACACAAGTGACCAAG	1300	1
T-cells	CACACAATCGTGTAGT	1300	1
T-cells	CACACCTGTCACCCAG	1300	1
T-cells	CACACCTGTTTAAGCC	1300	1
T-cells	CACACCTTCAGGTAAA	1300	1
T-cells	CACACCTTCGTTGCCT	1300	1
T-cells	CACACTCCACAGGCCT	1300	1
T-cells	CACAGGCAGCGAAGGG	1300	1
T-cells	CACAGGCCAAGCGTAG	1300	1
T-cells	CACAGGCCAGGGATTG	1300	1
T-cells	CACAGGCCATCGGTTA	1300	1
T-cells	CACAGGCTCGGCGGTT	1300	1
T-cells	CACAGTAAGCTGAACG	1300	1
T-cells	CACAGTACATGTTGAC	1300	1
T-cells	CACAGTAGTGCTCTTC	1300	1
T-cells	CACAGTAGTTAAGGGC	1300	1
T-cells	CACATAGGTCGCGAAA	1300	1
T-cells	CACATTTAGCGATCCC	1300	1
T-cells	CACATTTAGTCCATAC	1300	1
T-cells	CACATTTCACTACAGT	1300	1
T-cells	CACCACTAGTCTCCTC	1300	1
T-cells	CACCACTGTAAGAGGA	1300	1
T-cells	CACCACTGTTCGTTGA	1300	1
T-cells	CACCAGGCACCTCGTT	1300	1
T-cells	CACCAGGCAGCTGTTA	1300	1
T-cells	CACCTTGCACAGTCGC	1300	1
T-cells	CACCTTGCATTACGAC	1300	1
T-cells	CACTCCACATAAAGGT	1300	1
T-cells	CACTCCAGTCATGCCG	1300	1
T-cells	CACTCCAGTCTGATTG	1300	1
T-cells	CACTCCAGTGTGAAAT	1300	1
T-cells	CAGAATCGTCTGCGGT	1300	1
T-cells	CAGAATCGTGTAACGG	1300	1
T-cells	CAGAATCTCGTAGATC	1300	1
T-cells	CAGAATCTCGTTGCCT	1300	1
T-cells	CAGAGAGCAGACAGGT	1300	1
T-cells	CAGATCAAGCTCAACT	1300	1
T-cells	CAGATCACAGTACACT	1300	1
T-cells	CAGCAGCCAAGCTGGA	1300	1
T-cells	CAGCAGCGTCGAGTTT	1300	1
T-cells	CAGCAGCGTGCCTGTG	1300	1
T-cells	CAGCAGCTCCAAAGTC	1300	1
T-cells	CAGCAGCTCTGTCTAT	1300	1
T-cells	CAGCATAAGCACCGCT	1300	1
T-cells	CAGCATAGTTCAACCA	1300	1
T-cells	CAGCCGACACGTCTCT	1300	1
T-cells	CAGCCGACATTCGACA	1300	1
T-cells	CAGCCGAGTACCCAAT	1300	1
T-cells	CAGCCGAGTGAAGGCT	1300	1
T-cells	CAGCGACGTTAAAGAC	1300	1
T-cells	CAGCTAACATACTACG	1300	1
T-cells	CAGCTAAGTTTGACTG	1300	1
T-cells	CAGCTGGAGACTAGAT	1300	1
T-cells	CAGCTGGAGCCGCCTA	1300	1
T-cells	CAGCTGGAGGCCCTTG	1300	1
T-cells	CAGCTGGCAACACGCC	1300	1
T-cells	CAGCTGGGTGACGGTA	1300	1
T-cells	CAGGTGCAGTACGTAA	1300	1
T-cells	CAGGTGCCATGGGAAC	1300	1
T-cells	CAGGTGCGTTTGACAC	1300	1
T-cells	CAGGTGCTCCTCCTAG	1300	1
T-cells	CAGTAACAGACAGGCT	1300	1
T-cells	CAGTAACAGACTAGAT	1300	1
T-cells	CAGTAACAGATCGGGT	1300	1
T-cells	CAGTAACAGTAAGTAC	1300	1
T-cells	CAGTAACCACTAAGTC	1300	1
T-cells	CAGTAACTCAAACGGG	1300	1
T-cells	CAGTCCTAGGATCGCA	1300	1
T-cells	CAGTCCTGTAGCCTAT	1300	1
T-cells	CAGTCCTGTAGCGATG	1300	1
T-cells	CAGTCCTGTCGTTGTA	1300	1
T-cells	CAGTCCTTCCTCAATT	1300	1
T-cells	CATATGGTCTAGAGTC	1300	1
T-cells	CATATTCCATCCTTGC	1300	1
T-cells	CATATTCCATCTCCCA	1300	1
T-cells	CATATTCGTACAAGTA	1300	1
T-cells	CATATTCGTCTTCAAG	1300	1
T-cells	CATATTCGTTACAGAA	1300	1
T-cells	CATATTCTCAGTGCAT	1300	1
T-cells	CATATTCTCTCACATT	1300	1
T-cells	CATCAAGCACCATGTA	1300	1
T-cells	CATCAAGTCTGAGGGA	1300	1
T-cells	CATCAGAAGGATGGAA	1300	1
T-cells	CATCAGATCAGCTCGG	1300	1
T-cells	CATCGAATCTGTACGA	1300	1
T-cells	CATCGAATCTTACCTA	1300	1
T-cells	CATCGGGAGGCAATTA	1300	1
T-cells	CATCGGGGTCTCAACA	1300	1
T-cells	CATCGGGGTCTTCAAG	1300	1
T-cells	CATCGGGGTTCGTTGA	1300	1
T-cells	CATCGGGTCGGAAACG	1300	1
T-cells	CATCGGGTCTACTTAC	1300	1
T-cells	CATCGGGTCTGCTTGC	1300	1
T-cells	CATGACAAGTGACTCT	1300	1
T-cells	CATGCCTAGACAAAGG	1300	1
T-cells	CATGCCTGTTGAGTTC	1300	1
T-cells	CATGCCTTCTTTCCTC	1300	1
T-cells	CATTATCAGAGGTAGA	1300	1
T-cells	CATTATCAGCTCCCAG	1300	1
T-cells	CATTATCTCTGTCAAG	1300	1
T-cells	CATTCGCGTCACAAGG	1300	1
T-cells	CCAATCCAGAGGGATA	1300	1
T-cells	CCAATCCGTTGCCTCT	1300	1
T-cells	CCAATCCTCAGAGCTT	1300	1
T-cells	CCAATCCTCCAGTAGT	1300	1
T-cells	CCAATCCTCGAGAGCA	1300	1
T-cells	CCACCTAGTGTCCTCT	1300	1
T-cells	CCACCTATCGTGGTCG	1300	1
T-cells	CCACTACAGCGCTCCA	1300	1
T-cells	CCACTACTCCAAAGTC	1300	1
T-cells	CCACTACTCGGTCTAA	1300	1
T-cells	CCACTACTCGTACCGG	1300	1
T-cells	CCAGCGACAGTGAGTG	1300	1
T-cells	CCAGCGACATTGTGCA	1300	1
T-cells	CCAGCGAGTTCAGCGC	1300	1
T-cells	CCAGCGATCAGTTGAC	1300	1
T-cells	CCATGTCCAACTGCTA	1300	1
T-cells	CCATGTCCATGCCACG	1300	1
T-cells	CCATGTCGTAGGACAC	1300	1
T-cells	CCATGTCGTGGCAAAC	1300	1
T-cells	CCATGTCTCACTGGGC	1300	1
T-cells	CCATTCGCAAGTAATG	1300	1
T-cells	CCATTCGCAGATCTGT	1300	1
T-cells	CCATTCGGTAAGTAGT	1300	1
T-cells	CCATTCGGTCTGCCAG	1300	1
T-cells	CCATTCGGTGCGCTTG	1300	1
T-cells	CCATTCGTCTCTGCTG	1300	1
T-cells	CCCAATCCAGCTGTTA	1300	1
T-cells	CCCAATCGTCTAGCGC	1300	1
T-cells	CCCAATCTCTGTTTGT	1300	1
T-cells	CCCAGTTTCAGCTGGC	1300	1
T-cells	CCCAGTTTCCTCAACC	1300	1
T-cells	CCCATACTCCCAGGTG	1300	1
T-cells	CCCTCCTAGGCATTGG	1300	1
T-cells	CCCTCCTAGGCGACAT	1300	1
T-cells	CCCTCCTCACAACGCC	1300	1
T-cells	CCCTCCTGTCTGCAAT	1300	1
T-cells	CCCTCCTGTGCGAAAC	1300	1
T-cells	CCGGGATAGCCTTGAT	1300	1
T-cells	CCGGGATGTTATCACG	1300	1
T-cells	CCGGGATTCAAACGGG	1300	1
T-cells	CCGGTAGAGATCCGAG	1300	1
T-cells	CCGGTAGTCGGATGGA	1300	1
T-cells	CCGTACTAGTACCGGA	1300	1
T-cells	CCGTACTAGTCGAGTG	1300	1
T-cells	CCGTACTCAATAAGCA	1300	1
T-cells	CCGTACTGTGCAACTT	1300	1
T-cells	CCGTACTGTGTGCGTC	1300	1
T-cells	CCGTACTTCCAGGGCT	1300	1
T-cells	CCGTACTTCGGTTCGG	1300	1
T-cells	CCGTGGACAAACTGCT	1300	1
T-cells	CCGTGGACATGCATGT	1300	1
T-cells	CCGTGGATCCGAGCCA	1300	1
T-cells	CCGTTCAGTGGGTATG	1300	1
T-cells	CCTAAAGGTCACAAGG	1300	1
T-cells	CCTAAAGGTCCCGACA	1300	1
T-cells	CCTAAAGGTTCGTGAT	1300	1
T-cells	CCTAAAGTCAACGGGA	1300	1
T-cells	CCTAAAGTCAGTTGAC	1300	1
T-cells	CCTAAAGTCGCGGATC	1300	1
T-cells	CCTACACAGTTAAGTG	1300	1
T-cells	CCTACACCATACTCTT	1300	1
T-cells	CCTACACCATAGAAAC	1300	1
T-cells	CCTACACCATCCGTGG	1300	1
T-cells	CCTACACGTGCGAAAC	1300	1
T-cells	CCTACCAAGAGTACCG	1300	1
T-cells	CCTACCATCACAGGCC	1300	1
T-cells	CCTACCATCCGCAAGC	1300	1
T-cells	CCTACCATCCTCATTA	1300	1
T-cells	CCTAGCTCACTACAGT	1300	1
T-cells	CCTAGCTCATATGCTG	1300	1
T-cells	CCTATTATCTAGCACA	1300	1
T-cells	CCTCAGTAGTCATCCA	1300	1
T-cells	CCTCAGTCAGCGTTCG	1300	1
T-cells	CCTCAGTCATTACCTT	1300	1
T-cells	CCTCAGTGTCTAGTGT	1300	1
T-cells	CCTCAGTGTGTGCGTC	1300	1
T-cells	CCTCAGTTCTGTCTCG	1300	1
T-cells	CCTTACGAGATATACG	1300	1
T-cells	CCTTACGGTAGGAGTC	1300	1
T-cells	CCTTCGAAGCTATGCT	1300	1
T-cells	CCTTCGACATCACGTA	1300	1
T-cells	CCTTCGATCGTTGACA	1300	1
T-cells	CCTTCGATCTCCAGGG	1300	1
T-cells	CCTTCGATCTGTACGA	1300	1
T-cells	CCTTTCTAGACTACAA	1300	1
T-cells	CCTTTCTAGCTAACAA	1300	1
T-cells	CGAACATAGACGACGT	1300	1
T-cells	CGAACATAGAGTTGGC	1300	1
T-cells	CGAACATAGTGCGTGA	1300	1
T-cells	CGAACATCAATTGCTG	1300	1
T-cells	CGAACATGTGATGTCT	1300	1
T-cells	CGAATGTAGAGACTAT	1300	1
T-cells	CGAATGTAGCTGCGAA	1300	1
T-cells	CGAATGTCACGTCAGC	1300	1
T-cells	CGAATGTGTCCAAGTT	1300	1
T-cells	CGAATGTTCCCGGATG	1300	1
T-cells	CGAATGTTCCTGCAGG	1300	1
T-cells	CGACCTTCAGTGAGTG	1300	1
T-cells	CGACCTTGTGCCTGCA	1300	1
T-cells	CGACCTTGTGCGAAAC	1300	1
T-cells	CGACCTTGTTCCACTC	1300	1
T-cells	CGACCTTTCCGCGCAA	1300	1
T-cells	CGACTTCCAATCACAC	1300	1
T-cells	CGAGAAGCAAGCGTAG	1300	1
T-cells	CGAGAAGCAGGACCCT	1300	1
T-cells	CGAGAAGGTTGGAGGT	1300	1
T-cells	CGAGAAGGTTTAAGCC	1300	1
T-cells	CGAGCACCAATGCCAT	1300	1
T-cells	CGAGCACCACATCTTT	1300	1
T-cells	CGAGCACTCACGGTTA	1300	1
T-cells	CGAGCACTCCAAGTAC	1300	1
T-cells	CGATCGGCACAGACTT	1300	1
T-cells	CGATCGGGTATGAATG	1300	1
T-cells	CGATCGGTCTAGAGTC	1300	1
T-cells	CGATGGCAGCCTATGT	1300	1
T-cells	CGATGGCGTAGCGCTC	1300	1
T-cells	CGATGGCTCGTCGTTC	1300	1
T-cells	CGATGTAGTCTCTTAT	1300	1
T-cells	CGATTGAAGATCTGCT	1300	1
T-cells	CGATTGAAGCTGGAAC	1300	1
T-cells	CGATTGACATGTAAGA	1300	1
T-cells	CGATTGAGTCCCTACT	1300	1
T-cells	CGATTGAGTCTGGTCG	1300	1
T-cells	CGCCAAGCAGCTGTGC	1300	1
T-cells	CGCCAAGGTGGTACAG	1300	1
T-cells	CGCCAAGTCCGAGCCA	1300	1
T-cells	CGCGGTAGTAGGAGTC	1300	1
T-cells	CGCGGTAGTTGTGGCC	1300	1
T-cells	CGCGTTTCACACATGT	1300	1
T-cells	CGCGTTTCACGTAAGG	1300	1
T-cells	CGCGTTTCATCGGGTC	1300	1
T-cells	CGCTATCAGCTAAGAT	1300	1
T-cells	CGCTATCCAGCGTCCA	1300	1
T-cells	CGCTATCGTCGCGAAA	1300	1
T-cells	CGCTGGAAGTAGCCGA	1300	1
T-cells	CGCTTCAAGACACTAA	1300	1
T-cells	CGCTTCACAAGCCATT	1300	1
T-cells	CGCTTCAGTCCTGCTT	1300	1
T-cells	CGCTTCATCGGGAGTA	1300	1
T-cells	CGCTTCATCTCTGTCG	1300	1
T-cells	CGGACACTCGCCCTTA	1300	1
T-cells	CGGACGTCACAGCGTC	1300	1
T-cells	CGGACGTCAGACAGGT	1300	1
T-cells	CGGACGTCATCAGTCA	1300	1
T-cells	CGGACGTTCCCAGGTG	1300	1
T-cells	CGGACGTTCCTTCAAT	1300	1
T-cells	CGGACGTTCGACAGCC	1300	1
T-cells	CGGACTGAGAAGGACA	1300	1
T-cells	CGGACTGCAGGTGCCT	1300	1
T-cells	CGGACTGCATGCTGGC	1300	1
T-cells	CGGAGCTCAGCTGCTG	1300	1
T-cells	CGGAGCTTCAGAGGTG	1300	1
T-cells	CGGAGCTTCATGGTCA	1300	1
T-cells	CGGAGCTTCCAGAGGA	1300	1
T-cells	CGGAGTCCACCAGGCT	1300	1
T-cells	CGGAGTCGTTGATTGC	1300	1
T-cells	CGGCTAGAGGCGCTCT	1300	1
T-cells	CGGCTAGCAGATCTGT	1300	1
T-cells	CGGCTAGTCTGCGTAA	1300	1
T-cells	CGGGTCAGTCTGGTCG	1300	1
T-cells	CGGTTAACAAATTGCC	1300	1
T-cells	CGGTTAACAAGGTTCT	1300	1
T-cells	CGGTTAACATCTGGTA	1300	1
T-cells	CGTAGCGAGATATGGT	1300	1
T-cells	CGTAGCGAGCGAGAAA	1300	1
T-cells	CGTAGCGAGTCGCCGT	1300	1
T-cells	CGTAGCGCACCGCTAG	1300	1
T-cells	CGTAGCGCAGATTGCT	1300	1
T-cells	CGTAGCGCAGCTCCGA	1300	1
T-cells	CGTAGCGCAGTTCATG	1300	1
T-cells	CGTAGGCAGCCTTGAT	1300	1
T-cells	CGTAGGCCACGCGAAA	1300	1
T-cells	CGTAGGCGTACACCGC	1300	1
T-cells	CGTCACTAGGGCTTCC	1300	1
T-cells	CGTCACTAGTGCCATT	1300	1
T-cells	CGTCACTTCAACACAC	1300	1
T-cells	CGTCACTTCCTCAACC	1300	1
T-cells	CGTCAGGAGCACCGCT	1300	1
T-cells	CGTCAGGAGGACAGAA	1300	1
T-cells	CGTCAGGCACCACGTG	1300	1
T-cells	CGTCAGGGTCATGCCG	1300	1
T-cells	CGTCCATCACCGCTAG	1300	1
T-cells	CGTCTACAGTAGGTGC	1300	1
T-cells	CGTCTACGTACTCTCC	1300	1
T-cells	CGTCTACTCAGGCAAG	1300	1
T-cells	CGTCTACTCCGTACAA	1300	1
T-cells	CGTGAGCCAGACAAGC	1300	1
T-cells	CGTGAGCCAGCTCGAC	1300	1
T-cells	CGTGAGCCATGCAATC	1300	1
T-cells	CGTGTAAAGGCCCTCA	1300	1
T-cells	CGTGTAAGTTACAGAA	1300	1
T-cells	CGTGTAAGTTCGTCTC	1300	1
T-cells	CGTTAGAAGTGATCGG	1300	1
T-cells	CGTTAGAGTAGAGGAA	1300	1
T-cells	CGTTAGAGTTCACGGC	1300	1
T-cells	CGTTCTGCATCTACGA	1300	1
T-cells	CGTTGGGAGGGTATCG	1300	1
T-cells	CGTTGGGTCATATCGG	1300	1
T-cells	CTAACTTAGATCTGCT	1300	1
T-cells	CTAACTTCAGTCACTA	1300	1
T-cells	CTAACTTGTTAAGAAC	1300	1
T-cells	CTAACTTTCTCTGCTG	1300	1
T-cells	CTAAGACAGGAGTTTA	1300	1
T-cells	CTAAGACCAAACGTGG	1300	1
T-cells	CTAAGACCAGCTCCGA	1300	1
T-cells	CTAATGGCAGGAATCG	1300	1
T-cells	CTAATGGCAGTGAGTG	1300	1
T-cells	CTAATGGTCGGTGTTA	1300	1
T-cells	CTACACCCAAACCCAT	1300	1
T-cells	CTACACCTCACCATAG	1300	1
T-cells	CTACATTCACGAGGTA	1300	1
T-cells	CTACATTGTGCCTTGG	1300	1
T-cells	CTACCCACACGAGAGT	1300	1
T-cells	CTACCCAGTTGGTAAA	1300	1
T-cells	CTACCCATCAGCAACT	1300	1
T-cells	CTACCCATCTCTTGAT	1300	1
T-cells	CTAGAGTAGAAACGAG	1300	1
T-cells	CTAGAGTAGGTTACCT	1300	1
T-cells	CTAGAGTCACTACAGT	1300	1
T-cells	CTAGAGTCATCTCGCT	1300	1
T-cells	CTAGCCTCACATCCGG	1300	1
T-cells	CTAGCCTCACTCTGTC	1300	1
T-cells	CTAGTGAAGACTAGAT	1300	1
T-cells	CTAGTGAAGAGCCCAA	1300	1
T-cells	CTAGTGAAGCAGACTG	1300	1
T-cells	CTAGTGAGTAAACCTC	1300	1
T-cells	CTAGTGATCAAGATCC	1300	1
T-cells	CTAGTGATCGTAGGAG	1300	1
T-cells	CTCACACAGAGTAAGG	1300	1
T-cells	CTCACACAGCTAACAA	1300	1
T-cells	CTCACACCAGGGTTAG	1300	1
T-cells	CTCACACCATCGGAAG	1300	1
T-cells	CTCACACCATCTGGTA	1300	1
T-cells	CTCACACGTCAGAATA	1300	1
T-cells	CTCACACGTGTGGCTC	1300	1
T-cells	CTCACACGTTGAACTC	1300	1
T-cells	CTCACACTCCGAATGT	1300	1
T-cells	CTCAGAATCTTCATGT	1300	1
T-cells	CTCCTAGGTATCACCA	1300	1
T-cells	CTCCTAGGTCTAACGT	1300	1
T-cells	CTCCTAGTCCGTCAAA	1300	1
T-cells	CTCCTAGTCGTTGCCT	1300	1
T-cells	CTCGAGGAGCATGGCA	1300	1
T-cells	CTCGAGGAGCGTAGTG	1300	1
T-cells	CTCGAGGGTATTACCG	1300	1
T-cells	CTCGAGGGTCTCATCC	1300	1
T-cells	CTCGAGGGTGCTAGCC	1300	1
T-cells	CTCGAGGTCGGAGCAA	1300	1
T-cells	CTCGGAGAGATGCCTT	1300	1
T-cells	CTCGGAGCACGGCGTT	1300	1
T-cells	CTCGGAGTCCGTTGCT	1300	1
T-cells	CTCGGGACATTTCAGG	1300	1
T-cells	CTCGTACGTTACGACT	1300	1
T-cells	CTCGTCAAGAGGTTAT	1300	1
T-cells	CTCGTCAGTAGAGCTG	1300	1
T-cells	CTCTAATAGGTGTTAA	1300	1
T-cells	CTCTAATCACCACGTG	1300	1
T-cells	CTCTAATCAGTCAGCC	1300	1
T-cells	CTCTAATGTGTGGTTT	1300	1
T-cells	CTCTACGGTCAACATC	1300	1
T-cells	CTCTACGGTCCGAACC	1300	1
T-cells	CTCTACGGTCTACCTC	1300	1
T-cells	CTCTGGTCAACTGCTA	1300	1
T-cells	CTCTGGTCACGGCCAT	1300	1
T-cells	CTCTGGTTCAATCACG	1300	1
T-cells	CTCTGGTTCACGCATA	1300	1
T-cells	CTGAAGTTCAGTGTTG	1300	1
T-cells	CTGAAGTTCGCAAGCC	1300	1
T-cells	CTGATCCGTCGGCACT	1300	1
T-cells	CTGATCCTCCGCATCT	1300	1
T-cells	CTGATCCTCGGTCTAA	1300	1
T-cells	CTGATCCTCTGTACGA	1300	1
T-cells	CTGCCTATCCGTCATC	1300	1
T-cells	CTGCGGAGTTACAGAA	1300	1
T-cells	CTGCGGAGTTGATTCG	1300	1
T-cells	CTGCGGATCAAGGTAA	1300	1
T-cells	CTGCGGATCTTGAGGT	1300	1
T-cells	CTGCTGTGTAGCGTAG	1300	1
T-cells	CTGCTGTGTCATTAGC	1300	1
T-cells	CTGCTGTTCCCGACTT	1300	1
T-cells	CTGCTGTTCTACCAGA	1300	1
T-cells	CTGGTCTAGGGCTCTC	1300	1
T-cells	CTGGTCTCATGCCTAA	1300	1
T-cells	CTGGTCTGTGTTGAGG	1300	1
T-cells	CTGGTCTGTTGCGCAC	1300	1
T-cells	CTGTGCTCATTATCTC	1300	1
T-cells	CTGTGCTGTTGACGTT	1300	1
T-cells	CTGTGCTTCATTTGGG	1300	1
T-cells	CTGTTTAAGATAGTCA	1300	1
T-cells	CTGTTTACAACGATCT	1300	1
T-cells	CTGTTTATCGTTTGCC	1300	1
T-cells	CTTAACTAGCACGCCT	1300	1
T-cells	CTTAACTTCGGTGTTA	1300	1
T-cells	CTTACCGAGAAGGCCT	1300	1
T-cells	CTTACCGAGTCCAGGA	1300	1
T-cells	CTTACCGAGTTGCAGG	1300	1
T-cells	CTTACCGCAGAAGCAC	1300	1
T-cells	CTTACCGGTAGGGACT	1300	1
T-cells	CTTACCGGTCATATCG	1300	1
T-cells	CTTAGGAGTCGCGAAA	1300	1
T-cells	CTTAGGAGTGACCAAG	1300	1
T-cells	CTTAGGAGTGCCTGCA	1300	1
T-cells	CTTAGGATCACAGTAC	1300	1
T-cells	CTTCTCTGTTGCCTCT	1300	1
T-cells	CTTGGCTTCACATAGC	1300	1
T-cells	CTTTGCGAGCACAGGT	1300	1
T-cells	CTTTGCGAGCTAGTCT	1300	1
T-cells	CTTTGCGTCTCGAGTA	1300	1
T-cells	GAAACTCCACGAAAGC	1300	1
T-cells	GAAATGAAGGTCATCT	1300	1
T-cells	GAACATCAGGCCCTCA	1300	1
T-cells	GAACATCCACATGTGT	1300	1
T-cells	GAACATCCATTGGGCC	1300	1
T-cells	GAACATCGTCATATGC	1300	1
T-cells	GAACATCTCCTGTACC	1300	1
T-cells	GAACCTAAGGTGTTAA	1300	1
T-cells	GAACCTAGTAAGTTCC	1300	1
T-cells	GAACCTATCACAAACC	1300	1
T-cells	GAACCTATCCAAATGC	1300	1
T-cells	GAACCTATCCGTCATC	1300	1
T-cells	GAACGGAAGTCCCACG	1300	1
T-cells	GAACGGACACTCTGTC	1300	1
T-cells	GAACGGAGTGTCAATC	1300	1
T-cells	GAACGGATCCAGAAGG	1300	1
T-cells	GAAGCAGTCTCCGGTT	1300	1
T-cells	GAATAAGCATAAGACA	1300	1
T-cells	GAATAAGGTCATCGGC	1300	1
T-cells	GAATAAGGTCGCGAAA	1300	1
T-cells	GAATAAGGTTGCGTTA	1300	1
T-cells	GAATAAGTCGGATGTT	1300	1
T-cells	GAATGAACACCATGTA	1300	1
T-cells	GAATGAAGTGTAAGTA	1300	1
T-cells	GAATGAATCTAAGCCA	1300	1
T-cells	GACACGCAGACCACGA	1300	1
T-cells	GACAGAGAGCGTTTAC	1300	1
T-cells	GACAGAGAGTGTACCT	1300	1
T-cells	GACAGAGGTACTCAAC	1300	1
T-cells	GACAGAGTCCAAACAC	1300	1
T-cells	GACCAATTCATCGCTC	1300	1
T-cells	GACCTGGAGGGCTTCC	1300	1
T-cells	GACCTGGCATCCTTGC	1300	1
T-cells	GACCTGGGTGATGATA	1300	1
T-cells	GACCTGGTCGCAGGCT	1300	1
T-cells	GACCTGGTCTATGTGG	1300	1
T-cells	GACGCGTCACTCTGTC	1300	1
T-cells	GACGGCTCACACAGAG	1300	1
T-cells	GACGGCTCATCATCCC	1300	1
T-cells	GACGGCTGTTAGTGGG	1300	1
T-cells	GACGTGCAGACGCACA	1300	1
T-cells	GACGTGCGTCGCCATG	1300	1
T-cells	GACGTGCTCTGCCAGG	1300	1
T-cells	GACGTTAGTAAATGAC	1300	1
T-cells	GACGTTATCAGCTGGC	1300	1
T-cells	GACGTTATCGCGATCG	1300	1
T-cells	GACGTTATCGCTAGCG	1300	1
T-cells	GACGTTATCGGTGTTA	1300	1
T-cells	GACGTTATCGTGGGAA	1300	1
T-cells	GACGTTATCTTCATGT	1300	1
T-cells	GACTAACTCCTGTACC	1300	1
T-cells	GACTACAAGGGATGGG	1300	1
T-cells	GACTACACACAGCGTC	1300	1
T-cells	GACTACATCAAGGCTT	1300	1
T-cells	GACTACATCGGAGCAA	1300	1
T-cells	GACTGCGGTACAGTTC	1300	1
T-cells	GACTGCGGTCTCTCTG	1300	1
T-cells	GAGCAGAAGCTTATCG	1300	1
T-cells	GAGCAGAAGGTGCTTT	1300	1
T-cells	GAGCAGAAGTTAGCGG	1300	1
T-cells	GAGCAGATCTTGACGA	1300	1
T-cells	GAGGTGAAGCTCTCGG	1300	1
T-cells	GAGGTGACACTAAGTC	1300	1
T-cells	GAGGTGACAGCGTAAG	1300	1
T-cells	GAGTCCGAGACCTTTG	1300	1
T-cells	GAGTCCGCAACCGCCA	1300	1
T-cells	GATCAGTGTCACCTAA	1300	1
T-cells	GATCGATGTTCGTCTC	1300	1
T-cells	GATCGATTCTGATACG	1300	1
T-cells	GATCGCGGTCCGTCAG	1300	1
T-cells	GATCGTACATCACCCT	1300	1
T-cells	GATCGTACATGAGCGA	1300	1
T-cells	GATCGTATCCTCAATT	1300	1
T-cells	GATCGTATCGTGGGAA	1300	1
T-cells	GATCTAGCACGGACAA	1300	1
T-cells	GATCTAGCATGTCGAT	1300	1
T-cells	GATCTAGCATTAGCCA	1300	1
T-cells	GATCTAGGTTGAACTC	1300	1
T-cells	GATGAAAGTTCGTCTC	1300	1
T-cells	GATGAGGCACCGAAAG	1300	1
T-cells	GATGAGGTCATTATCC	1300	1
T-cells	GATGCTAAGGGAAACA	1300	1
T-cells	GATGCTAAGGGTTTCT	1300	1
T-cells	GATGCTACATCCGTGG	1300	1
T-cells	GATGCTAGTGGTTTCA	1300	1
T-cells	GATGCTAGTGTGTGCC	1300	1
T-cells	GATTCAGAGGCATTGG	1300	1
T-cells	GATTCAGCAGCTTAAC	1300	1
T-cells	GCAATCAAGGCATGTG	1300	1
T-cells	GCAATCAAGGCCATAG	1300	1
T-cells	GCAATCACACCGGAAA	1300	1
T-cells	GCAATCACAGCTTAAC	1300	1
T-cells	GCAATCAGTCACTTCC	1300	1
T-cells	GCAATCAGTCCCGACA	1300	1
T-cells	GCAATCATCGTTTAGG	1300	1
T-cells	GCACATAAGTTAGCGG	1300	1
T-cells	GCACATAGTAGCGTCC	1300	1
T-cells	GCACATAGTAGCTCCG	1300	1
T-cells	GCACATATCAGCTCTC	1300	1
T-cells	GCACATATCGCCGTGA	1300	1
T-cells	GCACATATCGGAAATA	1300	1
T-cells	GCACTCTCAAGTTCTG	1300	1
T-cells	GCACTCTCACTATCTT	1300	1
T-cells	GCACTCTCAGGACCCT	1300	1
T-cells	GCACTCTGTATAAACG	1300	1
T-cells	GCAGCCAAGATTACCC	1300	1
T-cells	GCAGCCAAGCCCAACC	1300	1
T-cells	GCAGTTAGTCAGAATA	1300	1
T-cells	GCAGTTAGTTATTCTC	1300	1
T-cells	GCATACACATGGTTGT	1300	1
T-cells	GCATACAGTGGGTATG	1300	1
T-cells	GCATACATCGGCCGAT	1300	1
T-cells	GCATACATCTCAAACG	1300	1
T-cells	GCATGATAGGTGACCA	1300	1
T-cells	GCATGATGTTCCAACA	1300	1
T-cells	GCATGATGTTGGACCC	1300	1
T-cells	GCATGTAAGAATGTGT	1300	1
T-cells	GCATGTAAGCAGATCG	1300	1
T-cells	GCATGTATCACCAGGC	1300	1
T-cells	GCCTCTACAATCTACG	1300	1
T-cells	GCGAGAAAGCGCCTTG	1300	1
T-cells	GCGAGAAAGCTAACTC	1300	1
T-cells	GCGAGAATCGGCTACG	1300	1
T-cells	GCGCAACAGTATGACA	1300	1
T-cells	GCGCAACCAATAAGCA	1300	1
T-cells	GCGCAGTTCAGTACGT	1300	1
T-cells	GCGCCAAAGCACCGTC	1300	1
T-cells	GCGCCAAAGCGATCCC	1300	1
T-cells	GCGCCAAAGCTCCTTC	1300	1
T-cells	GCGCCAATCTGATTCT	1300	1
T-cells	GCGGGTTTCAAGGCTT	1300	1
T-cells	GCTCCTAAGTCCATAC	1300	1
T-cells	GCTCCTACAGTCAGAG	1300	1
T-cells	GCTCCTATCAACGGCC	1300	1
T-cells	GCTCTGTAGGCACATG	1300	1
T-cells	GCTCTGTCAGCGATCC	1300	1
T-cells	GCTCTGTTCGATGAGG	1300	1
T-cells	GCTGCAGGTCAGCTAT	1300	1
T-cells	GCTGCGAAGGAGTTTA	1300	1
T-cells	GCTGCGAGTCTGATCA	1300	1
T-cells	GCTGCGATCATGCATG	1300	1
T-cells	GCTGCTTAGATCCTGT	1300	1
T-cells	GCTGCTTAGGAATTAC	1300	1
T-cells	GCTGCTTAGTGCCATT	1300	1
T-cells	GCTGCTTCACGACGAA	1300	1
T-cells	GCTGCTTCAGACGTAG	1300	1
T-cells	GCTGCTTGTCGAATCT	1300	1
T-cells	GCTGCTTTCACCGGGT	1300	1
T-cells	GCTGGGTCATCGGACC	1300	1
T-cells	GCTGGGTCATGTAAGA	1300	1
T-cells	GCTGGGTTCACTGGGC	1300	1
T-cells	GCTTGAAAGTAACCCT	1300	1
T-cells	GCTTGAACAGGAATGC	1300	1
T-cells	GCTTGAACATTACCTT	1300	1
T-cells	GCTTGAATCACATAGC	1300	1
T-cells	GGAAAGCAGTACGTAA	1300	1
T-cells	GGAAAGCCACGAGGTA	1300	1
T-cells	GGAAAGCCATGTTCCC	1300	1
T-cells	GGAAAGCGTTAGTGGG	1300	1
T-cells	GGAAAGCTCCATTCTA	1300	1
T-cells	GGAAAGCTCCTCTAGC	1300	1
T-cells	GGAACTTAGGGCTCTC	1300	1
T-cells	GGAACTTTCGGCATCG	1300	1
T-cells	GGAATAAAGCACCGTC	1300	1
T-cells	GGAATAAGTCGCGTGT	1300	1
T-cells	GGACAAGGTGGTGTAG	1300	1
T-cells	GGACAGAAGATGCGAC	1300	1
T-cells	GGACAGACATCTGGTA	1300	1
T-cells	GGACAGAGTAAAGGAG	1300	1
T-cells	GGACAGAGTAAGTTCC	1300	1
T-cells	GGACATTAGGTGTGGT	1300	1
T-cells	GGACATTCAGTCAGAG	1300	1
T-cells	GGACATTGTGCACCAC	1300	1
T-cells	GGACGTCCAGCTGTAT	1300	1
T-cells	GGACGTCTCATGCTCC	1300	1
T-cells	GGAGCAAAGAACAACT	1300	1
T-cells	GGAGCAACACACAGAG	1300	1
T-cells	GGAGCAATCCGGGTGT	1300	1
T-cells	GGAGCAATCTACCAGA	1300	1
T-cells	GGAGCAATCTTCAACT	1300	1
T-cells	GGATGTTAGTGGACGT	1300	1
T-cells	GGATGTTTCAACGGGA	1300	1
T-cells	GGATTACAGCTCCTTC	1300	1
T-cells	GGATTACCACATGGGA	1300	1
T-cells	GGATTACCAGGAATGC	1300	1
T-cells	GGCAATTCAGGGTTAG	1300	1
T-cells	GGCCGATCAAGGACTG	1300	1
T-cells	GGCCGATCATACAGCT	1300	1
T-cells	GGCGACTCACCTCGTT	1300	1
T-cells	GGCGACTGTAAGTAGT	1300	1
T-cells	GGCGTGTAGCCAGTAG	1300	1
T-cells	GGCGTGTGTAGCACGA	1300	1
T-cells	GGCTCGAAGCCGCCTA	1300	1
T-cells	GGCTCGAAGCTCCCAG	1300	1
T-cells	GGCTCGACATAGAAAC	1300	1
T-cells	GGCTCGAGTGCCTTGG	1300	1
T-cells	GGCTGGTAGCGTGTCC	1300	1
T-cells	GGCTGGTCACGAAGCA	1300	1
T-cells	GGCTGGTCATGTCTCC	1300	1
T-cells	GGGAATGCAACGATCT	1300	1
T-cells	GGGAATGCACAGTCGC	1300	1
T-cells	GGGAATGCACGGTAAG	1300	1
T-cells	GGGAATGCAGACAAAT	1300	1
T-cells	GGGAATGCAGGATCGA	1300	1
T-cells	GGGAATGTCAGGCCCA	1300	1
T-cells	GGGAATGTCCAAATGC	1300	1
T-cells	GGGACCTAGCCAACAG	1300	1
T-cells	GGGACCTAGGATGCGT	1300	1
T-cells	GGGACCTCAGCTTCGG	1300	1
T-cells	GGGACCTGTAAGTGTA	1300	1
T-cells	GGGACCTTCGCTTAGA	1300	1
T-cells	GGGAGATAGCAGATCG	1300	1
T-cells	GGGAGATCATCACGAT	1300	1
T-cells	GGGATGACAGTTAACC	1300	1
T-cells	GGGATGAGTCACAAGG	1300	1
T-cells	GGGCACTGTGCGGTAA	1300	1
T-cells	GGGCATCGTCTTTCAT	1300	1
T-cells	GGGCATCGTTACAGAA	1300	1
T-cells	GGGCATCTCCTCGCAT	1300	1
T-cells	GGGTCTGAGTAGATGT	1300	1
T-cells	GGGTTGCGTGAGGGAG	1300	1
T-cells	GGGTTGCTCATTGCGA	1300	1
T-cells	GGTATTGAGATCACGG	1300	1
T-cells	GGTATTGAGTCGTTTG	1300	1
T-cells	GGTATTGGTTCAGACT	1300	1
T-cells	GGTATTGTCTGTTTGT	1300	1
T-cells	GGTGAAGAGGTTCCTA	1300	1
T-cells	GGTGAAGAGTTCCACA	1300	1
T-cells	GGTGAAGCATGGATGG	1300	1
T-cells	GGTGCGTGTTAAGACA	1300	1
T-cells	GGTGCGTGTTCAGTAC	1300	1
T-cells	GGTGCGTTCACATAGC	1300	1
T-cells	GGTGTTAAGTGATCGG	1300	1
T-cells	GTAACGTCAGACGCAA	1300	1
T-cells	GTAACGTGTAAATACG	1300	1
T-cells	GTAACGTTCATGTCCC	1300	1
T-cells	GTAACTGAGAGAGCTC	1300	1
T-cells	GTAACTGGTTGTGGCC	1300	1
T-cells	GTACGTAAGAGACGAA	1300	1
T-cells	GTACGTAGTTGGTTTG	1300	1
T-cells	GTACGTATCCCTCAGT	1300	1
T-cells	GTACTCCTCTCAAGTG	1300	1
T-cells	GTACTTTAGCCACGCT	1300	1
T-cells	GTACTTTAGCGTTCCG	1300	1
T-cells	GTACTTTGTCACTGGC	1300	1
T-cells	GTACTTTGTCCCTTGT	1300	1
T-cells	GTACTTTGTCGGGTCT	1300	1
T-cells	GTAGGCCAGGAGTTTA	1300	1
T-cells	GTAGGCCAGTATCGAA	1300	1
T-cells	GTAGGCCGTTCGTCTC	1300	1
T-cells	GTAGGCCTCAGTGTTG	1300	1
T-cells	GTAGGCCTCGCAAGCC	1300	1
T-cells	GTAGTCACACGCATCG	1300	1
T-cells	GTATCTTAGAGCCCAA	1300	1
T-cells	GTATCTTAGGCTAGAC	1300	1
T-cells	GTATCTTTCAGCAACT	1300	1
T-cells	GTATCTTTCGGACAAG	1300	1
T-cells	GTATCTTTCTTCATGT	1300	1
T-cells	GTATTCTAGTCCCACG	1300	1
T-cells	GTCAAGTCATACAGCT	1300	1
T-cells	GTCAAGTCATGAGCGA	1300	1
T-cells	GTCAAGTCATGCCCGA	1300	1
T-cells	GTCACAAAGATAGGAG	1300	1
T-cells	GTCACAACAGATCCAT	1300	1
T-cells	GTCACAAGTCTGATCA	1300	1
T-cells	GTCACAATCCTTTCTC	1300	1
T-cells	GTCACGGAGTTCGCAT	1300	1
T-cells	GTCACGGGTGCCTGTG	1300	1
T-cells	GTCATTTCACCGAATT	1300	1
T-cells	GTCATTTCAGACTCGC	1300	1
T-cells	GTCATTTCAGTAAGCG	1300	1
T-cells	GTCATTTGTCGCTTTC	1300	1
T-cells	GTCCTCAAGAGTCTGG	1300	1
T-cells	GTCCTCAAGGAGTTTA	1300	1
T-cells	GTCCTCAGTTGTTTGG	1300	1
T-cells	GTCGGGTAGGATGCGT	1300	1
T-cells	GTCTCGTAGTGCGATG	1300	1
T-cells	GTCTCGTTCTTGACGA	1300	1
T-cells	GTCTTCGAGATCCGAG	1300	1
T-cells	GTCTTCGCAATCAGAA	1300	1
T-cells	GTGAAGGAGGGTGTTG	1300	1
T-cells	GTGCAGCAGCTAGTTC	1300	1
T-cells	GTGCATACAGGGTTAG	1300	1
T-cells	GTGCATAGTGTCGCTG	1300	1
T-cells	GTGCGGTAGTGGGTTG	1300	1
T-cells	GTGCGGTTCACTGGGC	1300	1
T-cells	GTGCGGTTCTACCTGC	1300	1
T-cells	GTGCTTCAGTGGGCTA	1300	1
T-cells	GTGCTTCCACGTCTCT	1300	1
T-cells	GTGCTTCCAGCCTTGG	1300	1
T-cells	GTGCTTCGTGTTGAGG	1300	1
T-cells	GTGCTTCGTGTTTGTG	1300	1
T-cells	GTGCTTCTCAAGCCTA	1300	1
T-cells	GTGCTTCTCTGCCCTA	1300	1
T-cells	GTGGGTCAGATATGGT	1300	1
T-cells	GTGGGTCAGGCTAGAC	1300	1
T-cells	GTGGGTCAGGGCATGT	1300	1
T-cells	GTGGGTCTCTTATCTG	1300	1
T-cells	GTGTGCGAGCAAATCA	1300	1
T-cells	GTGTGCGCAGGGTATG	1300	1
T-cells	GTGTGCGTCCAGAAGG	1300	1
T-cells	GTGTGCGTCTCATTCA	1300	1
T-cells	GTGTTAGTCTCACATT	1300	1
T-cells	GTTAAGCAGATGTCGG	1300	1
T-cells	GTTAAGCAGCCACGCT	1300	1
T-cells	GTTAAGCAGCCAGGAT	1300	1
T-cells	GTTAAGCAGTGTCTCA	1300	1
T-cells	GTTAAGCCAGTGACAG	1300	1
T-cells	GTTAAGCGTTGGTAAA	1300	1
T-cells	GTTACAGAGAAGAAGC	1300	1
T-cells	GTTACAGGTAGTACCT	1300	1
T-cells	GTTACAGTCCCTCAGT	1300	1
T-cells	GTTCATTCAAACAACA	1300	1
T-cells	GTTCATTTCAATACCG	1300	1
T-cells	GTTCATTTCACAAACC	1300	1
T-cells	GTTCATTTCGATGAGG	1300	1
T-cells	GTTCATTTCGCCAAAT	1300	1
T-cells	GTTCGGGAGGCTCATT	1300	1
T-cells	GTTCGGGCATGGTTGT	1300	1
T-cells	GTTCGGGGTACAGCAG	1300	1
T-cells	GTTCGGGTCACATAGC	1300	1
T-cells	GTTCTCGCAGGACCCT	1300	1
T-cells	GTTCTCGGTGAGGGAG	1300	1
T-cells	GTTCTCGTCGTTGACA	1300	1
T-cells	GTTCTCGTCTACTATC	1300	1
T-cells	GTTTCTAAGAGCTTCT	1300	1
T-cells	GTTTCTAGTACCGCTG	1300	1
T-cells	GTTTCTAGTCATGCAT	1300	1
T-cells	GTTTCTAGTTGCGCAC	1300	1
T-cells	TAAACCGAGTAGGTGC	1300	1
T-cells	TAAACCGGTCACAAGG	1300	1
T-cells	TAAACCGGTTCTGGTA	1300	1
T-cells	TAAACCGTCATTATCC	1300	1
T-cells	TAAGAGAGTGACTCAT	1300	1
T-cells	TAAGCGTGTACAGTGG	1300	1
T-cells	TAAGCGTGTTAAAGAC	1300	1
T-cells	TACACGAAGCTATGCT	1300	1
T-cells	TACACGAGTGTGACCC	1300	1
T-cells	TACAGTGGTGATGTGG	1300	1
T-cells	TACCTATCATCGACGC	1300	1
T-cells	TACCTATCATTACGAC	1300	1
T-cells	TACCTATTCGTCACGG	1300	1
T-cells	TACCTTATCGCAAACT	1300	1
T-cells	TACGGATAGCTAGTTC	1300	1
T-cells	TACGGATCAAATTGCC	1300	1
T-cells	TACGGATCAGCCTTTC	1300	1
T-cells	TACGGATTCGTCCGTT	1300	1
T-cells	TACGGGCGTCTAAACC	1300	1
T-cells	TACGGTAGTTTGCATG	1300	1
T-cells	TACGGTATCTGGCGAC	1300	1
T-cells	TACTCATCAGTCGATT	1300	1
T-cells	TACTCATGTAACGTTC	1300	1
T-cells	TACTCATGTTTGACAC	1300	1
T-cells	TACTCATTCAGGTTCA	1300	1
T-cells	TACTCGCCAGTATGCT	1300	1
T-cells	TACTTGTCATATGCTG	1300	1
T-cells	TACTTGTTCTTGACGA	1300	1
T-cells	TAGACCACACCTGGTG	1300	1
T-cells	TAGACCACAGTCTTCC	1300	1
T-cells	TAGACCAGTTGAGTTC	1300	1
T-cells	TAGACCATCGCAAGCC	1300	1
T-cells	TAGAGCTAGCCACGTC	1300	1
T-cells	TAGCCGGAGAGTACAT	1300	1
T-cells	TAGCCGGCAGTCGATT	1300	1
T-cells	TAGCCGGGTCGCGGTT	1300	1
T-cells	TAGCCGGGTTCACCTC	1300	1
T-cells	TAGGCATAGCAGCGTA	1300	1
T-cells	TAGGCATCAGACGCTC	1300	1
T-cells	TAGGCATCAGGAACGT	1300	1
T-cells	TAGGCATTCTGTTGAG	1300	1
T-cells	TAGGCATTCTTAACCT	1300	1
T-cells	TAGTGGTAGACAAAGG	1300	1
T-cells	TAGTGGTGTATGCTTG	1300	1
T-cells	TAGTTGGAGAACAACT	1300	1
T-cells	TATCAGGGTCGCTTTC	1300	1
T-cells	TATCAGGTCGTGGGAA	1300	1
T-cells	TATCTCACATGCCCGA	1300	1
T-cells	TATCTCAGTTCCGGCA	1300	1
T-cells	TATGCCCAGGCGACAT	1300	1
T-cells	TATGCCCGTCCGTTAA	1300	1
T-cells	TATGCCCTCCGCTGTT	1300	1
T-cells	TATGCCCTCCTAGGGC	1300	1
T-cells	TATTACCCACACCGCA	1300	1
T-cells	TATTACCGTCAGAAGC	1300	1
T-cells	TCAACGAAGATACACA	1300	1
T-cells	TCAACGAAGTCGATAA	1300	1
T-cells	TCAACGATCGTTACAG	1300	1
T-cells	TCAATCTAGAAACCTA	1300	1
T-cells	TCAATCTCAGGAACGT	1300	1
T-cells	TCAATCTGTTGGTGGA	1300	1
T-cells	TCACAAGCAAGCCCAC	1300	1
T-cells	TCACAAGGTCATCGGC	1300	1
T-cells	TCACAAGGTCCATCCT	1300	1
T-cells	TCACAAGGTCTAGTCA	1300	1
T-cells	TCACAAGGTCTTCAAG	1300	1
T-cells	TCACAAGGTTCCTCCA	1300	1
T-cells	TCACAAGTCTTTCCTC	1300	1
T-cells	TCAGATGCACGAGAGT	1300	1
T-cells	TCAGATGGTAGCGTCC	1300	1
T-cells	TCAGATGTCCGCTGTT	1300	1
T-cells	TCAGCAATCACCTTAT	1300	1
T-cells	TCAGCTCAGGCCGAAT	1300	1
T-cells	TCAGCTCAGTGGAGAA	1300	1
T-cells	TCAGCTCCACAGGCCT	1300	1
T-cells	TCAGCTCTCATTCACT	1300	1
T-cells	TCAGGTAAGATCCCAT	1300	1
T-cells	TCAGGTACAATCAGAA	1300	1
T-cells	TCAGGTAGTCATGCCG	1300	1
T-cells	TCAGGTATCGTCTGCT	1300	1
T-cells	TCATTACAGACAAAGG	1300	1
T-cells	TCATTACAGACTAAGT	1300	1
T-cells	TCATTACAGCTAGCCC	1300	1
T-cells	TCATTACAGGCTATCT	1300	1
T-cells	TCATTACGTGAAAGAG	1300	1
T-cells	TCATTACGTGATGCCC	1300	1
T-cells	TCATTTGGTTCAGACT	1300	1
T-cells	TCATTTGGTTGGACCC	1300	1
T-cells	TCATTTGTCAAGGTAA	1300	1
T-cells	TCCACACCACCCAGTG	1300	1
T-cells	TCCACACCATTCCTCG	1300	1
T-cells	TCCACACGTATATCCG	1300	1
T-cells	TCCACACGTTGGTGGA	1300	1
T-cells	TCCCGATAGGGTTCCC	1300	1
T-cells	TCCCGATTCATACGGT	1300	1
T-cells	TCGAGGCAGGATTCGG	1300	1
T-cells	TCGAGGCTCAGAGGTG	1300	1
T-cells	TCGAGGCTCTGCCAGG	1300	1
T-cells	TCGCGAGAGGTGTTAA	1300	1
T-cells	TCGCGAGCACGAAGCA	1300	1
T-cells	TCGCGAGGTGCGATAG	1300	1
T-cells	TCGCGAGTCCTATGTT	1300	1
T-cells	TCGCGTTAGAAGGCCT	1300	1
T-cells	TCGGGACAGATGTAAC	1300	1
T-cells	TCGGGACAGCAACGGT	1300	1
T-cells	TCGGTAAGTATAGGTA	1300	1
T-cells	TCGGTAAGTCAACATC	1300	1
T-cells	TCGGTAAGTTTGACAC	1300	1
T-cells	TCGGTAATCCGTAGGC	1300	1
T-cells	TCGTACCAGCCACGCT	1300	1
T-cells	TCGTACCGTCTAGCGC	1300	1
T-cells	TCGTACCTCGTCACGG	1300	1
T-cells	TCGTAGACACCACCAG	1300	1
T-cells	TCTATTGGTATTCTCT	1300	1
T-cells	TCTATTGTCACCGTAA	1300	1
T-cells	TCTATTGTCAGGTAAA	1300	1
T-cells	TCTCTAAAGTATCGAA	1300	1
T-cells	TCTCTAATCGGCTTGG	1300	1
T-cells	TCTGAGAAGCGCTCCA	1300	1
T-cells	TCTGAGACACAACGCC	1300	1
T-cells	TCTGAGAGTTTAGGAA	1300	1
T-cells	TCTGAGATCGAGCCCA	1300	1
T-cells	TCTGGAAGTGTAAGTA	1300	1
T-cells	TCTGGAATCACCAGGC	1300	1
T-cells	TCTTCGGTCAGAGACG	1300	1
T-cells	TCTTCGGTCAGCAACT	1300	1
T-cells	TCTTCGGTCAGTGCAT	1300	1
T-cells	TCTTCGGTCTACTCAT	1300	1
T-cells	TCTTTCCCAACACGCC	1300	1
T-cells	TCTTTCCCAGTCTTCC	1300	1
T-cells	TCTTTCCGTAGCCTCG	1300	1
T-cells	TCTTTCCTCAGAGACG	1300	1
T-cells	TGAAAGAAGGCAGGTT	1300	1
T-cells	TGAAAGAAGTCGATAA	1300	1
T-cells	TGAAAGACATGCCACG	1300	1
T-cells	TGAAAGAGTTCTGTTT	1300	1
T-cells	TGAAAGATCGGCATCG	1300	1
T-cells	TGACAACAGCTTATCG	1300	1
T-cells	TGACAACGTGGTGTAG	1300	1
T-cells	TGACGGCAGGCCATAG	1300	1
T-cells	TGACGGCCACGCCAGT	1300	1
T-cells	TGACGGCTCGTAGGTT	1300	1
T-cells	TGACTTTAGGTGATTA	1300	1
T-cells	TGACTTTAGTCCGTAT	1300	1
T-cells	TGACTTTTCGAATCCA	1300	1
T-cells	TGAGAGGCAAAGGAAG	1300	1
T-cells	TGAGAGGGTAGCTAAA	1300	1
T-cells	TGAGAGGTCATCACCC	1300	1
T-cells	TGAGCATCAATAACGA	1300	1
T-cells	TGAGCATGTCTGGAGA	1300	1
T-cells	TGAGCCGAGAAGATTC	1300	1
T-cells	TGAGCCGCACCGGAAA	1300	1
T-cells	TGAGCCGTCGATCCCT	1300	1
T-cells	TGATTTCAGCGTTGCC	1300	1
T-cells	TGATTTCTCCCTTGCA	1300	1
T-cells	TGCACCTCACCCATGG	1300	1
T-cells	TGCACCTGTTATGCGT	1300	1
T-cells	TGCCAAACAAACTGTC	1300	1
T-cells	TGCCAAACACGTCTCT	1300	1
T-cells	TGCCAAACAGGTGCCT	1300	1
T-cells	TGCCAAATCAGTTCGA	1300	1
T-cells	TGCCCATCACAACTGT	1300	1
T-cells	TGCCCATTCAAGGCTT	1300	1
T-cells	TGCGCAGAGACGCTTT	1300	1
T-cells	TGCGCAGGTACTCAAC	1300	1
T-cells	TGCGCAGTCACATAGC	1300	1
T-cells	TGCGGGTGTGGTGTAG	1300	1
T-cells	TGCTACCAGACCTAGG	1300	1
T-cells	TGCTACCAGATGTGGC	1300	1
T-cells	TGCTACCAGTAATCCC	1300	1
T-cells	TGCTACCCAGATTGCT	1300	1
T-cells	TGCTACCGTCGTGGCT	1300	1
T-cells	TGCTACCTCTGCTGTC	1300	1
T-cells	TGCTGCTTCGACAGCC	1300	1
T-cells	TGGACGCGTGATGCCC	1300	1
T-cells	TGGCCAGAGGTGATAT	1300	1
T-cells	TGGCCAGGTACCGGCT	1300	1
T-cells	TGGCCAGGTCAGAAGC	1300	1
T-cells	TGGCCAGTCGGATGTT	1300	1
T-cells	TGGCGCAAGAAGAAGC	1300	1
T-cells	TGGCGCAAGTCTCAAC	1300	1
T-cells	TGGCGCAGTGAAGGCT	1300	1
T-cells	TGGCTGGTCGGAAACG	1300	1
T-cells	TGGGCGTCATTTCACT	1300	1
T-cells	TGGGCGTGTAGTAGTA	1300	1
T-cells	TGGGCGTGTCTTCAAG	1300	1
T-cells	TGGGCGTGTTCCGGCA	1300	1
T-cells	TGGTTAGCACATCCGG	1300	1
T-cells	TGGTTAGCACCTCGTT	1300	1
T-cells	TGGTTCCAGACCTAGG	1300	1
T-cells	TGGTTCCAGCGTAATA	1300	1
T-cells	TGGTTCCAGTGTGGCA	1300	1
T-cells	TGGTTCCCAGATAATG	1300	1
T-cells	TGGTTCCGTATGGTTC	1300	1
T-cells	TGGTTCCGTGGTGTAG	1300	1
T-cells	TGTATTCCACGGCCAT	1300	1
T-cells	TGTCCCAAGCCACTAT	1300	1
T-cells	TGTCCCAAGCTCCTTC	1300	1
T-cells	TGTCCCAAGTATCTCG	1300	1
T-cells	TGTCCCACACATCCGG	1300	1
T-cells	TGTCCCACAGCCTGTG	1300	1
T-cells	TGTGGTACAGCTCCGA	1300	1
T-cells	TGTGTTTAGACAAGCC	1300	1
T-cells	TGTGTTTGTTATCCGA	1300	1
T-cells	TGTTCCGCAAGAGGCT	1300	1
T-cells	TGTTCCGGTATAATGG	1300	1
T-cells	TGTTCCGTCATATCGG	1300	1
T-cells	TTAACTCAGAGGTTAT	1300	1
T-cells	TTAACTCAGTGTACCT	1300	1
T-cells	TTAACTCCAAAGAATC	1300	1
T-cells	TTAACTCGTCAATACC	1300	1
T-cells	TTAACTCTCATTTGGG	1300	1
T-cells	TTAACTCTCTTCGAGA	1300	1
T-cells	TTAGGACCATGACGGA	1300	1
T-cells	TTAGGACGTGTTTGTG	1300	1
T-cells	TTAGGACGTTAGAACA	1300	1
T-cells	TTAGGCAAGAGCAATT	1300	1
T-cells	TTAGGCACAAACCTAC	1300	1
T-cells	TTAGGCAGTTCGAATC	1300	1
T-cells	TTAGTTCGTCTCGTTC	1300	1
T-cells	TTAGTTCTCGAGAGCA	1300	1
T-cells	TTAGTTCTCGCGATCG	1300	1
T-cells	TTATGCTAGGAGTTGC	1300	1
T-cells	TTATGCTAGTATGACA	1300	1
T-cells	TTCCCAGAGTCCGGTC	1300	1
T-cells	TTCCCAGGTAGATTAG	1300	1
T-cells	TTCCCAGTCCGCGTTT	1300	1
T-cells	TTCGAAGTCGCTGATA	1300	1
T-cells	TTCGGTCAGCCGATTT	1300	1
T-cells	TTCGGTCCAGGAATGC	1300	1
T-cells	TTCGGTCTCGTCCGTT	1300	1
T-cells	TTCTACACAGACGTAG	1300	1
T-cells	TTCTACAGTGTGACGA	1300	1
T-cells	TTCTCAACAAACTGCT	1300	1
T-cells	TTCTCAACATAACCTG	1300	1
T-cells	TTCTCAAGTACCGTTA	1300	1
T-cells	TTCTCAATCTCTGCTG	1300	1
T-cells	TTCTCCTCACCGATAT	1300	1
T-cells	TTCTCCTGTGAGTGAC	1300	1
T-cells	TTGAACGCAGGATCGA	1300	1
T-cells	TTGAACGCAGTAAGCG	1300	1
T-cells	TTGAACGGTAAGTGTA	1300	1
T-cells	TTGAACGGTGTGGTTT	1300	1
T-cells	TTGACTTCAAAGTCAA	1300	1
T-cells	TTGACTTGTCGTGGCT	1300	1
T-cells	TTGACTTGTTAGTGGG	1300	1
T-cells	TTGACTTGTTATGTGC	1300	1
T-cells	TTGACTTTCACTTACT	1300	1
T-cells	TTGCCGTAGTGCGATG	1300	1
T-cells	TTGCCGTCACTCGACG	1300	1
T-cells	TTGCCGTGTCATTAGC	1300	1
T-cells	TTGCCGTGTCCAAGTT	1300	1
T-cells	TTGCCGTGTGGGTCAA	1300	1
T-cells	TTGCCGTTCACATACG	1300	1
T-cells	TTGCGTCCAAACCTAC	1300	1
T-cells	TTGCGTCCAAAGTCAA	1300	1
T-cells	TTGCGTCCACGGCCAT	1300	1
T-cells	TTGGCAAAGTTATCGC	1300	1
T-cells	TTGGCAATCAAGATCC	1300	1
T-cells	TTGGCAATCTCGCTTG	1300	1
T-cells	TTGGCAATCTGCAAGT	1300	1
T-cells	TTGTAGGAGAAGGTTT	1300	1
T-cells	TTTACTGGTACACCGC	1300	1
T-cells	TTTACTGGTAGCGATG	1300	1
T-cells	TTTACTGGTTCGTCTC	1300	1
T-cells	TTTACTGTCGGATGTT	1300	1
T-cells	TTTACTGTCTATCCCG	1300	1
T-cells	TTTACTGTCTCATTCA	1300	1
T-cells	TTTCCTCAGCCTATGT	1300	1
T-cells	TTTCCTCGTCCGTGAC	1300	1
T-cells	TTTCCTCGTTGAGTTC	1300	1
T-cells	TTTCCTCTCCCTCAGT	1300	1
T-cells	TTTGGTTAGCACAGGT	1300	1
T-cells	TTTGGTTGTGCAGGTA	1300	1
T-cells	TTTGGTTTCTCCCTGA	1300	1
T-cells	TTTGGTTTCTCTAAGG	1300	1
T-cells	TTTGTCAAGACTAAGT	1300	1
B-cells	AAACCTGAGCGTAGTG	531	2
B-cells	AAACCTGCAAGCTGTT	531	2
B-cells	AAACGGGAGGCTATCT	531	2
B-cells	AAACGGGAGTGGCACA	531	2
B-cells	AAACGGGGTGTAATGA	531	2
B-cells	AAAGATGGTACGAAAT	531	2
B-cells	AAATGCCGTCGAGATG	531	2
B-cells	AAATGCCTCGTTTATC	531	2
B-cells	AACACGTCAGACGCTC	531	2
B-cells	AACACGTTCCATGAGT	531	2
B-cells	AACACGTTCCCTAATT	531	2
B-cells	AACCATGTCGGTGTTA	531	2
B-cells	AACCGCGAGTGACTCT	531	2
B-cells	AACGTTGTCGATCCCT	531	2
B-cells	AACTCCCGTTACCAGT	531	2
B-cells	AACTCTTGTCTAGTGT	531	2
B-cells	AACTCTTTCTGTGCAA	531	2
B-cells	AACTTTCAGCCATCGC	531	2
B-cells	AAGACCTCAAGCGTAG	531	2
B-cells	AAGACCTGTCGTCTTC	531	2
B-cells	AAGCCGCCAATCTGCA	531	2
B-cells	AAGGAGCTCTGCCAGG	531	2
B-cells	AAGGCAGGTTGGTTTG	531	2
B-cells	AAGGTTCCATGGTCTA	531	2
B-cells	AAGTCTGGTAAGTGGC	531	2
B-cells	ACACCAACATGGTTGT	531	2
B-cells	ACACCAATCTGGTGTA	531	2
B-cells	ACACCCTAGAGTCGGT	531	2
B-cells	ACACCCTCACGGTAAG	531	2
B-cells	ACACCGGTCCATGAGT	531	2
B-cells	ACACTGAAGCTCAACT	531	2
B-cells	ACAGCCGAGTCCGTAT	531	2
B-cells	ACAGCTACAGCGAACA	531	2
B-cells	ACAGCTAGTCCGTTAA	531	2
B-cells	ACAGCTAGTGTTGAGG	531	2
B-cells	ACAGCTATCGTACCGG	531	2
B-cells	ACATACGGTAAGTTCC	531	2
B-cells	ACATACGGTCCTGCTT	531	2
B-cells	ACATCAGTCTAACGGT	531	2
B-cells	ACCAGTAAGCTCAACT	531	2
B-cells	ACCAGTAAGTAGCGGT	531	2
B-cells	ACCCACTCACTGAAGG	531	2
B-cells	ACCCACTGTTTGACAC	531	2
B-cells	ACCGTAATCTAGCACA	531	2
B-cells	ACCTTTATCCATGCTC	531	2
B-cells	ACGAGCCAGACAAGCC	531	2
B-cells	ACGAGCCAGAGTGACC	531	2
B-cells	ACGAGGAAGATGTTAG	531	2
B-cells	ACGATACTCGCAGGCT	531	2
B-cells	ACGATGTAGGAGTCTG	531	2
B-cells	ACGATGTCATGGGAAC	531	2
B-cells	ACGATGTGTCCAACTA	531	2
B-cells	ACGCAGCGTAAGTAGT	531	2
B-cells	ACGCAGCGTGCAGTAG	531	2
B-cells	ACGCCAGGTCTCGTTC	531	2
B-cells	ACGCCAGGTTACCAGT	531	2
B-cells	ACGCCAGTCGCTGATA	531	2
B-cells	ACGGGTCTCACAAACC	531	2
B-cells	ACGGGTCTCTGCTGTC	531	2
B-cells	ACGTCAAGTGTTGAGG	531	2
B-cells	ACTATCTCATCCGTGG	531	2
B-cells	ACTATCTCATTGCGGC	531	2
B-cells	ACTGAACAGATCTGAA	531	2
B-cells	ACTGAACAGTGGAGAA	531	2
B-cells	ACTGAACCATCGTCGG	531	2
B-cells	ACTGAGTCATCTCCCA	531	2
B-cells	ACTGATGAGCAGATCG	531	2
B-cells	ACTGTCCCAATGGATA	531	2
B-cells	ACTGTCCTCCAGGGCT	531	2
B-cells	ACTTACTAGAATTGTG	531	2
B-cells	ACTTACTCAATAGCAA	531	2
B-cells	ACTTTCATCGCCAGCA	531	2
B-cells	AGAATAGGTCAACATC	531	2
B-cells	AGAATAGGTCAGAATA	531	2
B-cells	AGACGTTTCAACTCTT	531	2
B-cells	AGAGCTTTCTGAGTGT	531	2
B-cells	AGAGTGGGTGGAAAGA	531	2
B-cells	AGAGTGGTCCAGAAGG	531	2
B-cells	AGCAGCCCACTATCTT	531	2
B-cells	AGCAGCCTCCTGCAGG	531	2
B-cells	AGCATACCATATGCTG	531	2
B-cells	AGCATACGTTACGCGC	531	2
B-cells	AGCGGTCTCTGTTTGT	531	2
B-cells	AGCTCTCGTAGGGACT	531	2
B-cells	AGCTCTCGTCTAAACC	531	2
B-cells	AGCTTGAAGGCCCGTT	531	2
B-cells	AGGCCACAGAGGACGG	531	2
B-cells	AGGCCACTCAACGGGA	531	2
B-cells	AGGCCACTCCGCGGTA	531	2
B-cells	AGGCCGTAGATCCTGT	531	2
B-cells	AGGGATGAGCGTTTAC	531	2
B-cells	AGGGTGAAGGCTAGAC	531	2
B-cells	AGGTCATCACAGGTTT	531	2
B-cells	AGGTCATTCATGTGGT	531	2
B-cells	AGTAGTCAGAGGGCTT	531	2
B-cells	AGTGTCACAAGTTAAG	531	2
B-cells	ATAACGCGTCGCGTGT	531	2
B-cells	ATAAGAGTCAGGCGAA	531	2
B-cells	ATAGACCAGAACTCGG	531	2
B-cells	ATAGACCAGAGTGACC	531	2
B-cells	ATAGACCTCACTTATC	531	2
B-cells	ATCACGAAGATTACCC	531	2
B-cells	ATCATCTCAATCCGAT	531	2
B-cells	ATCCACCTCGAGAACG	531	2
B-cells	ATCCGAAGTTGCGCAC	531	2
B-cells	ATCGAGTAGTACGACG	531	2
B-cells	ATCGAGTCATCCGCGA	531	2
B-cells	ATCGAGTGTAGCAAAT	531	2
B-cells	ATCGAGTGTTGCTCCT	531	2
B-cells	ATCTACTAGCGCTCCA	531	2
B-cells	ATCTACTAGGCCCTTG	531	2
B-cells	ATCTACTGTTGATTGC	531	2
B-cells	ATCTACTTCCTCTAGC	531	2
B-cells	ATTACTCAGGTGTTAA	531	2
B-cells	ATTACTCAGTACGCGA	531	2
B-cells	ATTATCCTCACAGGCC	531	2
B-cells	ATTATCCTCAGCAACT	531	2
B-cells	ATTCTACAGTGATCGG	531	2
B-cells	ATTCTACGTAAAGTCA	531	2
B-cells	ATTCTACGTTGAACTC	531	2
B-cells	ATTGGTGTCAAACCGT	531	2
B-cells	ATTGGTGTCTTTCCTC	531	2
B-cells	ATTTCTGCACGCATCG	531	2
B-cells	CAACCAAGTGTGCCTG	531	2
B-cells	CAACCAAGTTCCACAA	531	2
B-cells	CAACTAGGTCGTCTTC	531	2
B-cells	CAACTAGTCAACGAAA	531	2
B-cells	CAAGAAACATCCGTGG	531	2
B-cells	CAAGATCAGGCATTGG	531	2
B-cells	CAAGGCCCAGACAAAT	531	2
B-cells	CAAGGCCGTTTCCACC	531	2
B-cells	CAAGTTGAGCAATCTC	531	2
B-cells	CAAGTTGGTGGGTATG	531	2
B-cells	CAAGTTGGTTGTACAC	531	2
B-cells	CACACAATCGGCTACG	531	2
B-cells	CACACCTTCCGAATGT	531	2
B-cells	CACACTCGTCAGTGGA	531	2
B-cells	CACAGGCTCCGAACGC	531	2
B-cells	CACAGTAGTCTCTTTA	531	2
B-cells	CACATAGTCGGTCTAA	531	2
B-cells	CACATTTAGGCACATG	531	2
B-cells	CACATTTAGTGTCCCG	531	2
B-cells	CACATTTTCTGATTCT	531	2
B-cells	CACCACTAGCTAACTC	531	2
B-cells	CACCAGGAGGACACCA	531	2
B-cells	CACCTTGCACGGTAGA	531	2
B-cells	CACTCCATCGCAAGCC	531	2
B-cells	CAGAGAGAGCACCGTC	531	2
B-cells	CAGATCAGTGACTACT	531	2
B-cells	CAGCCGAGTCCAGTTA	531	2
B-cells	CAGCGACAGATCCGAG	531	2
B-cells	CAGCTAAAGATCTGAA	531	2
B-cells	CAGCTAAGTGCACTTA	531	2
B-cells	CAGCTGGGTCTGCCAG	531	2
B-cells	CAGCTGGTCTACCAGA	531	2
B-cells	CAGTAACAGGGATGGG	531	2
B-cells	CAGTAACCACCTCGGA	531	2
B-cells	CAGTAACGTAGCTGCC	531	2
B-cells	CAGTCCTCACTAAGTC	531	2
B-cells	CATATTCCACAGACAG	531	2
B-cells	CATCAAGCAAGCCATT	531	2
B-cells	CATCAGAGTAGGGTAC	531	2
B-cells	CATCAGAGTTATGTGC	531	2
B-cells	CATCAGATCAAGGTAA	531	2
B-cells	CATCCACAGTGCCATT	531	2
B-cells	CATCCACCAAGAAAGG	531	2
B-cells	CATCGAAAGCCACGCT	531	2
B-cells	CATCGGGGTCTTTCAT	531	2
B-cells	CATGACAAGGCCGAAT	531	2
B-cells	CATGACATCATATCGG	531	2
B-cells	CATGCCTAGATGCCAG	531	2
B-cells	CATGCCTAGGTAAACT	531	2
B-cells	CATGGCGCATTCCTGC	531	2
B-cells	CATTCGCTCCAGTAGT	531	2
B-cells	CCAATCCCAGACGCAA	531	2
B-cells	CCACCTATCCTCAACC	531	2
B-cells	CCACGGATCATCGCTC	531	2
B-cells	CCACGGATCCCAAGAT	531	2
B-cells	CCACGGATCTCGATGA	531	2
B-cells	CCACTACGTTTGCATG	531	2
B-cells	CCACTACTCAACACGT	531	2
B-cells	CCAGCGAGTATATGAG	531	2
B-cells	CCCAATCAGTGCGTGA	531	2
B-cells	CCCAATCCACGCATCG	531	2
B-cells	CCCAATCCATGGGACA	531	2
B-cells	CCCTCCTCAAAGAATC	531	2
B-cells	CCGTACTCATGACATC	531	2
B-cells	CCGTACTGTTAAGACA	531	2
B-cells	CCGTGGAGTAAGAGGA	531	2
B-cells	CCTACACTCGCATGAT	531	2
B-cells	CCTACCACACAGGTTT	531	2
B-cells	CCTCAGTAGTGCGATG	531	2
B-cells	CCTCAGTGTAATCACC	531	2
B-cells	CCTCTGAAGTTCGCAT	531	2
B-cells	CCTCTGATCTTAACCT	531	2
B-cells	CCTTCGACAGACTCGC	531	2
B-cells	CGAATGTGTAGCAAAT	531	2
B-cells	CGACCTTCATGCAATC	531	2
B-cells	CGACCTTGTCGAGATG	531	2
B-cells	CGACCTTGTTAGGGTG	531	2
B-cells	CGACTTCCACATGTGT	531	2
B-cells	CGACTTCCATCTACGA	531	2
B-cells	CGAGAAGCAGCCTGTG	531	2
B-cells	CGAGAAGTCTGGCGAC	531	2
B-cells	CGAGCCAGTCAACATC	531	2
B-cells	CGAGCCATCGAGAGCA	531	2
B-cells	CGAGCCATCTCGAGTA	531	2
B-cells	CGATCGGAGCGATGAC	531	2
B-cells	CGATCGGCATCCCATC	531	2
B-cells	CGATGGCAGCCAACAG	531	2
B-cells	CGATGTAAGACAAAGG	531	2
B-cells	CGCCAAGGTTGGGACA	531	2
B-cells	CGCCAAGTCACTTATC	531	2
B-cells	CGCGTTTAGACGACGT	531	2
B-cells	CGCGTTTGTGTGCCTG	531	2
B-cells	CGCGTTTTCGCCAAAT	531	2
B-cells	CGCTGGAAGAGCAATT	531	2
B-cells	CGCTGGAAGTCGTTTG	531	2
B-cells	CGGACGTTCTAGCACA	531	2
B-cells	CGGACTGGTAGGCATG	531	2
B-cells	CGGACTGGTCACACGC	531	2
B-cells	CGGAGCTAGAAACCAT	531	2
B-cells	CGGAGCTAGGTGCTTT	531	2
B-cells	CGGAGTCGTAAGTGGC	531	2
B-cells	CGTAGGCCACTAGTAC	531	2
B-cells	CGTAGGCTCGTGGTCG	531	2
B-cells	CGTCACTAGCTGTCTA	531	2
B-cells	CGTCAGGGTAGAAGGA	531	2
B-cells	CGTGAGCAGCTTTGGT	531	2
B-cells	CGTGAGCGTCCGAAGA	531	2
B-cells	CGTGTAACATGCATGT	531	2
B-cells	CGTGTCTAGCATCATC	531	2
B-cells	CGTTGGGGTGCCTTGG	531	2
B-cells	CGTTGGGTCATACGGT	531	2
B-cells	CGTTGGGTCTGGAGCC	531	2
B-cells	CTAACTTGTAAGTAGT	531	2
B-cells	CTAACTTTCCGCAAGC	531	2
B-cells	CTAATGGAGCCTTGAT	531	2
B-cells	CTAATGGTCGAACTGT	531	2
B-cells	CTACACCCAAGTCTGT	531	2
B-cells	CTACACCTCCTAGGGC	531	2
B-cells	CTACCCAGTTGGTGGA	531	2
B-cells	CTACGTCCATCACCCT	531	2
B-cells	CTACGTCTCACGCATA	531	2
B-cells	CTCATTAAGCGTTTAC	531	2
B-cells	CTCATTACACTCGACG	531	2
B-cells	CTCATTAGTGCGCTTG	531	2
B-cells	CTCGAGGCACAGACTT	531	2
B-cells	CTCGAGGGTGCATCTA	531	2
B-cells	CTCGGAGTCGGAATCT	531	2
B-cells	CTCGTCAGTCAACTGT	531	2
B-cells	CTCTAATCAGGGCATA	531	2
B-cells	CTGAAACAGAAGCCCA	531	2
B-cells	CTGAAGTAGGCCCTTG	531	2
B-cells	CTGATCCAGAGTACCG	531	2
B-cells	CTGATCCGTACAGTTC	531	2
B-cells	CTGATCCGTATTCGTG	531	2
B-cells	CTGATCCGTGACAAAT	531	2
B-cells	CTGCCTACAGCTCGCA	531	2
B-cells	CTGCCTAGTTCCATGA	531	2
B-cells	CTGCCTATCGCGGATC	531	2
B-cells	CTGCCTATCTACCTGC	531	2
B-cells	CTGCGGATCCGTTGTC	531	2
B-cells	CTGCTGTGTATGGTTC	531	2
B-cells	CTGCTGTGTGCACTTA	531	2
B-cells	CTGGTCTGTAGCGATG	531	2
B-cells	CTGGTCTTCAGCACAT	531	2
B-cells	CTGTGCTCAAATTGCC	531	2
B-cells	CTGTGCTCACAGGAGT	531	2
B-cells	CTGTTTATCTGCTGTC	531	2
B-cells	CTGTTTATCTGTCTAT	531	2
B-cells	CTTAACTAGTGAACGC	531	2
B-cells	CTTAACTCAGACACTT	531	2
B-cells	CTTACCGAGACTAGGC	531	2
B-cells	CTTACCGAGGGTGTTG	531	2
B-cells	CTTACCGGTCTGCCAG	531	2
B-cells	CTTACCGGTTCCCTTG	531	2
B-cells	CTTCTCTCAGATGGGT	531	2
B-cells	GAAATGAAGCGATGAC	531	2
B-cells	GAACCTAGTAAGTAGT	531	2
B-cells	GAACGGAAGGCTCATT	531	2
B-cells	GAAGCAGAGGTGGGTT	531	2
B-cells	GAATGAATCGGCGCAT	531	2
B-cells	GACCAATAGTACATGA	531	2
B-cells	GACCAATCATCCGTGG	531	2
B-cells	GACCTGGCAGGTGCCT	531	2
B-cells	GACGCGTCATTCTTAC	531	2
B-cells	GACGCGTTCATCGCTC	531	2
B-cells	GACGGCTAGTGAACGC	531	2
B-cells	GACGTTACAATTGCTG	531	2
B-cells	GACGTTATCATGCATG	531	2
B-cells	GACGTTATCATTATCC	531	2
B-cells	GACTAACTCCGGCACA	531	2
B-cells	GACTACAGTCATTAGC	531	2
B-cells	GACTGCGGTATGCTTG	531	2
B-cells	GAGCAGACAAGCTGTT	531	2
B-cells	GAGCAGACAGAGTGTG	531	2
B-cells	GATCGATAGCCCAGCT	531	2
B-cells	GATCGATTCAAGCCTA	531	2
B-cells	GATCGATTCTGGAGCC	531	2
B-cells	GATCGATTCTTCGAGA	531	2
B-cells	GATCGCGAGAGATGAG	531	2
B-cells	GATCGTACAAACCCAT	531	2
B-cells	GATCGTACACAGGAGT	531	2
B-cells	GATGAAATCCAAATGC	531	2
B-cells	GATGCTACAGCGTTCG	531	2
B-cells	GATGCTAGTCACTGGC	531	2
B-cells	GATTCAGGTAGAAAGG	531	2
B-cells	GATTCAGGTGAAGGCT	531	2
B-cells	GCAAACTGTCCATCCT	531	2
B-cells	GCAATCAGTTGTACAC	531	2
B-cells	GCAGCCAAGTTCGCAT	531	2
B-cells	GCAGTTACAGACACTT	531	2
B-cells	GCAGTTAGTGACGCCT	531	2
B-cells	GCATACAAGCTGTTCA	531	2
B-cells	GCATGATGTATTCGTG	531	2
B-cells	GCATGTAGTTCGTGAT	531	2
B-cells	GCCAAATAGGTCGGAT	531	2
B-cells	GCCAAATCAAAGTCAA	531	2
B-cells	GCCAAATCAGCTCGCA	531	2
B-cells	GCCAAATGTTCTGTTT	531	2
B-cells	GCGCAACTCACTTATC	531	2
B-cells	GCGCAGTAGAAACCGC	531	2
B-cells	GCGCAGTGTGCACCAC	531	2
B-cells	GCGCCAATCTGTTTGT	531	2
B-cells	GCGCGATGTGACGGTA	531	2
B-cells	GCGGGTTAGAATAGGG	531	2
B-cells	GCGGGTTAGTTAACGA	531	2
B-cells	GCTCCTATCGCTGATA	531	2
B-cells	GCTCTGTGTCATACTG	531	2
B-cells	GCTGCGAGTCTTCTCG	531	2
B-cells	GCTGCTTAGCCAGGAT	531	2
B-cells	GCTGGGTTCTTGTATC	531	2
B-cells	GCTTCCACAGCTGCAC	531	2
B-cells	GCTTGAAGTATCTGCA	531	2
B-cells	GGAACTTGTCTCTTAT	531	2
B-cells	GGAATAAAGATCCTGT	531	2
B-cells	GGAATAATCAAGGCTT	531	2
B-cells	GGAATAATCGTACCGG	531	2
B-cells	GGACATTAGCTCCTTC	531	2
B-cells	GGACGTCCATTAGCCA	531	2
B-cells	GGACGTCGTTAGAACA	531	2
B-cells	GGAGCAATCCTCATTA	531	2
B-cells	GGATTACTCAACACCA	531	2
B-cells	GGATTACTCGAGAGCA	531	2
B-cells	GGCAATTAGACGACGT	531	2
B-cells	GGCAATTCAAGTAATG	531	2
B-cells	GGCAATTCAGAGTGTG	531	2
B-cells	GGCGTGTAGAGACTTA	531	2
B-cells	GGCTCGACAGATCGGA	531	2
B-cells	GGGACCTAGCGCCTCA	531	2
B-cells	GGGACCTGTCACTTCC	531	2
B-cells	GGGACCTTCATTTGGG	531	2
B-cells	GGGACCTTCCTCCTAG	531	2
B-cells	GGGAGATAGACTGTAA	531	2
B-cells	GGGATGATCAATCACG	531	2
B-cells	GGGCATCAGAGGTAGA	531	2
B-cells	GGGCATCAGCCTCGTG	531	2
B-cells	GGGCATCCAATCACAC	531	2
B-cells	GGGCATCTCACCCGAG	531	2
B-cells	GGGTTGCAGTGTACTC	531	2
B-cells	GGTATTGGTTAAAGTG	531	2
B-cells	GGTGTTACAAGTACCT	531	2
B-cells	GGTGTTATCACTTATC	531	2
B-cells	GGTGTTATCGGCGGTT	531	2
B-cells	GTAACGTAGAGTCTGG	531	2
B-cells	GTAACGTGTGCCTTGG	531	2
B-cells	GTACTCCAGAGACTTA	531	2
B-cells	GTACTCCCACCTATCC	531	2
B-cells	GTACTCCGTGAGTGAC	531	2
B-cells	GTACTTTTCAGGCAAG	531	2
B-cells	GTACTTTTCCAAAGTC	531	2
B-cells	GTAGTCAGTATAGGGC	531	2
B-cells	GTATCTTCAACTGCGC	531	2
B-cells	GTATCTTTCTTACCTA	531	2
B-cells	GTATTCTGTATGCTTG	531	2
B-cells	GTCAAGTAGCCAGTTT	531	2
B-cells	GTCACAAAGTAGGCCA	531	2
B-cells	GTCACGGGTAGCTAAA	531	2
B-cells	GTCATTTTCAAACCGT	531	2
B-cells	GTCATTTTCCTGCTTG	531	2
B-cells	GTCCTCAGTATTAGCC	531	2
B-cells	GTCGGGTAGCACACAG	531	2
B-cells	GTCTCGTTCAGCACAT	531	2
B-cells	GTCTCGTTCATAAAGG	531	2
B-cells	GTCTCGTTCATCATTC	531	2
B-cells	GTGAAGGCACATGACT	531	2
B-cells	GTGAAGGTCACTCTTA	531	2
B-cells	GTGAAGGTCACTTATC	531	2
B-cells	GTGCAGCAGGTGTGGT	531	2
B-cells	GTGCAGCCAGGACGTA	531	2
B-cells	GTGCATAAGTACGTTC	531	2
B-cells	GTGCATAGTAGTACCT	531	2
B-cells	GTGCTTCTCGTACGGC	531	2
B-cells	GTGTTAGAGCGTTTAC	531	2
B-cells	GTGTTAGAGTCCATAC	531	2
B-cells	GTGTTAGTCAGGTTCA	531	2
B-cells	GTTACAGCAGTTCCCT	531	2
B-cells	GTTCATTAGAGATGAG	531	2
B-cells	GTTCATTAGGGCTTGA	531	2
B-cells	GTTCGGGGTCCGAGTC	531	2
B-cells	GTTTCTAAGAGCCTAG	531	2
B-cells	TAAACCGGTAAATGTG	531	2
B-cells	TAAGAGAGTTAGTGGG	531	2
B-cells	TAAGAGATCAGGTAAA	531	2
B-cells	TAAGAGATCCTTGCCA	531	2
B-cells	TAAGTGCTCCTAGGGC	531	2
B-cells	TACACGACACAGATTC	531	2
B-cells	TACACGATCCGAAGAG	531	2
B-cells	TACACGATCTTGACGA	531	2
B-cells	TACAGTGTCTCTGTCG	531	2
B-cells	TACCTATAGTACGATA	531	2
B-cells	TACCTATGTAGAAGGA	531	2
B-cells	TACCTTAAGTGGGCTA	531	2
B-cells	TACCTTAGTGCCTGGT	531	2
B-cells	TACCTTAGTTATTCTC	531	2
B-cells	TACGGGCTCGGTGTTA	531	2
B-cells	TACGGTAAGCGTAATA	531	2
B-cells	TACTCATCACCCATTC	531	2
B-cells	TACTCATGTTACGACT	531	2
B-cells	TACTCGCCACCTCGTT	531	2
B-cells	TACTTGTAGACCCACC	531	2
B-cells	TACTTGTAGCAGATCG	531	2
B-cells	TACTTGTCATTATCTC	531	2
B-cells	TACTTGTGTAAGTTCC	531	2
B-cells	TAGACCAGTTGACGTT	531	2
B-cells	TAGACCATCTACCAGA	531	2
B-cells	TAGAGCTCAATGCCAT	531	2
B-cells	TAGAGCTTCCTCAACC	531	2
B-cells	TAGCCGGAGGAACTGC	531	2
B-cells	TAGCCGGTCGCCATAA	531	2
B-cells	TAGGCATAGGTGCACA	531	2
B-cells	TAGTGGTGTTAAAGAC	531	2
B-cells	TAGTTGGCAACACCTA	531	2
B-cells	TATCAGGAGTAGATGT	531	2
B-cells	TATCAGGGTTGGAGGT	531	2
B-cells	TATGCCCTCCTTCAAT	531	2
B-cells	TATTACCCAGGGATTG	531	2
B-cells	TATTACCCATCACGAT	531	2
B-cells	TCAACGACAGCCTGTG	531	2
B-cells	TCAATCTAGCGATTCT	531	2
B-cells	TCAATCTGTACAAGTA	531	2
B-cells	TCACAAGCAATGTTGC	531	2
B-cells	TCACGAATCGATAGAA	531	2
B-cells	TCAGATGTCTTGTATC	531	2
B-cells	TCAGCTCAGGGTCGAT	531	2
B-cells	TCAGGATCAAGCTGGA	531	2
B-cells	TCAGGATCACTGTGTA	531	2
B-cells	TCAGGTAGTACGACCC	531	2
B-cells	TCAGGTATCCTCAACC	531	2
B-cells	TCATTACAGAGCCTAG	531	2
B-cells	TCATTTGGTGCACCAC	531	2
B-cells	TCCACACCAATGGAAT	531	2
B-cells	TCGAGGCTCAGCATGT	531	2
B-cells	TCGAGGCTCTTACCGC	531	2
B-cells	TCGCGAGCAAGGTTCT	531	2
B-cells	TCGCGTTCACAACTGT	531	2
B-cells	TCGGGACTCTACTTAC	531	2
B-cells	TCGGTAACATGATCCA	531	2
B-cells	TCGGTAACATTACCTT	531	2
B-cells	TCGTACCGTAAGCACG	531	2
B-cells	TCTATTGGTACTTCTT	531	2
B-cells	TCTCATAGTAGCGCTC	531	2
B-cells	TCTGGAAGTGTGAATA	531	2
B-cells	TCTTCGGTCTTCTGGC	531	2
B-cells	TCTTTCCAGGCGATAC	531	2
B-cells	TGACAACCATGACGGA	531	2
B-cells	TGACGGCAGTCAAGGC	531	2
B-cells	TGACTAGGTACGCTGC	531	2
B-cells	TGAGAGGAGCGTGAGT	531	2
B-cells	TGAGAGGGTTAAGAAC	531	2
B-cells	TGAGAGGTCAATCACG	531	2
B-cells	TGAGCATCACTGTGTA	531	2
B-cells	TGAGCCGTCAGGTAAA	531	2
B-cells	TGATTTCCATGCAATC	531	2
B-cells	TGCCAAAAGCACACAG	531	2
B-cells	TGCCCTACAATAAGCA	531	2
B-cells	TGCGCAGGTCAGATAA	531	2
B-cells	TGCGGGTAGTGTCCCG	531	2
B-cells	TGCTACCGTCATCCCT	531	2
B-cells	TGCTACCTCACTTATC	531	2
B-cells	TGCTGCTAGACGCTTT	531	2
B-cells	TGGACGCCAGTAGAGC	531	2
B-cells	TGGACGCCATACTACG	531	2
B-cells	TGGACGCTCCTGCTTG	531	2
B-cells	TGGCCAGAGAGACTTA	531	2
B-cells	TGGCCAGAGTGACATA	531	2
B-cells	TGGCCAGCAGCTGTAT	531	2
B-cells	TGGCCAGTCCCACTTG	531	2
B-cells	TGGCGCAAGTGTCCCG	531	2
B-cells	TGGCGCAGTCCAGTGC	531	2
B-cells	TGGCTGGAGGAGTTTA	531	2
B-cells	TGGGCGTCACCGATAT	531	2
B-cells	TGGTTAGCATTGTGCA	531	2
B-cells	TGGTTAGGTCAGGACA	531	2
B-cells	TGGTTCCAGTCCATAC	531	2
B-cells	TGTGGTACATCGGAAG	531	2
B-cells	TGTGGTATCCGTCAAA	531	2
B-cells	TGTGTTTCACTTCTGC	531	2
B-cells	TGTGTTTGTAAGTAGT	531	2
B-cells	TTAGGACAGTGGCACA	531	2
B-cells	TTAGGACCAGTCGTGC	531	2
B-cells	TTAGGCATCCGCGGTA	531	2
B-cells	TTAGTTCGTAAGGATT	531	2
B-cells	TTATGCTAGGTTACCT	531	2
B-cells	TTATGCTCAGCTGGCT	531	2
B-cells	TTCGAAGAGACCACGA	531	2
B-cells	TTCGAAGCATGACATC	531	2
B-cells	TTCTACAGTTCACCTC	531	2
B-cells	TTCTCCTCAGGGATTG	531	2
B-cells	TTCTTAGCAAGCTGAG	531	2
B-cells	TTCTTAGCAAGGGTCA	531	2
B-cells	TTCTTAGTCAACGGGA	531	2
B-cells	TTGAACGCATCCGCGA	531	2
B-cells	TTGAACGGTAAAGTCA	531	2
B-cells	TTGACTTTCCGGGTGT	531	2
B-cells	TTGCCGTGTCCCGACA	531	2
B-cells	TTGCGTCAGCTCAACT	531	2
B-cells	TTGGCAATCTCTTGAT	531	2
B-cells	TTGTAGGTCTTAGCCC	531	2
B-cells	TTTACTGAGGTACTCT	531	2
B-cells	TTTCCTCAGGCATGGT	531	2
B-cells	TTTCCTCCAATAAGCA	531	2
B-cells	TTTGCGCCACGGCCAT	531	2
B-cells	TTTGCGCTCGTTGCCT	531	2
B-cells	TTTGGTTAGGCTATCT	531	2
B-cells	TTTGGTTCAGTCAGCC	531	2
B-cells	TTTGGTTGTTGGAGGT	531	2
B-cells	TTTGGTTTCAGCATGT	531	2
B-cells	TTTGTCATCAGGCAAG	531	2
B-cells	TTTGTCATCTTCCTTC	531	2
Monocytes	AAACCTGAGCGTGTCC	505	3
Monocytes	AAACCTGCATGACGGA	505	3
Monocytes	AAACGGGAGGGCTTCC	505	3
Monocytes	AAACGGGGTGTGCGTC	505	3
Monocytes	AAAGATGCATACGCTA	505	3
Monocytes	AAAGATGGTCTTGATG	505	3
Monocytes	AAAGCAAAGTTAGGTA	505	3
Monocytes	AAAGCAAAGTTCGCGC	505	3
Monocytes	AAAGCAACAGTGGAGT	505	3
Monocytes	AAAGCAACATCTATGG	505	3
Monocytes	AAAGTAGCACCCAGTG	505	3
Monocytes	AAAGTAGCAGGCTGAA	505	3
Monocytes	AAAGTAGCAGTAAGCG	505	3
Monocytes	AAAGTAGGTAGCCTAT	505	3
Monocytes	AAAGTAGTCGCTTGTC	505	3
Monocytes	AAATGCCGTCTCTCTG	505	3
Monocytes	AACCATGCATTAACCG	505	3
Monocytes	AACCATGTCAGAGCTT	505	3
Monocytes	AACCGCGCACGACTCG	505	3
Monocytes	AACGTTGCATTCTCAT	505	3
Monocytes	AACTCCCAGCCCGAAA	505	3
Monocytes	AACTCCCCACGAAAGC	505	3
Monocytes	AACTCCCTCCCTCTTT	505	3
Monocytes	AACTCCCTCGAGAACG	505	3
Monocytes	AACTCCCTCTATCGCC	505	3
Monocytes	AACTCTTAGAGGACGG	505	3
Monocytes	AACTCTTTCTCTGTCG	505	3
Monocytes	AACTGGTCAAAGGCGT	505	3
Monocytes	AACTGGTCACGGACAA	505	3
Monocytes	AACTGGTGTACATGTC	505	3
Monocytes	AAGACCTAGCAATATG	505	3
Monocytes	AAGACCTAGTTACCCA	505	3
Monocytes	AAGCCGCAGCTAGTCT	505	3
Monocytes	AAGCCGCCACGGCTAC	505	3
Monocytes	AAGCCGCGTAGCTTGT	505	3
Monocytes	AAGGAGCCAATAGCGG	505	3
Monocytes	AAGGAGCCAATGACCT	505	3
Monocytes	AAGGAGCCAGACAAGC	505	3
Monocytes	AAGGCAGGTCTCCACT	505	3
Monocytes	AAGTCTGCAAAGTCAA	505	3
Monocytes	AATCCAGGTAAATACG	505	3
Monocytes	AATCGGTGTTTCCACC	505	3
Monocytes	ACACCAAGTGATGTCT	505	3
Monocytes	ACACTGAAGCAGACTG	505	3
Monocytes	ACACTGATCAGCTCTC	505	3
Monocytes	ACACTGATCGTACGGC	505	3
Monocytes	ACAGCCGAGGCAGTCA	505	3
Monocytes	ACATCAGTCACAGTAC	505	3
Monocytes	ACCCACTCACCGTTGG	505	3
Monocytes	ACCGTAAAGATGTCGG	505	3
Monocytes	ACCGTAATCTTCGAGA	505	3
Monocytes	ACGAGCCAGATAGCAT	505	3
Monocytes	ACGAGCCTCCTTTCGG	505	3
Monocytes	ACGATACAGTTCGCGC	505	3
Monocytes	ACGATACCAGACGCCT	505	3
Monocytes	ACGATGTGTACAGCAG	505	3
Monocytes	ACGCAGCAGTAGGCCA	505	3
Monocytes	ACGCAGCTCAAACAAG	505	3
Monocytes	ACGCAGCTCATCATTC	505	3
Monocytes	ACGGGTCCATCGGAAG	505	3
Monocytes	ACTATCTTCCCACTTG	505	3
Monocytes	ACTGAACTCCGAAGAG	505	3
Monocytes	ACTGATGCACTGTGTA	505	3
Monocytes	ACTGATGGTAAATGAC	505	3
Monocytes	ACTGCTCTCAGTTTGG	505	3
Monocytes	ACTGTCCAGAGTAAGG	505	3
Monocytes	ACTGTCCAGCTTCGCG	505	3
Monocytes	ACTGTCCCAGATCGGA	505	3
Monocytes	ACTGTCCTCTGATACG	505	3
Monocytes	ACTTACTGTCATGCCG	505	3
Monocytes	ACTTACTTCTCTTATG	505	3
Monocytes	AGAATAGAGATCACGG	505	3
Monocytes	AGAATAGCAGTCCTTC	505	3
Monocytes	AGACGTTCATGTAAGA	505	3
Monocytes	AGAGCGAGTGACGGTA	505	3
Monocytes	AGAGCTTCACTGTTAG	505	3
Monocytes	AGAGCTTGTCGAAAGC	505	3
Monocytes	AGATCTGAGCTTATCG	505	3
Monocytes	AGATCTGGTCAAAGAT	505	3
Monocytes	AGATCTGTCCGCGTTT	505	3
Monocytes	AGATTGCCACTCGACG	505	3
Monocytes	AGATTGCTCCCATTTA	505	3
Monocytes	AGATTGCTCTACCTGC	505	3
Monocytes	AGCATACCATGCATGT	505	3
Monocytes	AGCCTAAGTGCCTGTG	505	3
Monocytes	AGCCTAATCACGAAGG	505	3
Monocytes	AGCGGTCAGCATGGCA	505	3
Monocytes	AGCGTATCAATGCCAT	505	3
Monocytes	AGCGTCGTCTGGCGTG	505	3
Monocytes	AGCTCTCCACGAGGTA	505	3
Monocytes	AGCTTGACATGACATC	505	3
Monocytes	AGGCCGTTCGGCATCG	505	3
Monocytes	AGGGATGCACACCGAC	505	3
Monocytes	AGGGATGGTGAAGGCT	505	3
Monocytes	AGGGATGGTTGATTGC	505	3
Monocytes	AGGGTGATCTCTGAGA	505	3
Monocytes	AGGTCATAGTAGGCCA	505	3
Monocytes	AGGTCATCATGTCTCC	505	3
Monocytes	AGTAGTCTCTGCTGTC	505	3
Monocytes	AGTCTTTGTCTAAAGA	505	3
Monocytes	AGTCTTTGTGAACCTT	505	3
Monocytes	AGTGGGATCCTATGTT	505	3
Monocytes	AGTTGGTAGCACACAG	505	3
Monocytes	AGTTGGTAGTCTCGGC	505	3
Monocytes	ATAACGCGTATCTGCA	505	3
Monocytes	ATAAGAGGTGTAAGTA	505	3
Monocytes	ATAGACCGTTGGTGGA	505	3
Monocytes	ATCATCTCACTGTGTA	505	3
Monocytes	ATCATCTCATTTGCTT	505	3
Monocytes	ATCCACCAGGGCTTGA	505	3
Monocytes	ATCCACCGTTTAGCTG	505	3
Monocytes	ATCCACCGTTTGGCGC	505	3
Monocytes	ATCCGAAGTCTGCAAT	505	3
Monocytes	ATCCGAAGTTTCCACC	505	3
Monocytes	ATCTACTTCGCGTTTC	505	3
Monocytes	ATCTGCCAGGGCTCTC	505	3
Monocytes	ATGAGGGGTCACACGC	505	3
Monocytes	ATGCGATGTCAAACTC	505	3
Monocytes	ATGGGAGCACGGTGTC	505	3
Monocytes	ATGGGAGTCACGGTTA	505	3
Monocytes	ATGTGTGAGGTGGGTT	505	3
Monocytes	ATTACTCGTTGTACAC	505	3
Monocytes	ATTACTCTCCTTGGTC	505	3
Monocytes	ATTATCCTCCATGAAC	505	3
Monocytes	ATTGGACCAGCATACT	505	3
Monocytes	CAACCAACACGGTGTC	505	3
Monocytes	CAACCAATCCCAGGTG	505	3
Monocytes	CAACTAGGTGTGGTTT	505	3
Monocytes	CAAGAAAAGCTGCCCA	505	3
Monocytes	CAAGATCAGATAGTCA	505	3
Monocytes	CAAGATCAGGATATAC	505	3
Monocytes	CAAGATCCAACTGGCC	505	3
Monocytes	CAAGATCTCCTTTCTC	505	3
Monocytes	CACACCTAGCTTATCG	505	3
Monocytes	CACACCTGTGGTGTAG	505	3
Monocytes	CACACTCCAAACAACA	505	3
Monocytes	CACAGTATCAGCTCGG	505	3
Monocytes	CACATTTAGTGGTAAT	505	3
Monocytes	CACCACTAGTCCGTAT	505	3
Monocytes	CACCACTAGTGTTAGA	505	3
Monocytes	CACCAGGAGTCTCGGC	505	3
Monocytes	CACTCCAAGGTCATCT	505	3
Monocytes	CAGAATCGTCCTAGCG	505	3
Monocytes	CAGAGAGTCTGCGTAA	505	3
Monocytes	CAGCAGCGTATCGCAT	505	3
Monocytes	CAGCCGACATCTATGG	505	3
Monocytes	CAGCCGATCCCAGGTG	505	3
Monocytes	CAGCTAAAGTGTCCCG	505	3
Monocytes	CAGCTAACAGGACCCT	505	3
Monocytes	CAGCTGGCAAGAAAGG	505	3
Monocytes	CAGGTGCGTCATATCG	505	3
Monocytes	CAGTAACAGCTTTGGT	505	3
Monocytes	CAGTAACAGTGAAGAG	505	3
Monocytes	CAGTAACCAATTGCTG	505	3
Monocytes	CAGTAACCATATACGC	505	3
Monocytes	CAGTCCTAGAGTACAT	505	3
Monocytes	CAGTCCTTCGGCATCG	505	3
Monocytes	CAGTCCTTCTCGGACG	505	3
Monocytes	CATATGGAGATAGGAG	505	3
Monocytes	CATATTCAGCCGGTAA	505	3
Monocytes	CATCAGAGTTGTCTTT	505	3
Monocytes	CATCAGATCGGTTCGG	505	3
Monocytes	CATCCACCAGTCGATT	505	3
Monocytes	CATCCACGTCGTGGCT	505	3
Monocytes	CATCGAAAGACTAGGC	505	3
Monocytes	CATCGGGAGTACATGA	505	3
Monocytes	CATGACACACAAGTAA	505	3
Monocytes	CATGACAGTCTAGTCA	505	3
[truncated: 1,918 more rows]
