# Supplementary material for: scQCEA: a framework for annotation and quality control report of single-cell RNA-sequencing data
Source: BMC Genomics. 2023 Jul 6;24:381. doi: 10.1186/s12864-023-09447-6 (PMC10327311; doi:10.1186/s12864-023-09447-6)
Supplement: Supplementary file 2 — Additional file 2: Supplementary file 2. To demonstrate the utility of scQCEA, we apply the workflow to the sixteen gene expression profiles of eight patients with metastatic melanoma, prepared from pre- and post-treatment experimental batches. You can find the QC interactive report at: https://github.com/isarnassiri/scQCEA/tree/Example-of-Application. Download and unzip the OGC_Interactive_QC_Report_P180121.zip file. You can open CLICK_ME.html file without using rStudio/R. [file 12864_2023_9447_MOESM2_ESM.zip › Inputs/10X-gex/481207_52/P180121-keep_481207_52_Celltype_assignment_toCells.txt]

geneSet	cell
B-cells	AAACCTGAGCGTAGTG
B-cells	AAACCTGCAAGCTGTT
B-cells	AAACGGGAGGCTATCT
B-cells	AAACGGGAGTGGCACA
B-cells	AAACGGGGTGTAATGA
B-cells	AAAGATGGTACGAAAT
B-cells	AAATGCCGTCGAGATG
B-cells	AAATGCCTCGTTTATC
B-cells	AACACGTCAGACGCTC
B-cells	AACACGTTCCATGAGT
B-cells	AACACGTTCCCTAATT
B-cells	AACCATGTCGGTGTTA
B-cells	AACCGCGAGTGACTCT
B-cells	AACGTTGTCGATCCCT
B-cells	AACTCCCGTTACCAGT
B-cells	AACTCTTGTCTAGTGT
B-cells	AACTCTTTCTGTGCAA
B-cells	AACTTTCAGCCATCGC
B-cells	AAGACCTCAAGCGTAG
B-cells	AAGACCTGTCGTCTTC
B-cells	AAGCCGCCAATCTGCA
B-cells	AAGGAGCTCTGCCAGG
B-cells	AAGGCAGGTTGGTTTG
B-cells	AAGGTTCCATGGTCTA
B-cells	AAGTCTGGTAAGTGGC
B-cells	ACACCAACATGGTTGT
B-cells	ACACCAATCTGGTGTA
B-cells	ACACCCTAGAGTCGGT
B-cells	ACACCCTCACGGTAAG
B-cells	ACACCGGTCCATGAGT
B-cells	ACACTGAAGCTCAACT
B-cells	ACAGCCGAGTCCGTAT
B-cells	ACAGCTACAGCGAACA
B-cells	ACAGCTAGTCCGTTAA
B-cells	ACAGCTAGTGTTGAGG
B-cells	ACAGCTATCGTACCGG
B-cells	ACATACGGTAAGTTCC
B-cells	ACATACGGTCCTGCTT
B-cells	ACATCAGTCTAACGGT
B-cells	ACCAGTAAGCTCAACT
B-cells	ACCAGTAAGTAGCGGT
B-cells	ACCCACTCACTGAAGG
B-cells	ACCCACTGTTTGACAC
B-cells	ACCGTAATCTAGCACA
B-cells	ACCTTTATCCATGCTC
B-cells	ACGAGCCAGACAAGCC
B-cells	ACGAGCCAGAGTGACC
B-cells	ACGAGGAAGATGTTAG
B-cells	ACGATACTCGCAGGCT
B-cells	ACGATGTAGGAGTCTG
B-cells	ACGATGTCATGGGAAC
B-cells	ACGATGTGTCCAACTA
B-cells	ACGCAGCGTAAGTAGT
B-cells	ACGCAGCGTGCAGTAG
B-cells	ACGCCAGGTCTCGTTC
B-cells	ACGCCAGGTTACCAGT
B-cells	ACGCCAGTCGCTGATA
B-cells	ACGGGTCTCACAAACC
B-cells	ACGGGTCTCTGCTGTC
B-cells	ACGTCAAGTGTTGAGG
B-cells	ACTATCTCATCCGTGG
B-cells	ACTATCTCATTGCGGC
B-cells	ACTGAACAGATCTGAA
B-cells	ACTGAACAGTGGAGAA
B-cells	ACTGAACCATCGTCGG
B-cells	ACTGAGTCATCTCCCA
B-cells	ACTGATGAGCAGATCG
B-cells	ACTGTCCCAATGGATA
B-cells	ACTGTCCTCCAGGGCT
B-cells	ACTTACTAGAATTGTG
B-cells	ACTTACTCAATAGCAA
B-cells	ACTTTCATCGCCAGCA
B-cells	AGAATAGGTCAACATC
B-cells	AGAATAGGTCAGAATA
B-cells	AGACGTTTCAACTCTT
B-cells	AGAGCTTTCTGAGTGT
B-cells	AGAGTGGGTGGAAAGA
B-cells	AGAGTGGTCCAGAAGG
B-cells	AGCAGCCCACTATCTT
B-cells	AGCAGCCTCCTGCAGG
B-cells	AGCATACCATATGCTG
B-cells	AGCATACGTTACGCGC
B-cells	AGCGGTCTCTGTTTGT
B-cells	AGCTCTCGTAGGGACT
B-cells	AGCTCTCGTCTAAACC
B-cells	AGCTTGAAGGCCCGTT
B-cells	AGGCCACAGAGGACGG
B-cells	AGGCCACTCAACGGGA
B-cells	AGGCCACTCCGCGGTA
B-cells	AGGCCGTAGATCCTGT
B-cells	AGGGATGAGCGTTTAC
B-cells	AGGGTGAAGGCTAGAC
B-cells	AGGTCATCACAGGTTT
B-cells	AGGTCATTCATGTGGT
B-cells	AGTAGTCAGAGGGCTT
B-cells	AGTGTCACAAGTTAAG
B-cells	ATAACGCGTCGCGTGT
B-cells	ATAAGAGTCAGGCGAA
B-cells	ATAGACCAGAACTCGG
B-cells	ATAGACCAGAGTGACC
B-cells	ATAGACCTCACTTATC
B-cells	ATCACGAAGATTACCC
B-cells	ATCATCTCAATCCGAT
B-cells	ATCCACCTCGAGAACG
B-cells	ATCCGAAGTTGCGCAC
B-cells	ATCGAGTAGTACGACG
B-cells	ATCGAGTCATCCGCGA
B-cells	ATCGAGTGTAGCAAAT
B-cells	ATCGAGTGTTGCTCCT
B-cells	ATCTACTAGCGCTCCA
B-cells	ATCTACTAGGCCCTTG
B-cells	ATCTACTGTTGATTGC
B-cells	ATCTACTTCCTCTAGC
B-cells	ATTACTCAGGTGTTAA
B-cells	ATTACTCAGTACGCGA
B-cells	ATTATCCTCACAGGCC
B-cells	ATTATCCTCAGCAACT
B-cells	ATTCTACAGTGATCGG
B-cells	ATTCTACGTAAAGTCA
B-cells	ATTCTACGTTGAACTC
B-cells	ATTGGTGTCAAACCGT
B-cells	ATTGGTGTCTTTCCTC
B-cells	ATTTCTGCACGCATCG
B-cells	CAACCAAGTGTGCCTG
B-cells	CAACCAAGTTCCACAA
B-cells	CAACTAGGTCGTCTTC
B-cells	CAACTAGTCAACGAAA
B-cells	CAAGAAACATCCGTGG
B-cells	CAAGATCAGGCATTGG
B-cells	CAAGGCCCAGACAAAT
B-cells	CAAGGCCGTTTCCACC
B-cells	CAAGTTGAGCAATCTC
B-cells	CAAGTTGGTGGGTATG
B-cells	CAAGTTGGTTGTACAC
B-cells	CACACAATCGGCTACG
B-cells	CACACCTTCCGAATGT
B-cells	CACACTCGTCAGTGGA
B-cells	CACAGGCTCCGAACGC
B-cells	CACAGTAGTCTCTTTA
B-cells	CACATAGTCGGTCTAA
B-cells	CACATTTAGGCACATG
B-cells	CACATTTAGTGTCCCG
B-cells	CACATTTTCTGATTCT
B-cells	CACCACTAGCTAACTC
B-cells	CACCAGGAGGACACCA
B-cells	CACCTTGCACGGTAGA
B-cells	CACTCCATCGCAAGCC
B-cells	CAGAGAGAGCACCGTC
B-cells	CAGATCAGTGACTACT
B-cells	CAGCCGAGTCCAGTTA
B-cells	CAGCGACAGATCCGAG
B-cells	CAGCTAAAGATCTGAA
B-cells	CAGCTAAGTGCACTTA
B-cells	CAGCTGGGTCTGCCAG
B-cells	CAGCTGGTCTACCAGA
B-cells	CAGTAACAGGGATGGG
B-cells	CAGTAACCACCTCGGA
B-cells	CAGTAACGTAGCTGCC
B-cells	CAGTCCTCACTAAGTC
B-cells	CATATTCCACAGACAG
B-cells	CATCAAGCAAGCCATT
B-cells	CATCAGAGTAGGGTAC
B-cells	CATCAGAGTTATGTGC
B-cells	CATCAGATCAAGGTAA
B-cells	CATCCACAGTGCCATT
B-cells	CATCCACCAAGAAAGG
B-cells	CATCGAAAGCCACGCT
B-cells	CATCGGGGTCTTTCAT
B-cells	CATGACAAGGCCGAAT
B-cells	CATGACATCATATCGG
B-cells	CATGCCTAGATGCCAG
B-cells	CATGCCTAGGTAAACT
B-cells	CATGGCGCATTCCTGC
B-cells	CATTCGCTCCAGTAGT
B-cells	CCAATCCCAGACGCAA
B-cells	CCACCTATCCTCAACC
B-cells	CCACGGATCATCGCTC
B-cells	CCACGGATCCCAAGAT
B-cells	CCACGGATCTCGATGA
B-cells	CCACTACGTTTGCATG
B-cells	CCACTACTCAACACGT
B-cells	CCAGCGAGTATATGAG
B-cells	CCCAATCAGTGCGTGA
B-cells	CCCAATCCACGCATCG
B-cells	CCCAATCCATGGGACA
B-cells	CCCTCCTCAAAGAATC
B-cells	CCGTACTCATGACATC
B-cells	CCGTACTGTTAAGACA
B-cells	CCGTGGAGTAAGAGGA
B-cells	CCTACACTCGCATGAT
B-cells	CCTACCACACAGGTTT
B-cells	CCTCAGTAGTGCGATG
B-cells	CCTCAGTGTAATCACC
B-cells	CCTCTGAAGTTCGCAT
B-cells	CCTCTGATCTTAACCT
B-cells	CCTTCGACAGACTCGC
B-cells	CGAATGTGTAGCAAAT
B-cells	CGACCTTCATGCAATC
B-cells	CGACCTTGTCGAGATG
B-cells	CGACCTTGTTAGGGTG
B-cells	CGACTTCCACATGTGT
B-cells	CGACTTCCATCTACGA
B-cells	CGAGAAGCAGCCTGTG
B-cells	CGAGAAGTCTGGCGAC
B-cells	CGAGCCAGTCAACATC
B-cells	CGAGCCATCGAGAGCA
B-cells	CGAGCCATCTCGAGTA
B-cells	CGATCGGAGCGATGAC
B-cells	CGATCGGCATCCCATC
B-cells	CGATGGCAGCCAACAG
B-cells	CGATGTAAGACAAAGG
B-cells	CGCCAAGGTTGGGACA
B-cells	CGCCAAGTCACTTATC
B-cells	CGCGTTTAGACGACGT
B-cells	CGCGTTTGTGTGCCTG
B-cells	CGCGTTTTCGCCAAAT
B-cells	CGCTGGAAGAGCAATT
B-cells	CGCTGGAAGTCGTTTG
B-cells	CGGACGTTCTAGCACA
B-cells	CGGACTGGTAGGCATG
B-cells	CGGACTGGTCACACGC
B-cells	CGGAGCTAGAAACCAT
B-cells	CGGAGCTAGGTGCTTT
B-cells	CGGAGTCGTAAGTGGC
B-cells	CGTAGGCCACTAGTAC
B-cells	CGTAGGCTCGTGGTCG
B-cells	CGTCACTAGCTGTCTA
B-cells	CGTCAGGGTAGAAGGA
B-cells	CGTGAGCAGCTTTGGT
B-cells	CGTGAGCGTCCGAAGA
B-cells	CGTGTAACATGCATGT
B-cells	CGTGTCTAGCATCATC
B-cells	CGTTGGGGTGCCTTGG
B-cells	CGTTGGGTCATACGGT
B-cells	CGTTGGGTCTGGAGCC
B-cells	CTAACTTGTAAGTAGT
B-cells	CTAACTTTCCGCAAGC
B-cells	CTAATGGAGCCTTGAT
B-cells	CTAATGGTCGAACTGT
B-cells	CTACACCCAAGTCTGT
B-cells	CTACACCTCCTAGGGC
B-cells	CTACCCAGTTGGTGGA
B-cells	CTACGTCCATCACCCT
B-cells	CTACGTCTCACGCATA
B-cells	CTCATTAAGCGTTTAC
B-cells	CTCATTACACTCGACG
B-cells	CTCATTAGTGCGCTTG
B-cells	CTCGAGGCACAGACTT
B-cells	CTCGAGGGTGCATCTA
B-cells	CTCGGAGTCGGAATCT
B-cells	CTCGTCAGTCAACTGT
B-cells	CTCTAATCAGGGCATA
B-cells	CTGAAACAGAAGCCCA
B-cells	CTGAAGTAGGCCCTTG
B-cells	CTGATCCAGAGTACCG
B-cells	CTGATCCGTACAGTTC
B-cells	CTGATCCGTATTCGTG
B-cells	CTGATCCGTGACAAAT
B-cells	CTGCCTACAGCTCGCA
B-cells	CTGCCTAGTTCCATGA
B-cells	CTGCCTATCGCGGATC
B-cells	CTGCCTATCTACCTGC
B-cells	CTGCGGATCCGTTGTC
B-cells	CTGCTGTGTATGGTTC
B-cells	CTGCTGTGTGCACTTA
B-cells	CTGGTCTGTAGCGATG
B-cells	CTGGTCTTCAGCACAT
B-cells	CTGTGCTCAAATTGCC
B-cells	CTGTGCTCACAGGAGT
B-cells	CTGTTTATCTGCTGTC
B-cells	CTGTTTATCTGTCTAT
B-cells	CTTAACTAGTGAACGC
B-cells	CTTAACTCAGACACTT
B-cells	CTTACCGAGACTAGGC
B-cells	CTTACCGAGGGTGTTG
B-cells	CTTACCGGTCTGCCAG
B-cells	CTTACCGGTTCCCTTG
B-cells	CTTCTCTCAGATGGGT
B-cells	GAAATGAAGCGATGAC
B-cells	GAACCTAGTAAGTAGT
B-cells	GAACGGAAGGCTCATT
B-cells	GAAGCAGAGGTGGGTT
B-cells	GAATGAATCGGCGCAT
B-cells	GACCAATAGTACATGA
B-cells	GACCAATCATCCGTGG
B-cells	GACCTGGCAGGTGCCT
B-cells	GACGCGTCATTCTTAC
B-cells	GACGCGTTCATCGCTC
B-cells	GACGGCTAGTGAACGC
B-cells	GACGTTACAATTGCTG
B-cells	GACGTTATCATGCATG
B-cells	GACGTTATCATTATCC
B-cells	GACTAACTCCGGCACA
B-cells	GACTACAGTCATTAGC
B-cells	GACTGCGGTATGCTTG
B-cells	GAGCAGACAAGCTGTT
B-cells	GAGCAGACAGAGTGTG
B-cells	GATCGATAGCCCAGCT
B-cells	GATCGATTCAAGCCTA
B-cells	GATCGATTCTGGAGCC
B-cells	GATCGATTCTTCGAGA
B-cells	GATCGCGAGAGATGAG
B-cells	GATCGTACAAACCCAT
B-cells	GATCGTACACAGGAGT
B-cells	GATGAAATCCAAATGC
B-cells	GATGCTACAGCGTTCG
B-cells	GATGCTAGTCACTGGC
B-cells	GATTCAGGTAGAAAGG
B-cells	GATTCAGGTGAAGGCT
B-cells	GCAAACTGTCCATCCT
B-cells	GCAATCAGTTGTACAC
B-cells	GCAGCCAAGTTCGCAT
B-cells	GCAGTTACAGACACTT
B-cells	GCAGTTAGTGACGCCT
B-cells	GCATACAAGCTGTTCA
B-cells	GCATGATGTATTCGTG
B-cells	GCATGTAGTTCGTGAT
B-cells	GCCAAATAGGTCGGAT
B-cells	GCCAAATCAAAGTCAA
B-cells	GCCAAATCAGCTCGCA
B-cells	GCCAAATGTTCTGTTT
B-cells	GCGCAACTCACTTATC
B-cells	GCGCAGTAGAAACCGC
B-cells	GCGCAGTGTGCACCAC
B-cells	GCGCCAATCTGTTTGT
B-cells	GCGCGATGTGACGGTA
B-cells	GCGGGTTAGAATAGGG
B-cells	GCGGGTTAGTTAACGA
B-cells	GCTCCTATCGCTGATA
B-cells	GCTCTGTGTCATACTG
B-cells	GCTGCGAGTCTTCTCG
B-cells	GCTGCTTAGCCAGGAT
B-cells	GCTGGGTTCTTGTATC
B-cells	GCTTCCACAGCTGCAC
B-cells	GCTTGAAGTATCTGCA
B-cells	GGAACTTGTCTCTTAT
B-cells	GGAATAAAGATCCTGT
B-cells	GGAATAATCAAGGCTT
B-cells	GGAATAATCGTACCGG
B-cells	GGACATTAGCTCCTTC
B-cells	GGACGTCCATTAGCCA
B-cells	GGACGTCGTTAGAACA
B-cells	GGAGCAATCCTCATTA
B-cells	GGATTACTCAACACCA
B-cells	GGATTACTCGAGAGCA
B-cells	GGCAATTAGACGACGT
B-cells	GGCAATTCAAGTAATG
B-cells	GGCAATTCAGAGTGTG
B-cells	GGCGTGTAGAGACTTA
B-cells	GGCTCGACAGATCGGA
B-cells	GGGACCTAGCGCCTCA
B-cells	GGGACCTGTCACTTCC
B-cells	GGGACCTTCATTTGGG
B-cells	GGGACCTTCCTCCTAG
B-cells	GGGAGATAGACTGTAA
B-cells	GGGATGATCAATCACG
B-cells	GGGCATCAGAGGTAGA
B-cells	GGGCATCAGCCTCGTG
B-cells	GGGCATCCAATCACAC
B-cells	GGGCATCTCACCCGAG
B-cells	GGGTTGCAGTGTACTC
B-cells	GGTATTGGTTAAAGTG
B-cells	GGTGTTACAAGTACCT
B-cells	GGTGTTATCACTTATC
B-cells	GGTGTTATCGGCGGTT
B-cells	GTAACGTAGAGTCTGG
B-cells	GTAACGTGTGCCTTGG
B-cells	GTACTCCAGAGACTTA
B-cells	GTACTCCCACCTATCC
B-cells	GTACTCCGTGAGTGAC
B-cells	GTACTTTTCAGGCAAG
B-cells	GTACTTTTCCAAAGTC
B-cells	GTAGTCAGTATAGGGC
B-cells	GTATCTTCAACTGCGC
B-cells	GTATCTTTCTTACCTA
B-cells	GTATTCTGTATGCTTG
B-cells	GTCAAGTAGCCAGTTT
B-cells	GTCACAAAGTAGGCCA
B-cells	GTCACGGGTAGCTAAA
B-cells	GTCATTTTCAAACCGT
B-cells	GTCATTTTCCTGCTTG
B-cells	GTCCTCAGTATTAGCC
B-cells	GTCGGGTAGCACACAG
B-cells	GTCTCGTTCAGCACAT
B-cells	GTCTCGTTCATAAAGG
B-cells	GTCTCGTTCATCATTC
B-cells	GTGAAGGCACATGACT
B-cells	GTGAAGGTCACTCTTA
B-cells	GTGAAGGTCACTTATC
B-cells	GTGCAGCAGGTGTGGT
B-cells	GTGCAGCCAGGACGTA
B-cells	GTGCATAAGTACGTTC
B-cells	GTGCATAGTAGTACCT
B-cells	GTGCTTCTCGTACGGC
B-cells	GTGTTAGAGCGTTTAC
B-cells	GTGTTAGAGTCCATAC
B-cells	GTGTTAGTCAGGTTCA
B-cells	GTTACAGCAGTTCCCT
B-cells	GTTCATTAGAGATGAG
B-cells	GTTCATTAGGGCTTGA
B-cells	GTTCGGGGTCCGAGTC
B-cells	GTTTCTAAGAGCCTAG
B-cells	TAAACCGGTAAATGTG
B-cells	TAAGAGAGTTAGTGGG
B-cells	TAAGAGATCAGGTAAA
B-cells	TAAGAGATCCTTGCCA
B-cells	TAAGTGCTCCTAGGGC
B-cells	TACACGACACAGATTC
B-cells	TACACGATCCGAAGAG
B-cells	TACACGATCTTGACGA
B-cells	TACAGTGTCTCTGTCG
B-cells	TACCTATAGTACGATA
B-cells	TACCTATGTAGAAGGA
B-cells	TACCTTAAGTGGGCTA
B-cells	TACCTTAGTGCCTGGT
B-cells	TACCTTAGTTATTCTC
B-cells	TACGGGCTCGGTGTTA
B-cells	TACGGTAAGCGTAATA
B-cells	TACTCATCACCCATTC
B-cells	TACTCATGTTACGACT
B-cells	TACTCGCCACCTCGTT
B-cells	TACTTGTAGACCCACC
B-cells	TACTTGTAGCAGATCG
B-cells	TACTTGTCATTATCTC
B-cells	TACTTGTGTAAGTTCC
B-cells	TAGACCAGTTGACGTT
B-cells	TAGACCATCTACCAGA
B-cells	TAGAGCTCAATGCCAT
B-cells	TAGAGCTTCCTCAACC
B-cells	TAGCCGGAGGAACTGC
B-cells	TAGCCGGTCGCCATAA
B-cells	TAGGCATAGGTGCACA
B-cells	TAGTGGTGTTAAAGAC
B-cells	TAGTTGGCAACACCTA
B-cells	TATCAGGAGTAGATGT
B-cells	TATCAGGGTTGGAGGT
B-cells	TATGCCCTCCTTCAAT
B-cells	TATTACCCAGGGATTG
B-cells	TATTACCCATCACGAT
B-cells	TCAACGACAGCCTGTG
B-cells	TCAATCTAGCGATTCT
B-cells	TCAATCTGTACAAGTA
B-cells	TCACAAGCAATGTTGC
B-cells	TCACGAATCGATAGAA
B-cells	TCAGATGTCTTGTATC
B-cells	TCAGCTCAGGGTCGAT
B-cells	TCAGGATCAAGCTGGA
B-cells	TCAGGATCACTGTGTA
B-cells	TCAGGTAGTACGACCC
B-cells	TCAGGTATCCTCAACC
B-cells	TCATTACAGAGCCTAG
B-cells	TCATTTGGTGCACCAC
B-cells	TCCACACCAATGGAAT
B-cells	TCGAGGCTCAGCATGT
B-cells	TCGAGGCTCTTACCGC
B-cells	TCGCGAGCAAGGTTCT
B-cells	TCGCGTTCACAACTGT
B-cells	TCGGGACTCTACTTAC
B-cells	TCGGTAACATGATCCA
B-cells	TCGGTAACATTACCTT
B-cells	TCGTACCGTAAGCACG
B-cells	TCTATTGGTACTTCTT
B-cells	TCTCATAGTAGCGCTC
B-cells	TCTGGAAGTGTGAATA
B-cells	TCTTCGGTCTTCTGGC
B-cells	TCTTTCCAGGCGATAC
B-cells	TGACAACCATGACGGA
B-cells	TGACGGCAGTCAAGGC
B-cells	TGACTAGGTACGCTGC
B-cells	TGAGAGGAGCGTGAGT
B-cells	TGAGAGGGTTAAGAAC
B-cells	TGAGAGGTCAATCACG
B-cells	TGAGCATCACTGTGTA
B-cells	TGAGCCGTCAGGTAAA
B-cells	TGATTTCCATGCAATC
B-cells	TGCCAAAAGCACACAG
B-cells	TGCCCTACAATAAGCA
B-cells	TGCGCAGGTCAGATAA
B-cells	TGCGGGTAGTGTCCCG
B-cells	TGCTACCGTCATCCCT
B-cells	TGCTACCTCACTTATC
B-cells	TGCTGCTAGACGCTTT
B-cells	TGGACGCCAGTAGAGC
B-cells	TGGACGCCATACTACG
B-cells	TGGACGCTCCTGCTTG
B-cells	TGGCCAGAGAGACTTA
B-cells	TGGCCAGAGTGACATA
B-cells	TGGCCAGCAGCTGTAT
B-cells	TGGCCAGTCCCACTTG
B-cells	TGGCGCAAGTGTCCCG
B-cells	TGGCGCAGTCCAGTGC
B-cells	TGGCTGGAGGAGTTTA
B-cells	TGGGCGTCACCGATAT
B-cells	TGGTTAGCATTGTGCA
B-cells	TGGTTAGGTCAGGACA
B-cells	TGGTTCCAGTCCATAC
B-cells	TGTGGTACATCGGAAG
B-cells	TGTGGTATCCGTCAAA
B-cells	TGTGTTTCACTTCTGC
B-cells	TGTGTTTGTAAGTAGT
B-cells	TTAGGACAGTGGCACA
B-cells	TTAGGACCAGTCGTGC
B-cells	TTAGGCATCCGCGGTA
B-cells	TTAGTTCGTAAGGATT
B-cells	TTATGCTAGGTTACCT
B-cells	TTATGCTCAGCTGGCT
B-cells	TTCGAAGAGACCACGA
B-cells	TTCGAAGCATGACATC
B-cells	TTCTACAGTTCACCTC
B-cells	TTCTCCTCAGGGATTG
B-cells	TTCTTAGCAAGCTGAG
B-cells	TTCTTAGCAAGGGTCA
B-cells	TTCTTAGTCAACGGGA
B-cells	TTGAACGCATCCGCGA
B-cells	TTGAACGGTAAAGTCA
B-cells	TTGACTTTCCGGGTGT
B-cells	TTGCCGTGTCCCGACA
B-cells	TTGCGTCAGCTCAACT
B-cells	TTGGCAATCTCTTGAT
B-cells	TTGTAGGTCTTAGCCC
B-cells	TTTACTGAGGTACTCT
B-cells	TTTCCTCAGGCATGGT
B-cells	TTTCCTCCAATAAGCA
B-cells	TTTGCGCCACGGCCAT
B-cells	TTTGCGCTCGTTGCCT
B-cells	TTTGGTTAGGCTATCT
B-cells	TTTGGTTCAGTCAGCC
B-cells	TTTGGTTGTTGGAGGT
B-cells	TTTGGTTTCAGCATGT
B-cells	TTTGTCATCAGGCAAG
B-cells	TTTGTCATCTTCCTTC
Dendritic	AACACGTCAATTCCTT
Dendritic	AACCGCGCAGCTCGCA
Dendritic	AACCGCGGTAGCAAAT
Dendritic	AACCGCGTCATTCACT
Dendritic	AACTCCCAGCCCAATT
Dendritic	AAGGAGCTCCCTCTTT
Dendritic	ACACCAACACAAGACG
Dendritic	ACACCCTAGACACGAC
Dendritic	ACACTGAGTGTGTGCC
Dendritic	ACAGCTAAGACAAGCC
Dendritic	ACCTTTAGTTCACCTC
Dendritic	ACGAGCCAGCTGTTCA
Dendritic	ACGATACTCCTCAATT
Dendritic	ACGGAGAGTGGTAACG
Dendritic	ACGGCCAAGAGCCTAG
Dendritic	ACTGAACCATTTCACT
Dendritic	ACTGATGCACACATGT
Dendritic	ACTGCTCTCTTGTCAT
Dendritic	AGACGTTGTTTGGGCC
Dendritic	AGAGCTTGTCAAGCGA
Dendritic	AGCATACTCAGAGCTT
Dendritic	AGGGAGTCATCAGTCA
Dendritic	AGGGTGAAGCTCCTTC
Dendritic	AGGGTGATCAACGCTA
Dendritic	AGGTCATGTCGGGTCT
Dendritic	AGTCTTTGTAAAGGAG
Dendritic	AGTGTCATCTGGGCCA
Dendritic	ATAGACCTCTTACCTA
Dendritic	ATCCGAATCGGTTAAC
Dendritic	ATCGAGTAGAAACGAG
Dendritic	ATTCTACCACCGTTGG
Dendritic	ATTGGTGTCCGAGCCA
Dendritic	CAAGGCCCAATGGACG
Dendritic	CACACAAAGTGTTTGC
Dendritic	CACAGGCTCGAATCCA
Dendritic	CACATTTTCGTGACAT
Dendritic	CACCACTCATCACCCT
Dendritic	CACCACTTCTTCTGGC
Dendritic	CACCAGGAGGAATCGC
Dendritic	CAGAGAGTCGTCCAGG
Dendritic	CAGCAGCTCTAACTTC
Dendritic	CAGCGACAGGACAGAA
Dendritic	CAGCTAATCAGGTAAA
Dendritic	CAGCTGGAGCGTCAAG
Dendritic	CAGTAACGTAGAGTGC
Dendritic	CAGTAACGTGCTGTAT
Dendritic	CATCAAGGTCCAAGTT
Dendritic	CATGACAAGAGGGATA
Dendritic	CATGACATCCACGTGG
Dendritic	CCAATCCAGGATGTAT
Dendritic	CCACCTAAGGCGCTCT
Dendritic	CCACCTATCACCTTAT
Dendritic	CCATTCGCAGCGAACA
Dendritic	CCCAATCAGGACGAAA
Dendritic	CCGTACTCAGTATGCT
Dendritic	CCGTTCATCACTATTC
Dendritic	CCTAAAGTCAATCTCT
Dendritic	CGAATGTTCTAAGCCA
Dendritic	CGAGCCACAGGTCGTC
Dendritic	CGATGTAGTTTGTTGG
Dendritic	CGCGGTACAGCCTTGG
Dendritic	CGGAGCTGTACCGTAT
Dendritic	CGGTTAATCACGCGGT
Dendritic	CGTAGGCAGTGATCGG
Dendritic	CGTGAGCAGGTGGGTT
Dendritic	CGTGAGCGTTTGTGTG
Dendritic	CGTTAGACAGTCAGCC
Dendritic	CTAACTTGTTAAGTAG
Dendritic	CTAACTTTCCAGATCA
Dendritic	CTACACCTCAGAGGTG
Dendritic	CTACACCTCGGATGGA
Dendritic	CTACCCAAGTGCCAGA
Dendritic	CTAGAGTTCCGCGGTA
Dendritic	CTAGCCTTCCACGTTC
Dendritic	CTCCTAGAGGGTTTCT
Dendritic	CTCGAAAGTCTTGTCC
Dendritic	CTCGAGGGTGTTAAGA
Dendritic	CTCGGGAAGGAGCGAG
Dendritic	CTCGGGAGTCGCCATG
Dendritic	CTGATAGTCGGCGCTA
Dendritic	CTGATCCCATGAGCGA
Dendritic	CTGGTCTTCACAACGT
Dendritic	CTGGTCTTCGGGAGTA
Dendritic	CTGTTTAGTCCGAAGA
Dendritic	GAAATGAAGCCGCCTA
Dendritic	GAATAAGAGATGAGAG
Dendritic	GACACGCTCACTTATC
Dendritic	GACAGAGGTTAAGACA
Dendritic	GACGCGTAGTTCCACA
Dendritic	GACGGCTAGATGCCAG
Dendritic	GACTAACGTAGCCTAT
Dendritic	GACTACAGTAAGGGAA
Dendritic	GAGGTGATCACAATGC
Dendritic	GATCGATGTCGCATCG
Dendritic	GATCTAGTCGGTTAAC
Dendritic	GATGAAAGTTCGTGAT
Dendritic	GATGAGGGTTACGTCA
Dendritic	GCGGGTTTCCTAGGGC
Dendritic	GCTCTGTGTTCGAATC
Dendritic	GCTGGGTTCTGCCCTA
Dendritic	GGCGACTAGGGATCTG
Dendritic	GGCGACTTCACCCTCA
Dendritic	GGTGCGTCATGTCGAT
Dendritic	GTACTCCTCGCCAAAT
Dendritic	GTATTCTTCCGCGGTA
Dendritic	GTCAAGTTCAGGCAAG
Dendritic	GTGCATAAGTTGAGTA
Dendritic	GTGTGCGGTTCTCATT
Dendritic	GTTCTCGGTCTTGTCC
Dendritic	GTTCTCGGTTTGTGTG
Dendritic	GTTCTCGTCTGCTGCT
Dendritic	TAAGTGCCAGCCTTGG
Dendritic	TACAGTGAGCTGCCCA
Dendritic	TACGGGCAGTGCTGCC
Dendritic	TACTCATAGACCTTTG
Dendritic	TAGACCAGTCGCTTTC
Dendritic	TCAACGACAGCTGTGC
Dendritic	TCAGGATCATCGGGTC
Dendritic	TCAGGATGTACAGTTC
Dendritic	TCAGGTAGTCCGCTGA
Dendritic	TCGAGGCGTGACTCAT
Dendritic	TCGCGTTTCACCACCT
Dendritic	TCTCATATCTACTATC
Dendritic	TCTTTCCAGATAGGAG
Dendritic	TGAAAGACATCAGTAC
Dendritic	TGACTTTGTTCAGACT
Dendritic	TGCTGCTAGGCGCTCT
Dendritic	TGGACGCAGTTAGGTA
Dendritic	TGGCCAGTCGGACAAG
Dendritic	TGGTTCCGTGAGGGAG
Dendritic	TGTATTCCACGACTCG
Dendritic	TGTTCCGTCTTCAACT
Dendritic	TTAGTTCTCAGTACGT
Dendritic	TTCTCCTGTCTAGTCA
Dendritic	TTGACTTAGGCAAAGA
Dendritic	TTGCCGTAGGGCTTCC
Dendritic	TTGTAGGGTTCCCGAG
Dendritic	TTTGCGCCAATCAGAA
Granulocytes	AAACGGGCAGGACCCT
Granulocytes	AAAGCAAAGACACTAA
Granulocytes	AAATGCCTCTGTTTGT
Granulocytes	AACACGTAGTGTACGG
Granulocytes	AACTCTTCATCGGAAG
Granulocytes	ACAGCCGCATGTTGAC
Granulocytes	ACAGCTAAGGTGTTAA
Granulocytes	ACAGCTAAGTGTGAAT
Granulocytes	ACATACGCAACACGCC
Granulocytes	ACATGGTTCGGTTCGG
Granulocytes	ACCGTAAGTCAGAGGT
Granulocytes	ACGATACCAGCGAACA
Granulocytes	ACGGAGACATACTCTT
Granulocytes	ACGGAGACATAGAAAC
Granulocytes	ACGGAGACATCTATGG
Granulocytes	ACGGCCACATTAGCCA
Granulocytes	ACTATCTTCACCCTCA
Granulocytes	ACTATCTTCCCTTGCA
Granulocytes	ACTGAGTCACGGTGTC
Granulocytes	ACTGAGTTCGGCGCAT
Granulocytes	ACTGATGAGAAAGTGG
Granulocytes	ACTGCTCGTGTGAAAT
Granulocytes	ACTTGTTCAATGGAGC
Granulocytes	AGAATAGAGCTGTCTA
Granulocytes	AGAATAGCACTCTGTC
Granulocytes	AGACGTTCAAGGACTG
Granulocytes	AGATTGCCAGTAAGAT
Granulocytes	AGCAGCCTCACAGGCC
Granulocytes	AGCCTAAAGGATGGAA
Granulocytes	AGCCTAACAGCTGTAT
Granulocytes	AGCGGTCTCAGCACAT
Granulocytes	AGCGTATCACAACGTT
Granulocytes	AGCGTATGTAAGGGCT
Granulocytes	AGGCCACCATGGTCTA
Granulocytes	AGGCCACGTCGCGGTT
Granulocytes	AGGCCACTCCTCTAGC
Granulocytes	AGGGAGTAGGGTTTCT
Granulocytes	AGGGATGGTCAGCTAT
Granulocytes	AGGTCATTCTCCGGTT
Granulocytes	AGGTCCGTCTACGAGT
Granulocytes	AGTCTTTTCTAACTTC
Granulocytes	ATAACGCGTAGGCATG
Granulocytes	ATAAGAGCATGCTAGT
Granulocytes	ATAAGAGGTAGCTCCG
Granulocytes	ATCACGACACATGACT
Granulocytes	ATCACGATCCAAACAC
Granulocytes	ATCATGGAGCTAGGCA
Granulocytes	ATCCGAAGTCTTCAAG
Granulocytes	ATCGAGTGTTCCTCCA
Granulocytes	ATGAGGGAGAGCTTCT
Granulocytes	ATGAGGGCAACGCACC
Granulocytes	ATGAGGGCAATAGCGG
Granulocytes	ATGAGGGGTACAAGTA
Granulocytes	ATGCGATCAGCGTTCG
Granulocytes	ATGGGAGAGGTAGCTG
Granulocytes	ATGGGAGTCCGTAGGC
Granulocytes	ATTCTACCATCCCATC
Granulocytes	ATTTCTGTCTAGAGTC
Granulocytes	CAACCTCGTCAGAAGC
Granulocytes	CAACTAGGTCTCATCC
Granulocytes	CAAGATCAGTTAGGTA
Granulocytes	CAAGTTGAGGTGATTA
Granulocytes	CAAGTTGCATATGCTG
Granulocytes	CACAAACGTAAGTGGC
Granulocytes	CACAAACGTTACGGAG
Granulocytes	CACACAAAGCTAGCCC
Granulocytes	CACACAACATCGGACC
Granulocytes	CACACTCTCTCGCTTG
Granulocytes	CACAGTAAGAAACGAG
Granulocytes	CAGAGAGGTACTCAAC
Granulocytes	CAGATCACAAACGCGA
Granulocytes	CAGCAGCAGGCCGAAT
Granulocytes	CAGCAGCCACAGGCCT
Granulocytes	CAGCAGCTCTCCTATA
Granulocytes	CAGCTAAAGAATTCCC
Granulocytes	CAGCTGGGTGCGGTAA
Granulocytes	CAGTAACGTCCAGTAT
Granulocytes	CATATTCCAAGGTTTC
Granulocytes	CATCAAGTCCAGTAGT
Granulocytes	CATCGGGAGAAGATTC
Granulocytes	CATCGGGGTACTCTCC
Granulocytes	CATGACACAACTGCGC
Granulocytes	CATTATCTCCGGGTGT
Granulocytes	CATTCGCAGTAATCCC
Granulocytes	CCAATCCAGGCGCTCT
Granulocytes	CCAATCCTCGCCCTTA
Granulocytes	CCACGGAAGCTAAGAT
Granulocytes	CCACGGACAATAGCAA
Granulocytes	CCACTACCACATGTGT
Granulocytes	CCACTACGTACCATCA
Granulocytes	CCACTACTCTTGTACT
Granulocytes	CCAGCGAAGAGAGCTC
Granulocytes	CCCTCCTTCAACCAAC
Granulocytes	CCTACCAAGTGTGAAT
Granulocytes	CCTAGCTGTTCGCTAA
Granulocytes	CCTATTACACACATGT
Granulocytes	CCTTTCTGTATAGGGC
Granulocytes	CGAACATAGATCGATA
Granulocytes	CGACTTCTCCGTCATC
Granulocytes	CGAGAAGAGGAGTCTG
Granulocytes	CGAGAAGTCGTCTGCT
Granulocytes	CGATGTACACAACTGT
Granulocytes	CGATTGATCCAGAGGA
Granulocytes	CGCCAAGAGGCCCTCA
Granulocytes	CGCCAAGGTCCAGTGC
Granulocytes	CGCCAAGTCTGCGGCA
Granulocytes	CGCTATCCAGCCTTTC
Granulocytes	CGCTATCTCTGGCGTG
Granulocytes	CGGACACAGGAGCGTT
Granulocytes	CGGACACGTCTCTTAT
Granulocytes	CGGACACGTGGTCTCG
Granulocytes	CGGGTCACAGCTGTGC
Granulocytes	CGGGTCATCAACACCA
Granulocytes	CGTAGGCGTCCAGTGC
Granulocytes	CGTCCATTCACTGGGC
Granulocytes	CGTGAGCAGTGAACAT
Granulocytes	CGTTGGGGTCTAGGTT
Granulocytes	CTAAGACTCTTCGAGA
Granulocytes	CTAATGGAGACCTTTG
Granulocytes	CTACACCTCAACACGT
Granulocytes	CTCACACCATGGTCAT
Granulocytes	CTCGAAACATACTACG
Granulocytes	CTCGAAACATGCAATC
Granulocytes	CTCGTACAGCCCTAAT
Granulocytes	CTCTGGTCATTCCTGC
Granulocytes	CTGAAACGTCAGCTAT
Granulocytes	CTGAAGTTCTCAAGTG
Granulocytes	CTGTGCTAGCCACGCT
Granulocytes	CTGTGCTCAGTCAGAG
Granulocytes	CTGTGCTCAGTCCTTC
Granulocytes	CTTCTCTAGTTACCCA
Granulocytes	GAAACTCAGAAGGTTT
Granulocytes	GAACATCAGACTGGGT
Granulocytes	GAATAAGTCAACGGGA
Granulocytes	GAATGAACAAACGCGA
Granulocytes	GACACGCCAAGTCTAC
Granulocytes	GACACGCTCGATGAGG
Granulocytes	GACGCGTAGAACAACT
Granulocytes	GACTAACCAGCCAATT
Granulocytes	GACTAACGTGGAAAGA
Granulocytes	GAGGTGAAGCCAACAG
Granulocytes	GAGGTGACACCAACCG
Granulocytes	GAGTCCGAGTGCGATG
Granulocytes	GAGTCCGTCCTCCTAG
Granulocytes	GATCGCGGTAGCGTCC
Granulocytes	GATGAAAAGTACGACG
Granulocytes	GATGAGGTCTGCAGTA
Granulocytes	GATGCTATCTGACCTC
Granulocytes	GATTCAGGTAAATACG
Granulocytes	GCACATAAGATCCTGT
Granulocytes	GCACATATCTTTAGGG
Granulocytes	GCACTCTGTCGCATAT
Granulocytes	GCAGTTAAGGCTCTTA
Granulocytes	GCAGTTAGTAAGGGAA
Granulocytes	GCATGATAGATGGCGT
Granulocytes	GCATGATCAACCGCCA
Granulocytes	GCCAAATAGGCGACAT
Granulocytes	GCCAAATTCGTGGACC
Granulocytes	GCGAGAACAATGGATA
Granulocytes	GCGAGAAGTAACGACG
Granulocytes	GCGCAACAGATCGATA
Granulocytes	GCGCAACGTAAATACG
Granulocytes	GCGCGATCAAGCTGAG
Granulocytes	GCTGCAGTCCAGATCA
Granulocytes	GCTGGGTCATACTCTT
Granulocytes	GCTTGAACAATGAATG
Granulocytes	GCTTGAACAGCATACT
Granulocytes	GGAAAGCTCGCTTGTC
Granulocytes	GGAACTTTCCAAACTG
Granulocytes	GGAACTTTCGGATGGA
Granulocytes	GGACAAGAGCACACAG
Granulocytes	GGACAAGTCCGAATGT
Granulocytes	GGACAGAGTTTCCACC
Granulocytes	GGCGACTCACTTAAGC
Granulocytes	GGCGTGTCAGGAATCG
Granulocytes	GGCGTGTTCCGTAGGC
Granulocytes	GGCTCGACACTAGTAC
Granulocytes	GGCTCGATCGAACGGA
Granulocytes	GGCTGGTTCTTGGGTA
Granulocytes	GGGAGATTCAAACCAC
Granulocytes	GGGCACTGTCATCCCT
Granulocytes	GGGCACTTCGGTTAAC
Granulocytes	GGGCATCCAGATCTGT
Granulocytes	GGGCATCTCATCGATG
Granulocytes	GGGTTGCCATTACGAC
Granulocytes	GGTATTGGTTAAGGGC
Granulocytes	GGTATTGGTTACTGAC
Granulocytes	GGTGAAGGTATCAGTC
Granulocytes	GGTGAAGGTTGGAGGT
Granulocytes	GTACTTTAGTTCGCGC
Granulocytes	GTACTTTTCACCGTAA
Granulocytes	GTCACAACATTCTTAC
Granulocytes	GTCATTTGTCTCAACA
Granulocytes	GTCCTCAGTCATCCCT
Granulocytes	GTCGGGTCAGGGATTG
Granulocytes	GTCTTCGTCTACTTAC
Granulocytes	GTGCGGTTCGACAGCC
Granulocytes	GTGGGTCAGAGATGAG
Granulocytes	GTTAAGCAGCAGCGTA
Granulocytes	GTTAAGCCATTGTGCA
Granulocytes	GTTAAGCTCACGCGGT
Granulocytes	GTTACAGGTATCAGTC
Granulocytes	GTTCATTAGTGAATTG
Granulocytes	GTTTCTAAGTACGCCC
Granulocytes	GTTTCTAGTACCATCA
Granulocytes	TAAACCGCAGTTCATG
Granulocytes	TAAGAGACACCGTTGG
Granulocytes	TAAGCGTCAATTCCTT
Granulocytes	TAAGTGCAGCGTTTAC
Granulocytes	TACGGATTCGCCCTTA
Granulocytes	TACGGTAGTCCGAATT
Granulocytes	TACTTACCACAGGCCT
Granulocytes	TACTTACTCCTCATTA
Granulocytes	TACTTGTGTGCCTTGG
Granulocytes	TAGACCATCATTTGGG
Granulocytes	TAGGCATAGCCACCTG
Granulocytes	TATTACCCAGTCGTGC
Granulocytes	TATTACCGTACAGTTC
Granulocytes	TCAACGAGTACCGTTA
Granulocytes	TCACAAGGTTATGCGT
Granulocytes	TCACGAAGTTGATTCG
Granulocytes	TCAGCAAGTTACAGAA
Granulocytes	TCAGGTACATGGTAGG
Granulocytes	TCATTACTCCAGAAGG
Granulocytes	TCATTTGAGACACGAC
Granulocytes	TCCACACAGAGACTTA
Granulocytes	TCGCGAGCAATGGAAT
Granulocytes	TCGGTAAGTCCGAACC
Granulocytes	TCTATTGCACGGTAAG
Granulocytes	TGACAACCAGCGTCCA
Granulocytes	TGACTAGTCACATAGC
Granulocytes	TGAGCATAGACCTTTG
Granulocytes	TGAGGGAAGGGATACC
Granulocytes	TGCCAAACAATGCCAT
Granulocytes	TGCCCTAGTAGGAGTC
Granulocytes	TGCGCAGAGCCACTAT
Granulocytes	TGCGGGTGTCGTTGTA
Granulocytes	TGCTACCAGACACTAA
Granulocytes	TGCTACCGTCGGCACT
Granulocytes	TGCTACCGTGTGGTTT
Granulocytes	TGCTGCTAGTGCTGCC
Granulocytes	TGCTGCTTCGCCGTGA
Granulocytes	TGCTGCTTCTGTGCAA
Granulocytes	TGGCCAGCACCATCCT
Granulocytes	TGGCGCAGTATCGCAT
Granulocytes	TGGGAAGCATCGATGT
Granulocytes	TGGTTAGTCTATGTGG
Granulocytes	TGTTCCGGTCTTGATG
Granulocytes	TTAACTCTCAGGCAAG
Granulocytes	TTAGGCAAGACTAGAT
Granulocytes	TTATGCTGTTCAGACT
Granulocytes	TTATGCTTCGTGGTCG
Granulocytes	TTCGAAGAGGTCGGAT
Granulocytes	TTCGAAGCAAAGGCGT
Granulocytes	TTCTACATCTACCTGC
Granulocytes	TTCTCAAAGCCCTAAT
Granulocytes	TTCTTAGGTCTCTCTG
Granulocytes	TTCTTAGTCCCTAACC
Granulocytes	TTGAACGAGAACAATC
Granulocytes	TTGACTTAGAATGTGT
Granulocytes	TTGACTTTCTATCCTA
Granulocytes	TTGTAGGTCGGTTCGG
Granulocytes	TTGTAGGTCTAACTCT
Granulocytes	TTTACTGTCCTTTACA
Granulocytes	TTTATGCCACCACGTG
Granulocytes	TTTCCTCCACGAAATA
Granulocytes	TTTGGTTCAAACGTGG
Granulocytes	TTTGGTTCAGCTTCGG
Granulocytes	TTTGTCAAGGTTACCT
Granulocytes	TTTGTCACATCATCCC
MAIT	AAACGGGCACTTCGAA
MAIT	AAAGCAAGTGACCAAG
MAIT	AAAGTAGAGACAGGCT
MAIT	AAATGCCCAAGAAGAG
MAIT	AACACGTCACATGGGA
MAIT	AACACGTTCTTATCTG
MAIT	AACTGGTCAGACGCCT
MAIT	AACTGGTTCGGAGCAA
MAIT	AACTTTCAGCGATAGC
MAIT	AACTTTCAGGAATCGC
MAIT	AAGACCTCACATGACT
MAIT	AAGACCTGTTCCAACA
MAIT	AAGGAGCCAAGGTGTG
MAIT	AAGGAGCTCAGTTGAC
MAIT	AAGGCAGAGCACCGTC
MAIT	AAGTCTGAGATCACGG
MAIT	ACACCCTAGTGTCCCG
MAIT	ACACCCTCACCACGTG
MAIT	ACACCCTTCTCCAGGG
MAIT	ACACCGGAGATCCGAG
MAIT	ACACCGGAGCAAATCA
MAIT	ACACCGGAGGCTAGCA
MAIT	ACACCGGTCATTGCCC
MAIT	ACACTGAGTACAAGTA
MAIT	ACACTGAGTCGAAAGC
MAIT	ACAGCCGAGAATTCCC
MAIT	ACAGCCGGTGGTCTCG
MAIT	ACAGCCGTCATGGTCA
MAIT	ACATCAGGTAACGACG
MAIT	ACATGGTAGGAGTTTA
MAIT	ACCAGTAAGTGTACCT
MAIT	ACCGTAAAGGCTCTTA
MAIT	ACCGTAACATTCACTT
MAIT	ACCGTAATCATGGTCA
MAIT	ACGATGTAGCATCATC
MAIT	ACGATGTTCGCGCCAA
MAIT	ACGGAGAAGAAGAAGC
MAIT	ACGGAGACACGTCTCT
MAIT	ACGGAGAGTAGGAGTC
MAIT	ACGGGCTCAACACGCC
MAIT	ACGTCAAGTAGCCTCG
MAIT	ACGTCAATCTGCGTAA
MAIT	ACTATCTTCGTTACGA
MAIT	ACTGAACGTTGTCTTT
MAIT	ACTGAACTCACTTCAT
MAIT	ACTGAACTCCTAGGGC
MAIT	ACTGAGTCACATTTCT
MAIT	ACTGAGTTCAAGGCTT
MAIT	ACTGAGTTCATATCGG
MAIT	ACTGCTCTCTATGTGG
MAIT	ACTGTCCAGCGTCAAG
MAIT	ACTTACTCACCAGGCT
MAIT	ACTTGTTCAAGTTGTC
MAIT	ACTTGTTGTCGTGGCT
MAIT	ACTTTCAAGCGCTTAT
MAIT	ACTTTCATCGTGTAGT
MAIT	AGACGTTAGCGATAGC
MAIT	AGAGCGACATCCCACT
MAIT	AGAGCTTCACTTCGAA
MAIT	AGATCTGAGACTCGGA
MAIT	AGATTGCAGTGGGCTA
MAIT	AGATTGCGTTTGGGCC
MAIT	AGCAGCCGTCCAGTGC
MAIT	AGCCTAACAGTAAGCG
MAIT	AGCGGTCGTTCCCGAG
MAIT	AGCTTGAAGATCCCAT
MAIT	AGCTTGAGTAATCACC
MAIT	AGCTTGATCCCAAGTA
MAIT	AGGCCGTAGTTAACGA
MAIT	AGGGAGTCAGCATGAG
MAIT	AGGTCATAGTTTAGGA
MAIT	AGTGAGGCACACATGT
MAIT	AGTGGGAAGCTAGGCA
MAIT	AGTGGGACAGATCTGT
MAIT	AGTGTCAGTTCGCGAC
MAIT	AGTTGGTCACACCGCA
MAIT	AGTTGGTCATTGGCGC
MAIT	ATAAGAGAGTCGATAA
MAIT	ATAAGAGCAGCGATCC
MAIT	ATAGACCCAGGACGTA
MAIT	ATCATCTGTCATTAGC
MAIT	ATCATGGCACCTTGTC
MAIT	ATCGAGTCACACAGAG
MAIT	ATCGAGTGTAGCGTAG
MAIT	ATCGAGTTCATGCTCC
MAIT	ATCGAGTTCCTCATTA
MAIT	ATCTACTAGGGTGTTG
MAIT	ATCTGCCCAAGGTTTC
MAIT	ATCTGCCGTTTGACAC
MAIT	ATCTGCCTCCACTCCA
MAIT	ATGCGATGTCAGAGGT
MAIT	ATGGGAGAGCCCGAAA
MAIT	ATTATCCTCTTAGAGC
MAIT	ATTGGTGAGCGATAGC
MAIT	ATTGGTGGTGGCTCCA
MAIT	ATTGGTGTCTTCCTTC
MAIT	ATTTCTGGTCGAATCT
MAIT	CAACCTCTCCTGCCAT
MAIT	CAAGATCCATACGCTA
MAIT	CAAGGCCGTGAAGGCT
MAIT	CAAGGCCGTTGGGACA
MAIT	CAAGGCCTCCACTGGG
MAIT	CACAAACTCCGAATGT
MAIT	CACACCTGTATTAGCC
MAIT	CACAGGCCACATGACT
MAIT	CACAGGCGTCGGCTCA
MAIT	CACAGTAAGAAACGCC
MAIT	CACAGTACACGACTCG
MAIT	CACATAGAGACCTAGG
MAIT	CACATAGCAGACAAGC
MAIT	CACCACTGTACGCTGC
MAIT	CACCAGGGTTGTCTTT
MAIT	CAGAATCCAGTCAGAG
MAIT	CAGAGAGTCGCTAGCG
MAIT	CAGATCAAGATGTGTA
MAIT	CAGATCAGTGGTTTCA
MAIT	CAGCATAGTTGTGGAG
MAIT	CAGCGACGTGTTTGGT
MAIT	CAGCGACGTTCCCTTG
MAIT	CAGCTAATCTCATTCA
MAIT	CAGGTGCAGATGTTAG
MAIT	CAGGTGCAGTCATCCA
MAIT	CAGTCCTTCGTAGATC
MAIT	CATATTCAGGAGTCTG
MAIT	CATCAGAAGAAACCGC
MAIT	CATGCCTGTAGAGGAA
MAIT	CATGGCGTCATCGGAT
MAIT	CATTCGCCAATCTACG
MAIT	CCAATCCGTTAAGATG
MAIT	CCACCTAAGAGGTAGA
MAIT	CCATGTCAGATCCCAT
MAIT	CCATGTCGTAAGTAGT
MAIT	CCATGTCGTGTAATGA
MAIT	CCCAGTTAGTTTAGGA
MAIT	CCCTCCTAGACAATAC
MAIT	CCCTCCTAGCACACAG
MAIT	CCCTCCTAGGTAAACT
MAIT	CCGTACTTCAGTCCCT
MAIT	CCGTGGACAGTTTACG
MAIT	CCGTTCATCTGGTGTA
MAIT	CCTAAAGGTTCCCTTG
MAIT	CCTAAAGTCACAAACC
MAIT	CCTACACTCTCATTCA
MAIT	CCTACCAGTTCACGGC
MAIT	CCTAGCTAGGGTCTCC
MAIT	CCTCAGTAGCTTTGGT
MAIT	CCTCAGTTCGTACCGG
MAIT	CCTTACGTCGAGAGCA
MAIT	CCTTTCTAGGACAGCT
MAIT	CGAATGTAGCTGCAAG
MAIT	CGACCTTCAAGGGTCA
MAIT	CGACTTCGTTGGACCC
MAIT	CGAGCACGTTGTCTTT
MAIT	CGAGCCACACACGCTG
MAIT	CGAGCCAGTCCGTTAA
MAIT	CGATGTAAGAGGTAGA
MAIT	CGCGGTAAGCGCCTTG
MAIT	CGCGGTATCACTATTC
MAIT	CGCGTTTAGTGGGTTG
MAIT	CGCTATCAGTTACGGG
MAIT	CGCTATCTCAACACGT
MAIT	CGGACACAGTTACCCA
MAIT	CGGACGTAGATGTGGC
MAIT	CGGACTGCAAACAACA
MAIT	CGGAGCTCATGTAGTC
MAIT	CGGCTAGAGATCCCAT
MAIT	CGGCTAGAGGTAAACT
MAIT	CGGCTAGTCCTCAATT
MAIT	CGGGTCAGTAAACCTC
MAIT	CGGTTAATCCCTAATT
MAIT	CGTAGGCTCAGAGGTG
MAIT	CGTCAGGCATTAGCCA
MAIT	CGTCCATGTCAGAATA
MAIT	CGTTGGGAGCGCCTCA
MAIT	CTAAGACAGTGGGTTG
MAIT	CTAATGGTCAAGCCTA
MAIT	CTACACCTCTAGCACA
MAIT	CTACATTCATTTCAGG
MAIT	CTACCCATCTCTGTCG
MAIT	CTAGAGTAGTGCAAGC
MAIT	CTAGTGACATATGCTG
MAIT	CTCAGAAAGCCTCGTG
MAIT	CTCCTAGTCCAACCAA
MAIT	CTCGAAAAGATATACG
MAIT	CTCGAAAAGGCGTACA
MAIT	CTCGGAGAGAACAATC
MAIT	CTCGGAGGTAGCGTGA
MAIT	CTCGGGATCACAACGT
MAIT	CTCGGGATCGTACCGG
MAIT	CTCGTACGTATGCTTG
MAIT	CTGAAGTCACCAGATT
MAIT	CTGAAGTCACCATCCT
MAIT	CTGAAGTTCAGTCAGT
MAIT	CTGATAGGTCCGCTGA
MAIT	CTGATCCCATTAGGCT
MAIT	CTGATCCTCGGTGTCG
MAIT	CTGCCTACAAAGAATC
MAIT	CTGCCTATCGCCAGCA
MAIT	CTGCGGAAGGCGTACA
MAIT	CTGCGGACACTTAAGC
MAIT	CTGCTGTGTAGATTAG
MAIT	CTGGTCTGTAGTAGTA
MAIT	CTGTGCTGTTCCTCCA
MAIT	CTGTTTATCCTTGCCA
MAIT	CTTAACTCAGAGCCAA
MAIT	CTTACCGAGTGCTGCC
MAIT	CTTACCGTCGCCGTGA
MAIT	CTTAGGACATCACGAT
MAIT	CTTGGCTTCTGCAAGT
MAIT	CTTTGCGCAGTTAACC
MAIT	CTTTGCGGTTAAAGAC
MAIT	GAAGCAGAGAATGTGT
MAIT	GAATGAACATCCCACT
MAIT	GACACGCGTGTAAGTA
MAIT	GACACGCTCCTTCAAT
MAIT	GACCTGGTCTGAGTGT
MAIT	GACGGCTGTAATAGCA
MAIT	GACGGCTGTCTGGTCG
MAIT	GACGGCTGTGTGTGCC
MAIT	GACGTGCCAGGTGCCT
MAIT	GACGTTATCTGTCTCG
MAIT	GACTAACGTAGTGAAT
MAIT	GACTAACGTTAAGAAC
MAIT	GACTACAAGGGCTCTC
MAIT	GACTACAGTCAGAAGC
MAIT	GACTGCGAGTACACCT
MAIT	GAGCAGACAGACAAAT
MAIT	GAGGTGACAATCGAAA
MAIT	GAGGTGACATCCCACT
MAIT	GATCAGTCAATGGATA
MAIT	GATCAGTGTACCGAGA
MAIT	GATCGCGTCTGATACG
MAIT	GATCTAGCATCAGTAC
MAIT	GATCTAGGTGTCAATC
MAIT	GATGAGGAGAGCCCAA
MAIT	GATGCTATCATCTGCC
MAIT	GCAAACTAGCAATCTC
MAIT	GCAATCAAGTGTACTC
MAIT	GCAATCATCATGGTCA
MAIT	GCACTCTCAGGGTACA
MAIT	GCAGCCAAGCAATCTC
MAIT	GCAGCCAAGGTGATTA
MAIT	GCAGTTATCTCAACTT
MAIT	GCGAGAAGTGTGGCTC
MAIT	GCGAGAATCATCGATG
MAIT	GCGCCAATCCTGTAGA
MAIT	GCGCCAATCGGAGGTA
MAIT	GCGCCAATCTTGTCAT
MAIT	GCGCGATCAAGCCTAT
MAIT	GCGGGTTAGGCTAGCA
MAIT	GCGGGTTAGTGGTCCC
MAIT	GCTCCTATCGAATGGG
MAIT	GCTCTGTCAAGCGCTC
MAIT	GCTCTGTTCATTTGGG
MAIT	GCTGCAGCACGGCTAC
MAIT	GCTGCGACATGGATGG
MAIT	GCTGCGATCATGTGGT
MAIT	GGAAAGCGTAAGTAGT
MAIT	GGAACTTCATCAGTCA
MAIT	GGAACTTGTCGCTTTC
MAIT	GGAATAAGTTGTGGCC
MAIT	GGACATTTCGCAAACT
MAIT	GGACGTCCACGCCAGT
MAIT	GGAGCAAAGAATGTTG
MAIT	GGAGCAACATGAGCGA
MAIT	GGAGCAATCCACGTTC
MAIT	GGATGTTAGACTTGAA
MAIT	GGATGTTTCAATCTCT
MAIT	GGATTACCACCAGTTA
MAIT	GGATTACGTACCGCTG
MAIT	GGCAATTTCAGGTAAA
MAIT	GGCGTGTTCAGCTTAG
MAIT	GGCGTGTTCGTCCGTT
MAIT	GGCTGGTGTACGAAAT
MAIT	GGGACCTTCATTCACT
MAIT	GGGAGATCAAAGGAAG
MAIT	GGGCACTGTCATGCCG
MAIT	GGGCATCGTGTGACCC
MAIT	GGTGAAGTCCTAGTGA
MAIT	GGTGTTAAGCCCAATT
MAIT	GTAACTGCAGTCAGCC
MAIT	GTAACTGTCAAAGACA
MAIT	GTACGTAAGGCCATAG
MAIT	GTACGTACAAAGCGGT
MAIT	GTAGTCAAGAGCAATT
MAIT	GTCAAGTCACTGTCGG
MAIT	GTCAAGTCAGTAAGCG
MAIT	GTCACAACAATAGCGG
MAIT	GTCACAACATCGTCGG
MAIT	GTCACGGAGGTGTGGT
MAIT	GTCATTTAGGTGCTTT
MAIT	GTCGGGTAGTGATCGG
MAIT	GTCGGGTCAATAGCGG
MAIT	GTCGGGTTCCTGCCAT
MAIT	GTCGTAACAAGAAGAG
MAIT	GTCGTAACAGATCTGT
MAIT	GTCGTAATCTTCTGGC
MAIT	GTGCATACAGATTGCT
MAIT	GTGCTTCCAGTCCTTC
MAIT	GTGTGCGTCATTGCGA
MAIT	GTGTTAGTCATTGCCC
MAIT	GTGTTAGTCTGCCAGG
MAIT	GTTACAGCATTTGCTT
MAIT	GTTCATTGTGTTCTTT
MAIT	GTTCTCGAGCCACCTG
MAIT	GTTCTCGCATTAGCCA
MAIT	GTTTCTATCAACCATG
MAIT	TAAGAGACAATGGTCT
MAIT	TAAGAGACAGTTTACG
MAIT	TAAGCGTCAATAACGA
MAIT	TAAGTGCGTGTTCTTT
MAIT	TACACGACACCCTATC
MAIT	TACACGAGTCGAATCT
MAIT	TACAGTGTCGGCTTGG
MAIT	TACGGATAGTCGCCGT
MAIT	TACGGATAGTTCGATC
MAIT	TACGGATCAGGCGATA
MAIT	TACTCATTCTAGAGTC
MAIT	TACTCGCGTTACGACT
MAIT	TACTTACTCCAGAGGA
MAIT	TACTTGTGTTCAGACT
MAIT	TAGACCACAGACTCGC
MAIT	TAGAGCTAGTGCGATG
MAIT	TAGCCGGGTTAAAGAC
MAIT	TAGGCATGTATGGTTC
MAIT	TAGTGGTCAGGGCATA
MAIT	TAGTGGTGTTTAAGCC
MAIT	TATCAGGCACCCATTC
MAIT	TATTACCGTAACGTTC
MAIT	TCAGATGCAGATGAGC
MAIT	TCAGCAAAGAGAGCTC
MAIT	TCAGCAAGTCGTCTTC
MAIT	TCAGCTCAGGAGCGTT
MAIT	TCAGCTCCACGCATCG
MAIT	TCAGCTCTCTTACCTA
MAIT	TCAGGATTCAGTTCGA
MAIT	TCAGGTACACTGAAGG
MAIT	TCAGGTAGTCTCCCTA
MAIT	TCATTTGAGATATGCA
MAIT	TCATTTGAGTACGCGA
MAIT	TCATTTGCACGGACAA
MAIT	TCGAGGCAGCTAACAA
MAIT	TCGAGGCTCCTTTACA
MAIT	TCGCGTTAGGTAGCTG
MAIT	TCGCGTTTCATGTAGC
MAIT	TCGTACCGTAACGACG
MAIT	TCGTACCGTGCACCAC
MAIT	TCTATTGTCTGTCAAG
MAIT	TCTCATAAGACAGAGA
MAIT	TCTGAGAAGAATTGTG
MAIT	TCTGAGAAGGTAGCCA
MAIT	TCTGGAACAGCCTATA
MAIT	TCTTCGGAGATAGGAG
MAIT	TGACTTTCACAAGCCC
MAIT	TGAGCATGTCCTCTTG
MAIT	TGAGCCGAGCTGCGAA
MAIT	TGATTTCTCGCATGAT
MAIT	TGCCCATAGTGCTGCC
MAIT	TGCCCATCATCCGTGG
MAIT	TGCGGGTGTGGTTTCA
MAIT	TGCGGGTTCTATGTGG
MAIT	TGCGTGGTCTTTAGTC
MAIT	TGCTACCTCATACGGT
MAIT	TGCTACCTCGCTGATA
MAIT	TGGCCAGAGATGCCAG
MAIT	TGGCCAGGTCACCTAA
MAIT	TGGCGCACAGCCTGTG
MAIT	TGGCTGGAGGTGCACA
MAIT	TGGCTGGGTGCACTTA
MAIT	TGGGAAGCACGACGAA
MAIT	TGGGAAGCACGGCGTT
MAIT	TGGGCGTCACCGGAAA
MAIT	TGGGCGTGTGACTCAT
MAIT	TGGGCGTGTGTTTGTG
MAIT	TGGTTCCTCCTCAATT
MAIT	TGTCCCAAGGGATGGG
MAIT	TGTCCCAGTCCTCCAT
MAIT	TGTTCCGAGAATTGTG
MAIT	TGTTCCGTCTAGCACA
MAIT	TTAACTCAGATATGGT
MAIT	TTAACTCCATGCATGT
MAIT	TTAACTCGTAAACCTC
MAIT	TTAGGCACAGCGAACA
MAIT	TTCCCAGCAGTTAACC
MAIT	TTCGGTCGTCAACATC
MAIT	TTCTCCTTCCGGCACA
MAIT	TTCTTAGGTCTCCACT
MAIT	TTGCCGTAGGCAGGTT
MAIT	TTGGAACCACATTCGA
MAIT	TTGGAACTCATCTGTT
MAIT	TTGTAGGCACTGCCAG
MAIT	TTTACTGGTTCCCGAG
MAIT	TTTACTGTCTGCTGTC
MAIT	TTTCCTCAGCACACAG
MAIT	TTTGCGCAGCTAAGAT
MAIT	TTTGGTTCAGCCAATT
MAIT	TTTGTCAGTTCCTCCA
Monocytes	AAACCTGAGCGTGTCC
Monocytes	AAACCTGCATGACGGA
Monocytes	AAACGGGAGGGCTTCC
Monocytes	AAACGGGGTGTGCGTC
Monocytes	AAAGATGCATACGCTA
Monocytes	AAAGATGGTCTTGATG
Monocytes	AAAGCAAAGTTAGGTA
Monocytes	AAAGCAAAGTTCGCGC
Monocytes	AAAGCAACAGTGGAGT
Monocytes	AAAGCAACATCTATGG
Monocytes	AAAGTAGCACCCAGTG
Monocytes	AAAGTAGCAGGCTGAA
Monocytes	AAAGTAGCAGTAAGCG
Monocytes	AAAGTAGGTAGCCTAT
Monocytes	AAAGTAGTCGCTTGTC
Monocytes	AAATGCCGTCTCTCTG
Monocytes	AACCATGCATTAACCG
Monocytes	AACCATGTCAGAGCTT
Monocytes	AACCGCGCACGACTCG
Monocytes	AACGTTGCATTCTCAT
Monocytes	AACTCCCAGCCCGAAA
Monocytes	AACTCCCCACGAAAGC
Monocytes	AACTCCCTCCCTCTTT
Monocytes	AACTCCCTCGAGAACG
Monocytes	AACTCCCTCTATCGCC
Monocytes	AACTCTTAGAGGACGG
Monocytes	AACTCTTTCTCTGTCG
Monocytes	AACTGGTCAAAGGCGT
Monocytes	AACTGGTCACGGACAA
Monocytes	AACTGGTGTACATGTC
Monocytes	AAGACCTAGCAATATG
Monocytes	AAGACCTAGTTACCCA
Monocytes	AAGCCGCAGCTAGTCT
Monocytes	AAGCCGCCACGGCTAC
Monocytes	AAGCCGCGTAGCTTGT
Monocytes	AAGGAGCCAATAGCGG
Monocytes	AAGGAGCCAATGACCT
Monocytes	AAGGAGCCAGACAAGC
Monocytes	AAGGCAGGTCTCCACT
Monocytes	AAGTCTGCAAAGTCAA
Monocytes	AATCCAGGTAAATACG
Monocytes	AATCGGTGTTTCCACC
Monocytes	ACACCAAGTGATGTCT
Monocytes	ACACTGAAGCAGACTG
Monocytes	ACACTGATCAGCTCTC
Monocytes	ACACTGATCGTACGGC
Monocytes	ACAGCCGAGGCAGTCA
Monocytes	ACATCAGTCACAGTAC
Monocytes	ACCCACTCACCGTTGG
Monocytes	ACCGTAAAGATGTCGG
Monocytes	ACCGTAATCTTCGAGA
Monocytes	ACGAGCCAGATAGCAT
Monocytes	ACGAGCCTCCTTTCGG
Monocytes	ACGATACAGTTCGCGC
Monocytes	ACGATACCAGACGCCT
Monocytes	ACGATGTGTACAGCAG
Monocytes	ACGCAGCAGTAGGCCA
Monocytes	ACGCAGCTCAAACAAG
Monocytes	ACGCAGCTCATCATTC
Monocytes	ACGGGTCCATCGGAAG
Monocytes	ACTATCTTCCCACTTG
Monocytes	ACTGAACTCCGAAGAG
Monocytes	ACTGATGCACTGTGTA
Monocytes	ACTGATGGTAAATGAC
Monocytes	ACTGCTCTCAGTTTGG
Monocytes	ACTGTCCAGAGTAAGG
Monocytes	ACTGTCCAGCTTCGCG
Monocytes	ACTGTCCCAGATCGGA
Monocytes	ACTGTCCTCTGATACG
Monocytes	ACTTACTGTCATGCCG
Monocytes	ACTTACTTCTCTTATG
Monocytes	AGAATAGAGATCACGG
Monocytes	AGAATAGCAGTCCTTC
Monocytes	AGACGTTCATGTAAGA
Monocytes	AGAGCGAGTGACGGTA
Monocytes	AGAGCTTCACTGTTAG
Monocytes	AGAGCTTGTCGAAAGC
Monocytes	AGATCTGAGCTTATCG
Monocytes	AGATCTGGTCAAAGAT
Monocytes	AGATCTGTCCGCGTTT
Monocytes	AGATTGCCACTCGACG
Monocytes	AGATTGCTCCCATTTA
Monocytes	AGATTGCTCTACCTGC
Monocytes	AGCATACCATGCATGT
Monocytes	AGCCTAAGTGCCTGTG
Monocytes	AGCCTAATCACGAAGG
Monocytes	AGCGGTCAGCATGGCA
Monocytes	AGCGTATCAATGCCAT
Monocytes	AGCGTCGTCTGGCGTG
Monocytes	AGCTCTCCACGAGGTA
Monocytes	AGCTTGACATGACATC
Monocytes	AGGCCGTTCGGCATCG
Monocytes	AGGGATGCACACCGAC
Monocytes	AGGGATGGTGAAGGCT
Monocytes	AGGGATGGTTGATTGC
Monocytes	AGGGTGATCTCTGAGA
Monocytes	AGGTCATAGTAGGCCA
Monocytes	AGGTCATCATGTCTCC
Monocytes	AGTAGTCTCTGCTGTC
Monocytes	AGTCTTTGTCTAAAGA
Monocytes	AGTCTTTGTGAACCTT
Monocytes	AGTGGGATCCTATGTT
Monocytes	AGTTGGTAGCACACAG
Monocytes	AGTTGGTAGTCTCGGC
Monocytes	ATAACGCGTATCTGCA
Monocytes	ATAAGAGGTGTAAGTA
Monocytes	ATAGACCGTTGGTGGA
Monocytes	ATCATCTCACTGTGTA
Monocytes	ATCATCTCATTTGCTT
Monocytes	ATCCACCAGGGCTTGA
Monocytes	ATCCACCGTTTAGCTG
Monocytes	ATCCACCGTTTGGCGC
Monocytes	ATCCGAAGTCTGCAAT
Monocytes	ATCCGAAGTTTCCACC
Monocytes	ATCTACTTCGCGTTTC
Monocytes	ATCTGCCAGGGCTCTC
Monocytes	ATGAGGGGTCACACGC
Monocytes	ATGCGATGTCAAACTC
Monocytes	ATGGGAGCACGGTGTC
Monocytes	ATGGGAGTCACGGTTA
Monocytes	ATGTGTGAGGTGGGTT
Monocytes	ATTACTCGTTGTACAC
Monocytes	ATTACTCTCCTTGGTC
Monocytes	ATTATCCTCCATGAAC
Monocytes	ATTGGACCAGCATACT
Monocytes	CAACCAACACGGTGTC
Monocytes	CAACCAATCCCAGGTG
Monocytes	CAACTAGGTGTGGTTT
Monocytes	CAAGAAAAGCTGCCCA
Monocytes	CAAGATCAGATAGTCA
Monocytes	CAAGATCAGGATATAC
Monocytes	CAAGATCCAACTGGCC
Monocytes	CAAGATCTCCTTTCTC
Monocytes	CACACCTAGCTTATCG
Monocytes	CACACCTGTGGTGTAG
Monocytes	CACACTCCAAACAACA
Monocytes	CACAGTATCAGCTCGG
Monocytes	CACATTTAGTGGTAAT
Monocytes	CACCACTAGTCCGTAT
Monocytes	CACCACTAGTGTTAGA
Monocytes	CACCAGGAGTCTCGGC
Monocytes	CACTCCAAGGTCATCT
Monocytes	CAGAATCGTCCTAGCG
Monocytes	CAGAGAGTCTGCGTAA
Monocytes	CAGCAGCGTATCGCAT
Monocytes	CAGCCGACATCTATGG
Monocytes	CAGCCGATCCCAGGTG
Monocytes	CAGCTAAAGTGTCCCG
Monocytes	CAGCTAACAGGACCCT
Monocytes	CAGCTGGCAAGAAAGG
Monocytes	CAGGTGCGTCATATCG
Monocytes	CAGTAACAGCTTTGGT
Monocytes	CAGTAACAGTGAAGAG
Monocytes	CAGTAACCAATTGCTG
Monocytes	CAGTAACCATATACGC
Monocytes	CAGTCCTAGAGTACAT
Monocytes	CAGTCCTTCGGCATCG
Monocytes	CAGTCCTTCTCGGACG
Monocytes	CATATGGAGATAGGAG
Monocytes	CATATTCAGCCGGTAA
Monocytes	CATCAGAGTTGTCTTT
Monocytes	CATCAGATCGGTTCGG
Monocytes	CATCCACCAGTCGATT
Monocytes	CATCCACGTCGTGGCT
Monocytes	CATCGAAAGACTAGGC
Monocytes	CATCGGGAGTACATGA
Monocytes	CATGACACACAAGTAA
Monocytes	CATGACAGTCTAGTCA
Monocytes	CATGCCTAGAGACTAT
Monocytes	CATGGCGAGGTGCACA
Monocytes	CATGGCGCACGGCCAT
Monocytes	CATTCGCGTCGGCACT
Monocytes	CCAATCCAGCGATATA
Monocytes	CCACCTAGTGCTGTAT
Monocytes	CCACGGATCACGCGGT
Monocytes	CCACTACTCGCGTTTC
Monocytes	CCAGCGAGTTATCCGA
Monocytes	CCAGCGATCGCTTAGA
Monocytes	CCATGTCAGCAGCGTA
Monocytes	CCATTCGCATGGTCTA
Monocytes	CCCAGTTTCAGTTTGG
Monocytes	CCGGGATAGTTTCCTT
Monocytes	CCGGGATTCGTTGACA
Monocytes	CCGGTAGCATCTCCCA
Monocytes	CCGGTAGTCTAACTGG
Monocytes	CCGTACTCAGTAGAGC
Monocytes	CCGTGGACAAGTTAAG
Monocytes	CCGTTCAGTTCCCGAG
Monocytes	CCTACACCATGGATGG
Monocytes	CCTACACTCTGGGCCA
Monocytes	CCTACCACAGTATCTG
Monocytes	CCTACCATCAGTGTTG
Monocytes	CCTACCATCTACCTGC
Monocytes	CCTATTACATTTGCCC
Monocytes	CCTATTATCACAGGCC
Monocytes	CCTCAGTAGACACTAA
Monocytes	CCTCAGTTCCAAATGC
Monocytes	CCTTACGGTGCACGAA
Monocytes	CCTTCCCGTCTCCATC
Monocytes	CCTTCGAAGCGAGAAA
Monocytes	CCTTTCTAGCTCTCGG
Monocytes	CGAATGTCAGGACGTA
Monocytes	CGAATGTTCAGAGGTG
Monocytes	CGACCTTAGCTTCGCG
Monocytes	CGACCTTCACTCGACG
Monocytes	CGAGAAGAGAACAATC
Monocytes	CGAGAAGTCAGAGCTT
Monocytes	CGAGAAGTCCACTCCA
Monocytes	CGAGCACCAATGAAAC
Monocytes	CGAGCCATCCACGACG
Monocytes	CGATGGCCACGGCCAT
Monocytes	CGATGGCTCGAATCCA
Monocytes	CGATTGACACTTAACG
Monocytes	CGCCAAGAGGCGACAT
Monocytes	CGCCAAGGTGGGTCAA
Monocytes	CGCCAAGGTTCCAACA
Monocytes	CGCGGTAGTAAGTGGC
Monocytes	CGCGGTATCACCTCGT
Monocytes	CGCGTTTCAACTTGAC
Monocytes	CGCTGGACAGTTTACG
Monocytes	CGCTTCATCGAGAGCA
Monocytes	CGCTTCATCTAACGGT
Monocytes	CGGACACCATCCGCGA
Monocytes	CGGACTGCATATACCG
Monocytes	CGGAGCTTCTTCGAGA
Monocytes	CGGCTAGCATTGGTAC
Monocytes	CGGCTAGTCAACGGGA
Monocytes	CGGGTCAAGTCGATAA
Monocytes	CGTCAGGAGTCATCCA
Monocytes	CGTCAGGAGTTAAGTG
Monocytes	CGTCAGGCAATAACGA
Monocytes	CGTCAGGCAGCTGTAT
Monocytes	CGTCAGGGTCAAGCGA
Monocytes	CGTCAGGGTTAGGGTG
Monocytes	CGTGTAACATCTCGCT
Monocytes	CGTGTAATCTAGAGTC
Monocytes	CGTTAGAGTAAGGATT
Monocytes	CGTTCTGCAATCGGTT
Monocytes	CGTTCTGCATGTTCCC
Monocytes	CTAACTTAGGCCGAAT
Monocytes	CTAACTTGTCTCTCGT
Monocytes	CTAAGACAGGATATAC
Monocytes	CTACACCTCTGGAGCC
Monocytes	CTACGTCGTAGGAGTC
Monocytes	CTAGAGTAGTTAGGTA
Monocytes	CTAGCCTCATCGATTG
Monocytes	CTAGTGATCAGGATCT
Monocytes	CTCACACTCGGATGTT
Monocytes	CTCACACTCTGCCCTA
Monocytes	CTCAGAATCGCCTGTT
Monocytes	CTCATTATCCTCGCAT
Monocytes	CTCCTAGAGGCGACAT
Monocytes	CTCCTAGAGTCGATAA
Monocytes	CTCCTAGTCAGGCCCA
Monocytes	CTCGAGGTCTTTCCTC
Monocytes	CTCGTCAAGAGCTTCT
Monocytes	CTCGTCACATTCCTGC
Monocytes	CTCGTCATCTAGAGTC
Monocytes	CTCTAATAGAGCTTCT
Monocytes	CTCTAATAGGCATTGG
Monocytes	CTCTACGTCCGCGCAA
Monocytes	CTCTGGTAGGATGGTC
Monocytes	CTGAAACTCATATCGG
Monocytes	CTGAAGTCACCTGGTG
Monocytes	CTGATCCTCTGGGCCA
Monocytes	CTGCCTACAATGGAGC
Monocytes	CTGCGGAAGCGTTGCC
Monocytes	CTGCGGATCAACACTG
Monocytes	CTGCGGATCCTCAACC
Monocytes	CTGTGCTAGGCCATAG
Monocytes	CTGTTTACAGTAAGCG
Monocytes	CTGTTTATCGTCCGTT
Monocytes	CTTAACTTCGCCGTGA
Monocytes	CTTCTCTTCTCGCATC
Monocytes	CTTTGCGGTCTGCAAT
Monocytes	GAACGGACAAGCGATG
Monocytes	GAATAAGAGACTGTAA
Monocytes	GAATAAGCACCGCTAG
Monocytes	GAATAAGTCCTAGAAC
Monocytes	GAATGAATCACTTATC
Monocytes	GACACGCCACAGTCGC
Monocytes	GACCAATAGTACCGGA
Monocytes	GACCAATTCAGAGACG
Monocytes	GACGGCTTCTAACTCT
Monocytes	GACGGCTTCTTTACAC
Monocytes	GACGTGCGTCCCTTGT
Monocytes	GACGTTACAACGCACC
Monocytes	GACGTTAGTATTCGTG
Monocytes	GACGTTATCAAAGTAG
Monocytes	GACTAACAGAATGTTG
Monocytes	GAGCAGAAGTTAAGTG
Monocytes	GAGGTGATCAACGAAA
Monocytes	GAGGTGATCTTGAGAC
Monocytes	GATCAGTCAGCTGTTA
Monocytes	GATCAGTGTACTCGCG
Monocytes	GATCGATCAAAGGAAG
Monocytes	GATCGATTCATGTAGC
Monocytes	GATCGCGAGCGATATA
Monocytes	GATCGCGGTTCGGGCT
Monocytes	GATGAGGAGGCTAGGT
Monocytes	GATGAGGGTCAGAGGT
Monocytes	GCAATCACAAAGAATC
Monocytes	GCACTCTGTCACCTAA
Monocytes	GCAGCCATCCGCAAGC
Monocytes	GCAGTTAGTAGTACCT
Monocytes	GCGAGAAAGGCAATTA
Monocytes	GCGAGAAAGGTGCAAC
Monocytes	GCGCAACAGATGCCAG
Monocytes	GCGCAACCAAGTACCT
Monocytes	GCGCAGTTCTGATTCT
Monocytes	GCGCAGTTCTGTCCGT
Monocytes	GCGCCAATCGGTGTTA
Monocytes	GCGCGATAGTGCGATG
Monocytes	GCGCGATAGTTGAGTA
Monocytes	GCTCCTAAGCCACGCT
Monocytes	GCTCCTAGTAGGCATG
Monocytes	GCTCTGTGTTAGAACA
Monocytes	GCTGCGAAGCTATGCT
Monocytes	GCTGCGAGTGACTACT
Monocytes	GCTGCGATCCTAGGGC
Monocytes	GCTGCTTCAAAGTCAA
Monocytes	GCTGGGTAGGGAAACA
Monocytes	GCTTCCACAGGAACGT
Monocytes	GCTTCCAGTAGCCTAT
Monocytes	GCTTGAAGTGGTCCGT
Monocytes	GGAAAGCCACAGACTT
Monocytes	GGAAAGCGTAGAGGAA
Monocytes	GGAACTTGTTAAGATG
Monocytes	GGAATAAGTGGCCCTA
Monocytes	GGAATAAGTGTAATGA
Monocytes	GGACAAGCATCACAAC
Monocytes	GGACAGAAGATCCTGT
Monocytes	GGACAGAAGGGATCTG
Monocytes	GGAGCAAAGAAGAAGC
Monocytes	GGAGCAAGTCAGAGGT
Monocytes	GGCAATTGTAAACCTC
Monocytes	GGCCGATAGCCCTAAT
Monocytes	GGCGACTCAATCTACG
Monocytes	GGCGACTGTTACTGAC
Monocytes	GGCGACTTCAACCAAC
Monocytes	GGCGTGTCATCGGTTA
Monocytes	GGCGTGTTCAACACAC
Monocytes	GGCTCGAGTCACACGC
Monocytes	GGCTCGATCCCTAACC
Monocytes	GGGAATGCATGAAGTA
Monocytes	GGGAATGTCAGATAAG
Monocytes	GGGATGATCCAAACAC
Monocytes	GGGCACTAGTCCTCCT
Monocytes	GGGCACTGTTAGAACA
Monocytes	GGGCACTTCCTCATTA
Monocytes	GGGTCTGTCGGAAATA
Monocytes	GGTGAAGCAGCATGAG
Monocytes	GGTGCGTGTTGGGACA
Monocytes	GTAACGTCATGGTTGT
Monocytes	GTAACGTCATTTCAGG
Monocytes	GTACGTAGTGACGCCT
Monocytes	GTACTCCTCAGTTTGG
Monocytes	GTACTTTCACTTACGA
Monocytes	GTACTTTTCTGGTTCC
Monocytes	GTAGGCCGTTATGTGC
Monocytes	GTAGTCATCTTTACAC
Monocytes	GTATCTTAGTCACGCC
Monocytes	GTATCTTGTCTCCACT
Monocytes	GTATTCTAGCCGTCGT
Monocytes	GTATTCTCACCGCTAG
Monocytes	GTATTCTCATTGCGGC
Monocytes	GTATTCTGTGGCAAAC
Monocytes	GTCACAAAGCTATGCT
Monocytes	GTCACAAAGGTTACCT
Monocytes	GTCATTTAGGCCATAG
Monocytes	GTCCTCATCCTGCCAT
Monocytes	GTCGGGTCAACTGCGC
Monocytes	GTCGGGTTCATCGGAT
Monocytes	GTCGTAACATGCAACT
Monocytes	GTCGTAAGTAGGACAC
Monocytes	GTCGTAAGTGACTACT
Monocytes	GTCGTAATCAGCCTAA
Monocytes	GTCTCGTGTCTTTCAT
Monocytes	GTCTTCGCATCGGTTA
Monocytes	GTGAAGGAGCGCCTCA
Monocytes	GTGAAGGCAGCCTTGG
Monocytes	GTGAAGGGTGATGTGG
Monocytes	GTGAAGGTCGGAATCT
Monocytes	GTGCAGCTCCGATATG
Monocytes	GTGCTTCTCGTCCGTT
Monocytes	GTGGGTCGTGTTTGGT
Monocytes	GTGTTAGAGGGATGGG
Monocytes	GTTAAGCGTTGCCTCT
Monocytes	GTTCATTCACTCTGTC
Monocytes	GTTCATTGTACCGTAT
Monocytes	GTTCGGGTCCTTAATC
Monocytes	GTTTCTAAGTTAGGTA
Monocytes	TAAACCGGTCTGATCA
Monocytes	TACACGACAACACCTA
Monocytes	TACACGACAGATCGGA
Monocytes	TACACGAGTCGGATCC
Monocytes	TACAGTGAGGCCGAAT
Monocytes	TACCTATAGGCCGAAT
Monocytes	TACCTATTCATCGCTC
Monocytes	TACCTTAAGCCAGTAG
Monocytes	TACCTTACATCAGTCA
Monocytes	TACGGTAAGCGGATCA
Monocytes	TACGGTAGTCTCTCGT
Monocytes	TACTCGCGTTTGGGCC
Monocytes	TACTTGTAGGAACTGC
Monocytes	TACTTGTAGGCATGGT
Monocytes	TAGACCAAGCTCTCGG
Monocytes	TAGAGCTGTCGCATCG
Monocytes	TAGAGCTTCAGCATGT
Monocytes	TAGAGCTTCGCGGATC
Monocytes	TAGGCATCACATGACT
Monocytes	TAGTGGTTCACTCTTA
Monocytes	TAGTTGGTCAACACTG
Monocytes	TATCAGGTCAGCTCGG
Monocytes	TATCTCAAGAAACCAT
Monocytes	TATCTCACAGCTGGCT
Monocytes	TATCTCATCAGAGACG
Monocytes	TATGCCCGTAGCTAAA
Monocytes	TATTACCAGTGGTAAT
Monocytes	TATTACCCACTGAAGG
Monocytes	TCAACGACACCGCTAG
Monocytes	TCAATCTCACCCTATC
Monocytes	TCACAAGAGTTCGATC
Monocytes	TCACGAAAGCACCGTC
Monocytes	TCACGAAAGCGATTCT
Monocytes	TCACGAACAACAACCT
Monocytes	TCACGAACATATACGC
Monocytes	TCAGATGAGGTGCACA
Monocytes	TCAGATGCACCAGGCT
Monocytes	TCAGATGGTCCGAGTC
Monocytes	TCAGCAATCCTGTAGA
Monocytes	TCATTACGTCGAACAG
Monocytes	TCATTACTCCCGGATG
Monocytes	TCATTTGTCCTAAGTG
Monocytes	TCATTTGTCCTCAACC
Monocytes	TCCCGATAGGCTAGCA
Monocytes	TCCCGATGTGACTCAT
Monocytes	TCGAGGCAGCTACCGC
Monocytes	TCGCGAGCAGGGAGAG
Monocytes	TCGCGAGCAGTGACAG
Monocytes	TCGCGAGGTCATACTG
Monocytes	TCGCGTTCAGATCTGT
Monocytes	TCGGGACCACAACGCC
Monocytes	TCGGGACGTTCCACAA
Monocytes	TCGGTAAAGCGTGTCC
Monocytes	TCGGTAAAGTTCGCAT
Monocytes	TCGGTAACATTTGCTT
Monocytes	TCTCATAGTCCAACTA
Monocytes	TCTTCGGAGAAACGCC
Monocytes	TCTTTCCGTGGCGAAT
Monocytes	TGAAAGATCACAGGCC
Monocytes	TGACAACAGGGTGTGT
Monocytes	TGACAACAGGTAAACT
Monocytes	TGAGAGGGTTGCGTTA
Monocytes	TGAGCATGTCTAGTGT
Monocytes	TGAGGGACAAGAAAGG
Monocytes	TGAGGGAGTAATCGTC
Monocytes	TGCACCTGTAAGGGAA
Monocytes	TGCCAAAGTACTCGCG
Monocytes	TGCCAAATCAGGTTCA
Monocytes	TGCCAAATCTCTAGGA
Monocytes	TGCCCTAGTTCGCTAA
Monocytes	TGCGGGTAGTGAAGAG
Monocytes	TGCGGGTGTCCTGCTT
Monocytes	TGCGTGGCAGGAATGC
Monocytes	TGCGTGGGTGCTTCTC
Monocytes	TGCTACCAGAGACTTA
Monocytes	TGCTACCCATCCCATC
Monocytes	TGCTACCGTCATATCG
Monocytes	TGCTGCTTCTGGGCCA
Monocytes	TGGACGCAGGTTACCT
Monocytes	TGGACGCTCGTCTGCT
Monocytes	TGGGAAGCAAGCCTAT
Monocytes	TGGGAAGGTTCAACCA
Monocytes	TGGTTAGTCTCCGGTT
Monocytes	TGTATTCAGTCGTTTG
Monocytes	TGTATTCGTGAAGGCT
Monocytes	TGTGGTAGTATATGAG
Monocytes	TGTGGTAGTCGGGTCT
Monocytes	TGTGTTTAGTACACCT
Monocytes	TGTGTTTTCACCCTCA
Monocytes	TGTTCCGCATACTACG
Monocytes	TTAGGACAGATCCGAG
Monocytes	TTCCCAGAGTTGTAGA
Monocytes	TTCCCAGCACGAGAGT
Monocytes	TTCGAAGAGGCACATG
Monocytes	TTCGAAGCAAAGGTGC
Monocytes	TTCTCAATCCACGCAG
Monocytes	TTCTCCTCACGCTTTC
Monocytes	TTCTTAGTCACTCTTA
Monocytes	TTGAACGAGGCGCTCT
Monocytes	TTGAACGCAAGCTGAG
Monocytes	TTGACTTCACGTAAGG
Monocytes	TTGCCGTAGGAGCGAG
Monocytes	TTGGAACCAAAGAATC
Monocytes	TTGGAACGTATTCGTG
Monocytes	TTGGAACTCAGTGTTG
Monocytes	TTGTAGGAGTGCTGCC
Monocytes	TTTATGCAGGGTATCG
Monocytes	TTTATGCGTATAATGG
Monocytes	TTTATGCTCACTGGGC
Monocytes	TTTCCTCCATGAGCGA
Monocytes	TTTCCTCGTCAGAATA
Monocytes	TTTGGTTGTGGTCTCG
Monocytes	TTTGGTTGTTATCGGT
NK-cells	AAACGGGTCGAACTGT
NK-cells	AAAGATGAGGGCTTGA
NK-cells	AAAGCAATCCCATTTA
NK-cells	AAAGTAGCACCGTTGG
NK-cells	AAAGTAGGTTTAGGAA
NK-cells	AAAGTAGTCGCCAGCA
NK-cells	AAATGCCAGAGTCGGT
NK-cells	AACACGTAGTGGAGTC
NK-cells	AACACGTTCTCTGAGA
NK-cells	AACCATGAGATAGCAT
NK-cells	AACCATGAGCTTCGCG
NK-cells	AACCATGGTAGGAGTC
NK-cells	AACCATGGTCCGAATT
NK-cells	AACCGCGCATCCTAGA
NK-cells	AACGTTGAGAGGTACC
NK-cells	AACTCAGTCTACCAGA
NK-cells	AACTGGTGTCCATGAT
NK-cells	AACTTTCTCTTCCTTC
NK-cells	AAGCCGCTCGTTACAG
NK-cells	AAGGCAGCAGCATACT
NK-cells	AATCCAGTCTGAGTGT
NK-cells	ACACCAAAGCAGACTG
NK-cells	ACACCGGAGATGTGGC
NK-cells	ACACTGAAGGGTCTCC
NK-cells	ACACTGACACCATCCT
NK-cells	ACACTGATCTTGTCAT
NK-cells	ACAGCTAGTACAGACG
NK-cells	ACATACGAGTTATCGC
NK-cells	ACATCAGCAGCTGGCT
NK-cells	ACATCAGTCGATAGAA
NK-cells	ACATGGTGTCCGAGTC
NK-cells	ACCCACTGTTGCGTTA
NK-cells	ACCCACTTCACTCTTA
NK-cells	ACCTTTAGTATATCCG
NK-cells	ACGAGCCGTCGAGATG
NK-cells	ACGATACTCCACTGGG
NK-cells	ACGCAGCTCGTACCGG
NK-cells	ACGCCAGAGATGTGTA
NK-cells	ACGCCAGCACTATCTT
NK-cells	ACGCCGACATACTCTT
NK-cells	ACGGGCTTCAGTGCAT
NK-cells	ACGGGCTTCCTAGGGC
NK-cells	ACGGGTCAGAGGACGG
NK-cells	ACGGGTCGTTCGAATC
NK-cells	ACTATCTTCAGCCTAA
NK-cells	ACTGAACGTGAGTATA
NK-cells	ACTGAGTGTGGCGAAT
NK-cells	ACTGCTCAGACTTTCG
NK-cells	ACTGCTCGTACTTAGC
NK-cells	ACTGTCCGTCCATGAT
NK-cells	ACTTGTTCACGACGAA
NK-cells	ACTTGTTCAGCTCCGA
NK-cells	ACTTGTTCATCTCCCA
NK-cells	AGAATAGTCATTGCCC
NK-cells	AGACGTTAGTGCGTGA
NK-cells	AGACGTTGTAAACGCG
NK-cells	AGACGTTGTTTCCACC
NK-cells	AGAGCGATCAACTCTT
NK-cells	AGAGCGATCAGGTAAA
NK-cells	AGAGTGGGTCCTAGCG
NK-cells	AGATCTGTCACGGTTA
NK-cells	AGCAGCCCATGGGACA
NK-cells	AGCATACCAAGTCTGT
NK-cells	AGCCTAAGTATAATGG
NK-cells	AGCGTATCAATCGAAA
NK-cells	AGCGTATGTCCTGCTT
NK-cells	AGCTCCTCAAACTGCT
NK-cells	AGCTCCTTCGGGAGTA
NK-cells	AGCTCTCAGGTACTCT
NK-cells	AGCTCTCAGTAACCCT
NK-cells	AGCTCTCTCTGGAGCC
NK-cells	AGGCCACCAGCGTAAG
NK-cells	AGGGAGTGTGTGGCTC
NK-cells	AGGGAGTTCGGAAATA
NK-cells	AGGGATGCATGTAGTC
NK-cells	AGGGTGAAGCTCCTCT
NK-cells	AGGTCATAGCCGTCGT
NK-cells	AGGTCCGAGACGACGT
NK-cells	AGGTCCGGTAAGCACG
NK-cells	AGGTCCGTCACATAGC
NK-cells	AGTCTTTCATACTCTT
NK-cells	AGTTGGTCAGGAATGC
NK-cells	AGTTGGTGTTATTCTC
NK-cells	ATAGACCAGGACACCA
NK-cells	ATAGACCCATGGTAGG
NK-cells	ATCACGAAGGCTATCT
NK-cells	ATCACGACAAGGTGTG
NK-cells	ATCATCTCATTACGAC
NK-cells	ATCCACCCATGCAACT
NK-cells	ATCCGAAGTAGAGTGC
NK-cells	ATCCGAATCACATAGC
NK-cells	ATCGAGTCAAAGTGCG
NK-cells	ATCTGCCTCCAGAGGA
NK-cells	ATGGGAGCAGTAGAGC
NK-cells	ATGGGAGTCGGCGCAT
NK-cells	ATTATCCCAAAGGTGC
NK-cells	ATTCTACAGGTGATAT
NK-cells	ATTGGACAGATTACCC
NK-cells	ATTGGTGGTAGCTGCC
NK-cells	CAACCAACACACAGAG
NK-cells	CAACCAACAGCTTAAC
NK-cells	CAAGAAAAGGCTATCT
NK-cells	CAAGGCCAGCCCGAAA
NK-cells	CACAGGCAGTCCGTAT
NK-cells	CACAGGCGTACATGTC
NK-cells	CACATAGAGTTGAGAT
NK-cells	CACATTTCACAGCGTC
NK-cells	CACATTTTCTACTATC
NK-cells	CACCACTAGTGGACGT
NK-cells	CACCAGGGTCTAGTGT
NK-cells	CACCTTGAGCCGCCTA
NK-cells	CACCTTGGTCGCCATG
NK-cells	CAGAGAGCAAAGGCGT
NK-cells	CAGAGAGCATGCCTAA
NK-cells	CAGAGAGGTTCCACGG
NK-cells	CAGATCAAGACACGAC
NK-cells	CAGATCACATGTAGTC
NK-cells	CAGCATAAGCGACGTA
NK-cells	CAGCATATCTCGGACG
NK-cells	CAGCGACCAGCTGTAT
NK-cells	CAGCTGGAGCCGATTT
NK-cells	CAGGTGCAGTCTCGGC
NK-cells	CAGGTGCCATCTACGA
NK-cells	CAGGTGCGTCACACGC
NK-cells	CAGTAACCACGTGAGA
NK-cells	CAGTAACCAGATGAGC
NK-cells	CAGTCCTGTACTCGCG
NK-cells	CATATGGCATAGGATA
NK-cells	CATATGGGTCATATGC
NK-cells	CATCAAGGTATCTGCA
NK-cells	CATCCACTCTAAGCCA
NK-cells	CATCGGGCACGTGAGA
NK-cells	CATCGGGTCCAGAAGG
NK-cells	CATGACAAGCCTTGAT
NK-cells	CATGACATCCACGCAG
NK-cells	CATTCGCGTACGCACC
NK-cells	CATTCGCTCATTTGGG
NK-cells	CCAGCGACACATTTCT
NK-cells	CCAGCGATCAAACAAG
NK-cells	CCATTCGAGATGTCGG
NK-cells	CCATTCGAGTCCAGGA
NK-cells	CCATTCGCATCACCCT
NK-cells	CCCAGTTCACGGTGTC
NK-cells	CCCTCCTAGGCTCATT
NK-cells	CCGGGATAGGACGAAA
NK-cells	CCGGGATAGGCACATG
NK-cells	CCGGTAGCATCAGTCA
NK-cells	CCGGTAGTCCTTTCGG
NK-cells	CCGTACTGTAGCGATG
NK-cells	CCGTACTTCCCTTGCA
NK-cells	CCTAAAGCAAGACACG
NK-cells	CCTAAAGGTCACCCAG
NK-cells	CCTACCAAGATCCCGC
NK-cells	CCTACCAGTTACGACT
NK-cells	CCTAGCTGTGCGATAG
NK-cells	CCTCAGTAGACAATAC
NK-cells	CCTCAGTTCGGTCTAA
NK-cells	CCTCTGACATCCGCGA
[truncated: 1,918 more rows]
