# Supplementary material for: scQCEA: a framework for annotation and quality control report of single-cell RNA-sequencing data
Source: BMC Genomics. 2023 Jul 6;24:381. doi: 10.1186/s12864-023-09447-6 (PMC10327311; doi:10.1186/s12864-023-09447-6)
Supplement: Supplementary file 2 — Additional file 2: Supplementary file 2. To demonstrate the utility of scQCEA, we apply the workflow to the sixteen gene expression profiles of eight patients with metastatic melanoma, prepared from pre- and post-treatment experimental batches. You can find the QC interactive report at: https://github.com/isarnassiri/scQCEA/tree/Example-of-Application. Download and unzip the OGC_Interactive_QC_Report_P180121.zip file. You can open CLICK_ME.html file without using rStudio/R. [file 12864_2023_9447_MOESM2_ESM.zip › Inputs/10X-gex/481207_64/outs/metrics_summary.csv]

Estimated Number of Cells	Mean Reads per Cell	Median Genes per Cell	Number of Reads	Valid Barcodes	Sequencing Saturation	Q30 Bases in Barcode	Q30 Bases in RNA Read	Q30 Bases in UMI	Reads Mapped to Genome	Reads Mapped Confidently to Genome	Reads Mapped Confidently to Intergenic Regions	Reads Mapped Confidently to Intronic Regions	Reads Mapped Confidently to Exonic Regions	Reads Mapped Confidently to Transcriptome	Reads Mapped Antisense to Gene	Fraction Reads in Cells	Total Genes Detected	Median UMI Counts per Cell
3,421	11,390	839	38,964,478	92.0%	67.9%	96.8%	92.6%	96.7%	97.0%	92.0%	4.2%	11.9%	75.8%	81.2%	5.9%	94.7%	19,720	2,126
