# Supplementary material for: scQCEA: a framework for annotation and quality control report of single-cell RNA-sequencing data
Source: BMC Genomics. 2023 Jul 6;24:381. doi: 10.1186/s12864-023-09447-6 (PMC10327311; doi:10.1186/s12864-023-09447-6)
Supplement: Supplementary file 2 — Additional file 2: Supplementary file 2. To demonstrate the utility of scQCEA, we apply the workflow to the sixteen gene expression profiles of eight patients with metastatic melanoma, prepared from pre- and post-treatment experimental batches. You can find the QC interactive report at: https://github.com/isarnassiri/scQCEA/tree/Example-of-Application. Download and unzip the OGC_Interactive_QC_Report_P180121.zip file. You can open CLICK_ME.html file without using rStudio/R. [file 12864_2023_9447_MOESM2_ESM.zip › Inputs/10X-gex/481207_64/P180121-keep_481207_64_Celltype_assignment_toCells_PlusClusters.txt]

geneSet	cell	Freq	cluster
T-cells	AAACCTGAGAGTTGGC	969	1
T-cells	AAACCTGGTGCAGGTA	969	1
T-cells	AAACCTGTCCGAATGT	969	1
T-cells	AAACGGGAGCAAATCA	969	1
T-cells	AAACGGGCATACGCCG	969	1
T-cells	AAACGGGGTGTTGAGG	969	1
T-cells	AAAGATGAGAAGGCCT	969	1
T-cells	AAAGATGCAACCGCCA	969	1
T-cells	AAAGATGGTCTGCAAT	969	1
T-cells	AAAGATGTCTCCTATA	969	1
T-cells	AAAGCAACACCATCCT	969	1
T-cells	AAAGCAATCGCAAGCC	969	1
T-cells	AAATGCCCAAGGACAC	969	1
T-cells	AAATGCCGTCGCGAAA	969	1
T-cells	AACACGTAGAATAGGG	969	1
T-cells	AACACGTAGACTAGGC	969	1
T-cells	AACACGTGTGCGGTAA	969	1
T-cells	AACACGTGTTTCGCTC	969	1
T-cells	AACCGCGAGAATGTGT	969	1
T-cells	AACGTTGAGCCGGTAA	969	1
T-cells	AACGTTGAGTGACTCT	969	1
T-cells	AACGTTGCACACCGCA	969	1
T-cells	AACGTTGGTTGTGGCC	969	1
T-cells	AACGTTGTCAAAGTAG	969	1
T-cells	AACGTTGTCAGATAAG	969	1
T-cells	AACTCAGAGGAGCGTT	969	1
T-cells	AACTCAGAGGTAGCCA	969	1
T-cells	AACTCAGCATCGGAAG	969	1
T-cells	AACTCCCCAAATTGCC	969	1
T-cells	AACTCCCTCTTCAACT	969	1
T-cells	AACTCTTCATTAGGCT	969	1
T-cells	AACTCTTGTTATGCGT	969	1
T-cells	AACTCTTGTTTACTCT	969	1
T-cells	AACTCTTTCTGGTGTA	969	1
T-cells	AACTTTCCAGCCTATA	969	1
T-cells	AACTTTCGTATTCGTG	969	1
T-cells	AACTTTCGTGTCTGAT	969	1
T-cells	AACTTTCGTTACGTCA	969	1
T-cells	AACTTTCTCCAAACTG	969	1
T-cells	AAGACCTAGAAGGTTT	969	1
T-cells	AAGACCTGTGCAGTAG	969	1
T-cells	AAGACCTGTGTGAATA	969	1
T-cells	AAGCCGCAGGAATCGC	969	1
T-cells	AAGGAGCCAGGCAGTA	969	1
T-cells	AAGGAGCGTGCTTCTC	969	1
T-cells	AAGGAGCGTGTGAAAT	969	1
T-cells	AAGGAGCGTTACAGAA	969	1
T-cells	AAGGAGCGTTCGCGAC	969	1
T-cells	AAGGCAGCACACGCTG	969	1
T-cells	AAGGCAGCACTTGGAT	969	1
T-cells	AAGGCAGTCGGCTACG	969	1
T-cells	AAGGTTCCAGGATCGA	969	1
T-cells	AAGTCTGAGACAATAC	969	1
T-cells	AATCCAGAGACAGACC	969	1
T-cells	AATCCAGGTTCCCGAG	969	1
T-cells	AATCCAGTCCTCATTA	969	1
T-cells	AATCGGTAGGGAAACA	969	1
T-cells	AATCGGTGTAAATGAC	969	1
T-cells	AATCGGTGTCTCCATC	969	1
T-cells	ACACCAAGTAGCGTGA	969	1
T-cells	ACACCCTGTATCGCAT	969	1
T-cells	ACACCCTGTCGAACAG	969	1
T-cells	ACACCCTTCAACTCTT	969	1
T-cells	ACACCCTTCCTGTAGA	969	1
T-cells	ACACCGGCAAGTACCT	969	1
T-cells	ACACCGGGTATGGTTC	969	1
T-cells	ACACTGAGTTCGCGAC	969	1
T-cells	ACAGCCGGTACCGTAT	969	1
T-cells	ACAGCCGTCGTCACGG	969	1
T-cells	ACATCAGGTTCCAACA	969	1
T-cells	ACATCAGTCGAATGCT	969	1
T-cells	ACATGGTCAAATTGCC	969	1
T-cells	ACCCACTAGTGGTAGC	969	1
T-cells	ACCCACTCATCACGAT	969	1
T-cells	ACCGTAAAGCAGACTG	969	1
T-cells	ACCGTAACATGGATGG	969	1
T-cells	ACCTTTAGTGTATGGG	969	1
T-cells	ACCTTTATCGTCCAGG	969	1
T-cells	ACGAGCCCAAGCTGGA	969	1
T-cells	ACGAGCCCATCCTTGC	969	1
T-cells	ACGAGCCCATCGATTG	969	1
T-cells	ACGAGCCTCAACACTG	969	1
T-cells	ACGAGGAGTTAAGTAG	969	1
T-cells	ACGATACAGCTAGCCC	969	1
T-cells	ACGATGTAGTGACATA	969	1
T-cells	ACGCAGCGTTAAGATG	969	1
T-cells	ACGCAGCGTTACCGAT	969	1
T-cells	ACGCCAGTCGCTGATA	969	1
T-cells	ACGCCGACAACTGCTA	969	1
T-cells	ACGCCGATCAACACTG	969	1
T-cells	ACGGAGACAACGCACC	969	1
T-cells	ACGGAGAGTTCCACGG	969	1
T-cells	ACGGCCACAAGGTGTG	969	1
T-cells	ACGGCCATCCAAAGTC	969	1
T-cells	ACGGGCTTCACATGCA	969	1
T-cells	ACTATCTCAGCCTTGG	969	1
T-cells	ACTATCTCATGCATGT	969	1
T-cells	ACTATCTGTATCTGCA	969	1
T-cells	ACTATCTTCATTTGGG	969	1
T-cells	ACTATCTTCTGCCAGG	969	1
T-cells	ACTGAACAGCAGATCG	969	1
T-cells	ACTGAGTGTATAATGG	969	1
T-cells	ACTGATGAGCTGATAA	969	1
T-cells	ACTGCTCGTCGAACAG	969	1
T-cells	ACTGCTCTCTATCCCG	969	1
T-cells	ACTGCTCTCTGCGTAA	969	1
T-cells	ACTGTCCGTCTGATCA	969	1
T-cells	ACTGTCCGTTGGGACA	969	1
T-cells	ACTTACTGTACCGCTG	969	1
T-cells	ACTTGTTGTCAGCTAT	969	1
T-cells	ACTTGTTGTTGTACAC	969	1
T-cells	ACTTTCACATTGGGCC	969	1
T-cells	ACTTTCAGTTCTGAAC	969	1
T-cells	AGAATAGAGTGCTGCC	969	1
T-cells	AGAATAGCATTGGCGC	969	1
T-cells	AGACGTTAGGATGCGT	969	1
T-cells	AGACGTTGTGTCCTCT	969	1
T-cells	AGAGCGAAGGACAGAA	969	1
T-cells	AGAGCGACAGCGTCCA	969	1
T-cells	AGAGCTTAGCTGTCTA	969	1
T-cells	AGAGCTTAGGCAGTCA	969	1
T-cells	AGAGCTTGTTCCAACA	969	1
T-cells	AGAGTGGCACGAGAGT	969	1
T-cells	AGAGTGGGTAGGGACT	969	1
T-cells	AGATCTGCACTTCGAA	969	1
T-cells	AGATCTGGTGACTACT	969	1
T-cells	AGATCTGTCAAGGTAA	969	1
T-cells	AGATTGCAGATGCCAG	969	1
T-cells	AGATTGCTCGGCCGAT	969	1
T-cells	AGCAGCCAGAGACTAT	969	1
T-cells	AGCAGCCAGGTGGGTT	969	1
T-cells	AGCAGCCGTAACGCGA	969	1
T-cells	AGCAGCCGTGCAACTT	969	1
T-cells	AGCAGCCTCTATGTGG	969	1
T-cells	AGCATACAGACACGAC	969	1
T-cells	AGCATACAGTGGGATC	969	1
T-cells	AGCATACTCGATAGAA	969	1
T-cells	AGCCTAAAGTTGAGAT	969	1
T-cells	AGCCTAATCAGAGACG	969	1
T-cells	AGCGGTCAGATAGTCA	969	1
T-cells	AGCGGTCAGGACAGCT	969	1
T-cells	AGCGGTCCAGGACCCT	969	1
T-cells	AGCGGTCTCATGTAGC	969	1
T-cells	AGCGTCGTCTGGCGTG	969	1
T-cells	AGCTCCTAGTTGTCGT	969	1
T-cells	AGCTCCTTCCAAATGC	969	1
T-cells	AGCTCTCAGCTCTCGG	969	1
T-cells	AGCTCTCCACTTGGAT	969	1
T-cells	AGCTCTCGTAAACGCG	969	1
T-cells	AGCTTGAAGACTACAA	969	1
T-cells	AGCTTGAAGCTCAACT	969	1
T-cells	AGCTTGAAGTATTGGA	969	1
T-cells	AGCTTGAAGTGCTGCC	969	1
T-cells	AGCTTGACACAACGCC	969	1
T-cells	AGCTTGAGTGCTAGCC	969	1
T-cells	AGGCCACAGCAACGGT	969	1
T-cells	AGGCCACGTACTTCTT	969	1
T-cells	AGGCCACTCATGTCCC	969	1
T-cells	AGGCCACTCCAATGGT	969	1
T-cells	AGGCCGTAGCTTCGCG	969	1
T-cells	AGGCCGTCATAGGATA	969	1
T-cells	AGGCCGTGTCTAAACC	969	1
T-cells	AGGCCGTGTTCAGACT	969	1
T-cells	AGGCCGTTCGGATGGA	969	1
T-cells	AGGGATGCACGAAATA	969	1
T-cells	AGGGATGTCATGCATG	969	1
T-cells	AGGGTGAAGATCCCGC	969	1
T-cells	AGGGTGACACATTAGC	969	1
T-cells	AGGGTGACATTCTCAT	969	1
T-cells	AGGGTGAGTAATCACC	969	1
T-cells	AGGGTGATCCTTGGTC	969	1
T-cells	AGGTCATCAGCATACT	969	1
T-cells	AGGTCATTCTCAAGTG	969	1
T-cells	AGGTCCGAGACTGGGT	969	1
T-cells	AGTAGTCAGATGTAAC	969	1
T-cells	AGTAGTCCACTGTCGG	969	1
T-cells	AGTAGTCCATGCGCAC	969	1
T-cells	AGTAGTCCATGGTTGT	969	1
T-cells	AGTAGTCGTGCGAAAC	969	1
T-cells	AGTCTTTCACAGGAGT	969	1
T-cells	AGTCTTTGTACGAAAT	969	1
T-cells	AGTGGGACAAAGGAAG	969	1
T-cells	AGTGGGACACGTAAGG	969	1
T-cells	AGTGGGAGTGAGTATA	969	1
T-cells	AGTGGGAGTGTATGGG	969	1
T-cells	AGTTGGTAGAATAGGG	969	1
T-cells	ATAACGCAGGCATGGT	969	1
T-cells	ATAAGAGCAAGTTCTG	969	1
T-cells	ATAAGAGGTCTCCACT	969	1
T-cells	ATAGACCAGTTCGCAT	969	1
T-cells	ATAGACCTCGCCATAA	969	1
T-cells	ATCATCTCAGATTGCT	969	1
T-cells	ATCATGGCAAGTCATC	969	1
T-cells	ATCATGGCAGGAACGT	969	1
T-cells	ATCATGGCAGGGTACA	969	1
T-cells	ATCCACCAGCTCCTTC	969	1
T-cells	ATCCACCAGGGATACC	969	1
T-cells	ATCCACCGTCAATGTC	969	1
T-cells	ATCCGAAAGTGGGTTG	969	1
T-cells	ATCCGAAGTAAATGAC	969	1
T-cells	ATCGAGTCAAGGACTG	969	1
T-cells	ATCGAGTCATCTACGA	969	1
T-cells	ATCGAGTTCAGCATGT	969	1
T-cells	ATCGAGTTCTACTATC	969	1
T-cells	ATCTACTGTAAGCACG	969	1
T-cells	ATCTACTGTATAATGG	969	1
T-cells	ATCTACTTCTACTATC	969	1
T-cells	ATCTGCCCAATAACGA	969	1
T-cells	ATCTGCCCAATGGAGC	969	1
T-cells	ATCTGCCCAGTGAGTG	969	1
T-cells	ATGAGGGAGAGGTACC	969	1
T-cells	ATGAGGGAGTGTACCT	969	1
T-cells	ATGAGGGGTTCAACCA	969	1
T-cells	ATGAGGGGTTGTCGCG	969	1
T-cells	ATGAGGGTCACCACCT	969	1
T-cells	ATGCGATAGATGCGAC	969	1
T-cells	ATGCGATCATACGCCG	969	1
T-cells	ATGCGATCATACTACG	969	1
T-cells	ATGCGATGTAGGACAC	969	1
T-cells	ATGGGAGAGACTTTCG	969	1
T-cells	ATGGGAGAGAGCCTAG	969	1
T-cells	ATTACTCTCTGGCGAC	969	1
T-cells	ATTATCCAGAAGGACA	969	1
T-cells	ATTATCCAGCGATGAC	969	1
T-cells	ATTATCCCAGCCAATT	969	1
T-cells	ATTCTACAGAAAGTGG	969	1
T-cells	ATTCTACAGTCTCCTC	969	1
T-cells	ATTCTACGTTGTCGCG	969	1
T-cells	ATTGGACTCTTGTCAT	969	1
T-cells	ATTTCTGAGAGCTTCT	969	1
T-cells	ATTTCTGCATAGAAAC	969	1
T-cells	ATTTCTGGTCTCACCT	969	1
T-cells	ATTTCTGGTGCAGACA	969	1
T-cells	ATTTCTGGTGTTGAGG	969	1
T-cells	CAACCAACACTCGACG	969	1
T-cells	CAACCAAGTCAAAGCG	969	1
T-cells	CAACCAATCAGGCAAG	969	1
T-cells	CAACCAATCTTTAGGG	969	1
T-cells	CAACTAGCACCGATAT	969	1
T-cells	CAAGAAACAAGCCGTC	969	1
T-cells	CAAGGCCTCTGCCCTA	969	1
T-cells	CAAGTTGCAGCTGTGC	969	1
T-cells	CAAGTTGCATTGTGCA	969	1
T-cells	CAAGTTGTCGAATGGG	969	1
T-cells	CACAAACCATTAACCG	969	1
T-cells	CACAAACGTAGCGATG	969	1
T-cells	CACAAACGTCGGCATC	969	1
T-cells	CACAAACTCAAACAAG	969	1
T-cells	CACACAAAGTATGACA	969	1
T-cells	CACACAAGTCCAACTA	969	1
T-cells	CACACAATCATAAAGG	969	1
T-cells	CACACAATCATCATTC	969	1
T-cells	CACACCTCATGTCGAT	969	1
T-cells	CACACTCAGATCCTGT	969	1
T-cells	CACACTCAGTCCATAC	969	1
T-cells	CACACTCCAGTGACAG	969	1
T-cells	CACACTCTCAGATAAG	969	1
T-cells	CACAGGCAGAGACTTA	969	1
T-cells	CACAGGCAGTTATCGC	969	1
T-cells	CACAGGCCAAGCTGTT	969	1
T-cells	CACAGGCGTCGCGTGT	969	1
T-cells	CACAGGCGTCTGATCA	969	1
T-cells	CACAGGCGTGGCGAAT	969	1
T-cells	CACAGGCGTTACCAGT	969	1
T-cells	CACAGGCTCCAAACTG	969	1
T-cells	CACAGTAAGGCCATAG	969	1
T-cells	CACAGTACACCTGGTG	969	1
T-cells	CACATAGCAAATACAG	969	1
T-cells	CACATAGCAAGCGAGT	969	1
T-cells	CACATTTAGGAACTGC	969	1
T-cells	CACATTTCATGGGACA	969	1
T-cells	CACATTTGTACCCAAT	969	1
T-cells	CACATTTTCTTAGAGC	969	1
T-cells	CACCACTAGACAGACC	969	1
T-cells	CACCACTAGGCCCGTT	969	1
T-cells	CACCAGGAGGGAACGG	969	1
T-cells	CACCAGGAGTACACCT	969	1
T-cells	CACCAGGGTCTAGTGT	969	1
T-cells	CACCAGGGTGTTAAGA	969	1
T-cells	CACCTTGCATGAGCGA	969	1
T-cells	CACTCCACACCCATGG	969	1
T-cells	CACTCCAGTTCCACGG	969	1
T-cells	CAGAATCAGACGCAAC	969	1
T-cells	CAGAATCAGCTAAGAT	969	1
T-cells	CAGAATCGTGCGATAG	969	1
T-cells	CAGAATCTCTTAGCCC	969	1
T-cells	CAGAGAGAGGCTAGGT	969	1
T-cells	CAGAGAGTCTGAGGGA	969	1
T-cells	CAGATCACAAGCTGTT	969	1
T-cells	CAGATCAGTTCCACAA	969	1
T-cells	CAGATCATCATTATCC	969	1
T-cells	CAGCAGCAGTCTTGCA	969	1
T-cells	CAGCATAGTGCAGACA	969	1
T-cells	CAGCCGAAGGAATCGC	969	1
T-cells	CAGCGACAGGAATTAC	969	1
T-cells	CAGCGACCATCCTAGA	969	1
T-cells	CAGCTAACACAGTCGC	969	1
T-cells	CAGTAACTCCACGAAT	969	1
T-cells	CAGTCCTGTCTAAAGA	969	1
T-cells	CAGTCCTGTTATCGGT	969	1
T-cells	CATATGGGTAGAGGAA	969	1
T-cells	CATATTCGTTGGGACA	969	1
T-cells	CATCAAGAGGTTCCTA	969	1
T-cells	CATCAAGCAGCCTTTC	969	1
T-cells	CATCAAGCATCACCCT	969	1
T-cells	CATCAAGTCCTATTCA	969	1
T-cells	CATCAGAGTCTCAACA	969	1
T-cells	CATCCACCACAAGTAA	969	1
T-cells	CATCCACGTTCCACAA	969	1
T-cells	CATCGAAAGGATTCGG	969	1
T-cells	CATCGGGAGTGAACGC	969	1
T-cells	CATGACACACCGATAT	969	1
T-cells	CATGACATCAGTCCCT	969	1
T-cells	CATGCCTGTCCAGTAT	969	1
T-cells	CATGCCTTCTTACCGC	969	1
T-cells	CATGGCGAGCTCCCAG	969	1
T-cells	CATTATCCATTGTGCA	969	1
T-cells	CATTCGCCATTCACTT	969	1
T-cells	CCAATCCCACGCCAGT	969	1
T-cells	CCAATCCGTAAACGCG	969	1
T-cells	CCAATCCTCAAGGTAA	969	1
T-cells	CCACCTAGTCGGCACT	969	1
T-cells	CCACCTAGTGCACGAA	969	1
T-cells	CCACCTATCTGGTATG	969	1
T-cells	CCACGGAAGCGTCAAG	969	1
T-cells	CCACGGAAGCTAGTCT	969	1
T-cells	CCACGGAGTGCGATAG	969	1
T-cells	CCACTACAGCTAAACA	969	1
T-cells	CCACTACAGCTCTCGG	969	1
T-cells	CCAGCGACAGTAACGG	969	1
T-cells	CCATGTCAGTGGTAGC	969	1
T-cells	CCATGTCGTCGGGTCT	969	1
T-cells	CCCAGTTGTCGCCATG	969	1
T-cells	CCCAGTTGTTCGGGCT	969	1
T-cells	CCCTCCTGTGTGAAAT	969	1
T-cells	CCGGGATCAGTCTTCC	969	1
T-cells	CCGGGATGTACCATCA	969	1
T-cells	CCGGTAGCATGCTAGT	969	1
T-cells	CCGGTAGGTTGATTGC	969	1
T-cells	CCGTACTGTCAGAAGC	969	1
T-cells	CCGTACTTCACGGTTA	969	1
T-cells	CCGTACTTCATGTCCC	969	1
T-cells	CCGTACTTCCAAACAC	969	1
T-cells	CCGTTCAAGACCCACC	969	1
T-cells	CCGTTCAAGTTGTCGT	969	1
T-cells	CCGTTCATCCACGTGG	969	1
T-cells	CCTAAAGAGAAACGAG	969	1
T-cells	CCTAAAGGTGCAACGA	969	1
T-cells	CCTAGCTCACCCATTC	969	1
T-cells	CCTAGCTCATCCGGGT	969	1
T-cells	CCTAGCTCATCTATGG	969	1
T-cells	CCTCAGTAGTGCAAGC	969	1
T-cells	CCTCAGTTCTGAGTGT	969	1
T-cells	CCTCTGAGTCTAGGTT	969	1
T-cells	CCTCTGATCGTTGCCT	969	1
T-cells	CCTTCCCAGGTCGGAT	969	1
T-cells	CCTTCCCAGTGAAGTT	969	1
T-cells	CCTTCCCCAATGGATA	969	1
T-cells	CCTTCCCGTAAATGTG	969	1
T-cells	CCTTCGAGTGGGTCAA	969	1
T-cells	CCTTTCTAGCTAGCCC	969	1
T-cells	CCTTTCTAGGATTCGG	969	1
T-cells	CCTTTCTCACCCATTC	969	1
T-cells	CCTTTCTGTACGACCC	969	1
T-cells	CCTTTCTTCTTCGGTC	969	1
T-cells	CGAACATAGACACTAA	969	1
T-cells	CGAACATCAATGGACG	969	1
T-cells	CGAACATGTTTGACTG	969	1
T-cells	CGAATGTAGCAGCCTC	969	1
T-cells	CGAATGTCAAGCGATG	969	1
T-cells	CGAATGTGTAGTAGTA	969	1
T-cells	CGAATGTTCTCACATT	969	1
T-cells	CGACTTCAGCAGCGTA	969	1
T-cells	CGACTTCCAGGTTTCA	969	1
T-cells	CGACTTCGTGCGGTAA	969	1
T-cells	CGAGAAGAGCACCGCT	969	1
T-cells	CGAGAAGTCTGAGTGT	969	1
T-cells	CGAGCACCACCAGGTC	969	1
T-cells	CGAGCCAAGTGAACGC	969	1
T-cells	CGAGCCACAAAGGAAG	969	1
T-cells	CGAGCCATCCAGTATG	969	1
T-cells	CGATCGGCATTCTCAT	969	1
T-cells	CGATCGGTCGTTTGCC	969	1
T-cells	CGATGGCAGCGAAGGG	969	1
T-cells	CGATGGCAGTACGCCC	969	1
T-cells	CGATGGCTCATTCACT	969	1
T-cells	CGATGTAGTCCGAATT	969	1
T-cells	CGATTGATCGCGCCAA	969	1
T-cells	CGCCAAGAGTCTCAAC	969	1
T-cells	CGCGGTAAGGTGATAT	969	1
T-cells	CGCGGTAAGTTCGCAT	969	1
T-cells	CGCGGTACAGACGCAA	969	1
T-cells	CGCGGTAGTCGAACAG	969	1
T-cells	CGCGGTATCGCTTGTC	969	1
T-cells	CGCGTTTAGCCGTCGT	969	1
T-cells	CGCGTTTAGTGTTGAA	969	1
T-cells	CGCGTTTGTGCGAAAC	969	1
T-cells	CGCTGGAAGGCTCTTA	969	1
T-cells	CGCTGGACATCGGTTA	969	1
T-cells	CGCTGGATCAGCGACC	969	1
T-cells	CGCTTCAAGGGTTCCC	969	1
T-cells	CGCTTCAGTCCAGTGC	969	1
T-cells	CGGACACAGGCAAAGA	969	1
T-cells	CGGACACCACGCATCG	969	1
T-cells	CGGACACGTTACGACT	969	1
T-cells	CGGACACTCTTCGGTC	969	1
T-cells	CGGACTGAGCCCGAAA	969	1
T-cells	CGGACTGAGCTTTGGT	969	1
T-cells	CGGAGTCTCTGTGCAA	969	1
T-cells	CGGCTAGGTCCATCCT	969	1
T-cells	CGGTTAAAGACCACGA	969	1
T-cells	CGGTTAATCTCTGTCG	969	1
T-cells	CGTAGCGAGAATAGGG	969	1
T-cells	CGTCACTGTACATCCA	969	1
T-cells	CGTCAGGTCTAACTTC	969	1
T-cells	CGTCCATAGCGCCTTG	969	1
T-cells	CGTCCATCATTAGCCA	969	1
T-cells	CGTCCATGTCTCCACT	969	1
T-cells	CGTCTACCAATGAAAC	969	1
T-cells	CGTCTACCATCCTTGC	969	1
T-cells	CGTCTACCATGCCACG	969	1
T-cells	CGTCTACGTATAGGTA	969	1
T-cells	CGTGAGCAGGGAAACA	969	1
T-cells	CGTGAGCCAATGTTGC	969	1
T-cells	CGTGAGCGTAATAGCA	969	1
T-cells	CGTGAGCGTTTGACAC	969	1
T-cells	CGTGAGCTCAGGTTCA	969	1
T-cells	CGTGTAACAATGGAAT	969	1
T-cells	CGTTAGAAGGTGACCA	969	1
T-cells	CGTTAGATCTATCGCC	969	1
T-cells	CGTTCTGCATTACGAC	969	1
T-cells	CGTTGGGGTATCTGCA	969	1
T-cells	CGTTGGGTCAGTCCCT	969	1
T-cells	CGTTGGGTCTCGCATC	969	1
T-cells	CTAACTTGTCACCTAA	969	1
T-cells	CTAAGACCATCGATGT	969	1
T-cells	CTAAGACGTAGCTAAA	969	1
T-cells	CTAAGACTCAAGGCTT	969	1
T-cells	CTAATGGAGTGTTTGC	969	1
T-cells	CTAATGGCATGAACCT	969	1
T-cells	CTAATGGGTAAATGTG	969	1
T-cells	CTAATGGGTCAAAGAT	969	1
T-cells	CTACATTCACCGATAT	969	1
T-cells	CTACCCAGTGTGACCC	969	1
T-cells	CTACGTCTCGTTACGA	969	1
T-cells	CTAGAGTAGCCTCGTG	969	1
T-cells	CTAGAGTCACACCGAC	969	1
T-cells	CTAGCCTAGAATTGTG	969	1
T-cells	CTAGCCTGTTATGTGC	969	1
T-cells	CTAGTGACACTGTTAG	969	1
T-cells	CTAGTGATCGTCTGAA	969	1
T-cells	CTCACACAGTCCGGTC	969	1
T-cells	CTCACACGTGTGGTTT	969	1
T-cells	CTCAGAACAATAGCGG	969	1
T-cells	CTCAGAACACTTAACG	969	1
T-cells	CTCAGAATCGTTGCCT	969	1
T-cells	CTCATTAGTAAGGGAA	969	1
T-cells	CTCCTAGAGACTTTCG	969	1
T-cells	CTCCTAGTCCTGCAGG	969	1
T-cells	CTCCTAGTCGGTGTTA	969	1
T-cells	CTCGAAAAGAAGGACA	969	1
T-cells	CTCGAAAAGAGCCCAA	969	1
T-cells	CTCGAAACATTCCTGC	969	1
T-cells	CTCGAAAGTACACCGC	969	1
T-cells	CTCGGAGCATGGTTGT	969	1
T-cells	CTCGGAGGTATGAATG	969	1
T-cells	CTCGGGAGTATATCCG	969	1
T-cells	CTCGTACAGAATTGTG	969	1
T-cells	CTCGTACCAACACGCC	969	1
T-cells	CTCGTACCAAGCTGTT	969	1
T-cells	CTCGTACTCACCTTAT	969	1
T-cells	CTCGTCAGTCAGAAGC	969	1
T-cells	CTCTAATGTGACGGTA	969	1
T-cells	CTCTAATTCCAGAGGA	969	1
T-cells	CTCTACGAGTAGATGT	969	1
T-cells	CTCTGGTCATCACAAC	969	1
T-cells	CTCTGGTTCCTCCTAG	969	1
T-cells	CTGAAACGTTTGTGTG	969	1
T-cells	CTGAAGTTCTGGCGTG	969	1
T-cells	CTGATAGCATAGTAAG	969	1
T-cells	CTGATCCGTCCTGCTT	969	1
T-cells	CTGCCTAAGTTAGCGG	969	1
T-cells	CTGCCTAAGTTGCAGG	969	1
T-cells	CTGCCTAGTACTCAAC	969	1
T-cells	CTGCCTAGTTACAGAA	969	1
T-cells	CTGCCTATCACCTTAT	969	1
T-cells	CTGCCTATCATGCTCC	969	1
T-cells	CTGCGGACACAGGCCT	969	1
T-cells	CTGCTGTGTGACTACT	969	1
T-cells	CTGGTCTCACGGTAAG	969	1
T-cells	CTGGTCTGTATAGGGC	969	1
T-cells	CTGGTCTGTCACTGGC	969	1
T-cells	CTGTGCTCATTCTTAC	969	1
T-cells	CTGTGCTGTTAAGATG	969	1
T-cells	CTGTGCTTCTAGCACA	969	1
T-cells	CTGTTTAAGATCGATA	969	1
T-cells	CTGTTTAGTCGAGATG	969	1
T-cells	CTGTTTATCCCATTAT	969	1
T-cells	CTTAACTAGCAGGCTA	969	1
T-cells	CTTAACTAGGTGTTAA	969	1
T-cells	CTTAACTAGTCCATAC	969	1
T-cells	CTTAACTCAGCTCCGA	969	1
T-cells	CTTACCGGTCAGCTAT	969	1
T-cells	CTTACCGTCAGTGCAT	969	1
T-cells	CTTAGGAAGGTGATTA	969	1
T-cells	CTTGGCTTCTTAGCCC	969	1
T-cells	CTTTGCGAGGCACATG	969	1
T-cells	CTTTGCGCAATGGATA	969	1
T-cells	CTTTGCGCACTATCTT	969	1
T-cells	CTTTGCGCATCTCGCT	969	1
T-cells	CTTTGCGGTAGGCATG	969	1
T-cells	CTTTGCGGTCTCCATC	969	1
T-cells	GAAACTCCACCGCTAG	969	1
T-cells	GAAATGAAGATGAGAG	969	1
T-cells	GAAATGAAGTTGTCGT	969	1
T-cells	GAAATGAGTTCCACAA	969	1
T-cells	GAACATCCACTTGGAT	969	1
T-cells	GAACCTATCAAACAAG	969	1
T-cells	GAACGGAGTACAGTTC	969	1
T-cells	GAACGGAGTACGCACC	969	1
T-cells	GAAGCAGAGCTGTCTA	969	1
T-cells	GAAGCAGCATGCAACT	969	1
T-cells	GAAGCAGGTTTGACAC	969	1
T-cells	GAAGCAGTCAAGGCTT	969	1
T-cells	GAATAAGCATGTCTCC	969	1
T-cells	GAATAAGCATTGGTAC	969	1
T-cells	GAATAAGGTACCATCA	969	1
T-cells	GAATAAGGTGAAGGCT	969	1
T-cells	GAATAAGGTTACGGAG	969	1
T-cells	GAATAAGGTTGGGACA	969	1
T-cells	GACACGCAGCTGTTCA	969	1
T-cells	GACAGAGCAAACCCAT	969	1
T-cells	GACAGAGCAGACTCGC	969	1
T-cells	GACAGAGCAGGTCCAC	969	1
T-cells	GACAGAGCATACGCTA	969	1
T-cells	GACCAATGTGTGAAAT	969	1
T-cells	GACCTGGGTTAAAGAC	969	1
T-cells	GACGCGTAGGCTCATT	969	1
T-cells	GACGCGTGTCATTAGC	969	1
T-cells	GACGCGTTCCTCTAGC	969	1
T-cells	GACGGCTAGGGCATGT	969	1
T-cells	GACGGCTTCTACTATC	969	1
T-cells	GACGTGCAGAGCTATA	969	1
T-cells	GACGTGCAGAGGGATA	969	1
T-cells	GACGTGCGTATAATGG	969	1
T-cells	GACGTGCTCGTTTAGG	969	1
T-cells	GACGTGCTCTCCAACC	969	1
T-cells	GACGTTAAGGCTAGAC	969	1
T-cells	GACTAACGTGCCTGCA	969	1
T-cells	GACTACATCAAGGTAA	969	1
T-cells	GACTGCGGTGACCAAG	969	1
T-cells	GAGCAGAAGTTAGGTA	969	1
T-cells	GAGCAGAGTATGAAAC	969	1
T-cells	GAGGTGAGTTAGGGTG	969	1
T-cells	GAGGTGATCCTTAATC	969	1
T-cells	GAGTCCGTCGTACCGG	969	1
T-cells	GAGTCCGTCGTCACGG	969	1
T-cells	GATCAGTTCTGGCGAC	969	1
T-cells	GATCGATCATGGTAGG	969	1
T-cells	GATCGATGTACAGCAG	969	1
T-cells	GATCGCGAGGTAAACT	969	1
T-cells	GATCGCGCAGCAGTTT	969	1
T-cells	GATCGCGGTCTGCCAG	969	1
T-cells	GATCGCGTCCCTAACC	969	1
T-cells	GATCGTACAGACAAAT	969	1
T-cells	GATCGTACAGCTCCGA	969	1
T-cells	GATCGTAGTATTCGTG	969	1
T-cells	GATCGTAGTTGAACTC	969	1
T-cells	GATCGTATCACAGTAC	969	1
T-cells	GATCGTATCACTTATC	969	1
T-cells	GATCTAGCATCCGGGT	969	1
T-cells	GATGAAACATAACCTG	969	1
T-cells	GATGCTACAGGAACGT	969	1
T-cells	GATTCAGTCAAGATCC	969	1
T-cells	GATTCAGTCAGTCCCT	969	1
T-cells	GATTCAGTCATATCGG	969	1
T-cells	GATTCAGTCCGTCAAA	969	1
T-cells	GCAAACTAGATTACCC	969	1
T-cells	GCAAACTAGCTAGGCA	969	1
T-cells	GCAAACTTCACGAAGG	969	1
T-cells	GCAAACTTCCCTAACC	969	1
T-cells	GCAATCAAGAGATGAG	969	1
T-cells	GCACATATCTAACTCT	969	1
T-cells	GCAGCCAAGTTCCACA	969	1
T-cells	GCAGCCATCGGACAAG	969	1
T-cells	GCAGTTACAGGAACGT	969	1
T-cells	GCATACATCCTTGGTC	969	1
T-cells	GCATGATCACCTTGTC	969	1
T-cells	GCATGATCATGTTCCC	969	1
T-cells	GCATGATTCATATCGG	969	1
T-cells	GCATGCGAGCAGGTCA	969	1
T-cells	GCATGCGAGTATCGAA	969	1
T-cells	GCATGCGAGTTGAGTA	969	1
T-cells	GCATGCGCATCCCATC	969	1
T-cells	GCATGCGTCAATCTCT	969	1
T-cells	GCATGTACAGAGTGTG	969	1
T-cells	GCATGTAGTCCCTACT	969	1
T-cells	GCATGTAGTGATGCCC	969	1
T-cells	GCATGTAGTGTTGGGA	969	1
T-cells	GCATGTATCGCTTGTC	969	1
T-cells	GCATGTATCTATCGCC	969	1
T-cells	GCCAAATAGCGAGAAA	969	1
T-cells	GCCAAATGTAGCTCCG	969	1
T-cells	GCCTCTAGTCTCTTAT	969	1
T-cells	GCCTCTATCCGCAGTG	969	1
T-cells	GCGACCAAGCGTCAAG	969	1
T-cells	GCGACCACAGTTTACG	969	1
T-cells	GCGACCACATGCCCGA	969	1
T-cells	GCGAGAAAGTATCGAA	969	1
T-cells	GCGAGAACAATGGAGC	969	1
T-cells	GCGAGAACACCCAGTG	969	1
T-cells	GCGAGAAGTCCGTTAA	969	1
T-cells	GCGAGAAGTCGGCTCA	969	1
T-cells	GCGCAACCACCGAATT	969	1
T-cells	GCGCAGTAGACTAAGT	969	1
T-cells	GCGCAGTAGCTATGCT	969	1
T-cells	GCGCAGTTCTTGTTTG	969	1
T-cells	GCGCGATCAATGGACG	969	1
T-cells	GCGCGATGTCAATGTC	969	1
T-cells	GCGGGTTAGTGTCCAT	969	1
T-cells	GCGGGTTGTACGACCC	969	1
T-cells	GCGGGTTGTTTGACTG	969	1
T-cells	GCGGGTTTCAACACGT	969	1
T-cells	GCTCCTAGTAGATTAG	969	1
T-cells	GCTCTGTCAACTGCGC	969	1
T-cells	GCTCTGTCATGGATGG	969	1
T-cells	GCTGCAGCACTCGACG	969	1
T-cells	GCTGCAGGTTGCGTTA	969	1
T-cells	GCTGCGACAGGACCCT	969	1
T-cells	GCTGCTTCACAGACTT	969	1
T-cells	GCTGCTTCACTCGACG	969	1
T-cells	GCTGGGTCAGTGGAGT	969	1
T-cells	GCTGGGTTCTAACGGT	969	1
T-cells	GCTTCCAAGGAATTAC	969	1
T-cells	GCTTCCAGTTTAGGAA	969	1
T-cells	GCTTGAACATCACGTA	969	1
T-cells	GCTTGAATCGTATCAG	969	1
T-cells	GGAAAGCAGCTAACAA	969	1
T-cells	GGAAAGCGTTACGGAG	969	1
T-cells	GGAACTTAGACAGGCT	969	1
T-cells	GGAACTTCACCTGGTG	969	1
T-cells	GGAACTTCATTAGCCA	969	1
T-cells	GGAACTTTCCTGCCAT	969	1
T-cells	GGACAGAAGTAGGTGC	969	1
T-cells	GGACAGATCACTCTTA	969	1
T-cells	GGACGTCAGTGGGTTG	969	1
T-cells	GGACGTCCACCATGTA	969	1
T-cells	GGAGCAAGTCGCATAT	969	1
T-cells	GGAGCAATCAGTTCGA	969	1
T-cells	GGAGCAATCCTATGTT	969	1
T-cells	GGATGTTCAGGCGATA	969	1
T-cells	GGATGTTGTAGGCATG	969	1
T-cells	GGATGTTGTCAGATAA	969	1
T-cells	GGATTACGTACGCACC	969	1
T-cells	GGATTACGTAGCTAAA	969	1
T-cells	GGATTACTCTATGTGG	969	1
T-cells	GGCAATTAGAGCCTAG	969	1
T-cells	GGCAATTGTAATCACC	969	1
T-cells	GGCAATTGTCCAGTGC	969	1
T-cells	GGCGACTAGACGCACA	969	1
T-cells	GGCGACTCATTGAGCT	969	1
T-cells	GGCTCGAAGCCGGTAA	969	1
T-cells	GGCTGGTAGACTTTCG	969	1
T-cells	GGCTGGTAGAGGGCTT	969	1
T-cells	GGGAATGAGCACGCCT	969	1
T-cells	GGGAATGAGTTACCCA	969	1
T-cells	GGGAATGTCAAGATCC	969	1
T-cells	GGGAATGTCTTGAGAC	969	1
T-cells	GGGAGATTCTCTTGAT	969	1
T-cells	GGGTCTGAGGGTCTCC	969	1
T-cells	GGGTCTGAGTAGTGCG	969	1
T-cells	GGGTCTGCAAGCGTAG	969	1
T-cells	GGGTCTGCACTGCCAG	969	1
T-cells	GGGTCTGTCTGCCAGG	969	1
T-cells	GGGTTGCAGCGGATCA	969	1
T-cells	GGGTTGCAGGAATGGA	969	1
T-cells	GGGTTGCCACGGTAAG	969	1
T-cells	GGGTTGCCAGGACGTA	969	1
T-cells	GGGTTGCGTTACGTCA	969	1
T-cells	GGTATTGCAAGAGGCT	969	1
T-cells	GGTATTGGTCCATCCT	969	1
T-cells	GGTATTGGTCGAATCT	969	1
T-cells	GGTATTGGTGTGGCTC	969	1
T-cells	GGTATTGTCAAGCCTA	969	1
T-cells	GGTGAAGAGAGGTACC	969	1
T-cells	GGTGCGTTCCGTAGTA	969	1
T-cells	GGTGTTAGTTTGTTTC	969	1
T-cells	GGTGTTATCTGGAGCC	969	1
T-cells	GTACGTAAGTACGCCC	969	1
T-cells	GTACGTAGTGGCAAAC	969	1
T-cells	GTACGTATCGGCTTGG	969	1
T-cells	GTACTCCCAAGCCGTC	969	1
T-cells	GTACTCCGTATATCCG	969	1
T-cells	GTACTCCGTGGTTTCA	969	1
T-cells	GTAGGCCAGCTAGTTC	969	1
T-cells	GTAGGCCAGGTGATAT	969	1
T-cells	GTAGGCCTCCTAGTGA	969	1
T-cells	GTAGTCAAGACCGGAT	969	1
T-cells	GTAGTCAGTACTCGCG	969	1
T-cells	GTATTCTCAACAACCT	969	1
T-cells	GTATTCTCATACGCTA	969	1
T-cells	GTATTCTTCTTGTTTG	969	1
T-cells	GTCACAAAGGCTCATT	969	1
T-cells	GTCACAAAGTATTGGA	969	1
T-cells	GTCACAACATTAGGCT	969	1
T-cells	GTCACAAGTTGAGGTG	969	1
T-cells	GTCACGGAGATGTAAC	969	1
T-cells	GTCACGGAGTACGATA	969	1
T-cells	GTCATTTTCGGTGTCG	969	1
T-cells	GTCCTCATCGTGGACC	969	1
T-cells	GTCGGGTTCAATCTCT	969	1
T-cells	GTCGTAAGTACTCTCC	969	1
T-cells	GTCGTAATCCGTACAA	969	1
T-cells	GTCGTAATCGTCCGTT	969	1
T-cells	GTCTCGTCACTGAAGG	969	1
T-cells	GTCTCGTGTTATCGGT	969	1
T-cells	GTCTTCGGTTGTGGAG	969	1
T-cells	GTCTTCGTCAGTTAGC	969	1
T-cells	GTGAAGGTCAACGGCC	969	1
T-cells	GTGCAGCAGCTTTGGT	969	1
T-cells	GTGCAGCGTGTTAAGA	969	1
T-cells	GTGCATATCCGCATCT	969	1
T-cells	GTGCGGTAGACAAGCC	969	1
T-cells	GTGCGGTGTTGGACCC	969	1
T-cells	GTGCTTCAGGATGGTC	969	1
T-cells	GTGGGTCTCGCTTGTC	969	1
T-cells	GTGGGTCTCTAACTTC	969	1
T-cells	GTGTGCGAGTTGAGTA	969	1
T-cells	GTGTGCGGTACGACCC	969	1
T-cells	GTGTGCGGTCTAGCCG	969	1
T-cells	GTTAAGCTCTGTTGAG	969	1
T-cells	GTTACAGAGGTTCCTA	969	1
T-cells	GTTACAGCAGACAAGC	969	1
T-cells	GTTACAGGTCGCGTGT	969	1
T-cells	GTTACAGTCAAAGTAG	969	1
T-cells	GTTACAGTCACCCTCA	969	1
T-cells	GTTACAGTCTTAGAGC	969	1
T-cells	GTTCGGGAGACTAGGC	969	1
T-cells	GTTCGGGCAGTCCTTC	969	1
T-cells	GTTCGGGGTTCTGGTA	969	1
T-cells	GTTCGGGTCTGCAGTA	969	1
T-cells	GTTCTCGAGCTCCTTC	969	1
T-cells	GTTTCTAAGACATAAC	969	1
T-cells	GTTTCTAGTATCACCA	969	1
T-cells	GTTTCTAGTCTAAAGA	969	1
T-cells	GTTTCTAGTTTAGCTG	969	1
T-cells	GTTTCTATCGTAGATC	969	1
T-cells	TAAACCGAGTGGGATC	969	1
T-cells	TAAACCGCACTGAAGG	969	1
T-cells	TAAACCGTCCTTGGTC	969	1
T-cells	TAAGCGTAGGCACATG	969	1
T-cells	TAAGTGCAGATCCGAG	969	1
T-cells	TAAGTGCAGGGCTTCC	969	1
T-cells	TAAGTGCCAGCGTCCA	969	1
T-cells	TACACGAGTCTCTCGT	969	1
T-cells	TACCTATCAACAACCT	969	1
T-cells	TACCTATGTTCCACAA	969	1
T-cells	TACCTTACAGGTTTCA	969	1
T-cells	TACGGATCATTACCTT	969	1
T-cells	TACGGATTCGAGAACG	969	1
T-cells	TACGGGCAGGCTCATT	969	1
T-cells	TACGGGCCACAGACTT	969	1
T-cells	TACGGTAAGCAACGGT	969	1
T-cells	TACTCATCAGTCCTTC	969	1
T-cells	TACTCATGTACCATCA	969	1
T-cells	TACTCATTCAACCAAC	969	1
T-cells	TACTCGCAGCGACGTA	969	1
T-cells	TACTCGCGTCTCTTAT	969	1
T-cells	TACTCGCTCTTTAGGG	969	1
T-cells	TACTTACAGTCAAGGC	969	1
T-cells	TACTTGTCAAGACACG	969	1
T-cells	TAGACCATCTACCAGA	969	1
T-cells	TAGACCATCTGACCTC	969	1
T-cells	TAGAGCTAGGCGCTCT	969	1
T-cells	TAGAGCTCAGCTTAAC	969	1
T-cells	TAGAGCTGTCTAACGT	969	1
T-cells	TAGAGCTGTTCTGGTA	969	1
T-cells	TAGAGCTTCACCAGGC	969	1
T-cells	TAGAGCTTCACTCCTG	969	1
T-cells	TAGAGCTTCGCAGGCT	969	1
T-cells	TAGCCGGCAGATCTGT	969	1
T-cells	TAGCCGGCAGCCTATA	969	1
T-cells	TAGCCGGTCAGTTGAC	969	1
T-cells	TAGGCATCAGCTCGCA	969	1
T-cells	TAGGCATTCCTTGACC	969	1
T-cells	TAGTGGTCAATAGCAA	969	1
T-cells	TAGTGGTGTTAAGAAC	969	1
T-cells	TAGTGGTTCAGCATGT	969	1
T-cells	TAGTTGGAGACAATAC	969	1
T-cells	TAGTTGGAGGTAAACT	969	1
T-cells	TAGTTGGAGTAAGTAC	969	1
T-cells	TAGTTGGCATCCGGGT	969	1
T-cells	TAGTTGGGTCTCCATC	969	1
T-cells	TAGTTGGTCTGAAAGA	969	1
T-cells	TATCAGGAGGGTCGAT	969	1
T-cells	TATCAGGGTCTTGATG	969	1
T-cells	TATCTCAAGAGTGACC	969	1
T-cells	TATCTCAGTCGGATCC	969	1
T-cells	TATGCCCGTAGCACGA	969	1
T-cells	TATGCCCTCACTTACT	969	1
T-cells	TATTACCCAAGGGTCA	969	1
T-cells	TATTACCCATCACGTA	969	1
T-cells	TATTACCCATTTCACT	969	1
T-cells	TCAACGAAGCAACGGT	969	1
T-cells	TCAACGACAGATCGGA	969	1
T-cells	TCAATCTTCAGTCAGT	969	1
T-cells	TCACAAGTCCGAAGAG	969	1
T-cells	TCACGAAGTGCACGAA	969	1
T-cells	TCACGAATCTGTCAAG	969	1
T-cells	TCAGCAAGTTGAGTTC	969	1
T-cells	TCAGCAATCGTTTATC	969	1
T-cells	TCAGCTCCACGCCAGT	969	1
T-cells	TCAGCTCTCGTTACAG	969	1
T-cells	TCAGGATCATAAAGGT	969	1
T-cells	TCAGGATGTACCATCA	969	1
T-cells	TCATTACCACAACGCC	969	1
T-cells	TCATTTGAGACAGAGA	969	1
T-cells	TCATTTGAGGCCCGTT	969	1
T-cells	TCATTTGCATCGATTG	969	1
T-cells	TCATTTGTCCTAGAAC	969	1
T-cells	TCCACACAGACACGAC	969	1
T-cells	TCCACACCAATTGCTG	969	1
T-cells	TCCCGATAGTAGGTGC	969	1
T-cells	TCCCGATTCGCGATCG	969	1
T-cells	TCCCGATTCTAACGGT	969	1
T-cells	TCGAGGCTCCTCAACC	969	1
T-cells	TCGCGAGTCTTACCGC	969	1
T-cells	TCGCGTTAGGCGACAT	969	1
T-cells	TCGCGTTTCACAGTAC	969	1
T-cells	TCGGGACCAGGTGGAT	969	1
T-cells	TCGGTAACATCACCCT	969	1
T-cells	TCGTACCCACATCCAA	969	1
T-cells	TCGTAGAAGTCGCCGT	969	1
T-cells	TCTCATAAGGGTTTCT	969	1
T-cells	TCTCATATCGCTGATA	969	1
T-cells	TCTCTAAAGAAGAAGC	969	1
T-cells	TCTCTAACAGCTCCGA	969	1
T-cells	TCTGAGATCCGATATG	969	1
T-cells	TCTGGAAAGCTGTTCA	969	1
T-cells	TCTTTCCGTATGAAAC	969	1
T-cells	TCTTTCCGTCTGGTCG	969	1
T-cells	TCTTTCCTCGCATGAT	969	1
T-cells	TGAAAGACAGAAGCAC	969	1
T-cells	TGACAACCATATACCG	969	1
T-cells	TGACAACGTATTACCG	969	1
T-cells	TGACAACTCGTTGACA	969	1
T-cells	TGACGGCAGACTCGGA	969	1
T-cells	TGACGGCAGAGTGACC	969	1
T-cells	TGACGGCAGTTTCCTT	969	1
T-cells	TGACGGCCACTAGTAC	969	1
T-cells	TGACGGCCATATACCG	969	1
T-cells	TGACTAGCAAAGGCGT	969	1
T-cells	TGACTAGGTGACTCAT	969	1
T-cells	TGACTTTAGACGACGT	969	1
T-cells	TGAGAGGCACGTTGGC	969	1
T-cells	TGAGCATAGAATTCCC	969	1
T-cells	TGAGCATCACATGGGA	969	1
T-cells	TGAGCATGTGGTCTCG	969	1
T-cells	TGAGCCGAGGTGATAT	969	1
T-cells	TGAGCCGCATAGAAAC	969	1
T-cells	TGAGCCGTCAACACAC	969	1
T-cells	TGAGGGAGTCTAGTCA	969	1
T-cells	TGAGGGATCTCCTATA	969	1
T-cells	TGATTTCAGAGCTATA	969	1
T-cells	TGATTTCAGGTGATTA	969	1
T-cells	TGATTTCGTTCATGGT	969	1
T-cells	TGATTTCTCAGCGACC	969	1
T-cells	TGATTTCTCCAGTATG	969	1
T-cells	TGATTTCTCTGCCAGG	969	1
T-cells	TGCACCTGTGCGGTAA	969	1
T-cells	TGCCAAAGTCGGCACT	969	1
T-cells	TGCCAAATCGGAAATA	969	1
T-cells	TGCCCATCAGTCCTTC	969	1
T-cells	TGCCCTAAGCAATATG	969	1
T-cells	TGCCCTAAGCTAGCCC	969	1
T-cells	TGCGCAGTCCAAACAC	969	1
T-cells	TGCGTGGAGTCGTTTG	969	1
T-cells	TGCGTGGCACCATGTA	969	1
T-cells	TGCTACCAGTGCCATT	969	1
T-cells	TGCTACCGTAAGGGCT	969	1
T-cells	TGCTGCTCAATGAAAC	969	1
T-cells	TGGACGCCAATAGAGT	969	1
T-cells	TGGACGCCATCTACGA	969	1
T-cells	TGGACGCGTAAGAGAG	969	1
T-cells	TGGCCAGAGTAGATGT	969	1
T-cells	TGGCCAGAGTGTTTGC	969	1
T-cells	TGGCCAGCAGCATGAG	969	1
T-cells	TGGCGCACACCTTGTC	969	1
T-cells	TGGCGCAGTCATGCAT	969	1
T-cells	TGGCGCAGTTAAAGAC	969	1
T-cells	TGGCGCATCTTGACGA	969	1
T-cells	TGGCTGGGTGTGGTTT	969	1
T-cells	TGGGCGTTCCTGTAGA	969	1
T-cells	TGGTTCCAGAGGGATA	969	1
T-cells	TGGTTCCAGCTAACAA	969	1
T-cells	TGTATTCCAAGCGAGT	969	1
T-cells	TGTATTCGTAAAGGAG	969	1
T-cells	TGTGGTACAAGGACTG	969	1
T-cells	TGTGGTAGTCGGCACT	969	1
T-cells	TGTGTTTCACGTTGGC	969	1
T-cells	TGTGTTTTCGCATGGC	969	1
T-cells	TGTGTTTTCTTAGAGC	969	1
T-cells	TGTTCCGAGAAGGACA	969	1
T-cells	TGTTCCGAGTTACCCA	969	1
T-cells	TGTTCCGCAAACAACA	969	1
T-cells	TTAACTCAGACACGAC	969	1
T-cells	TTAACTCAGTCATCCA	969	1
T-cells	TTAACTCAGTGAACAT	969	1
T-cells	TTAACTCGTCTAAAGA	969	1
T-cells	TTAACTCGTGCAACTT	969	1
T-cells	TTAACTCGTTTGTGTG	969	1
T-cells	TTAACTCTCAGTGCAT	969	1
T-cells	TTAGGCACAAGACGTG	969	1
T-cells	TTAGGCAGTGAGTATA	969	1
T-cells	TTAGTTCGTCTTGTCC	969	1
T-cells	TTATGCTCAGGTGCCT	969	1
T-cells	TTCCCAGAGCACACAG	969	1
T-cells	TTCCCAGAGGACATTA	969	1
T-cells	TTCCCAGCAAGCCATT	969	1
T-cells	TTCCCAGTCCGTCAAA	969	1
T-cells	TTCGAAGGTTAAAGTG	969	1
T-cells	TTCGAAGTCGTGGGAA	969	1
T-cells	TTCGGTCAGGCTAGCA	969	1
T-cells	TTCGGTCCAGACAAGC	969	1
T-cells	TTCGGTCGTCCATCCT	969	1
T-cells	TTCGGTCGTCCGTTAA	969	1
T-cells	TTCGGTCGTCTCGTTC	969	1
T-cells	TTCGGTCTCCAAAGTC	969	1
T-cells	TTCGGTCTCCTAGTGA	969	1
T-cells	TTCTCAACATACTCTT	969	1
T-cells	TTCTCAAGTTACCAGT	969	1
T-cells	TTCTCCTAGATCACGG	969	1
T-cells	TTCTCCTAGGATGGTC	969	1
T-cells	TTCTTAGTCACAGGCC	969	1
T-cells	TTCTTAGTCTTACCGC	969	1
T-cells	TTGAACGAGAGATGAG	969	1
T-cells	TTGAACGAGTATCTCG	969	1
T-cells	TTGAACGGTTAAGAAC	969	1
T-cells	TTGAACGTCAGTTAGC	969	1
T-cells	TTGACTTGTCCCTTGT	969	1
T-cells	TTGACTTTCACCGGGT	969	1
T-cells	TTGACTTTCACTATTC	969	1
T-cells	TTGACTTTCCGAGCCA	969	1
T-cells	TTGCCGTCATCTGGTA	969	1
T-cells	TTGCCGTGTCGACTGC	969	1
T-cells	TTGCGTCAGAAACCGC	969	1
T-cells	TTGCGTCCAGTCAGAG	969	1
T-cells	TTGCGTCCATGTAGTC	969	1
T-cells	TTGCGTCTCGATAGAA	969	1
T-cells	TTGGAACAGCAGCGTA	969	1
T-cells	TTGGAACGTATAGGTA	969	1
T-cells	TTGGCAACACACGCTG	969	1
T-cells	TTTACTGGTGACTCAT	969	1
T-cells	TTTACTGGTGAGGGAG	969	1
T-cells	TTTACTGTCACGACTA	969	1
T-cells	TTTATGCGTAATCACC	969	1
T-cells	TTTCCTCAGAGTACCG	969	1
T-cells	TTTCCTCAGTGGCACA	969	1
T-cells	TTTCCTCCACGGTTTA	969	1
T-cells	TTTCCTCTCCCTTGTG	969	1
T-cells	TTTCCTCTCTTTAGTC	969	1
T-cells	TTTGCGCCAAGCTGAG	969	1
T-cells	TTTGGTTAGACTACAA	969	1
T-cells	TTTGGTTGTAATTGGA	969	1
T-cells	TTTGGTTGTTTGTTTC	969	1
T-cells	TTTGGTTTCCCTTGCA	969	1
T-cells	TTTGTCAAGATCACGG	969	1
T-cells	TTTGTCAAGGACAGAA	969	1
T-cells	TTTGTCAGTTCTGAAC	969	1
Granulocytes	AAACCTGGTCAAACTC	628	2
Granulocytes	AAACGGGAGACTACAA	628	2
Granulocytes	AAACGGGAGATGAGAG	628	2
Granulocytes	AAACGGGCAAGCCGCT	628	2
Granulocytes	AAAGATGGTTATGCGT	628	2
Granulocytes	AAAGCAACAGGACGTA	628	2
Granulocytes	AAAGCAATCCTCGCAT	628	2
Granulocytes	AAAGCAATCGGTGTCG	628	2
Granulocytes	AAAGTAGAGTCAATAG	628	2
Granulocytes	AAAGTAGGTACTTAGC	628	2
Granulocytes	AAATGCCCACATCTTT	628	2
Granulocytes	AAATGCCGTACCGAGA	628	2
Granulocytes	AAATGCCGTGATGTCT	628	2
Granulocytes	AACACGTTCCAGGGCT	628	2
Granulocytes	AACACGTTCTCGCTTG	628	2
Granulocytes	AACCGCGAGCTAGGCA	628	2
Granulocytes	AACCGCGCAAACTGTC	628	2
Granulocytes	AACCGCGCACTAAGTC	628	2
Granulocytes	AACCGCGTCACCGTAA	628	2
Granulocytes	AACGTTGCAGTCCTTC	628	2
Granulocytes	AACGTTGTCTCGAGTA	628	2
Granulocytes	AACTCCCTCTGTTTGT	628	2
Granulocytes	AACTCTTCACAGCCCA	628	2
Granulocytes	AACTCTTTCGATAGAA	628	2
Granulocytes	AACTGGTTCAATAAGG	628	2
Granulocytes	AACTTTCAGATGTTAG	628	2
Granulocytes	AAGACCTGTAGCAAAT	628	2
Granulocytes	AAGACCTGTTCAGACT	628	2
Granulocytes	AAGCCGCGTTGTCTTT	628	2
Granulocytes	AAGGAGCCATGAGCGA	628	2
Granulocytes	AAGGTTCCATACTACG	628	2
Granulocytes	AAGTCTGGTAAACACA	628	2
Granulocytes	AATCCAGGTCTTTCAT	628	2
Granulocytes	AATCGGTTCATGCAAC	628	2
Granulocytes	ACACCCTCAGCCAATT	628	2
Granulocytes	ACACCCTCAGCGTTCG	628	2
Granulocytes	ACACCCTGTCAGAGGT	628	2
Granulocytes	ACACCGGTCCAACCAA	628	2
Granulocytes	ACACCGGTCGGGAGTA	628	2
Granulocytes	ACACTGATCCACTCCA	628	2
Granulocytes	ACAGCCGAGACAGGCT	628	2
Granulocytes	ACAGCCGGTTCGTGAT	628	2
Granulocytes	ACAGCTAGTATTCTCT	628	2
Granulocytes	ACATACGAGGGAACGG	628	2
Granulocytes	ACATACGTCAGGCGAA	628	2
Granulocytes	ACATGGTAGAGGGATA	628	2
Granulocytes	ACCAGTACATCGGACC	628	2
Granulocytes	ACCAGTACATCGGGTC	628	2
Granulocytes	ACCGTAATCATATCGG	628	2
Granulocytes	ACCGTAATCCAACCAA	628	2
Granulocytes	ACCTTTACACGGCGTT	628	2
Granulocytes	ACCTTTATCAAGGCTT	628	2
Granulocytes	ACCTTTATCCGGGTGT	628	2
Granulocytes	ACGAGCCTCCTAGAAC	628	2
Granulocytes	ACGCAGCAGAGGACGG	628	2
Granulocytes	ACGCAGCTCTGCCCTA	628	2
Granulocytes	ACGCCGAAGGCTAGCA	628	2
Granulocytes	ACGGAGAGTACCGTAT	628	2
Granulocytes	ACGGAGAGTCATCCCT	628	2
Granulocytes	ACGGAGATCCAACCAA	628	2
Granulocytes	ACGGCCAAGATCCGAG	628	2
Granulocytes	ACGGCCAGTCTAGTCA	628	2
Granulocytes	ACGGGCTAGCCAGTAG	628	2
Granulocytes	ACGGGCTCACAAGACG	628	2
Granulocytes	ACGGGTCAGGCACATG	628	2
Granulocytes	ACGTCAATCTTGCCGT	628	2
Granulocytes	ACTATCTTCTTCCTTC	628	2
Granulocytes	ACTGAACGTACCTACA	628	2
Granulocytes	ACTGATGGTTATCACG	628	2
Granulocytes	ACTGATGTCTTCGAGA	628	2
Granulocytes	ACTGCTCAGCGATGAC	628	2
Granulocytes	ACTGCTCCATCATCCC	628	2
Granulocytes	ACTGCTCGTTACCGAT	628	2
Granulocytes	ACTGTCCAGTAAGTAC	628	2
Granulocytes	ACTGTCCTCGGAGCAA	628	2
Granulocytes	ACTTACTAGAGCTTCT	628	2
Granulocytes	ACTTACTAGTGCGATG	628	2
Granulocytes	ACTTACTTCACTCTTA	628	2
Granulocytes	ACTTGTTCAAGAAAGG	628	2
Granulocytes	ACTTGTTTCAGTGCAT	628	2
Granulocytes	ACTTTCACAAAGTGCG	628	2
Granulocytes	AGAATAGCAATCGGTT	628	2
Granulocytes	AGAATAGTCAACCATG	628	2
Granulocytes	AGAATAGTCGAGCCCA	628	2
Granulocytes	AGAGCGACAACCGCCA	628	2
Granulocytes	AGAGCGAGTAAGAGAG	628	2
Granulocytes	AGAGCTTAGAGGGCTT	628	2
Granulocytes	AGAGCTTCAGATAATG	628	2
Granulocytes	AGAGCTTTCCTATTCA	628	2
Granulocytes	AGATCTGGTAAGCACG	628	2
Granulocytes	AGATTGCTCGGACAAG	628	2
Granulocytes	AGCAGCCGTTCCCTTG	628	2
Granulocytes	AGCATACGTGCAGTAG	628	2
Granulocytes	AGCATACTCCACGAAT	628	2
Granulocytes	AGCGGTCAGTAGATGT	628	2
Granulocytes	AGCGGTCGTATAGGTA	628	2
Granulocytes	AGCGTATGTTCTGTTT	628	2
Granulocytes	AGCTCCTCAATTCCTT	628	2
Granulocytes	AGCTCTCAGCGTTTAC	628	2
Granulocytes	AGCTTGAGTCTTGCGG	628	2
Granulocytes	AGGCCACCAACGATCT	628	2
Granulocytes	AGGCCACGTGACAAAT	628	2
Granulocytes	AGGGATGTCAACGAAA	628	2
Granulocytes	AGGGTGAGTGTTGGGA	628	2
Granulocytes	AGGTCCGAGGTTCCTA	628	2
Granulocytes	AGGTCCGCACATGGGA	628	2
Granulocytes	AGGTCCGGTTACGTCA	628	2
Granulocytes	AGGTCCGGTTCAGGCC	628	2
Granulocytes	AGTGAGGAGTAGGTGC	628	2
Granulocytes	AGTGAGGCAGTATGCT	628	2
Granulocytes	AGTGAGGCATAGTAAG	628	2
Granulocytes	AGTGGGACAGGTGCCT	628	2
Granulocytes	AGTGTCACAATAGAGT	628	2
Granulocytes	AGTGTCATCCAACCAA	628	2
Granulocytes	ATAACGCAGATGCGAC	628	2
Granulocytes	ATAACGCCACATCCAA	628	2
Granulocytes	ATAACGCTCGACCAGC	628	2
Granulocytes	ATAAGAGTCTTTACAC	628	2
Granulocytes	ATAGACCCAGGCTCAC	628	2
Granulocytes	ATAGACCGTAGGGTAC	628	2
Granulocytes	ATAGACCGTTCAGTAC	628	2
Granulocytes	ATAGACCTCTTAGCCC	628	2
Granulocytes	ATCACGATCGCCAGCA	628	2
Granulocytes	ATCATCTAGAGTACAT	628	2
Granulocytes	ATCATCTAGTGTGAAT	628	2
Granulocytes	ATCATCTCACATCCAA	628	2
Granulocytes	ATCCACCGTACTTCTT	628	2
Granulocytes	ATCCACCGTTACGTCA	628	2
Granulocytes	ATCCACCTCGAGAGCA	628	2
Granulocytes	ATCCGAACACTTACGA	628	2
Granulocytes	ATCCGAAGTTATCACG	628	2
Granulocytes	ATCGAGTCAGATCCAT	628	2
Granulocytes	ATCTACTCACTAAGTC	628	2
Granulocytes	ATCTGCCAGACTTGAA	628	2
Granulocytes	ATCTGCCCACTTCTGC	628	2
Granulocytes	ATCTGCCGTACAGTTC	628	2
Granulocytes	ATGCGATGTCGGCTCA	628	2
Granulocytes	ATTACTCAGATGCCAG	628	2
Granulocytes	ATTATCCAGACTACAA	628	2
Granulocytes	ATTATCCAGTAGCGGT	628	2
Granulocytes	ATTATCCCAGCTGCAC	628	2
Granulocytes	ATTATCCGTGTCCTCT	628	2
Granulocytes	ATTATCCTCTTGACGA	628	2
Granulocytes	ATTCTACTCACTTACT	628	2
Granulocytes	ATTGGACAGTGGCACA	628	2
Granulocytes	ATTGGACCAACACCTA	628	2
Granulocytes	CAACCAACAAGGTTTC	628	2
Granulocytes	CAACCTCGTTGGAGGT	628	2
Granulocytes	CAACTAGAGTTAGGTA	628	2
Granulocytes	CAACTAGCAATCTACG	628	2
Granulocytes	CAAGAAAAGATGCCAG	628	2
Granulocytes	CAAGAAACATCCCATC	628	2
Granulocytes	CAAGATCAGCCCAATT	628	2
Granulocytes	CAAGGCCTCGCGCCAA	628	2
Granulocytes	CAAGTTGCACCGCTAG	628	2
Granulocytes	CAAGTTGGTCTTCGTC	628	2
Granulocytes	CACACTCCATGGTCAT	628	2
Granulocytes	CACAGGCAGGACAGAA	628	2
Granulocytes	CACAGGCTCAGCGACC	628	2
Granulocytes	CACAGGCTCGTCTGAA	628	2
Granulocytes	CACAGTAGTCAATGTC	628	2
Granulocytes	CACAGTATCCATGAGT	628	2
Granulocytes	CACATAGCAGGACCCT	628	2
Granulocytes	CACATAGGTTCCCGAG	628	2
Granulocytes	CACATAGTCTTGAGAC	628	2
Granulocytes	CACCACTGTGTCAATC	628	2
Granulocytes	CACCTTGCATACGCTA	628	2
Granulocytes	CACTCCAAGTGACATA	628	2
Granulocytes	CACTCCAAGTTAACGA	628	2
Granulocytes	CACTCCAGTATTCTCT	628	2
Granulocytes	CACTCCATCAGTCCCT	628	2
Granulocytes	CAGAATCAGGCCCGTT	628	2
Granulocytes	CAGAGAGAGCGATAGC	628	2
Granulocytes	CAGATCAAGTGCGATG	628	2
Granulocytes	CAGCAGCGTCAGAAGC	628	2
Granulocytes	CAGCAGCTCCCTTGTG	628	2
Granulocytes	CAGCCGAGTGTCAATC	628	2
Granulocytes	CAGCCGATCTGTCCGT	628	2
Granulocytes	CAGCTGGCAAAGCAAT	628	2
Granulocytes	CAGCTGGCAATCAGAA	628	2
Granulocytes	CAGTAACCAGACAAAT	628	2
Granulocytes	CAGTCCTAGTGGGATC	628	2
Granulocytes	CATATGGCAGGCTCAC	628	2
Granulocytes	CATCAGACACGAGGTA	628	2
Granulocytes	CATCAGACATCTCCCA	628	2
Granulocytes	CATCAGAGTTCTGGTA	628	2
Granulocytes	CATCCACAGACAGGCT	628	2
Granulocytes	CATCCACGTTTGCATG	628	2
Granulocytes	CATCGAAAGGGAGTAA	628	2
Granulocytes	CATCGAACACCTGGTG	628	2
Granulocytes	CATCGAACATTTCACT	628	2
Granulocytes	CATCGGGTCGGCATCG	628	2
Granulocytes	CATGACATCAGCTCGG	628	2
Granulocytes	CATGCCTAGCCACGCT	628	2
Granulocytes	CATGCCTCATCACGAT	628	2
Granulocytes	CATGCCTGTCAAACTC	628	2
Granulocytes	CATGCCTTCCAAGTAC	628	2
Granulocytes	CATGCCTTCGAGAGCA	628	2
Granulocytes	CATGGCGAGAACAACT	628	2
Granulocytes	CATTATCAGCTCCTCT	628	2
Granulocytes	CATTATCAGGTGTGGT	628	2
Granulocytes	CATTATCCATCTATGG	628	2
Granulocytes	CCAATCCAGCAGATCG	628	2
Granulocytes	CCAATCCGTGCGATAG	628	2
Granulocytes	CCAATCCTCACCCGAG	628	2
Granulocytes	CCACGGATCATCGGAT	628	2
Granulocytes	CCACTACTCTGTGCAA	628	2
Granulocytes	CCAGCGAAGGGCTTGA	628	2
Granulocytes	CCATGTCTCCCGGATG	628	2
Granulocytes	CCATTCGAGATCTGCT	628	2
Granulocytes	CCCAATCTCACCACCT	628	2
Granulocytes	CCCTCCTGTAGCGTCC	628	2
Granulocytes	CCGGTAGCAGCCAATT	628	2
Granulocytes	CCGGTAGGTATAGGGC	628	2
Granulocytes	CCGGTAGTCATGTCTT	628	2
Granulocytes	CCGTGGACATGAACCT	628	2
Granulocytes	CCGTTCAAGCGCCTCA	628	2
Granulocytes	CCGTTCAAGTCACGCC	628	2
Granulocytes	CCTAAAGGTTACCGAT	628	2
Granulocytes	CCTACACCACGGCTAC	628	2
Granulocytes	CCTACCACAAGCCATT	628	2
Granulocytes	CCTACCAGTAGTGAAT	628	2
Granulocytes	CCTACCATCGAGAACG	628	2
Granulocytes	CCTAGCTAGATGCGAC	628	2
Granulocytes	CCTAGCTGTGATGATA	628	2
Granulocytes	CCTAGCTTCGCCAAAT	628	2
Granulocytes	CCTATTAGTTCTGTTT	628	2
Granulocytes	CCTATTAGTTTGGGCC	628	2
Granulocytes	CCTCAGTCAGGCTGAA	628	2
Granulocytes	CCTCAGTCAGTCGATT	628	2
Granulocytes	CCTTCCCTCAGTCAGT	628	2
Granulocytes	CCTTCCCTCTTAACCT	628	2
Granulocytes	CCTTCGAAGGGATGGG	628	2
Granulocytes	CCTTTCTGTGAGCGAT	628	2
Granulocytes	CCTTTCTGTGCACGAA	628	2
Granulocytes	CGACCTTCACTTGGAT	628	2
Granulocytes	CGACCTTCAGATCTGT	628	2
Granulocytes	CGACCTTCAGGGTACA	628	2
Granulocytes	CGACCTTTCACTTCAT	628	2
Granulocytes	CGAGAAGAGGTGATAT	628	2
Granulocytes	CGAGCACTCTCTGCTG	628	2
Granulocytes	CGATGGCAGTGGTAAT	628	2
Granulocytes	CGATTGATCTCATTCA	628	2
Granulocytes	CGCGGTAGTGGGTCAA	628	2
Granulocytes	CGCGTTTAGCAATATG	628	2
Granulocytes	CGCGTTTCAGCGAACA	628	2
Granulocytes	CGCTGGAAGACCACGA	628	2
Granulocytes	CGCTGGAAGAGAACAG	628	2
Granulocytes	CGCTGGAGTGGGTCAA	628	2
Granulocytes	CGCTGGAGTTCGTCTC	628	2
Granulocytes	CGCTTCACAGCGAACA	628	2
Granulocytes	CGCTTCAGTACTCAAC	628	2
Granulocytes	CGCTTCAGTTCCACAA	628	2
Granulocytes	CGGACACGTGAGTATA	628	2
Granulocytes	CGGACGTGTAGCTCCG	628	2
Granulocytes	CGGACGTTCTTGCAAG	628	2
Granulocytes	CGGAGCTCAACACCTA	628	2
Granulocytes	CGGAGCTGTGAGGGTT	628	2
Granulocytes	CGGAGTCAGCTATGCT	628	2
Granulocytes	CGGCTAGCAGACGTAG	628	2
Granulocytes	CGGCTAGTCACCGTAA	628	2
Granulocytes	CGGGTCAGTATAGTAG	628	2
Granulocytes	CGGTTAACATTCCTGC	628	2
Granulocytes	CGGTTAATCCTGCTTG	628	2
Granulocytes	CGTAGCGAGCCGCCTA	628	2
Granulocytes	CGTAGCGAGCGACGTA	628	2
Granulocytes	CGTAGCGAGGATGCGT	628	2
Granulocytes	CGTCACTGTAAGTTCC	628	2
Granulocytes	CGTCACTTCTTACCGC	628	2
Granulocytes	CGTCAGGCAATCGGTT	628	2
Granulocytes	CGTCCATCACGAGGTA	628	2
Granulocytes	CGTCTACTCCTAGAAC	628	2
Granulocytes	CGTGAGCCACGAAACG	628	2
Granulocytes	CGTGAGCTCTGGTATG	628	2
Granulocytes	CGTGTAAAGTTCGCAT	628	2
Granulocytes	CGTGTAAGTAAATACG	628	2
Granulocytes	CGTGTAATCGTTTAGG	628	2
Granulocytes	CGTTAGAAGGACAGCT	628	2
Granulocytes	CGTTAGACATCACAAC	628	2
Granulocytes	CGTTCTGAGAGGTACC	628	2
Granulocytes	CGTTCTGCACGTTGGC	628	2
Granulocytes	CGTTCTGTCAGTCCCT	628	2
Granulocytes	CGTTGGGAGTACGCGA	628	2
Granulocytes	CGTTGGGCAATGTAAG	628	2
Granulocytes	CGTTGGGGTATAAACG	628	2
Granulocytes	CTAACTTAGGCATGTG	628	2
Granulocytes	CTAACTTCACCCAGTG	628	2
Granulocytes	CTAACTTGTCTAGAGG	628	2
Granulocytes	CTAACTTGTTCCACAA	628	2
Granulocytes	CTAAGACTCTGAAAGA	628	2
Granulocytes	CTACATTTCAGAGCTT	628	2
Granulocytes	CTACCCACATCCGGGT	628	2
Granulocytes	CTACCCAGTCAGAGGT	628	2
Granulocytes	CTAGAGTAGTGTACGG	628	2
Granulocytes	CTAGAGTCAGTGGGAT	628	2
Granulocytes	CTAGAGTGTTATGCGT	628	2
Granulocytes	CTAGCCTAGGAGCGTT	628	2
Granulocytes	CTAGCCTCACTAGTAC	628	2
Granulocytes	CTAGCCTGTGTAATGA	628	2
Granulocytes	CTAGTGAAGGTGATTA	628	2
Granulocytes	CTCACACGTATAAACG	628	2
Granulocytes	CTCAGAAGTAGGCATG	628	2
Granulocytes	CTCATTAGTACAGACG	628	2
Granulocytes	CTCATTAGTTCCGGCA	628	2
Granulocytes	CTCCTAGGTAGAGGAA	628	2
Granulocytes	CTCGAAAAGTCCGTAT	628	2
Granulocytes	CTCGAAACAATCACAC	628	2
Granulocytes	CTCGAGGAGCGACGTA	628	2
Granulocytes	CTCGAGGGTGCCTGTG	628	2
Granulocytes	CTCGAGGTCTCAACTT	628	2
Granulocytes	CTCGGGAGTCTTCAAG	628	2
Granulocytes	CTCGTCAGTCGGCTCA	628	2
Granulocytes	CTCGTCATCGGACAAG	628	2
Granulocytes	CTCTAATGTTTAAGCC	628	2
Granulocytes	CTCTACGAGAAACCTA	628	2
Granulocytes	CTCTACGGTCTGATTG	628	2
Granulocytes	CTCTGGTAGAACTGTA	628	2
Granulocytes	CTCTGGTAGTGGGATC	628	2
Granulocytes	CTGAAGTAGAATTCCC	628	2
Granulocytes	CTGAAGTGTAGCACGA	628	2
Granulocytes	CTGAAGTTCGTCCAGG	628	2
Granulocytes	CTGATCCCACTAGTAC	628	2
Granulocytes	CTGCCTACAAACTGCT	628	2
Granulocytes	CTGCCTAGTTACCGAT	628	2
Granulocytes	CTGCGGAGTTCGCTAA	628	2
Granulocytes	CTGCTGTGTACCGCTG	628	2
Granulocytes	CTGGTCTCACCATGTA	628	2
Granulocytes	CTGGTCTGTCTGCCAG	628	2
Granulocytes	CTTAACTAGATGAGAG	628	2
Granulocytes	CTTAACTGTACCAGTT	628	2
Granulocytes	CTTACCGCACAGATTC	628	2
Granulocytes	CTTACCGCAGACGTAG	628	2
Granulocytes	CTTACCGGTAGGGACT	628	2
Granulocytes	CTTACCGTCCAAACTG	628	2
Granulocytes	CTTCTCTAGAGGTTAT	628	2
Granulocytes	CTTCTCTCAAGCCGTC	628	2
Granulocytes	CTTCTCTGTAGCTTGT	628	2
Granulocytes	CTTCTCTGTTAGATGA	628	2
Granulocytes	CTTCTCTGTTCTCATT	628	2
Granulocytes	CTTGGCTGTACACCGC	628	2
Granulocytes	CTTTGCGGTTCAACCA	628	2
Granulocytes	GAAATGACACGCATCG	628	2
Granulocytes	GAAATGACAGCATACT	628	2
Granulocytes	GAACATCGTACCGTAT	628	2
Granulocytes	GAACCTATCACAGGCC	628	2
Granulocytes	GACACGCAGGCTAGCA	628	2
Granulocytes	GACACGCCAGCGTTCG	628	2
Granulocytes	GACAGAGTCACCCGAG	628	2
Granulocytes	GACCTGGTCTGCGACG	628	2
Granulocytes	GACGCGTTCTGGGCCA	628	2
Granulocytes	GACGCGTTCTGTCCGT	628	2
Granulocytes	GACGGCTAGTTTGCGT	628	2
Granulocytes	GACGTGCCAACGCACC	628	2
Granulocytes	GACGTGCCAGCTCGCA	628	2
Granulocytes	GACGTGCTCTGGTGTA	628	2
Granulocytes	GACGTTATCCGAATGT	628	2
Granulocytes	GACTAACGTCCAGTTA	628	2
Granulocytes	GACTAACGTCGCGGTT	628	2
Granulocytes	GACTAACTCACGGTTA	628	2
Granulocytes	GACTACACAGGTGGAT	628	2
Granulocytes	GAGCAGAAGATATGGT	628	2
Granulocytes	GAGCAGACAAATACAG	628	2
Granulocytes	GAGGTGAAGAGTACAT	628	2
Granulocytes	GAGTCCGTCATCGCTC	628	2
Granulocytes	GATCGATAGCAGGCTA	628	2
Granulocytes	GATCGATGTGTTGGGA	628	2
Granulocytes	GATCGATTCTTGTCAT	628	2
Granulocytes	GATCGCGGTTGGTTTG	628	2
Granulocytes	GATCGTACAAGGTTTC	628	2
Granulocytes	GATCGTATCCTCAATT	628	2
Granulocytes	GATCTAGCATAGTAAG	628	2
Granulocytes	GATCTAGGTCGCGAAA	628	2
Granulocytes	GATCTAGTCTTGTCAT	628	2
Granulocytes	GATGAAAGTAAACCTC	628	2
Granulocytes	GATGAGGCAATGCCAT	628	2
Granulocytes	GATGAGGCAGCTCGAC	628	2
Granulocytes	GATGAGGCATCGGTTA	628	2
Granulocytes	GATGCTAGTCGATTGT	628	2
Granulocytes	GATTCAGAGAGAGCTC	628	2
Granulocytes	GATTCAGCAAGAAGAG	628	2
Granulocytes	GCAAACTAGATACACA	628	2
Granulocytes	GCAAACTCAATAACGA	628	2
Granulocytes	GCAAACTCACATCCGG	628	2
Granulocytes	GCAAACTGTCACCCAG	628	2
Granulocytes	GCAAACTGTCGGGTCT	628	2
Granulocytes	GCAAACTGTGCACCAC	628	2
Granulocytes	GCAGCCACATGGGAAC	628	2
Granulocytes	GCAGCCAGTTGGAGGT	628	2
Granulocytes	GCAGTTAAGCATCATC	628	2
Granulocytes	GCAGTTAGTAGGACAC	628	2
Granulocytes	GCATGCGGTGACGCCT	628	2
Granulocytes	GCATGCGGTGGCTCCA	628	2
Granulocytes	GCCAAATAGAGACGAA	628	2
Granulocytes	GCCAAATGTCAATACC	628	2
Granulocytes	GCCTCTATCTCACATT	628	2
Granulocytes	GCCTCTATCTTGTATC	628	2
Granulocytes	GCGACCACAAGGCTCC	628	2
Granulocytes	GCGACCATCCTCGCAT	628	2
Granulocytes	GCGAGAATCAGCACAT	628	2
Granulocytes	GCGCAACCAGACGCTC	628	2
Granulocytes	GCGCAACTCTGGTATG	628	2
Granulocytes	GCGCCAACAGGTTTCA	628	2
Granulocytes	GCGCGATAGGCAATTA	628	2
Granulocytes	GCGCGATAGGCCCTCA	628	2
Granulocytes	GCGCGATCATGAGCGA	628	2
Granulocytes	GCGCGATTCCTCATTA	628	2
Granulocytes	GCTCCTAAGCTCCTCT	628	2
Granulocytes	GCTCCTACAAGACACG	628	2
Granulocytes	GCTCCTAGTGCAGACA	628	2
Granulocytes	GCTGCAGAGGAGCGTT	628	2
Granulocytes	GCTGCAGAGTAGGTGC	628	2
Granulocytes	GCTGCAGTCGTTGCCT	628	2
Granulocytes	GCTGCGAGTTCTGGTA	628	2
Granulocytes	GCTGCTTGTATGAAAC	628	2
Granulocytes	GCTTCCATCACGGTTA	628	2
Granulocytes	GCTTCCATCCGAATGT	628	2
Granulocytes	GCTTGAAAGAATTGTG	628	2
Granulocytes	GCTTGAAAGCGCCTTG	628	2
Granulocytes	GGAAAGCTCTCCGGTT	628	2
Granulocytes	GGAACTTGTAACGACG	628	2
Granulocytes	GGAATAAAGTGGAGAA	628	2
Granulocytes	GGACAAGTCTTCATGT	628	2
Granulocytes	GGACAGAAGCTGAAAT	628	2
Granulocytes	GGACATTCAGGGTATG	628	2
Granulocytes	GGACATTGTGCTAGCC	628	2
Granulocytes	GGATGTTCATAGAAAC	628	2
Granulocytes	GGATTACAGCCCAACC	628	2
Granulocytes	GGATTACAGCGTCAAG	628	2
Granulocytes	GGATTACGTGAGCGAT	628	2
Granulocytes	GGCAATTAGCTACCGC	628	2
Granulocytes	GGCAATTAGCTCCTCT	628	2
Granulocytes	GGCAATTAGGAGCGAG	628	2
Granulocytes	GGCAATTTCAACGGCC	628	2
Granulocytes	GGCGTGTAGGTGACCA	628	2
Granulocytes	GGCGTGTGTAGGCATG	628	2
Granulocytes	GGCGTGTTCAACCATG	628	2
Granulocytes	GGCGTGTTCCGTAGGC	628	2
Granulocytes	GGCGTGTTCGTCCGTT	628	2
Granulocytes	GGCTGGTAGAATGTGT	628	2
Granulocytes	GGCTGGTAGTAGATGT	628	2
Granulocytes	GGGACCTCAGCAGTTT	628	2
Granulocytes	GGGACCTCAGGGAGAG	628	2
Granulocytes	GGGAGATGTAAATGTG	628	2
Granulocytes	GGGAGATGTGTCTGAT	628	2
Granulocytes	GGGAGATTCTTCATGT	628	2
Granulocytes	GGGATGAAGAGGTTGC	628	2
Granulocytes	GGGCATCTCGATCCCT	628	2
Granulocytes	GGGCATCTCTGCGACG	628	2
Granulocytes	GGGTCTGAGCAATCTC	628	2
Granulocytes	GGGTCTGCAACTGCTA	628	2
Granulocytes	GGGTCTGGTCGGGTCT	628	2
Granulocytes	GGTATTGTCAACACAC	628	2
Granulocytes	GGTGAAGCATAAGACA	628	2
Granulocytes	GGTGAAGTCAGTACGT	628	2
Granulocytes	GGTGCGTTCAACGGCC	628	2
Granulocytes	GGTGTTAAGTATCGAA	628	2
Granulocytes	GTACGTAGTCTGCCAG	628	2
Granulocytes	GTACTTTAGAGCTTCT	628	2
Granulocytes	GTACTTTGTGTTAAGA	628	2
Granulocytes	GTACTTTTCTGGGCCA	628	2
Granulocytes	GTAGTCAAGAATAGGG	628	2
Granulocytes	GTAGTCAAGTGGGATC	628	2
Granulocytes	GTAGTCAGTATTACCG	628	2
Granulocytes	GTATCTTCACTCAGGC	628	2
Granulocytes	GTATCTTTCATGTCTT	628	2
Granulocytes	GTATTCTTCGTACGGC	628	2
Granulocytes	GTCAAGTGTTTAAGCC	628	2
Granulocytes	GTCACAAGTCAGAATA	628	2
Granulocytes	GTCACAAGTGTCTGAT	628	2
Granulocytes	GTCACAATCCGCGGTA	628	2
Granulocytes	GTCACGGCAACACGCC	628	2
Granulocytes	GTCACGGCAATAAGCA	628	2
Granulocytes	GTCACGGTCAACCATG	628	2
Granulocytes	GTCATTTAGTGGCACA	628	2
Granulocytes	GTCATTTCAGGACGTA	628	2
Granulocytes	GTCTCGTAGTGTTTGC	628	2
Granulocytes	GTCTTCGTCGAATCCA	628	2
Granulocytes	GTGAAGGGTAGCGCAA	628	2
Granulocytes	GTGAAGGTCACCTTAT	628	2
Granulocytes	GTGCAGCTCAGCTGGC	628	2
Granulocytes	GTGCATAGTCCGAAGA	628	2
Granulocytes	GTGTTAGCAGGTGCCT	628	2
Granulocytes	GTTAAGCGTCAAGCGA	628	2
Granulocytes	GTTAAGCGTTCGTTGA	628	2
Granulocytes	GTTCATTAGGCTAGGT	628	2
Granulocytes	GTTCATTTCTACCAGA	628	2
Granulocytes	GTTCGGGAGGGATACC	628	2
Granulocytes	GTTCTCGCAATGGAAT	628	2
Granulocytes	GTTTCTAAGTGTCCCG	628	2
Granulocytes	TAAACCGAGCTAAACA	628	2
Granulocytes	TAAACCGAGGTGCTAG	628	2
Granulocytes	TAAACCGGTATATGAG	628	2
Granulocytes	TAAACCGTCGGAAATA	628	2
Granulocytes	TAAGTGCTCAGCTGGC	628	2
Granulocytes	TAAGTGCTCTCAAACG	628	2
Granulocytes	TACAGTGAGACAAAGG	628	2
Granulocytes	TACAGTGCATAAAGGT	628	2
Granulocytes	TACCTATTCACTCCTG	628	2
Granulocytes	TACCTTACAGGATCGA	628	2
Granulocytes	TACCTTAGTTCGGGCT	628	2
Granulocytes	TACGGTATCGCCAGCA	628	2
Granulocytes	TACTCATAGGAGTCTG	628	2
Granulocytes	TACTCGCAGCCAGAAC	628	2
Granulocytes	TACTCGCTCACTTCAT	628	2
Granulocytes	TACTTACTCCTGCCAT	628	2
Granulocytes	TAGACCACATGACATC	628	2
Granulocytes	TAGAGCTAGCAAATCA	628	2
Granulocytes	TAGCCGGCAGGTGGAT	628	2
Granulocytes	TAGGCATAGTGCGATG	628	2
Granulocytes	TAGGCATCACTTAAGC	628	2
Granulocytes	TATCAGGTCTGCGGCA	628	2
Granulocytes	TATCTCAAGTCCTCCT	628	2
Granulocytes	TATCTCATCAAACCAC	628	2
Granulocytes	TATCTCATCCTTTCTC	628	2
Granulocytes	TATTACCCAGTCGATT	628	2
Granulocytes	TCAACGAAGCAGGCTA	628	2
Granulocytes	TCAACGACAAGAGTCG	628	2
Granulocytes	TCAATCTTCGACAGCC	628	2
Granulocytes	TCACAAGCAACGATCT	628	2
Granulocytes	TCACAAGGTAAACCTC	628	2
Granulocytes	TCAGATGTCACGCGGT	628	2
Granulocytes	TCAGATGTCTAGCACA	628	2
Granulocytes	TCAGGATAGATACACA	628	2
Granulocytes	TCAGGATCACACCGCA	628	2
Granulocytes	TCAGGTAGTCTCCCTA	628	2
Granulocytes	TCATTACTCCCTAACC	628	2
Granulocytes	TCATTTGTCCTCCTAG	628	2
Granulocytes	TCCACACCACTGTCGG	628	2
Granulocytes	TCCACACGTTATTCTC	628	2
Granulocytes	TCCACACTCCGTAGTA	628	2
Granulocytes	TCCACACTCGTTTAGG	628	2
Granulocytes	TCCCGATAGGGATGGG	628	2
Granulocytes	TCCCGATGTAAACACA	628	2
Granulocytes	TCGAGGCGTGGCTCCA	628	2
Granulocytes	TCGAGGCTCAGATAAG	628	2
Granulocytes	TCGCGAGCAACCGCCA	628	2
Granulocytes	TCGCGAGTCAATCACG	628	2
Granulocytes	TCGCGAGTCTACTTAC	628	2
Granulocytes	TCGCGTTCACCCAGTG	628	2
Granulocytes	TCGCGTTCAGATGAGC	628	2
Granulocytes	TCGCGTTGTGAGGGAG	628	2
Granulocytes	TCGCGTTTCACATAGC	628	2
Granulocytes	TCTATTGAGACCCACC	628	2
Granulocytes	TCTATTGGTGGCTCCA	628	2
Granulocytes	TCTCTAAAGCTGTTCA	628	2
Granulocytes	TCTCTAACAAACCCAT	628	2
Granulocytes	TCTGAGAAGACAGGCT	628	2
Granulocytes	TCTGAGAGTCTTCGTC	628	2
Granulocytes	TCTGGAAAGACAGGCT	628	2
Granulocytes	TCTTCGGAGAGGTTGC	628	2
Granulocytes	TCTTCGGAGTACGCCC	628	2
Granulocytes	TGAAAGAAGTTGTAGA	628	2
Granulocytes	TGACAACCACGCATCG	628	2
Granulocytes	TGACTTTAGTGGTCCC	628	2
Granulocytes	TGACTTTGTGCTTCTC	628	2
Granulocytes	TGAGAGGCATGCCTAA	628	2
Granulocytes	TGAGAGGGTCCTCTTG	628	2
Granulocytes	TGAGCCGAGTTGTCGT	628	2
Granulocytes	TGAGGGAAGGTGACCA	628	2
Granulocytes	TGATTTCAGCTCTCGG	628	2
Granulocytes	TGATTTCCATCCTAGA	628	2
Granulocytes	TGATTTCTCATTCACT	628	2
Granulocytes	TGCACCTCAGATGGGT	628	2
Granulocytes	TGCCAAACAGCCTGTG	628	2
Granulocytes	TGCCAAATCGCAAGCC	628	2
Granulocytes	TGCCCTATCTGGCGTG	628	2
Granulocytes	TGCGCAGAGCCCAGCT	628	2
Granulocytes	TGCGCAGCAAGCGTAG	628	2
Granulocytes	TGCGGGTCACCAGGCT	628	2
Granulocytes	TGCGTGGAGCGAAGGG	628	2
Granulocytes	TGCTACCGTTGAGTTC	628	2
Granulocytes	TGCTACCTCAAAGTAG	628	2
Granulocytes	TGCTGCTCAAGCCATT	628	2
Granulocytes	TGCTGCTGTGGCCCTA	628	2
Granulocytes	TGCTGCTTCCTCGCAT	628	2
Granulocytes	TGGACGCAGCCAACAG	628	2
Granulocytes	TGGACGCCAGGAATGC	628	2
Granulocytes	TGGCCAGGTGTGGCTC	628	2
Granulocytes	TGGCGCAAGCCTCGTG	628	2
Granulocytes	TGGCGCATCGCATGGC	628	2
Granulocytes	TGGCTGGAGTGCGTGA	628	2
Granulocytes	TGGCTGGCAAGAGTCG	628	2
Granulocytes	TGGCTGGCACCACCAG	628	2
Granulocytes	TGGGAAGAGGACACCA	628	2
Granulocytes	TGGTTAGAGCCATCGC	628	2
Granulocytes	TGGTTCCCAGCCTGTG	628	2
Granulocytes	TGTATTCAGCCAGTTT	628	2
Granulocytes	TGTCCCACATGGAATA	628	2
Granulocytes	TGTCCCATCGTACCGG	628	2
Granulocytes	TGTGGTAGTCACCCAG	628	2
Granulocytes	TGTGTTTAGGTAGCCA	628	2
Granulocytes	TGTGTTTAGTATTGGA	628	2
Granulocytes	TGTGTTTGTCCGAATT	628	2
Granulocytes	TGTGTTTTCCAGAAGG	628	2
Granulocytes	TTAACTCGTACAAGTA	628	2
Granulocytes	TTAGGACCAGACAAGC	628	2
Granulocytes	TTAGGCATCGCCTGAG	628	2
Granulocytes	TTAGTTCAGTGCTGCC	628	2
Granulocytes	TTAGTTCTCGCCCTTA	628	2
Granulocytes	TTATGCTGTATGAAAC	628	2
Granulocytes	TTATGCTGTCAGCTAT	628	2
Granulocytes	TTCCCAGAGACAAGCC	628	2
Granulocytes	TTCCCAGGTGAGGGTT	628	2
Granulocytes	TTCGAAGTCAGTCAGT	628	2
Granulocytes	TTCGGTCCAGCATACT	628	2
Granulocytes	TTCGGTCGTTCCAACA	628	2
Granulocytes	TTCTACAAGGTGCACA	628	2
Granulocytes	TTCTCAAAGTACTTGC	628	2
Granulocytes	TTCTCAACAGTCGTGC	628	2
Granulocytes	TTCTCAATCACATACG	628	2
Granulocytes	TTCTCCTAGACGCTTT	628	2
Granulocytes	TTGAACGAGCGCCTCA	628	2
Granulocytes	TTGACTTCAACGATCT	628	2
Granulocytes	TTGACTTGTACGCTGC	628	2
Granulocytes	TTGCGTCCAAAGGTGC	628	2
Granulocytes	TTGGAACAGGAGCGTT	628	2
Granulocytes	TTGGAACCACCGATAT	628	2
Granulocytes	TTGTAGGAGAGACGAA	628	2
Granulocytes	TTGTAGGCACTCTGTC	628	2
Granulocytes	TTTACTGCAATTCCTT	628	2
Granulocytes	TTTCCTCCAACACCCG	628	2
Granulocytes	TTTCCTCCACCACCAG	628	2
Granulocytes	TTTCCTCCACTAAGTC	628	2
Granulocytes	TTTGCGCCAGTTAACC	628	2
Granulocytes	TTTGCGCGTCGATTGT	628	2
Granulocytes	TTTGCGCTCGTCCGTT	628	2
Granulocytes	TTTGCGCTCTGATTCT	628	2
Granulocytes	TTTGTCACAGGACGTA	628	2
B-cells	AAACCTGCAGGCTGAA	476	3
B-cells	AAACCTGGTTGAGGTG	476	3
B-cells	AAACGGGGTCAAAGCG	476	3
B-cells	AAACGGGGTGCACCAC	476	3
B-cells	AAAGCAACATGGGAAC	476	3
B-cells	AAATGCCAGTCAAGCG	476	3
B-cells	AAATGCCAGTGGTAAT	476	3
B-cells	AACACGTAGCTAGTTC	476	3
B-cells	AACACGTGTCTCTCGT	476	3
B-cells	AACACGTGTTTGACAC	476	3
B-cells	AACACGTTCCTTAATC	476	3
B-cells	AACCATGAGCGATAGC	476	3
B-cells	AACCATGCACAACGTT	476	3
B-cells	AACCATGCACGAAGCA	476	3
B-cells	AACCGCGTCCAGATCA	476	3
B-cells	AACTCAGGTAGCTGCC	476	3
B-cells	AACTCAGGTATATGAG	476	3
B-cells	AACTCCCAGATCTGAA	476	3
B-cells	AACTGGTGTGTGACCC	476	3
B-cells	AACTGGTTCGCAGGCT	476	3
B-cells	AACTGGTTCGTCCAGG	476	3
B-cells	AAGACCTCACTTCTGC	476	3
B-cells	AAGCCGCTCATATCGG	476	3
B-cells	AAGGCAGGTAAATGTG	476	3
B-cells	AAGGCAGTCTTGGGTA	476	3
B-cells	AAGGTTCTCCTCTAGC	476	3
B-cells	AATCCAGAGAAGATTC	476	3
B-cells	AATCGGTAGGAATTAC	476	3
B-cells	ACACCCTGTAATCGTC	476	3
B-cells	ACAGCCGAGCTCCTTC	476	3
B-cells	ACAGCCGCAGCGAACA	476	3
B-cells	ACAGCTAGTTGAGGTG	476	3
B-cells	ACATGGTTCATAGCAC	476	3
B-cells	ACCAGTACATATACCG	476	3
B-cells	ACCCACTAGGCATGTG	476	3
B-cells	ACCCACTCAACTTGAC	476	3
B-cells	ACCGTAATCATTTGGG	476	3
B-cells	ACCTTTACACATAACC	476	3
B-cells	ACCTTTAGTCAGAGGT	476	3
B-cells	ACGAGGAGTCCGAATT	476	3
B-cells	ACGATACAGGTGCAAC	476	3
B-cells	ACGCAGCAGATCTGAA	476	3
B-cells	ACGCAGCGTCGAATCT	476	3
B-cells	ACGCCAGAGCCAGAAC	476	3
B-cells	ACGGAGAAGGCCCGTT	476	3
B-cells	ACGGAGACAAGTCTGT	476	3
B-cells	ACGGCCATCAGCTGGC	476	3
B-cells	ACGGCCATCTTGACGA	476	3
B-cells	ACGGGTCCACAAGCCC	476	3
B-cells	ACTGAACCATTGGCGC	476	3
B-cells	ACTGAACGTTATCCGA	476	3
B-cells	ACTGAACTCGTATCAG	476	3
B-cells	ACTGAGTGTACAGTTC	476	3
B-cells	ACTGATGGTAAGTGGC	476	3
B-cells	ACTGCTCTCGTTACGA	476	3
B-cells	ACTTACTGTCCATCCT	476	3
B-cells	ACTTACTTCGGTGTTA	476	3
B-cells	ACTTGTTAGCGGATCA	476	3
B-cells	ACTTGTTGTGATAAGT	476	3
B-cells	ACTTGTTGTTCTGAAC	476	3
B-cells	ACTTTCAAGACCTTTG	476	3
B-cells	ACTTTCACAATGGAGC	476	3
B-cells	ACTTTCAGTAGCTAAA	476	3
B-cells	AGAATAGGTGGTAACG	476	3
B-cells	AGAATAGGTGTCTGAT	476	3
B-cells	AGCATACGTACCATCA	476	3
B-cells	AGCCTAAGTCCATGAT	476	3
B-cells	AGCCTAATCATAACCG	476	3
B-cells	AGCGTCGCATATACGC	476	3
B-cells	AGCGTCGCATCAGTAC	476	3
B-cells	AGCTCTCAGTGTCCCG	476	3
B-cells	AGCTCTCGTCATATGC	476	3
B-cells	AGCTCTCTCGAGGTAG	476	3
B-cells	AGCTCTCTCTTATCTG	476	3
B-cells	AGGTCATCAATGGTCT	476	3
B-cells	AGGTCATTCGCGTTTC	476	3
B-cells	AGGTCCGTCGGAAACG	476	3
B-cells	ATAACGCCATTACCTT	476	3
B-cells	ATAAGAGGTTGTTTGG	476	3
B-cells	ATAGACCAGAAGCCCA	476	3
B-cells	ATCACGATCCTTGACC	476	3
B-cells	ATCCACCCAAAGGCGT	476	3
B-cells	ATCCACCTCACATGCA	476	3
B-cells	ATCCGAAAGTCAAGCG	476	3
B-cells	ATCGAGTGTTATCACG	476	3
B-cells	ATCTACTCACGGCGTT	476	3
B-cells	ATCTGCCAGACCTTTG	476	3
B-cells	ATGCGATTCAACGAAA	476	3
B-cells	ATGGGAGTCCCAGGTG	476	3
B-cells	ATGGGAGTCGTCACGG	476	3
B-cells	ATTACTCAGACACGAC	476	3
B-cells	ATTACTCAGACTAGGC	476	3
B-cells	ATTATCCCACATTTCT	476	3
B-cells	ATTGGACGTTGTGGAG	476	3
B-cells	ATTTCTGAGAGTACAT	476	3
B-cells	ATTTCTGAGAGTACCG	476	3
B-cells	CAACCAAAGTCGATAA	476	3
B-cells	CAACCAACATGGATGG	476	3
B-cells	CAACTAGGTCAACTGT	476	3
B-cells	CAAGATCGTATAAACG	476	3
B-cells	CAAGGCCCATTTGCCC	476	3
B-cells	CAAGGCCTCTTACCTA	476	3
B-cells	CAAGTTGTCAGAAATG	476	3
B-cells	CACAAACGTCGGGTCT	476	3
B-cells	CACAAACTCACCTTAT	476	3
B-cells	CACACCTAGGTGCTAG	476	3
B-cells	CACACCTGTACGAAAT	476	3
B-cells	CACACCTTCTTGCCGT	476	3
B-cells	CACACTCCACGGCTAC	476	3
B-cells	CACACTCCATGCAACT	476	3
B-cells	CACACTCGTCAGCTAT	476	3
B-cells	CACATAGAGTCTTGCA	476	3
B-cells	CACATAGCAGCTGTTA	476	3
B-cells	CACATAGTCAGGTTCA	476	3
B-cells	CACCACTGTCGAAAGC	476	3
B-cells	CACCACTTCTGTCAAG	476	3
B-cells	CACCTTGGTAGAGGAA	476	3
B-cells	CAGAGAGTCAGTTGAC	476	3
B-cells	CAGATCACATCAGTCA	476	3
B-cells	CAGCATACAGATCCAT	476	3
B-cells	CAGCATACAGTACACT	476	3
B-cells	CAGCCGATCCGGCACA	476	3
B-cells	CAGCGACGTTCAGCGC	476	3
B-cells	CAGCGACTCTCGAGTA	476	3
B-cells	CAGGTGCCACATTCGA	476	3
B-cells	CAGTAACCACACCGAC	476	3
B-cells	CAGTAACCATTCCTGC	476	3
B-cells	CAGTAACGTCGGGTCT	476	3
B-cells	CAGTAACGTTCACCTC	476	3
B-cells	CAGTAACTCCGCGGTA	476	3
B-cells	CAGTCCTGTCGCATCG	476	3
B-cells	CATATGGTCTATCCCG	476	3
B-cells	CATATGGTCTGTCAAG	476	3
B-cells	CATATTCTCGAGAACG	476	3
B-cells	CATCAGAGTCTTGCGG	476	3
B-cells	CATCAGAGTTTGACTG	476	3
B-cells	CATCGAACACAGGTTT	476	3
B-cells	CATCGAACACTACAGT	476	3
B-cells	CATCGGGAGAAACCAT	476	3
B-cells	CATGGCGAGTTGAGAT	476	3
B-cells	CATTATCTCACTTATC	476	3
B-cells	CATTATCTCTGTCTAT	476	3
B-cells	CCAATCCAGCCTATGT	476	3
B-cells	CCACGGACACCGATAT	476	3
B-cells	CCAGCGAAGCCCGAAA	476	3
B-cells	CCAGCGAAGGACGAAA	476	3
B-cells	CCAGCGAGTGCGCTTG	476	3
B-cells	CCATTCGAGTGCGATG	476	3
B-cells	CCCAATCAGCTTATCG	476	3
B-cells	CCCAATCCACGCCAGT	476	3
B-cells	CCCTCCTTCTGGAGCC	476	3
B-cells	CCGGGATCAGACGCCT	476	3
B-cells	CCGGGATTCACTTCAT	476	3
B-cells	CCGTACTGTGAACCTT	476	3
B-cells	CCGTACTGTGCAACTT	476	3
B-cells	CCGTTCACACTGTCGG	476	3
B-cells	CCTAAAGCAATCGAAA	476	3
B-cells	CCTAAAGGTCAGTGGA	476	3
B-cells	CCTAAAGTCACAGTAC	476	3
B-cells	CCTACACCAAGTCTAC	476	3
B-cells	CCTACACCATGCCCGA	476	3
B-cells	CCTACCACACTACAGT	476	3
B-cells	CCTACCAGTCTTCAAG	476	3
B-cells	CCTACCAGTCTTGTCC	476	3
B-cells	CCTAGCTAGGCTCATT	476	3
B-cells	CCTATTACAGCTGGCT	476	3
B-cells	CCTCAGTAGCTAAACA	476	3
B-cells	CCTCTGAAGCACACAG	476	3
B-cells	CCTCTGAGTTGGTGGA	476	3
B-cells	CCTTCCCGTAGCGCTC	476	3
B-cells	CCTTCGAGTCGCTTTC	476	3
B-cells	CCTTTCTGTCGCGAAA	476	3
B-cells	CCTTTCTGTGTCCTCT	476	3
B-cells	CGAACATAGCTCCTTC	476	3
B-cells	CGAACATGTGCTGTAT	476	3
B-cells	CGAACATTCAACACCA	476	3
B-cells	CGAACATTCTTATCTG	476	3
B-cells	CGAATGTAGGCAGGTT	476	3
B-cells	CGACCTTCAAGACGTG	476	3
B-cells	CGAGAAGCACGTTGGC	476	3
B-cells	CGAGAAGGTCGAGATG	476	3
B-cells	CGAGAAGGTTCATGGT	476	3
B-cells	CGATCGGCAGCGAACA	476	3
B-cells	CGATGTAGTGTGGTTT	476	3
B-cells	CGCCAAGTCGGAATCT	476	3
B-cells	CGCGTTTAGTTGAGAT	476	3
B-cells	CGCTATCGTATCAGTC	476	3
B-cells	CGCTGGATCAAACGGG	476	3
B-cells	CGGACACAGGCTATCT	476	3
B-cells	CGGACACCAAGCCTAT	476	3
B-cells	CGGACGTTCCCACTTG	476	3
B-cells	CGGACTGTCCAGGGCT	476	3
B-cells	CGGAGTCAGCAATCTC	476	3
B-cells	CGGAGTCCAGATTGCT	476	3
B-cells	CGGGTCAAGTAGTGCG	476	3
B-cells	CGGTTAATCACATAGC	476	3
B-cells	CGTAGCGAGATATGGT	476	3
B-cells	CGTAGCGAGGTGGGTT	476	3
B-cells	CGTAGGCCATGAAGTA	476	3
B-cells	CGTCACTAGCGCTCCA	476	3
B-cells	CGTCAGGAGTACTTGC	476	3
B-cells	CGTCAGGGTCAATGTC	476	3
B-cells	CGTGAGCAGATGCCTT	476	3
B-cells	CGTGAGCGTCTTTCAT	476	3
B-cells	CGTGTAACAAATTGCC	476	3
B-cells	CTAACTTGTCGAGATG	476	3
B-cells	CTAAGACAGGATTCGG	476	3
B-cells	CTAAGACAGTGTACGG	476	3
B-cells	CTAAGACAGTGTACTC	476	3
B-cells	CTAAGACCATTAACCG	476	3
B-cells	CTAAGACGTTCGTGAT	476	3
B-cells	CTAATGGCATCTCGCT	476	3
B-cells	CTACACCGTTGGTAAA	476	3
B-cells	CTACATTCAGGATCGA	476	3
B-cells	CTACCCAGTATGAATG	476	3
B-cells	CTACGTCGTTTAAGCC	476	3
B-cells	CTCGAGGAGCGCCTCA	476	3
B-cells	CTCGGGAGTAGAGTGC	476	3
B-cells	CTCGTACTCAGCCTAA	476	3
B-cells	CTCGTCATCCCTAATT	476	3
B-cells	CTCTACGCACGGTAAG	476	3
B-cells	CTCTACGGTAGCGTAG	476	3
B-cells	CTCTACGGTCATCCCT	476	3
B-cells	CTCTGGTCAGGTCCAC	476	3
B-cells	CTGAAACAGAGGTACC	476	3
B-cells	CTGAAACGTCCGCTGA	476	3
B-cells	CTGAAGTGTGTTAAGA	476	3
B-cells	CTGATAGCAGTTAACC	476	3
B-cells	CTGCCTAGTCCGTTAA	476	3
B-cells	CTGCCTAGTGACGGTA	476	3
B-cells	CTGCGGATCTCGGACG	476	3
B-cells	CTGCTGTCATACAGCT	476	3
B-cells	CTGCTGTTCAGCACAT	476	3
B-cells	CTGTTTACAAGGACTG	476	3
B-cells	CTTAACTAGCTAGTCT	476	3
B-cells	CTTACCGCAGATCCAT	476	3
B-cells	CTTACCGCATAAAGGT	476	3
B-cells	CTTACCGTCTTGCAAG	476	3
B-cells	CTTAGGACAGTCCTTC	476	3
B-cells	CTTAGGAGTAGCTAAA	476	3
B-cells	CTTGGCTGTGAGTGAC	476	3
B-cells	CTTGGCTTCAGTTAGC	476	3
B-cells	GAAACTCGTGTAATGA	476	3
B-cells	GAAACTCTCAGGTTCA	476	3
B-cells	GAAATGACACTCTGTC	476	3
B-cells	GAAATGACAGTCTTCC	476	3
B-cells	GAAATGAGTCACTGGC	476	3
B-cells	GAATAAGAGCTGATAA	476	3
B-cells	GAATAAGTCATGTGGT	476	3
B-cells	GACACGCAGGACATTA	476	3
B-cells	GACACGCGTACACCGC	476	3
B-cells	GACCAATTCTACTTAC	476	3
B-cells	GACGCGTGTATATGAG	476	3
B-cells	GACGGCTAGATCTGAA	476	3
B-cells	GACGGCTCAGACGTAG	476	3
B-cells	GACGGCTCATTTCAGG	476	3
B-cells	GACGGCTTCAACGGCC	476	3
B-cells	GACGTGCCAGGGTTAG	476	3
B-cells	GACGTTAAGCGACGTA	476	3
B-cells	GACGTTATCACCAGGC	476	3
B-cells	GACTACAGTACATCCA	476	3
B-cells	GAGCAGACATAGAAAC	476	3
B-cells	GAGCAGAGTCTAGCGC	476	3
B-cells	GATCGATAGCTATGCT	476	3
B-cells	GATCGATTCGTCTGCT	476	3
B-cells	GATCGCGCACGAAAGC	476	3
B-cells	GATCGTAAGATGTGTA	476	3
B-cells	GATCGTAAGCAGCCTC	476	3
B-cells	GATCGTATCAGCTGGC	476	3
B-cells	GATCTAGGTGGGTCAA	476	3
B-cells	GATGAAAGTCTCATCC	476	3
B-cells	GATGAGGCACATGTGT	476	3
B-cells	GATGCTATCAACGGCC	476	3
B-cells	GATGCTATCAATCACG	476	3
B-cells	GCAAACTCAATCACAC	476	3
B-cells	GCAATCATCAGTGTTG	476	3
B-cells	GCACATACAGGACCCT	476	3
B-cells	GCACATACATGTCTCC	476	3
B-cells	GCAGTTACATGCTGGC	476	3
B-cells	GCAGTTAGTCAACATC	476	3
B-cells	GCATACAAGCTGAACG	476	3
B-cells	GCATACAAGTACGACG	476	3
B-cells	GCATACAAGTGACTCT	476	3
B-cells	GCATGATCATGGAATA	476	3
B-cells	GCATGCGGTCAGATAA	476	3
B-cells	GCCAAATTCTGTTTGT	476	3
B-cells	GCCTCTATCTCGAGTA	476	3
B-cells	GCGACCAAGGCCGAAT	476	3
B-cells	GCGACCACAATACGCT	476	3
B-cells	GCGCGATAGGAGTAGA	476	3
B-cells	GCTCCTACATGGAATA	476	3
B-cells	GCTGCGAAGTTGAGAT	476	3
B-cells	GCTGCGACAAGTACCT	476	3
B-cells	GCTGCGACATCCGGGT	476	3
B-cells	GCTGCTTTCGTTTGCC	476	3
B-cells	GCTTGAACACGACGAA	476	3
B-cells	GGAACTTAGTGTCCAT	476	3
B-cells	GGAACTTCAAGTCTGT	476	3
B-cells	GGACAAGAGTCATGCT	476	3
B-cells	GGACAAGGTCGCCATG	476	3
B-cells	GGACAGAGTTAGAACA	476	3
B-cells	GGACAGAGTTGTGGAG	476	3
B-cells	GGACGTCGTCTAGCGC	476	3
B-cells	GGCAATTAGCAGACTG	476	3
B-cells	GGCAATTAGCCCTAAT	476	3
B-cells	GGCAATTTCAGGCAAG	476	3
B-cells	GGCCGATAGATAGCAT	476	3
B-cells	GGCCGATTCTCTAAGG	476	3
B-cells	GGCGACTCATAGGATA	476	3
B-cells	GGCGTGTGTATATGGA	476	3
B-cells	GGCTCGAGTGCTAGCC	476	3
B-cells	GGCTCGATCCGCGCAA	476	3
B-cells	GGCTGGTAGCGTTGCC	476	3
B-cells	GGCTGGTTCAAGCCTA	476	3
B-cells	GGCTGGTTCTTAACCT	476	3
B-cells	GGGACCTAGAGAGCTC	476	3
B-cells	GGGACCTTCGAGGTAG	476	3
B-cells	GGGCACTCAGCATGAG	476	3
B-cells	GGGCATCGTTAGAACA	476	3
B-cells	GGGTTGCCATGTAAGA	476	3
B-cells	GGTGAAGTCTTGAGAC	476	3
B-cells	GGTGTTATCAGTGCAT	476	3
B-cells	GTAACTGAGAACAATC	476	3
B-cells	GTAACTGAGCAGGCTA	476	3
B-cells	GTAACTGGTTATCCGA	476	3
B-cells	GTACTCCAGTGTACGG	476	3
B-cells	GTACTCCTCACCCGAG	476	3
B-cells	GTACTTTCACATAACC	476	3
B-cells	GTACTTTGTTGCGCAC	476	3
B-cells	GTAGTCATCAAGGCTT	476	3
B-cells	GTCACGGCAATGGTCT	476	3
B-cells	GTCACGGCAGCGTAAG	476	3
B-cells	GTCATTTTCCATTCTA	476	3
B-cells	GTCCTCACAATGGTCT	476	3
B-cells	GTCCTCAGTTGTCGCG	476	3
B-cells	GTCCTCATCTACTATC	476	3
B-cells	GTCGGGTCAGTAGAGC	476	3
B-cells	GTCGGGTCATCGGAAG	476	3
B-cells	GTCGTAATCTAGCACA	476	3
B-cells	GTCTCGTCAAACGTGG	476	3
B-cells	GTCTCGTCAAAGCGGT	476	3
B-cells	GTCTTCGCAATGGAAT	476	3
B-cells	GTGAAGGAGAAGGCCT	476	3
B-cells	GTGAAGGAGCCACCTG	476	3
B-cells	GTGAAGGAGGGCTTCC	476	3
B-cells	GTGAAGGAGGGTTCCC	476	3
B-cells	GTGCAGCCAAGTCTAC	476	3
B-cells	GTGCAGCCATTGTGCA	476	3
B-cells	GTGCGGTGTTGCGCAC	476	3
B-cells	GTGCTTCCAAGCGCTC	476	3
B-cells	GTGCTTCCATAGGATA	476	3
B-cells	GTGCTTCTCGGAGCAA	476	3
B-cells	GTGGGTCGTTTGTTTC	476	3
B-cells	GTGGGTCTCCGCAGTG	476	3
B-cells	GTGTTAGGTTACGGAG	476	3
B-cells	GTGTTAGTCCTCCTAG	476	3
B-cells	GTTAAGCAGACGCACA	476	3
B-cells	GTTACAGCACACTGCG	476	3
B-cells	GTTCATTGTACGAAAT	476	3
B-cells	GTTCGGGAGACAGACC	476	3
B-cells	GTTCGGGAGACCCACC	476	3
B-cells	GTTCGGGCAAACAACA	476	3
B-cells	GTTCTCGAGAGTCTGG	476	3
B-cells	GTTCTCGGTGGTACAG	476	3
B-cells	TAAGTGCTCACAACGT	476	3
B-cells	TACCTATGTTCCAACA	476	3
B-cells	TACCTTACACGTGAGA	476	3
B-cells	TACGGTACACCTCGGA	476	3
B-cells	TACGGTATCACATGCA	476	3
B-cells	TACTCGCGTCTAGTGT	476	3
B-cells	TACTTACAGGACATTA	476	3
B-cells	TACTTGTCATGCTGGC	476	3
B-cells	TAGACCAAGTTAGCGG	476	3
B-cells	TAGACCACACCACCAG	476	3
B-cells	TAGACCATCACAGGCC	476	3
B-cells	TAGCCGGTCCTCAACC	476	3
B-cells	TAGGCATAGTTGCAGG	476	3
B-cells	TAGGCATGTTAGAACA	476	3
B-cells	TAGTTGGCAGAGTGTG	476	3
B-cells	TATCAGGCAGTGGGAT	476	3
B-cells	TCAACGACAGCTCGCA	476	3
B-cells	TCAACGACATGAGCGA	476	3
B-cells	TCAATCTGTCGCTTTC	476	3
B-cells	TCAATCTTCCTACAGA	476	3
B-cells	TCACAAGTCATCGGAT	476	3
B-cells	TCACGAATCGGAGGTA	476	3
B-cells	TCAGGTACACGTGAGA	476	3
B-cells	TCATTACAGATGAGAG	476	3
B-cells	TCATTACGTTCACGGC	476	3
B-cells	TCATTTGTCATAAAGG	476	3
B-cells	TCCACACAGAAACCAT	476	3
B-cells	TCCACACCAAATTGCC	476	3
B-cells	TCCCGATGTTACGTCA	476	3
B-cells	TCGCGAGCAAGGGTCA	476	3
B-cells	TCGCGAGGTGCGCTTG	476	3
B-cells	TCGCGTTAGATGGGTC	476	3
B-cells	TCGGGACAGTGAACAT	476	3
B-cells	TCGGGACCACCATGTA	476	3
B-cells	TCGGTAAAGCCTATGT	476	3
B-cells	TCGGTAATCACCACCT	476	3
B-cells	TCGTACCAGATGTGTA	476	3
B-cells	TCGTACCAGGCGATAC	476	3
[truncated: 1,412 more rows]
