# Supplementary material for: scQCEA: a framework for annotation and quality control report of single-cell RNA-sequencing data
Source: BMC Genomics. 2023 Jul 6;24:381. doi: 10.1186/s12864-023-09447-6 (PMC10327311; doi:10.1186/s12864-023-09447-6)
Supplement: Supplementary file 2 — Additional file 2: Supplementary file 2. To demonstrate the utility of scQCEA, we apply the workflow to the sixteen gene expression profiles of eight patients with metastatic melanoma, prepared from pre- and post-treatment experimental batches. You can find the QC interactive report at: https://github.com/isarnassiri/scQCEA/tree/Example-of-Application. Download and unzip the OGC_Interactive_QC_Report_P180121.zip file. You can open CLICK_ME.html file without using rStudio/R. [file 12864_2023_9447_MOESM2_ESM.zip › Inputs/10X-gex/481207_76/P180121-keep_481207_76_Celltype_assignment_toCells_PlusClusters.txt]

geneSet	cell	Freq	cluster
T-cells	AAACCTGAGGCGTACA	1221	1
T-cells	AAACCTGCACATTTCT	1221	1
T-cells	AAACCTGGTCGCATAT	1221	1
T-cells	AAACCTGTCACAACGT	1221	1
T-cells	AAACGGGCAATAGCGG	1221	1
T-cells	AAACGGGTCTCACATT	1221	1
T-cells	AAACGGGTCTGGTGTA	1221	1
T-cells	AAAGATGCAGATCTGT	1221	1
T-cells	AAAGATGCAGCATACT	1221	1
T-cells	AAAGATGGTGGCAAAC	1221	1
T-cells	AAAGCAAAGGAGTAGA	1221	1
T-cells	AAAGTAGAGAGTAATC	1221	1
T-cells	AAAGTAGCACGGTAAG	1221	1
T-cells	AAAGTAGCATGCTAGT	1221	1
T-cells	AAAGTAGGTTAAGTAG	1221	1
T-cells	AAAGTAGTCTCAACTT	1221	1
T-cells	AAATGCCTCCTCCTAG	1221	1
T-cells	AACACGTAGTATGACA	1221	1
T-cells	AACCATGAGACCTTTG	1221	1
T-cells	AACCATGAGCTCTCGG	1221	1
T-cells	AACCATGAGTGAATTG	1221	1
T-cells	AACCATGGTGCATCTA	1221	1
T-cells	AACCATGTCTCGTTTA	1221	1
T-cells	AACGTTGGTTACTGAC	1221	1
T-cells	AACGTTGTCTCATTCA	1221	1
T-cells	AACTCAGAGAATTCCC	1221	1
T-cells	AACTCAGAGGTCGGAT	1221	1
T-cells	AACTCAGCACAAGACG	1221	1
T-cells	AACTCAGCACCATCCT	1221	1
T-cells	AACTCAGTCTTTCCTC	1221	1
T-cells	AACTCCCTCTCTTGAT	1221	1
T-cells	AACTCTTCAGTTCATG	1221	1
T-cells	AACTGGTCAATCTGCA	1221	1
T-cells	AACTGGTGTGATAAGT	1221	1
T-cells	AACTGGTGTGTAACGG	1221	1
T-cells	AACTGGTGTTTACTCT	1221	1
T-cells	AACTTTCGTCTAGTGT	1221	1
T-cells	AACTTTCGTGGGTCAA	1221	1
T-cells	AAGACCTGTAAGCACG	1221	1
T-cells	AAGACCTGTCGTTGTA	1221	1
T-cells	AAGACCTTCAGTTAGC	1221	1
T-cells	AAGCCGCAGTACGTAA	1221	1
T-cells	AAGCCGCCACCATCCT	1221	1
T-cells	AAGCCGCCAGACGCCT	1221	1
T-cells	AAGCCGCGTTGCGTTA	1221	1
T-cells	AAGCCGCTCAATACCG	1221	1
T-cells	AAGCCGCTCTCCAGGG	1221	1
T-cells	AAGGAGCAGGAGTTGC	1221	1
T-cells	AAGGAGCTCAGATAAG	1221	1
T-cells	AAGGCAGGTAGCACGA	1221	1
T-cells	AAGGCAGGTCACCCAG	1221	1
T-cells	AAGGCAGGTCTAGAGG	1221	1
T-cells	AAGGCAGTCCCATTTA	1221	1
T-cells	AAGGCAGTCCGTAGTA	1221	1
T-cells	AAGGCAGTCTGGAGCC	1221	1
T-cells	AAGTCTGAGAGGTTAT	1221	1
T-cells	AAGTCTGTCAGAGCTT	1221	1
T-cells	AATCCAGAGTGAATTG	1221	1
T-cells	AATCCAGCAGCCTATA	1221	1
T-cells	AATCCAGTCAGGATCT	1221	1
T-cells	AATCCAGTCGGCGGTT	1221	1
T-cells	AATCGGTAGTTTGCGT	1221	1
T-cells	ACACCAAAGCAGATCG	1221	1
T-cells	ACACCAATCAGTTCGA	1221	1
T-cells	ACACCCTGTGAGTGAC	1221	1
T-cells	ACACCCTTCCTGCAGG	1221	1
T-cells	ACACCGGAGACACGAC	1221	1
T-cells	ACACTGATCAGTCAGT	1221	1
T-cells	ACAGCCGCAAAGCGGT	1221	1
T-cells	ACAGCCGGTAAGTGGC	1221	1
T-cells	ACAGCTAGTTATGCGT	1221	1
T-cells	ACATACGAGAACAATC	1221	1
T-cells	ACATCAGTCTGCCCTA	1221	1
T-cells	ACATGGTCACGGACAA	1221	1
T-cells	ACATGGTCAGACGCCT	1221	1
T-cells	ACATGGTTCCCTTGCA	1221	1
T-cells	ACCAGTACACCAGTTA	1221	1
T-cells	ACCAGTACATCCGTGG	1221	1
T-cells	ACCAGTACATGTCGAT	1221	1
T-cells	ACCCACTAGCTAAACA	1221	1
T-cells	ACCCACTAGTGTCTCA	1221	1
T-cells	ACCCACTCATAGAAAC	1221	1
T-cells	ACCCACTGTACGAAAT	1221	1
T-cells	ACCCACTGTGGTAACG	1221	1
T-cells	ACCCACTTCAGGATCT	1221	1
T-cells	ACCCACTTCGAATGCT	1221	1
T-cells	ACCGTAATCTTTACAC	1221	1
T-cells	ACCTTTACAGCTGGCT	1221	1
T-cells	ACGAGCCCACCATGTA	1221	1
T-cells	ACGAGGATCTACTCAT	1221	1
T-cells	ACGATACAGGTGATTA	1221	1
T-cells	ACGATACGTGGACGAT	1221	1
T-cells	ACGATACTCACAACGT	1221	1
T-cells	ACGATGTAGAGTTGGC	1221	1
T-cells	ACGATGTAGGTGATTA	1221	1
T-cells	ACGATGTCAATCTACG	1221	1
T-cells	ACGCAGCAGTAGCCGA	1221	1
T-cells	ACGCAGCCAGTGACAG	1221	1
T-cells	ACGCCAGGTAACGTTC	1221	1
T-cells	ACGCCGAAGACTGTAA	1221	1
T-cells	ACGCCGACAACTGCGC	1221	1
T-cells	ACGGAGAGTACTTGAC	1221	1
T-cells	ACGGCCACACGTCAGC	1221	1
T-cells	ACGGCCAGTCGAACAG	1221	1
T-cells	ACGGCCAGTGGCAAAC	1221	1
T-cells	ACGGGCTAGGGAACGG	1221	1
T-cells	ACGGGCTAGTTATCGC	1221	1
T-cells	ACGGGCTCAAGAAGAG	1221	1
T-cells	ACGGGCTCAGTATGCT	1221	1
T-cells	ACGGGCTGTTGACGTT	1221	1
T-cells	ACGGGTCAGCAATATG	1221	1
T-cells	ACGGGTCCATTGGTAC	1221	1
T-cells	ACGGGTCTCTCGATGA	1221	1
T-cells	ACGTCAAAGACGCACA	1221	1
T-cells	ACGTCAAAGCGCCTCA	1221	1
T-cells	ACGTCAAAGTGTCTCA	1221	1
T-cells	ACGTCAAGTGGCCCTA	1221	1
T-cells	ACGTCAATCATGCTCC	1221	1
T-cells	ACTATCTCATAGAAAC	1221	1
T-cells	ACTATCTTCGGCGCAT	1221	1
T-cells	ACTATCTTCTGCAGTA	1221	1
T-cells	ACTGAACAGGACTGGT	1221	1
T-cells	ACTGAACCACAAGACG	1221	1
T-cells	ACTGAACGTATGCTTG	1221	1
T-cells	ACTGAGTAGTGCTGCC	1221	1
T-cells	ACTGAGTCAGCTTAAC	1221	1
T-cells	ACTGAGTCAGTATCTG	1221	1
T-cells	ACTGAGTGTCTAGCGC	1221	1
T-cells	ACTGATGAGTGCCAGA	1221	1
T-cells	ACTGATGCAGACGCTC	1221	1
T-cells	ACTGATGGTAGTGAAT	1221	1
T-cells	ACTGATGGTCCCTACT	1221	1
T-cells	ACTGCTCCACACTGCG	1221	1
T-cells	ACTGCTCGTAAGTAGT	1221	1
T-cells	ACTGCTCGTTCAACCA	1221	1
T-cells	ACTGTCCAGGCAATTA	1221	1
T-cells	ACTGTCCGTGTCTGAT	1221	1
T-cells	ACTTACTCAGGGAGAG	1221	1
T-cells	ACTTACTGTAGCGCTC	1221	1
T-cells	ACTTACTTCCTACAGA	1221	1
T-cells	ACTTTCACACGACGAA	1221	1
T-cells	ACTTTCAGTACATCCA	1221	1
T-cells	ACTTTCAGTTGAACTC	1221	1
T-cells	AGAATAGCAGTTCATG	1221	1
T-cells	AGAATAGGTCCGACGT	1221	1
T-cells	AGAATAGTCCCAAGAT	1221	1
T-cells	AGACGTTCAATGAATG	1221	1
T-cells	AGACGTTCAGGACGTA	1221	1
T-cells	AGACGTTGTGGCCCTA	1221	1
T-cells	AGACGTTTCGGTGTTA	1221	1
T-cells	AGAGCGAAGCAGCCTC	1221	1
T-cells	AGAGCGAAGTGGTAGC	1221	1
T-cells	AGAGCGACACGCTTTC	1221	1
T-cells	AGAGCGATCCCGGATG	1221	1
T-cells	AGAGCTTGTACCGCTG	1221	1
T-cells	AGAGCTTTCCGGCACA	1221	1
T-cells	AGATCTGTCAACGAAA	1221	1
T-cells	AGATCTGTCGGTGTCG	1221	1
T-cells	AGATTGCGTATGGTTC	1221	1
T-cells	AGATTGCGTCGCCATG	1221	1
T-cells	AGATTGCGTGTTAAGA	1221	1
T-cells	AGATTGCTCCTTTACA	1221	1
T-cells	AGCAGCCAGATCCCAT	1221	1
T-cells	AGCAGCCCAGATCCAT	1221	1
T-cells	AGCAGCCGTAGCAAAT	1221	1
T-cells	AGCAGCCGTCGACTAT	1221	1
T-cells	AGCATACAGACGCAAC	1221	1
T-cells	AGCCTAAAGAACTCGG	1221	1
T-cells	AGCCTAAAGTCGAGTG	1221	1
T-cells	AGCCTAACATCCCATC	1221	1
T-cells	AGCCTAAGTGTAACGG	1221	1
T-cells	AGCCTAATCGTCACGG	1221	1
T-cells	AGCGGTCCAGTGGAGT	1221	1
T-cells	AGCGTCGAGGCTCTTA	1221	1
T-cells	AGCTCCTCATTCTTAC	1221	1
T-cells	AGCTCTCAGCTAGTCT	1221	1
T-cells	AGCTCTCCACACCGCA	1221	1
T-cells	AGCTCTCCAGCTGCAC	1221	1
T-cells	AGCTCTCTCGTTTGCC	1221	1
T-cells	AGCTTGAAGCCGATTT	1221	1
T-cells	AGGCCACCAAGGCTCC	1221	1
T-cells	AGGCCACCAGTATCTG	1221	1
T-cells	AGGCCACCAGTCAGCC	1221	1
T-cells	AGGCCGTAGCGCTCCA	1221	1
T-cells	AGGCCGTCACGTCAGC	1221	1
T-cells	AGGCCGTCATATACCG	1221	1
T-cells	AGGCCGTCATGACATC	1221	1
T-cells	AGGCCGTGTCTCGTTC	1221	1
T-cells	AGGGAGTCAAAGGCGT	1221	1
T-cells	AGGGAGTCAAGTCATC	1221	1
T-cells	AGGGAGTGTACATCCA	1221	1
T-cells	AGGGAGTGTGTTGGGA	1221	1
T-cells	AGGGATGAGTTCGATC	1221	1
T-cells	AGGGATGCAAACTGCT	1221	1
T-cells	AGGGATGGTTACAGAA	1221	1
T-cells	AGGGTGAAGGTGCTTT	1221	1
T-cells	AGGGTGACAAACGCGA	1221	1
T-cells	AGGGTGACAATCGAAA	1221	1
T-cells	AGGGTGACAATGAAAC	1221	1
T-cells	AGGGTGACACGAGAGT	1221	1
T-cells	AGGTCATAGAGACTTA	1221	1
T-cells	AGGTCATGTCGAGTTT	1221	1
T-cells	AGGTCATTCATCGATG	1221	1
T-cells	AGGTCCGAGCCTTGAT	1221	1
T-cells	AGGTCCGCAATAAGCA	1221	1
T-cells	AGGTCCGCACAGAGGT	1221	1
T-cells	AGGTCCGGTAGCGTAG	1221	1
T-cells	AGTAGTCGTGATGATA	1221	1
T-cells	AGTCTTTAGTCAATAG	1221	1
T-cells	AGTCTTTCAGCCACCA	1221	1
T-cells	AGTGAGGCAGCGATCC	1221	1
T-cells	AGTGGGAGTCAGAGGT	1221	1
T-cells	AGTGTCAAGGCTAGCA	1221	1
T-cells	AGTTGGTAGAGTACAT	1221	1
T-cells	AGTTGGTAGGGCTCTC	1221	1
T-cells	AGTTGGTAGTACATGA	1221	1
T-cells	AGTTGGTAGTGGGTTG	1221	1
T-cells	AGTTGGTCAGCTATTG	1221	1
T-cells	ATAACGCAGGGATGGG	1221	1
T-cells	ATAACGCCACAAGTAA	1221	1
T-cells	ATAACGCGTCATCCCT	1221	1
T-cells	ATAACGCGTCTCCACT	1221	1
T-cells	ATAACGCGTGAAGGCT	1221	1
T-cells	ATAAGAGGTCGAGATG	1221	1
T-cells	ATAAGAGTCTGGTTCC	1221	1
T-cells	ATAGACCAGGCTAGAC	1221	1
T-cells	ATAGACCGTCGCTTTC	1221	1
T-cells	ATCACGATCCTTCAAT	1221	1
T-cells	ATCACGATCTATCCTA	1221	1
T-cells	ATCATCTAGACAGACC	1221	1
T-cells	ATCATCTAGTTGAGTA	1221	1
T-cells	ATCATCTGTCGTGGCT	1221	1
T-cells	ATCATCTGTGCAGTAG	1221	1
T-cells	ATCATCTGTTCAGCGC	1221	1
T-cells	ATCATGGAGCCCGAAA	1221	1
T-cells	ATCATGGGTATGAAAC	1221	1
T-cells	ATCCACCGTGTGAATA	1221	1
T-cells	ATCCACCTCAGTCCCT	1221	1
T-cells	ATCCACCTCATGCTCC	1221	1
T-cells	ATCCGAAAGACAAAGG	1221	1
T-cells	ATCCGAAAGTATTGGA	1221	1
T-cells	ATCCGAACAATCAGAA	1221	1
T-cells	ATCCGAACACAGCGTC	1221	1
T-cells	ATCCGAATCATTTGGG	1221	1
T-cells	ATCGAGTAGGTGCACA	1221	1
T-cells	ATCGAGTAGTGTACTC	1221	1
T-cells	ATCTACTCAACACCTA	1221	1
T-cells	ATCTACTGTCCGCTGA	1221	1
T-cells	ATCTGCCAGTGAACAT	1221	1
T-cells	ATCTGCCGTGCAACTT	1221	1
T-cells	ATCTGCCGTTTAGGAA	1221	1
T-cells	ATCTGCCTCAAGGCTT	1221	1
T-cells	ATGAGGGAGTTTCCTT	1221	1
T-cells	ATGAGGGGTGGTACAG	1221	1
T-cells	ATGAGGGTCGGTCCGA	1221	1
T-cells	ATGCGATAGCTGAAAT	1221	1
T-cells	ATGCGATGTACCGAGA	1221	1
T-cells	ATGCGATTCACTCCTG	1221	1
T-cells	ATGTGTGCAGTACACT	1221	1
T-cells	ATGTGTGGTTGGTTTG	1221	1
T-cells	ATTACTCAGACAGACC	1221	1
T-cells	ATTATCCTCTCTGCTG	1221	1
T-cells	ATTCTACCACTCGACG	1221	1
T-cells	ATTCTACTCGAGAGCA	1221	1
T-cells	ATTCTACTCTGTTTGT	1221	1
T-cells	ATTGGACAGAGGTTGC	1221	1
T-cells	ATTGGACAGCTAACTC	1221	1
T-cells	ATTGGACGTATATCCG	1221	1
T-cells	ATTGGACGTCGGCTCA	1221	1
T-cells	ATTGGACGTTACTGAC	1221	1
T-cells	ATTTCTGGTGTGACCC	1221	1
T-cells	ATTTCTGTCTCCCTGA	1221	1
T-cells	CAACCTCGTTTAGGAA	1221	1
T-cells	CAACTAGCACAACTGT	1221	1
T-cells	CAACTAGGTGGTACAG	1221	1
T-cells	CAACTAGTCCATGCTC	1221	1
T-cells	CAAGAAAAGACACTAA	1221	1
T-cells	CAAGAAACAAGACACG	1221	1
T-cells	CAAGAAACAAGCGTAG	1221	1
T-cells	CAAGGCCAGTGTCCAT	1221	1
T-cells	CAAGGCCTCCAGGGCT	1221	1
T-cells	CAAGGCCTCGCAAGCC	1221	1
T-cells	CAAGTTGAGGACAGCT	1221	1
T-cells	CAAGTTGCACATGGGA	1221	1
T-cells	CAAGTTGTCCAGTAGT	1221	1
T-cells	CAAGTTGTCGGCGCAT	1221	1
T-cells	CACAAACAGCCAGTTT	1221	1
T-cells	CACAAACCAAACTGTC	1221	1
T-cells	CACAAACGTCAATACC	1221	1
T-cells	CACACAACAAGTAGTA	1221	1
T-cells	CACACAACAGGGTACA	1221	1
T-cells	CACACAATCGATGAGG	1221	1
T-cells	CACACAATCGGTCCGA	1221	1
T-cells	CACACAATCGTACCGG	1221	1
T-cells	CACACCTAGAAGGCCT	1221	1
T-cells	CACACCTGTAGCTGCC	1221	1
T-cells	CACACTCTCGCCGTGA	1221	1
T-cells	CACAGGCAGACCTTTG	1221	1
T-cells	CACAGGCCAAGGGTCA	1221	1
T-cells	CACAGTACACTGTGTA	1221	1
T-cells	CACAGTATCCTAGAAC	1221	1
T-cells	CACATAGGTAGTACCT	1221	1
T-cells	CACATAGGTATCGCAT	1221	1
T-cells	CACATTTAGCCGATTT	1221	1
T-cells	CACATTTCAATAAGCA	1221	1
T-cells	CACATTTGTAGCTAAA	1221	1
T-cells	CACATTTTCAACGCTA	1221	1
T-cells	CACCACTAGTCGAGTG	1221	1
T-cells	CACCAGGCAGGATTGG	1221	1
T-cells	CACCAGGCATCTGGTA	1221	1
T-cells	CACCAGGCATGGTCAT	1221	1
T-cells	CACCTTGAGGTGCTTT	1221	1
T-cells	CACCTTGTCTTACCTA	1221	1
T-cells	CACTCCACACGAAAGC	1221	1
T-cells	CAGAATCTCCACGCAG	1221	1
T-cells	CAGAGAGAGACACTAA	1221	1
T-cells	CAGAGAGAGGATGTAT	1221	1
T-cells	CAGAGAGAGTTCCACA	1221	1
T-cells	CAGAGAGGTCAACTGT	1221	1
T-cells	CAGAGAGTCCCAGGTG	1221	1
T-cells	CAGATCAAGGCTATCT	1221	1
T-cells	CAGATCACAGCTTCGG	1221	1
T-cells	CAGATCAGTCCAGTGC	1221	1
T-cells	CAGCAGCAGTCTCAAC	1221	1
T-cells	CAGCAGCCAACACCTA	1221	1
T-cells	CAGCAGCGTTGTTTGG	1221	1
T-cells	CAGCAGCTCTGCTTGC	1221	1
T-cells	CAGCATATCAAGCCTA	1221	1
T-cells	CAGCCGAAGCTACCTA	1221	1
T-cells	CAGCCGAGTATCAGTC	1221	1
T-cells	CAGCCGAGTCGCATCG	1221	1
T-cells	CAGCGACAGGCTAGGT	1221	1
T-cells	CAGCGACGTCTAACGT	1221	1
T-cells	CAGCGACGTTACAGAA	1221	1
T-cells	CAGCGACTCGCGCCAA	1221	1
T-cells	CAGCTAAAGGCACATG	1221	1
T-cells	CAGCTAAAGTCACGCC	1221	1
T-cells	CAGCTAATCTCGTATT	1221	1
T-cells	CAGGTGCAGGACGAAA	1221	1
T-cells	CAGGTGCGTGGGTATG	1221	1
T-cells	CAGGTGCGTTTGACTG	1221	1
T-cells	CAGTAACAGCAGCGTA	1221	1
T-cells	CAGTAACTCAACCAAC	1221	1
T-cells	CAGTCCTCAGGAACGT	1221	1
T-cells	CAGTCCTGTCCGTCAG	1221	1
T-cells	CAGTCCTTCTCGCATC	1221	1
T-cells	CATATGGAGGGTATCG	1221	1
T-cells	CATATGGAGTGCCATT	1221	1
T-cells	CATATGGCAGCTCGCA	1221	1
T-cells	CATATTCTCATTCACT	1221	1
T-cells	CATATTCTCCTATGTT	1221	1
T-cells	CATCAAGTCGGAGCAA	1221	1
T-cells	CATCAGAAGATCGATA	1221	1
T-cells	CATCCACCAGACGTAG	1221	1
T-cells	CATCCACCAGTATGCT	1221	1
T-cells	CATCCACTCCCAACGG	1221	1
T-cells	CATCCACTCGTTTATC	1221	1
T-cells	CATCGAACAGTAACGG	1221	1
T-cells	CATCGAACATGTTGAC	1221	1
T-cells	CATCGAAGTACCAGTT	1221	1
T-cells	CATCGAATCAGTGCAT	1221	1
T-cells	CATCGGGGTTGTGGCC	1221	1
T-cells	CATGACAAGACAAAGG	1221	1
T-cells	CATGACAAGGACTGGT	1221	1
T-cells	CATGACATCAACGAAA	1221	1
T-cells	CATGCCTAGAGGTAGA	1221	1
T-cells	CATGCCTCAATGAAAC	1221	1
T-cells	CATGCCTCACGAGAGT	1221	1
T-cells	CATGCCTCAGATTGCT	1221	1
T-cells	CATGCCTGTCTAGAGG	1221	1
T-cells	CATGCCTGTCTCAACA	1221	1
T-cells	CATGGCGAGCGAAGGG	1221	1
T-cells	CATGGCGCATCCAACA	1221	1
T-cells	CATGGCGCATTGCGGC	1221	1
T-cells	CATTCGCCACCATGTA	1221	1
T-cells	CCAATCCAGGATGCGT	1221	1
T-cells	CCAATCCAGTGCAAGC	1221	1
T-cells	CCAATCCGTATCAGTC	1221	1
T-cells	CCAATCCTCAGTTTGG	1221	1
T-cells	CCACCTAAGACTAGAT	1221	1
T-cells	CCACCTAAGCCAGTAG	1221	1
T-cells	CCACCTAAGTCCATAC	1221	1
T-cells	CCACCTAGTGATGTGG	1221	1
T-cells	CCACCTATCAATCTCT	1221	1
T-cells	CCACGGAAGACTTTCG	1221	1
T-cells	CCACGGAAGCAACGGT	1221	1
T-cells	CCACGGAAGGAGTTTA	1221	1
T-cells	CCACGGAAGTACTTGC	1221	1
T-cells	CCACGGACATCATCCC	1221	1
T-cells	CCACTACGTAAGGGAA	1221	1
T-cells	CCACTACGTCTAAAGA	1221	1
T-cells	CCACTACTCAGAGGTG	1221	1
T-cells	CCAGCGAAGCAGCGTA	1221	1
T-cells	CCAGCGAAGTCATGCT	1221	1
T-cells	CCAGCGACAATGTTGC	1221	1
T-cells	CCAGCGACAGACAGGT	1221	1
T-cells	CCAGCGAGTAACGCGA	1221	1
T-cells	CCAGCGAGTCCAAGTT	1221	1
T-cells	CCAGCGATCTAACCGA	1221	1
T-cells	CCATGTCCACCACCAG	1221	1
T-cells	CCATGTCGTTCAACCA	1221	1
T-cells	CCATTCGGTAGCTCCG	1221	1
T-cells	CCATTCGTCAAACCAC	1221	1
T-cells	CCCAATCTCTGATTCT	1221	1
T-cells	CCCTCCTCAAATTGCC	1221	1
T-cells	CCCTCCTTCCACGCAG	1221	1
T-cells	CCGGGATAGAGAGCTC	1221	1
T-cells	CCGGGATAGGTTCCTA	1221	1
T-cells	CCGGGATCATCGGTTA	1221	1
T-cells	CCGGGATGTCTAGCCG	1221	1
T-cells	CCGGTAGCATCGGGTC	1221	1
T-cells	CCGGTAGGTAAACCTC	1221	1
T-cells	CCGGTAGGTCTAAAGA	1221	1
T-cells	CCGTACTCACCGAAAG	1221	1
T-cells	CCGTACTGTTAAGGGC	1221	1
T-cells	CCGTGGACATCGGACC	1221	1
T-cells	CCGTGGAGTAGCTGCC	1221	1
T-cells	CCGTTCAAGATGGGTC	1221	1
T-cells	CCGTTCACACGAAAGC	1221	1
T-cells	CCGTTCACACTTCTGC	1221	1
T-cells	CCGTTCAGTTCGTGAT	1221	1
T-cells	CCGTTCATCATGCAAC	1221	1
T-cells	CCTAAAGCATTGCGGC	1221	1
T-cells	CCTAAAGTCTGCCCTA	1221	1
T-cells	CCTACCAAGTTGAGTA	1221	1
T-cells	CCTACCACAGCTGTTA	1221	1
T-cells	CCTACCAGTTCATGGT	1221	1
T-cells	CCTAGCTAGATGTCGG	1221	1
T-cells	CCTAGCTCATACTACG	1221	1
T-cells	CCTAGCTTCGCGATCG	1221	1
T-cells	CCTATTACAGGGTTAG	1221	1
T-cells	CCTCAGTAGTGAATTG	1221	1
T-cells	CCTCAGTCAAGGCTCC	1221	1
T-cells	CCTCAGTGTATAATGG	1221	1
T-cells	CCTCAGTGTCCGTTAA	1221	1
T-cells	CCTCTGAAGACTCGGA	1221	1
T-cells	CCTCTGAAGTCCCACG	1221	1
T-cells	CCTCTGACATGGATGG	1221	1
T-cells	CCTCTGAGTCCAGTTA	1221	1
T-cells	CCTTACGCATGGGACA	1221	1
T-cells	CCTTACGGTGTAACGG	1221	1
T-cells	CCTTACGGTTATGCGT	1221	1
T-cells	CCTTACGTCACTTACT	1221	1
T-cells	CCTTACGTCGTCCGTT	1221	1
T-cells	CCTTCCCCATGTTGAC	1221	1
T-cells	CCTTCCCGTGTGGCTC	1221	1
T-cells	CCTTCCCTCCTTAATC	1221	1
T-cells	CCTTCCCTCCTTTCTC	1221	1
T-cells	CCTTCCCTCGTTGCCT	1221	1
T-cells	CCTTCGAAGCCCGAAA	1221	1
T-cells	CCTTCGAAGGCTAGCA	1221	1
T-cells	CCTTTCTAGAGGACGG	1221	1
T-cells	CGAATGTCAACTGCTA	1221	1
T-cells	CGAATGTTCCACGTGG	1221	1
T-cells	CGACCTTAGGCCCGTT	1221	1
T-cells	CGACCTTCAAAGCGGT	1221	1
T-cells	CGACCTTTCATCTGTT	1221	1
T-cells	CGACTTCAGGCAGGTT	1221	1
T-cells	CGACTTCGTCACCCAG	1221	1
T-cells	CGACTTCGTTCTCATT	1221	1
T-cells	CGACTTCGTTGGTAAA	1221	1
T-cells	CGACTTCTCTCGTTTA	1221	1
T-cells	CGAGAAGCATATACGC	1221	1
T-cells	CGAGAAGGTGTCTGAT	1221	1
T-cells	CGAGCACGTATTAGCC	1221	1
T-cells	CGAGCCAAGCTCAACT	1221	1
T-cells	CGAGCCAAGCTCCTTC	1221	1
T-cells	CGAGCCAAGTCGTTTG	1221	1
T-cells	CGAGCCATCAATACCG	1221	1
T-cells	CGAGCCATCGATCCCT	1221	1
T-cells	CGATCGGAGTTATCGC	1221	1
T-cells	CGATCGGCAAGCTGAG	1221	1
T-cells	CGATCGGGTGAGTATA	1221	1
T-cells	CGATCGGTCTGCCAGG	1221	1
T-cells	CGATGGCAGGAATGGA	1221	1
T-cells	CGATGGCTCAGTTTGG	1221	1
T-cells	CGATGGCTCCTAGGGC	1221	1
T-cells	CGATGTACACGAGAGT	1221	1
T-cells	CGATGTAGTCTAACGT	1221	1
T-cells	CGATGTATCAGGTAAA	1221	1
T-cells	CGATGTATCCGCATCT	1221	1
T-cells	CGATTGAAGCTCCTCT	1221	1
T-cells	CGATTGAAGGCAAAGA	1221	1
T-cells	CGATTGAGTGGGTATG	1221	1
T-cells	CGATTGATCATTGCGA	1221	1
T-cells	CGCCAAGGTACTTAGC	1221	1
T-cells	CGCCAAGGTGCCTGTG	1221	1
T-cells	CGCGGTAGTATATGAG	1221	1
T-cells	CGCGGTAGTCATATGC	1221	1
T-cells	CGCGTTTAGAGGTACC	1221	1
T-cells	CGCGTTTGTGTGGTTT	1221	1
T-cells	CGCGTTTTCGCCATAA	1221	1
T-cells	CGCTATCCAGGACGTA	1221	1
T-cells	CGCTATCTCAGCACAT	1221	1
T-cells	CGCTGGAAGTGGGTTG	1221	1
T-cells	CGCTGGAAGTGTACGG	1221	1
T-cells	CGCTGGAGTGACCAAG	1221	1
T-cells	CGCTTCAAGGTGTGGT	1221	1
T-cells	CGCTTCACAAGCGTAG	1221	1
T-cells	CGCTTCACATCCCACT	1221	1
T-cells	CGCTTCAGTCTAGTGT	1221	1
T-cells	CGCTTCAGTGCCTTGG	1221	1
T-cells	CGGACGTCACGGCTAC	1221	1
T-cells	CGGACGTGTACCGCTG	1221	1
T-cells	CGGACGTGTACTTCTT	1221	1
T-cells	CGGACGTGTTTCCACC	1221	1
T-cells	CGGACGTTCACCATAG	1221	1
T-cells	CGGACTGGTCCGAACC	1221	1
T-cells	CGGACTGGTGTGTGCC	1221	1
T-cells	CGGACTGTCCAAAGTC	1221	1
T-cells	CGGACTGTCTGCAGTA	1221	1
T-cells	CGGAGCTAGCGCTTAT	1221	1
T-cells	CGGAGCTCATACGCTA	1221	1
T-cells	CGGAGCTGTAACGTTC	1221	1
T-cells	CGGAGCTGTCTCCACT	1221	1
T-cells	CGGAGTCCACTTCTGC	1221	1
T-cells	CGGAGTCGTAGCTAAA	1221	1
T-cells	CGGAGTCGTTCGTGAT	1221	1
T-cells	CGGCTAGCAAGACACG	1221	1
T-cells	CGGGTCACACCGAAAG	1221	1
T-cells	CGGGTCACAGATTGCT	1221	1
T-cells	CGGGTCATCGTGGGAA	1221	1
T-cells	CGTAGCGCACAGTCGC	1221	1
T-cells	CGTAGCGTCAGCACAT	1221	1
T-cells	CGTAGGCAGCTAACAA	1221	1
T-cells	CGTAGGCAGTACTTGC	1221	1
T-cells	CGTAGGCCACATTAGC	1221	1
T-cells	CGTAGGCCATCACCCT	1221	1
T-cells	CGTAGGCGTACAGCAG	1221	1
T-cells	CGTCACTAGATGTTAG	1221	1
T-cells	CGTCAGGGTCGTGGCT	1221	1
T-cells	CGTCCATAGCAGACTG	1221	1
T-cells	CGTCCATCAATCAGAA	1221	1
T-cells	CGTCCATTCTTGTACT	1221	1
T-cells	CGTCTACTCAGCAACT	1221	1
T-cells	CGTCTACTCCACGTTC	1221	1
T-cells	CGTCTACTCCGGCACA	1221	1
T-cells	CGTCTACTCGTTACGA	1221	1
T-cells	CGTGAGCCACGGACAA	1221	1
T-cells	CGTGTAACAGTTCCCT	1221	1
T-cells	CGTGTAAGTAAGAGAG	1221	1
T-cells	CGTGTAAGTAAGTAGT	1221	1
T-cells	CGTGTCTAGTTCCACA	1221	1
T-cells	CGTGTCTCATATGGTC	1221	1
T-cells	CGTTAGACAATTCCTT	1221	1
T-cells	CGTTAGATCAATAAGG	1221	1
T-cells	CGTTCTGAGACTAAGT	1221	1
T-cells	CGTTCTGGTAAATGTG	1221	1
T-cells	CGTTCTGGTAGCTCCG	1221	1
T-cells	CGTTCTGTCGTCCGTT	1221	1
T-cells	CTAACTTCAATAACGA	1221	1
T-cells	CTAACTTCACCTGGTG	1221	1
T-cells	CTAACTTGTCTCATCC	1221	1
T-cells	CTAAGACCAATAGCGG	1221	1
T-cells	CTAAGACCATAGTAAG	1221	1
T-cells	CTAAGACGTCTCTTAT	1221	1
T-cells	CTAAGACGTGATGATA	1221	1
T-cells	CTAAGACTCGGCGCTA	1221	1
T-cells	CTAATGGGTATGGTTC	1221	1
T-cells	CTACACCCAACACCCG	1221	1
T-cells	CTACACCCAATGAAAC	1221	1
T-cells	CTACACCCAGCCACCA	1221	1
T-cells	CTACATTCACATTCGA	1221	1
T-cells	CTACATTCACTTGGAT	1221	1
T-cells	CTACCCACATCCGGGT	1221	1
T-cells	CTACCCAGTCCGAACC	1221	1
T-cells	CTACCCAGTCTAGCCG	1221	1
T-cells	CTACGTCAGGCGACAT	1221	1
T-cells	CTACGTCCAAATCCGT	1221	1
T-cells	CTACGTCTCATAGCAC	1221	1
T-cells	CTAGAGTCAGCTGCAC	1221	1
T-cells	CTAGAGTGTGTTAAGA	1221	1
T-cells	CTAGAGTTCAGGTAAA	1221	1
T-cells	CTAGAGTTCCTTTCTC	1221	1
T-cells	CTAGCCTCAGGTCTCG	1221	1
T-cells	CTAGTGAAGAAGAAGC	1221	1
T-cells	CTAGTGAAGATCCCAT	1221	1
T-cells	CTAGTGAAGTGAAGTT	1221	1
T-cells	CTAGTGAGTTCGAATC	1221	1
T-cells	CTAGTGATCGGCGCAT	1221	1
T-cells	CTAGTGATCGTAGGTT	1221	1
T-cells	CTCACACGTGGTACAG	1221	1
T-cells	CTCACACTCGGTGTTA	1221	1
T-cells	CTCAGAATCTGTCTAT	1221	1
T-cells	CTCATTAGTACCGCTG	1221	1
T-cells	CTCCTAGCACGAGAGT	1221	1
T-cells	CTCCTAGCATTCACTT	1221	1
T-cells	CTCCTAGGTAGTAGTA	1221	1
T-cells	CTCCTAGGTTAAGATG	1221	1
T-cells	CTCGAAACATTAACCG	1221	1
T-cells	CTCGAAAGTATCTGCA	1221	1
T-cells	CTCGAAATCCGTTGTC	1221	1
T-cells	CTCGAGGCACTTCTGC	1221	1
T-cells	CTCGAGGCATTACCTT	1221	1
T-cells	CTCGAGGTCCGAAGAG	1221	1
T-cells	CTCGGAGAGATCCTGT	1221	1
T-cells	CTCGGAGCAGTCAGAG	1221	1
T-cells	CTCGTACCAGCGATCC	1221	1
T-cells	CTCGTACCAGGTGCCT	1221	1
T-cells	CTCGTACCATGCCCGA	1221	1
T-cells	CTCGTCAGTTCGTGAT	1221	1
T-cells	CTCTAATAGAATTCCC	1221	1
T-cells	CTCTAATGTGATGTGG	1221	1
T-cells	CTCTAATTCATATCGG	1221	1
T-cells	CTCTAATTCGTATCAG	1221	1
T-cells	CTCTACGGTGTTGAGG	1221	1
T-cells	CTCTACGGTTGCGCAC	1221	1
T-cells	CTCTACGTCAACACCA	1221	1
T-cells	CTCTGGTGTCGAAAGC	1221	1
T-cells	CTCTGGTGTCTGCAAT	1221	1
T-cells	CTCTGGTGTTTGACTG	1221	1
T-cells	CTCTGGTTCTGCGTAA	1221	1
T-cells	CTGAAACGTAAATACG	1221	1
T-cells	CTGAAGTAGTGACTCT	1221	1
T-cells	CTGAAGTCACACCGAC	1221	1
T-cells	CTGAAGTCACTGTGTA	1221	1
T-cells	CTGAAGTTCCGGGTGT	1221	1
T-cells	CTGATAGTCCCATTTA	1221	1
T-cells	CTGATCCAGCCATCGC	1221	1
T-cells	CTGATCCAGTAGATGT	1221	1
T-cells	CTGATCCCACCCTATC	1221	1
T-cells	CTGATCCCACCTGGTG	1221	1
T-cells	CTGATCCCATGCCCGA	1221	1
T-cells	CTGATCCGTACTCTCC	1221	1
T-cells	CTGATCCGTACTTCTT	1221	1
T-cells	CTGATCCTCCAAATGC	1221	1
T-cells	CTGATCCTCTTAACCT	1221	1
T-cells	CTGATCCTCTTAGCCC	1221	1
T-cells	CTGCCTAAGCCAACAG	1221	1
T-cells	CTGCCTACAATCTGCA	1221	1
T-cells	CTGCCTACACAACGCC	1221	1
T-cells	CTGCGGAAGCCTATGT	1221	1
T-cells	CTGCGGAAGCGAAGGG	1221	1
T-cells	CTGCTGTCACGTAAGG	1221	1
T-cells	CTGCTGTCAGATGGCA	1221	1
T-cells	CTGCTGTCAGCTGCAC	1221	1
T-cells	CTGCTGTTCCTCAATT	1221	1
T-cells	CTGCTGTTCTATGTGG	1221	1
T-cells	CTGGTCTAGCGGATCA	1221	1
T-cells	CTGGTCTCACCTCGGA	1221	1
T-cells	CTGTGCTCACATTTCT	1221	1
T-cells	CTGTGCTCATGTTCCC	1221	1
T-cells	CTGTGCTGTTTAGGAA	1221	1
T-cells	CTGTGCTTCACAATGC	1221	1
T-cells	CTGTGCTTCCACGCAG	1221	1
T-cells	CTGTTTACAGCTGCAC	1221	1
T-cells	CTGTTTAGTGGTTTCA	1221	1
T-cells	CTTAACTGTAGGCATG	1221	1
T-cells	CTTAACTTCGTACCGG	1221	1
T-cells	CTTACCGTCCATGAGT	1221	1
T-cells	CTTAGGAAGATCGATA	1221	1
T-cells	CTTAGGACAATCGGTT	1221	1
T-cells	CTTCTCTCAGCCTTGG	1221	1
T-cells	CTTCTCTTCTCGAGTA	1221	1
T-cells	CTTTGCGCACCAACCG	1221	1
T-cells	CTTTGCGCAGACGCAA	1221	1
T-cells	CTTTGCGTCACCGGGT	1221	1
T-cells	GAACATCAGCGGATCA	1221	1
T-cells	GAACATCCAATTCCTT	1221	1
T-cells	GAACATCCACATGACT	1221	1
T-cells	GAACATCGTCGAGATG	1221	1
T-cells	GAACCTAAGAGCCTAG	1221	1
T-cells	GAACCTAAGCTCCTCT	1221	1
T-cells	GAACCTATCCTGCCAT	1221	1
T-cells	GAACCTATCTCGGACG	1221	1
T-cells	GAACGGACAATCTACG	1221	1
T-cells	GAACGGAGTGCGATAG	1221	1
T-cells	GAACGGAGTTGAACTC	1221	1
T-cells	GAACGGATCCAGTATG	1221	1
T-cells	GAACGGATCTGCTTGC	1221	1
T-cells	GAAGCAGGTACAGTGG	1221	1
T-cells	GAATAAGAGCTTTGGT	1221	1
T-cells	GAATAAGTCCAGTAGT	1221	1
T-cells	GAATGAACAAAGGCGT	1221	1
T-cells	GACACGCTCTTCATGT	1221	1
T-cells	GACAGAGAGCGATATA	1221	1
T-cells	GACAGAGCACCCATGG	1221	1
T-cells	GACAGAGCACGGCTAC	1221	1
T-cells	GACAGAGCAGCTGGCT	1221	1
T-cells	GACAGAGTCAGATAAG	1221	1
T-cells	GACCAATCAAGCCGTC	1221	1
T-cells	GACCAATTCCGCAGTG	1221	1
T-cells	GACCTGGGTTCAACCA	1221	1
T-cells	GACGCGTAGAGAACAG	1221	1
T-cells	GACGCGTCATCTGGTA	1221	1
T-cells	GACGCGTCATTACCTT	1221	1
T-cells	GACGGCTGTTAGTGGG	1221	1
T-cells	GACGGCTTCAAGATCC	1221	1
T-cells	GACGTGCAGCAATATG	1221	1
T-cells	GACGTGCGTGAGGGAG	1221	1
T-cells	GACGTTAAGGACTGGT	1221	1
T-cells	GACGTTAAGTGGGATC	1221	1
T-cells	GACGTTAGTAGCAAAT	1221	1
T-cells	GACGTTAGTTCAGTAC	1221	1
T-cells	GACTAACAGTGTGGCA	1221	1
T-cells	GACTAACGTAGAGCTG	1221	1
T-cells	GACTAACGTGAGCGAT	1221	1
T-cells	GACTAACTCTCCGGTT	1221	1
T-cells	GACTACAGTGGTACAG	1221	1
T-cells	GAGCAGAAGGCCATAG	1221	1
T-cells	GAGGTGAAGTCGATAA	1221	1
T-cells	GAGGTGACAGGTCCAC	1221	1
T-cells	GAGTCCGAGAAACCGC	1221	1
T-cells	GAGTCCGGTAGATTAG	1221	1
T-cells	GAGTCCGTCCGCAGTG	1221	1
T-cells	GAGTCCGTCGGAAATA	1221	1
T-cells	GATCAGTCAAGACACG	1221	1
T-cells	GATCAGTCACGCTTTC	1221	1
T-cells	GATCGCGAGTCGAGTG	1221	1
T-cells	GATCGCGCAATCAGAA	1221	1
T-cells	GATCGCGCAGTCAGCC	1221	1
T-cells	GATCGCGGTTACGCGC	1221	1
T-cells	GATCGTAAGACGACGT	1221	1
T-cells	GATCGTAAGAGTTGGC	1221	1
T-cells	GATCGTAAGCCAGAAC	1221	1
T-cells	GATCGTAAGCCATCGC	1221	1
T-cells	GATCGTAGTGCGAAAC	1221	1
T-cells	GATCGTATCAGAGGTG	1221	1
T-cells	GATCTAGCAAGTTGTC	1221	1
T-cells	GATCTAGCAGTATAAG	1221	1
T-cells	GATCTAGGTAACGTTC	1221	1
T-cells	GATCTAGGTCCGAACC	1221	1
T-cells	GATGAAAGTAATAGCA	1221	1
T-cells	GATGAGGAGCTCTCGG	1221	1
T-cells	GATGAGGCACTTAACG	1221	1
T-cells	GATGAGGTCGGTGTCG	1221	1
T-cells	GATGCTAGTGCCTGTG	1221	1
T-cells	GATGCTATCCTGCAGG	1221	1
T-cells	GATTCAGAGCTATGCT	1221	1
T-cells	GATTCAGCAATCCAAC	1221	1
T-cells	GATTCAGCACCTCGGA	1221	1
T-cells	GATTCAGTCGGAGCAA	1221	1
T-cells	GCAAACTAGAATTGTG	1221	1
T-cells	GCAAACTCACTGTCGG	1221	1
T-cells	GCAAACTGTCGGCACT	1221	1
T-cells	GCAAACTTCGTGGGAA	1221	1
T-cells	GCAATCACACGAAAGC	1221	1
T-cells	GCAATCAGTATATGGA	1221	1
T-cells	GCACATAAGAATGTGT	1221	1
T-cells	GCACATAAGCGTTGCC	1221	1
T-cells	GCACATACAAGTAATG	1221	1
T-cells	GCACATAGTAAGAGAG	1221	1
T-cells	GCAGCCAAGTTTCCTT	1221	1
T-cells	GCAGCCAGTTCACCTC	1221	1
T-cells	GCAGCCATCCTTTCTC	1221	1
T-cells	GCAGTTACACTCAGGC	1221	1
T-cells	GCAGTTATCGCGGATC	1221	1
T-cells	GCAGTTATCTCTTATG	1221	1
T-cells	GCATACAAGTGTGGCA	1221	1
T-cells	GCATACAGTAGCTGCC	1221	1
T-cells	GCATGATAGTGACTCT	1221	1
T-cells	GCATGATAGTTAACGA	1221	1
T-cells	GCATGATCACACATGT	1221	1
T-cells	GCATGATGTGTGAATA	1221	1
T-cells	GCATGATTCCGGCACA	1221	1
T-cells	GCATGCGCAAGTTAAG	1221	1
T-cells	GCATGCGCAGGACCCT	1221	1
T-cells	GCATGCGGTACTCTCC	1221	1
T-cells	GCATGTAAGGCAGGTT	1221	1
T-cells	GCATGTATCTACGAGT	1221	1
T-cells	GCCAAATAGGAATGGA	1221	1
T-cells	GCCTCTAAGTGGCACA	1221	1
T-cells	GCCTCTAGTCATGCAT	1221	1
T-cells	GCGACCAGTATAGGGC	1221	1
T-cells	GCGACCAGTTATGTGC	1221	1
T-cells	GCGACCATCATTCACT	1221	1
T-cells	GCGAGAAGTAGCTAAA	1221	1
T-cells	GCGAGAAGTCCAGTAT	1221	1
T-cells	GCGAGAAGTCCGTCAG	1221	1
T-cells	GCGCAACAGCGATTCT	1221	1
T-cells	GCGCAACCAAACAACA	1221	1
T-cells	GCGCAACCAATGGACG	1221	1
T-cells	GCGCAACCACCGAAAG	1221	1
T-cells	GCGCAACGTTAGAACA	1221	1
T-cells	GCGCAACGTTCGCGAC	1221	1
T-cells	GCGCAACTCGACGGAA	1221	1
T-cells	GCGCCAACAAAGTCAA	1221	1
T-cells	GCGCCAAGTATCAGTC	1221	1
T-cells	GCGCGATCAAACTGCT	1221	1
T-cells	GCGGGTTAGAGGTAGA	1221	1
T-cells	GCGGGTTAGGACATTA	1221	1
T-cells	GCGGGTTCATCACGAT	1221	1
T-cells	GCGGGTTTCTATGTGG	1221	1
T-cells	GCTCCTACATCGACGC	1221	1
T-cells	GCTCCTATCCTCATTA	1221	1
T-cells	GCTCCTATCTTGCAAG	1221	1
T-cells	GCTCTGTAGACTGTAA	1221	1
T-cells	GCTCTGTCACATGGGA	1221	1
T-cells	GCTCTGTCAGATGGGT	1221	1
T-cells	GCTCTGTCATTACGAC	1221	1
T-cells	GCTCTGTTCTGTACGA	1221	1
T-cells	GCTGCAGGTTACCGAT	1221	1
T-cells	GCTGCGACAAGAGTCG	1221	1
T-cells	GCTGCGACAGGTCCAC	1221	1
T-cells	GCTGCGAGTAAATGAC	1221	1
T-cells	GCTGCGATCGCAAACT	1221	1
T-cells	GCTGCTTCACAGAGGT	1221	1
T-cells	GCTGCTTCACGGCTAC	1221	1
T-cells	GCTGGGTGTGGCCCTA	1221	1
T-cells	GCTGGGTTCGTCACGG	1221	1
T-cells	GCTTCCACAATTCCTT	1221	1
T-cells	GCTTCCACATAAAGGT	1221	1
T-cells	GCTTCCATCTAACCGA	1221	1
T-cells	GCTTGAACAATCTGCA	1221	1
T-cells	GCTTGAATCCTTGGTC	1221	1
T-cells	GGAAAGCAGAAGGCCT	1221	1
T-cells	GGAAAGCAGACTGTAA	1221	1
T-cells	GGAAAGCAGGGTGTTG	1221	1
T-cells	GGAAAGCCAAGTTCTG	1221	1
T-cells	GGAAAGCGTTTGGGCC	1221	1
T-cells	GGAATAAAGATCCCGC	1221	1
T-cells	GGAATAAAGCTAGCCC	1221	1
T-cells	GGAATAATCTCAACTT	1221	1
T-cells	GGAATAATCTCGCTTG	1221	1
T-cells	GGACAAGCATGCCTTC	1221	1
T-cells	GGACAGAAGGTAGCCA	1221	1
T-cells	GGACATTAGATGCGAC	1221	1
T-cells	GGACATTCAGGACCCT	1221	1
T-cells	GGACGTCAGCGGATCA	1221	1
T-cells	GGACGTCAGGGTCGAT	1221	1
T-cells	GGACGTCAGTATTGGA	1221	1
T-cells	GGACGTCGTTAAGTAG	1221	1
T-cells	GGAGCAAAGGCGCTCT	1221	1
T-cells	GGAGCAAGTGTCAATC	1221	1
T-cells	GGAGCAATCTTCAACT	1221	1
T-cells	GGATGTTAGGTACTCT	1221	1
T-cells	GGATGTTTCAGGATCT	1221	1
T-cells	GGATTACAGACAAAGG	1221	1
T-cells	GGATTACAGTACGATA	1221	1
T-cells	GGATTACCAATGACCT	1221	1
T-cells	GGATTACCACCCAGTG	1221	1
T-cells	GGATTACTCCGCATAA	1221	1
T-cells	GGCAATTCATATACGC	1221	1
T-cells	GGCCGATCAAGTCTAC	1221	1
T-cells	GGCCGATGTAGCCTCG	1221	1
T-cells	GGCCGATTCCGTTGTC	1221	1
T-cells	GGCGTGTCATGGTCTA	1221	1
T-cells	GGCGTGTCATTGGCGC	1221	1
T-cells	GGCGTGTGTCGACTAT	1221	1
T-cells	GGCGTGTTCGCAAGCC	1221	1
T-cells	GGCGTGTTCGGCTACG	1221	1
T-cells	GGCTGGTTCAAGCCTA	1221	1
T-cells	GGGAATGAGAAACGAG	1221	1
T-cells	GGGAATGAGTCATGCT	1221	1
T-cells	GGGAATGCAGCATACT	1221	1
T-cells	GGGAATGGTCAGAATA	1221	1
T-cells	GGGACCTAGGCGACAT	1221	1
T-cells	GGGAGATAGAATAGGG	1221	1
T-cells	GGGAGATAGTCACGCC	1221	1
T-cells	GGGAGATCAATGCCAT	1221	1
T-cells	GGGAGATGTAGCTGCC	1221	1
T-cells	GGGAGATGTATCGCAT	1221	1
T-cells	GGGATGAAGACAGGCT	1221	1
T-cells	GGGCACTAGTTATCGC	1221	1
T-cells	GGGCACTTCCAAACTG	1221	1
T-cells	GGGCACTTCGCACTCT	1221	1
T-cells	GGGCACTTCTGCGTAA	1221	1
T-cells	GGGTCTGAGTTCCACA	1221	1
T-cells	GGGTCTGCACCAACCG	1221	1
T-cells	GGGTTGCCACAGGTTT	1221	1
T-cells	GGGTTGCTCAGGTTCA	1221	1
T-cells	GGTATTGGTGCACTTA	1221	1
T-cells	GGTGAAGTCGATGAGG	1221	1
T-cells	GGTGAAGTCGGACAAG	1221	1
T-cells	GGTGCGTAGAGGTTAT	1221	1
T-cells	GGTGCGTTCGATAGAA	1221	1
T-cells	GGTGCGTTCGCATGGC	1221	1
T-cells	GGTGTTAAGTTTAGGA	1221	1
T-cells	GGTGTTACAGCAGTTT	1221	1
T-cells	GTAACTGCACAAGCCC	1221	1
T-cells	GTAACTGCACAGACTT	1221	1
T-cells	GTAACTGCACCATGTA	1221	1
T-cells	GTAACTGCATCGATGT	1221	1
T-cells	GTACGTAGTCTAGAGG	1221	1
T-cells	GTACGTAGTTCAGCGC	1221	1
T-cells	GTACTCCCAAGTCTAC	1221	1
T-cells	GTACTCCCATCGGTTA	1221	1
T-cells	GTACTCCGTTCGCGAC	1221	1
T-cells	GTACTCCTCGACCAGC	1221	1
T-cells	GTACTTTCAAGGTTTC	1221	1
T-cells	GTAGGCCGTGATGTCT	1221	1
T-cells	GTAGGCCGTTCCACGG	1221	1
T-cells	GTAGTCACAGCTGGCT	1221	1
T-cells	GTAGTCACATTCTCAT	1221	1
T-cells	GTAGTCAGTTCCCGAG	1221	1
T-cells	GTATCTTAGTGGCACA	1221	1
T-cells	GTATCTTTCTGCGGCA	1221	1
T-cells	GTATCTTTCTTATCTG	1221	1
T-cells	GTATTCTCAGTCAGAG	1221	1
T-cells	GTCAAGTAGCACCGCT	1221	1
T-cells	GTCAAGTTCACGCATA	1221	1
T-cells	GTCACAAAGGTGGGTT	1221	1
T-cells	GTCACAACAGCTGTGC	1221	1
T-cells	GTCACAATCGAGGTAG	1221	1
T-cells	GTCACAATCTTGTTTG	1221	1
T-cells	GTCACGGCATCGATTG	1221	1
T-cells	GTCACGGGTTATGCGT	1221	1
T-cells	GTCACGGTCCACGCAG	1221	1
T-cells	GTCATTTCAGCGATCC	1221	1
T-cells	GTCCTCAAGACTAGAT	1221	1
T-cells	GTCCTCACAGGAATGC	1221	1
T-cells	GTCGGGTCAGGACGTA	1221	1
T-cells	GTCGGGTCATAGTAAG	1221	1
T-cells	GTCGGGTGTGCGATAG	1221	1
T-cells	GTCTCGTAGGGATGGG	1221	1
T-cells	GTCTTCGAGTAGCCGA	1221	1
T-cells	GTGAAGGAGTTAGGTA	1221	1
T-cells	GTGCAGCAGGCTAGGT	1221	1
T-cells	GTGCAGCCACTCGACG	1221	1
T-cells	GTGCATATCGTACGGC	1221	1
T-cells	GTGCATATCTTAGCCC	1221	1
T-cells	GTGCGGTAGCCAGGAT	1221	1
T-cells	GTGCGGTAGGCTAGAC	1221	1
T-cells	GTGCGGTAGTGACATA	1221	1
T-cells	GTGCGGTCAATCCGAT	1221	1
T-cells	GTGCGGTGTCATCCCT	1221	1
T-cells	GTGCTTCCAATAAGCA	1221	1
T-cells	GTGCTTCCAGTTAACC	1221	1
T-cells	GTGCTTCGTCCCTTGT	1221	1
T-cells	GTGCTTCTCTGCCCTA	1221	1
T-cells	GTGTGCGGTCATCCCT	1221	1
T-cells	GTGTGCGGTGAGGGTT	1221	1
T-cells	GTGTTAGAGCGGATCA	1221	1
T-cells	GTTAAGCAGAAGGGTA	1221	1
T-cells	GTTAAGCTCAACACAC	1221	1
T-cells	GTTACAGAGCGCCTCA	1221	1
T-cells	GTTACAGAGGGAGTAA	1221	1
T-cells	GTTACAGGTTGTCGCG	1221	1
T-cells	GTTACAGTCGTTTAGG	1221	1
T-cells	GTTACAGTCTGGAGCC	1221	1
T-cells	GTTCATTCACATGACT	1221	1
T-cells	GTTCATTCAGCTGTAT	1221	1
T-cells	GTTCATTGTTGGGACA	1221	1
T-cells	GTTCGGGAGCGGATCA	1221	1
T-cells	GTTCGGGCAATAAGCA	1221	1
T-cells	GTTCGGGCAGCTCGCA	1221	1
T-cells	GTTTCTAGTTGTGGCC	1221	1
T-cells	TAAACCGCAAGAGGCT	1221	1
T-cells	TAAACCGCAGCTTCGG	1221	1
T-cells	TAAACCGGTGAAATCA	1221	1
T-cells	TAAGAGAAGCAGGTCA	1221	1
T-cells	TAAGAGAAGGCGATAC	1221	1
T-cells	TAAGAGACACAAGCCC	1221	1
T-cells	TAAGAGACAGTTCCCT	1221	1
T-cells	TAAGAGAGTGTAACGG	1221	1
T-cells	TAAGCGTGTAGAGCTG	1221	1
T-cells	TAAGCGTGTCGCGTGT	1221	1
T-cells	TAAGTGCAGAGATGAG	1221	1
T-cells	TAAGTGCGTATAGGGC	1221	1
T-cells	TAAGTGCGTCGCATAT	1221	1
T-cells	TACACGAAGACCTTTG	1221	1
T-cells	TACACGAAGAGACGAA	1221	1
T-cells	TACACGACAGACAAAT	1221	1
T-cells	TACACGACATCGTCGG	1221	1
T-cells	TACAGTGAGTCCGTAT	1221	1
T-cells	TACAGTGGTATCTGCA	1221	1
T-cells	TACCTATCAAATCCGT	1221	1
T-cells	TACCTATGTCGTGGCT	1221	1
T-cells	TACCTATTCTTGAGAC	1221	1
T-cells	TACCTTACAACGATCT	1221	1
T-cells	TACCTTATCCCATTAT	1221	1
T-cells	TACGGATAGGAGTTTA	1221	1
T-cells	TACGGATAGTACACCT	1221	1
T-cells	TACGGATGTCCAGTAT	1221	1
T-cells	TACGGATTCCTGCTTG	1221	1
T-cells	TACGGGCAGATATGGT	1221	1
T-cells	TACGGGCTCTAACTCT	1221	1
T-cells	TACGGTACACTGTTAG	1221	1
T-cells	TACGGTATCGACCAGC	1221	1
T-cells	TACTCATCAGCCTTGG	1221	1
T-cells	TACTCATTCCAGAAGG	1221	1
T-cells	TACTCGCAGCGCCTTG	1221	1
T-cells	TACTCGCAGCTGCAAG	1221	1
T-cells	TACTCGCCATGTCCTC	1221	1
T-cells	TACTTACAGAGTACAT	1221	1
T-cells	TACTTACGTTGTGGCC	1221	1
T-cells	TACTTACTCAGTTCGA	1221	1
T-cells	TACTTACTCGGCCGAT	1221	1
T-cells	TACTTGTAGAAACGCC	1221	1
T-cells	TACTTGTAGTACCGGA	1221	1
T-cells	TACTTGTCAGACAGGT	1221	1
T-cells	TACTTGTGTCAACTGT	1221	1
T-cells	TACTTGTGTCTCTCTG	1221	1
T-cells	TAGACCATCAAGATCC	1221	1
T-cells	TAGAGCTCAATGAAAC	1221	1
T-cells	TAGAGCTGTTAAGATG	1221	1
T-cells	TAGAGCTGTTAGATGA	1221	1
T-cells	TAGAGCTTCAGCTTAG	1221	1
T-cells	TAGAGCTTCTGCCCTA	1221	1
T-cells	TAGCCGGCAAGCTGAG	1221	1
T-cells	TAGCCGGCATGACGGA	1221	1
T-cells	TAGCCGGGTGCATCTA	1221	1
T-cells	TAGCCGGTCCCATTAT	1221	1
T-cells	TAGGCATAGCTTATCG	1221	1
T-cells	TAGGCATCAGGAATGC	1221	1
T-cells	TAGGCATGTAGGCTGA	1221	1
T-cells	TAGGCATTCGCCATAA	1221	1
T-cells	TAGTGGTCAAGTTGTC	1221	1
T-cells	TAGTTGGGTTACCAGT	1221	1
T-cells	TATCAGGAGAGTACCG	1221	1
T-cells	TATCAGGAGTCTCGGC	1221	1
T-cells	TATCAGGCAATGACCT	1221	1
T-cells	TATCAGGCAATGCCAT	1221	1
T-cells	TATCAGGTCAGATAAG	1221	1
T-cells	TATCAGGTCCAGAGGA	1221	1
T-cells	TATCAGGTCTTTAGTC	1221	1
T-cells	TATCTCACAGTCAGAG	1221	1
T-cells	TATCTCACATCCCACT	1221	1
T-cells	TATCTCAGTAATCGTC	1221	1
T-cells	TATCTCAGTGTGCCTG	1221	1
T-cells	TATCTCATCACAACGT	1221	1
T-cells	TATCTCATCCTAGAAC	1221	1
T-cells	TATCTCATCGGAAACG	1221	1
T-cells	TATGCCCGTACTTCTT	1221	1
T-cells	TATGCCCTCCAGAGGA	1221	1
T-cells	TATGCCCTCCCATTTA	1221	1
T-cells	TATTACCCAGGGTATG	1221	1
T-cells	TCAACGAAGACCACGA	1221	1
T-cells	TCAACGAGTACCGAGA	1221	1
T-cells	TCAACGAGTCTTGCGG	1221	1
T-cells	TCAACGATCATGGTCA	1221	1
T-cells	TCAATCTTCGCTAGCG	1221	1
T-cells	TCACAAGAGGTACTCT	1221	1
T-cells	TCACAAGCACGACGAA	1221	1
T-cells	TCACAAGCACGGACAA	1221	1
T-cells	TCACAAGGTCTAGTCA	1221	1
T-cells	TCACAAGGTGCCTGCA	1221	1
T-cells	TCACAAGGTTGGTAAA	1221	1
T-cells	TCACAAGTCACCACCT	1221	1
T-cells	TCAGATGCAAGGGTCA	1221	1
T-cells	TCAGATGGTCGAAAGC	1221	1
T-cells	TCAGCAAAGATATGGT	1221	1
T-cells	TCAGCTCAGTCCTCCT	1221	1
T-cells	TCAGCTCGTACACCGC	1221	1
T-cells	TCAGCTCTCTAACTTC	1221	1
T-cells	TCAGCTCTCTATCCTA	1221	1
T-cells	TCAGGATAGCCACGTC	1221	1
T-cells	TCAGGATGTCACCTAA	1221	1
T-cells	TCAGGATGTCGACTGC	1221	1
T-cells	TCAGGATGTGGGTCAA	1221	1
T-cells	TCAGGTATCACGCATA	1221	1
T-cells	TCAGGTATCGGCTACG	1221	1
T-cells	TCATTACAGGTGCACA	1221	1
T-cells	TCATTACGTATTAGCC	1221	1
T-cells	TCATTACGTCATATGC	1221	1
T-cells	TCATTTGCATGAGCGA	1221	1
T-cells	TCATTTGGTTCATGGT	1221	1
T-cells	TCATTTGGTTTACTCT	1221	1
T-cells	TCCACACAGAAGGACA	1221	1
T-cells	TCCACACAGCACAGGT	1221	1
T-cells	TCCACACGTAATCACC	1221	1
T-cells	TCCACACGTAGCGCAA	1221	1
T-cells	TCCACACGTTATCACG	1221	1
T-cells	TCCACACGTTTGGCGC	1221	1
T-cells	TCCACACTCACAGGCC	1221	1
T-cells	TCCACACTCCTGTAGA	1221	1
T-cells	TCCCGATCACATTCGA	1221	1
T-cells	TCGAGGCCAGCTGCTG	1221	1
T-cells	TCGAGGCTCGCTAGCG	1221	1
T-cells	TCGCGAGGTCTTCTCG	1221	1
T-cells	TCGCGAGTCCTTGGTC	1221	1
T-cells	TCGCGTTAGACCCACC	1221	1
T-cells	TCGCGTTAGCAATCTC	1221	1
T-cells	TCGCGTTAGGCTCTTA	1221	1
T-cells	TCGCGTTAGTCCCACG	1221	1
T-cells	TCGCGTTGTGAAGGCT	1221	1
T-cells	TCGGGACAGAGTGACC	1221	1
T-cells	TCGGGACAGTGTGAAT	1221	1
T-cells	TCGGGACCACGGCGTT	1221	1
T-cells	TCGGTAAAGACTTGAA	1221	1
T-cells	TCGGTAACAACCGCCA	1221	1
T-cells	TCGGTAACAAGCCGTC	1221	1
T-cells	TCGGTAACATTCCTCG	1221	1
T-cells	TCGGTAAGTATTCTCT	1221	1
T-cells	TCGGTAATCTGATTCT	1221	1
T-cells	TCGTACCAGGGTTTCT	1221	1
T-cells	TCGTACCGTCACAAGG	1221	1
T-cells	TCGTACCTCAGAGCTT	1221	1
T-cells	TCTATTGTCAGTACGT	1221	1
T-cells	TCTATTGTCAGTTGAC	1221	1
T-cells	TCTATTGTCTCGGACG	1221	1
T-cells	TCTATTGTCTTTAGGG	1221	1
T-cells	TCTCATAAGCAGCGTA	1221	1
T-cells	TCTCATAAGCGTCTAT	1221	1
T-cells	TCTCATACAAAGGCGT	1221	1
T-cells	TCTCATACACCAGGCT	1221	1
T-cells	TCTCATAGTCTTGTCC	1221	1
T-cells	TCTCATAGTGTTTGTG	1221	1
T-cells	TCTCATATCCTGTAGA	1221	1
T-cells	TCTCTAAAGGCATGGT	1221	1
T-cells	TCTCTAACAAGAGTCG	1221	1
T-cells	TCTGAGAAGCTAGCCC	1221	1
T-cells	TCTGAGACACCCATGG	1221	1
T-cells	TCTGAGAGTCATCCCT	1221	1
T-cells	TCTGAGATCCGTAGGC	1221	1
T-cells	TCTGGAACATGGGACA	1221	1
T-cells	TCTTCGGGTAAACGCG	1221	1
T-cells	TCTTTCCCAGATGGCA	1221	1
T-cells	TCTTTCCTCTCTGCTG	1221	1
T-cells	TGAAAGACAGGAATCG	1221	1
T-cells	TGAAAGAGTCCGTGAC	1221	1
T-cells	TGACAACCACCCATGG	1221	1
T-cells	TGACAACGTCTAGGTT	1221	1
T-cells	TGACGGCGTAGTACCT	1221	1
T-cells	TGACGGCTCTCCAACC	1221	1
T-cells	TGACTAGGTTTAGGAA	1221	1
T-cells	TGACTTTAGGCCCGTT	1221	1
T-cells	TGACTTTGTGTTGGGA	1221	1
T-cells	TGAGAGGAGAAGGACA	1221	1
T-cells	TGAGAGGGTTCTGAAC	1221	1
T-cells	TGAGAGGTCCGCAGTG	1221	1
T-cells	TGAGCATGTCTCTTAT	1221	1
T-cells	TGAGCATGTTTGGCGC	1221	1
T-cells	TGAGCCGGTAAGTGTA	1221	1
T-cells	TGAGCCGGTAGCAAAT	1221	1
T-cells	TGAGCCGGTATATCCG	1221	1
T-cells	TGAGCCGGTGGCAAAC	1221	1
T-cells	TGAGGGACATAGGATA	1221	1
T-cells	TGATTTCGTCTTCGTC	1221	1
T-cells	TGCACCTAGAACAACT	1221	1
T-cells	TGCACCTAGAGCAATT	1221	1
T-cells	TGCACCTAGCCTTGAT	1221	1
T-cells	TGCACCTAGGTCATCT	1221	1
T-cells	TGCCAAAAGCCGATTT	1221	1
T-cells	TGCCAAACATAGTAAG	1221	1
T-cells	TGCCAAACATATGGTC	1221	1
T-cells	TGCCCATGTGTCTGAT	1221	1
T-cells	TGCCCTAAGCGATGAC	1221	1
T-cells	TGCCCTACAAGGACAC	1221	1
T-cells	TGCGCAGCATGGTCAT	1221	1
T-cells	TGCGGGTGTTTGCATG	1221	1
T-cells	TGCGTGGAGTTACCCA	1221	1
T-cells	TGCTACCAGGTACTCT	1221	1
T-cells	TGCTACCCATGGAATA	1221	1
T-cells	TGCTGCTCAATCTGCA	1221	1
T-cells	TGCTGCTCACCGATAT	1221	1
T-cells	TGCTGCTCACTGTCGG	1221	1
T-cells	TGCTGCTGTCGTCTTC	1221	1
T-cells	TGGACGCCACCTCGTT	1221	1
T-cells	TGGACGCCATCCAACA	1221	1
T-cells	TGGACGCGTGTCAATC	1221	1
T-cells	TGGACGCTCAAAGACA	1221	1
T-cells	TGGACGCTCAAGATCC	1221	1
T-cells	TGGCGCAGTCGAATCT	1221	1
T-cells	TGGCTGGAGAAAGTGG	1221	1
T-cells	TGGCTGGAGGCAGGTT	1221	1
T-cells	TGGCTGGCATAAAGGT	1221	1
T-cells	TGGCTGGTCTGGGCCA	1221	1
T-cells	TGGGAAGAGGCGCTCT	1221	1
T-cells	TGGGAAGGTAACGTTC	1221	1
T-cells	TGGGAAGTCTGCGACG	1221	1
T-cells	TGGGCGTAGAGCAATT	1221	1
T-cells	TGGGCGTCACATGACT	1221	1
T-cells	TGGGCGTGTAGAGTGC	1221	1
T-cells	TGGGCGTGTGACGGTA	1221	1
T-cells	TGGTTAGCATAGACTC	1221	1
T-cells	TGGTTAGGTGGTGTAG	1221	1
T-cells	TGGTTAGTCTCTGCTG	1221	1
T-cells	TGGTTCCAGGAGTAGA	1221	1
T-cells	TGGTTCCCATTAGCCA	1221	1
T-cells	TGGTTCCGTCCATCCT	1221	1
T-cells	TGGTTCCTCCAAACAC	1221	1
T-cells	TGGTTCCTCGCCGTGA	1221	1
T-cells	TGTATTCAGTGATCGG	1221	1
T-cells	TGTGGTAAGACTAGGC	1221	1
T-cells	TGTGGTACATCAGTCA	1221	1
T-cells	TGTGGTAGTACTTAGC	1221	1
T-cells	TGTGGTATCATCACCC	1221	1
T-cells	TGTTCCGTCAGCGACC	1221	1
T-cells	TTAACTCCATGCCTAA	1221	1
T-cells	TTAACTCGTCCCTTGT	1221	1
T-cells	TTAACTCTCCCGACTT	1221	1
T-cells	TTAGGACAGATCTGAA	1221	1
T-cells	TTAGGACTCACGACTA	1221	1
T-cells	TTAGGCACACGGCGTT	1221	1
T-cells	TTATGCTTCACAAACC	1221	1
T-cells	TTATGCTTCTCTAAGG	1221	1
T-cells	TTCCCAGCATGCTGGC	1221	1
T-cells	TTCGAAGAGCCCGAAA	1221	1
T-cells	TTCGGTCAGGGCTTGA	1221	1
T-cells	TTCTACAAGACGCACA	1221	1
T-cells	TTCTACAGTAGCGCTC	1221	1
T-cells	TTCTACAGTGCTCTTC	1221	1
T-cells	TTCTACATCCTATGTT	1221	1
T-cells	TTCTCAAAGGCGATAC	1221	1
T-cells	TTCTCCTCATCGTCGG	1221	1
T-cells	TTCTCCTGTCGTGGCT	1221	1
T-cells	TTCTTAGAGGCATTGG	1221	1
T-cells	TTGACTTAGCACCGCT	1221	1
T-cells	TTGCGTCAGGCGATAC	1221	1
T-cells	TTGCGTCCATCCTAGA	1221	1
T-cells	TTGCGTCTCATACGGT	1221	1
T-cells	TTGCGTCTCCCTAATT	1221	1
T-cells	TTGGAACAGCCCAGCT	1221	1
T-cells	TTGGCAAAGCGTAGTG	1221	1
T-cells	TTGGCAACACTCTGTC	1221	1
T-cells	TTGGCAAGTACTCAAC	1221	1
T-cells	TTGGCAAGTCTAAAGA	1221	1
T-cells	TTGGCAATCGAATCCA	1221	1
T-cells	TTGGCAATCGCCATAA	1221	1
T-cells	TTGTAGGAGAGACTAT	1221	1
T-cells	TTTACTGGTGCCTGCA	1221	1
T-cells	TTTACTGGTTGCTCCT	1221	1
T-cells	TTTACTGTCATTCACT	1221	1
T-cells	TTTACTGTCCCAAGAT	1221	1
T-cells	TTTATGCGTAAGAGAG	1221	1
T-cells	TTTCCTCCATGACATC	1221	1
T-cells	TTTCCTCTCACATAGC	1221	1
T-cells	TTTGCGCAGACTAGGC	1221	1
T-cells	TTTGCGCAGCTTCGCG	1221	1
T-cells	TTTGCGCCATATGCTG	1221	1
T-cells	TTTGCGCCATCTATGG	1221	1
T-cells	TTTGCGCCATGCAACT	1221	1
T-cells	TTTGCGCTCGTATCAG	1221	1
T-cells	TTTGGTTAGGCCCTTG	1221	1
T-cells	TTTGGTTCACTTCTGC	1221	1
T-cells	TTTGGTTGTCTAACGT	1221	1
T-cells	TTTGGTTGTGCAACTT	1221	1
T-cells	TTTGTCAAGATCTGAA	1221	1
T-cells	TTTGTCAGTCTCTTAT	1221	1
T-cells	TTTGTCAGTTCGTGAT	1221	1
Monocytes	AAACCTGGTCATACTG	801	2
Monocytes	AAACGGGGTCGAGTTT	801	2
Monocytes	AAACGGGTCCACTGGG	801	2
Monocytes	AAAGATGAGGGCTTCC	801	2
Monocytes	AAAGATGAGTGTCCAT	801	2
Monocytes	AAAGCAACACCGGAAA	801	2
Monocytes	AAAGCAACAGCATGAG	801	2
Monocytes	AAAGTAGCACCTGGTG	801	2
Monocytes	AAAGTAGGTGCAGACA	801	2
Monocytes	AAATGCCCATCAGTAC	801	2
Monocytes	AAATGCCTCAGTTCGA	801	2
Monocytes	AAATGCCTCCAGTAGT	801	2
Monocytes	AACACGTAGAGTGAGA	801	2
Monocytes	AACACGTGTAAGAGGA	801	2
Monocytes	AACACGTGTTGCCTCT	801	2
Monocytes	AACCATGCAAGACACG	801	2
Monocytes	AACCATGCATTCCTGC	801	2
Monocytes	AACCATGTCTGTGCAA	801	2
Monocytes	AACCGCGAGACGACGT	801	2
Monocytes	AACCGCGGTGACCAAG	801	2
Monocytes	AACGTTGTCTGGTGTA	801	2
Monocytes	AACTCAGAGTGGTAAT	801	2
Monocytes	AACTCTTCAAAGCGGT	801	2
Monocytes	AACTCTTCAATGGATA	801	2
Monocytes	AACTCTTGTGGTCTCG	801	2
Monocytes	AACTGGTCAAAGGTGC	801	2
Monocytes	AACTGGTGTCCGAACC	801	2
Monocytes	AACTGGTGTGGCGAAT	801	2
Monocytes	AACTTTCCAAGCCATT	801	2
Monocytes	AACTTTCTCACTTATC	801	2
Monocytes	AAGACCTCACCAACCG	801	2
Monocytes	AAGACCTTCATGCATG	801	2
Monocytes	AAGCCGCAGATAGTCA	801	2
Monocytes	AAGGAGCCATAGGATA	801	2
Monocytes	AAGGAGCCATGAGCGA	801	2
Monocytes	AAGGTTCAGAGTACCG	801	2
Monocytes	AAGGTTCCAGGTGGAT	801	2
Monocytes	AAGGTTCTCTCCTATA	801	2
Monocytes	AAGTCTGAGAGGGCTT	801	2
Monocytes	AAGTCTGTCCTTCAAT	801	2
Monocytes	AATCCAGCAAGGGTCA	801	2
Monocytes	AATCCAGTCACGATGT	801	2
Monocytes	AATCCAGTCAGTGTTG	801	2
Monocytes	AATCCAGTCTGTCTCG	801	2
Monocytes	AATCGGTTCTACTATC	801	2
Monocytes	ACACCAAAGTGTACCT	801	2
Monocytes	ACACCCTAGGCAATTA	801	2
Monocytes	ACACTGACACCACCAG	801	2
Monocytes	ACAGCCGGTTGAGTTC	801	2
Monocytes	ACAGCTAAGCTATGCT	801	2
Monocytes	ACAGCTAGTAGCGTGA	801	2
Monocytes	ACATCAGAGACCTAGG	801	2
Monocytes	ACATCAGCACATCCAA	801	2
Monocytes	ACATCAGCACGTGAGA	801	2
Monocytes	ACATGGTAGCCGCCTA	801	2
Monocytes	ACCAGTAGTCGTGGCT	801	2
Monocytes	ACCCACTCACAGCCCA	801	2
Monocytes	ACCCACTCACCAGGCT	801	2
Monocytes	ACCCACTGTAAGGGAA	801	2
Monocytes	ACCCACTTCAGGCAAG	801	2
Monocytes	ACCGTAATCGAGCCCA	801	2
Monocytes	ACCTTTACACCGCTAG	801	2
Monocytes	ACCTTTAGTAGCTAAA	801	2
Monocytes	ACCTTTAGTCGACTAT	801	2
Monocytes	ACCTTTAGTTACGGAG	801	2
Monocytes	ACGAGCCGTAAGGGCT	801	2
Monocytes	ACGAGCCTCATTCACT	801	2
Monocytes	ACGAGGAAGCCGTCGT	801	2
Monocytes	ACGAGGAAGGCAAAGA	801	2
Monocytes	ACGAGGACAACGATCT	801	2
Monocytes	ACGAGGATCCATGCTC	801	2
Monocytes	ACGATACAGGACAGCT	801	2
Monocytes	ACGATACCAACACCTA	801	2
Monocytes	ACGATACCACAAGACG	801	2
Monocytes	ACGATGTAGCTGCGAA	801	2
Monocytes	ACGATGTCACATTCGA	801	2
Monocytes	ACGCAGCAGATTACCC	801	2
Monocytes	ACGCAGCTCATTGCCC	801	2
Monocytes	ACGCCAGGTCCAGTAT	801	2
Monocytes	ACGCCGAGTGCAGGTA	801	2
Monocytes	ACGGCCACAGACGCTC	801	2
Monocytes	ACTATCTGTCCAGTGC	801	2
Monocytes	ACTGAACCAGGTCTCG	801	2
Monocytes	ACTGAGTAGCACCGTC	801	2
Monocytes	ACTGAGTTCACATAGC	801	2
Monocytes	ACTGATGAGACTTTCG	801	2
Monocytes	ACTGATGAGCGTTGCC	801	2
Monocytes	ACTGATGAGGTTCCTA	801	2
Monocytes	ACTGATGAGTCCAGGA	801	2
Monocytes	ACTGCTCCACCCAGTG	801	2
Monocytes	ACTGTCCAGGAATTAC	801	2
Monocytes	ACTGTCCCAGTCAGCC	801	2
Monocytes	ACTGTCCGTACGAAAT	801	2
Monocytes	ACTTACTAGCTTATCG	801	2
Monocytes	ACTTACTAGGGCATGT	801	2
Monocytes	ACTTACTGTCCGTCAG	801	2
Monocytes	ACTTACTTCACCATAG	801	2
Monocytes	ACTTGTTCAGTTCATG	801	2
Monocytes	ACTTGTTGTACAGCAG	801	2
Monocytes	ACTTTCAAGAATGTTG	801	2
Monocytes	ACTTTCAAGATTACCC	801	2
Monocytes	ACTTTCAAGGCGACAT	801	2
Monocytes	ACTTTCAGTCAGTGGA	801	2
Monocytes	ACTTTCAGTCGAATCT	801	2
Monocytes	ACTTTCATCCTATTCA	801	2
Monocytes	ACTTTCATCGGTCCGA	801	2
Monocytes	AGAATAGGTATATGGA	801	2
Monocytes	AGACGTTCAGGTGCCT	801	2
Monocytes	AGACGTTTCGTATCAG	801	2
Monocytes	AGAGCGAGTCTAGTGT	801	2
Monocytes	AGAGTGGGTTCTCATT	801	2
Monocytes	AGATCTGAGACAAGCC	801	2
Monocytes	AGATCTGCAGCCTTTC	801	2
Monocytes	AGATTGCAGGTGCAAC	801	2
Monocytes	AGATTGCGTTCACCTC	801	2
Monocytes	AGCAGCCAGCAGGCTA	801	2
Monocytes	AGCAGCCCACTGAAGG	801	2
Monocytes	AGCAGCCGTTCAGTAC	801	2
Monocytes	AGCAGCCTCAGTTGAC	801	2
Monocytes	AGCATACCAGCGTCCA	801	2
Monocytes	AGCGGTCCAGTCAGAG	801	2
Monocytes	AGCGGTCCATCCTAGA	801	2
Monocytes	AGCGTATGTCGGCACT	801	2
Monocytes	AGCGTCGGTCCATCCT	801	2
Monocytes	AGCGTCGTCCGCGTTT	801	2
Monocytes	AGCTCCTGTAATTGGA	801	2
Monocytes	AGCTCTCAGATCCCAT	801	2
Monocytes	AGCTCTCTCTGGTTCC	801	2
Monocytes	AGCTTGACATCTATGG	801	2
Monocytes	AGCTTGATCGGTTAAC	801	2
Monocytes	AGCTTGATCTCTTGAT	801	2
Monocytes	AGGCCACAGATAGTCA	801	2
Monocytes	AGGGAGTCAATTGCTG	801	2
Monocytes	AGGGAGTGTATTCTCT	801	2
Monocytes	AGGGTGATCGGTCCGA	801	2
Monocytes	AGGTCATAGAACTGTA	801	2
Monocytes	AGGTCCGCAGCGTTCG	801	2
Monocytes	AGTAGTCCAAACGTGG	801	2
Monocytes	AGTCTTTAGAGTAAGG	801	2
Monocytes	AGTGTCAGTCGGCATC	801	2
Monocytes	AGTGTCATCTGCAAGT	801	2
Monocytes	AGTTGGTCAGGCTGAA	801	2
Monocytes	AGTTGGTGTCCATGAT	801	2
Monocytes	AGTTGGTGTCGAATCT	801	2
Monocytes	AGTTGGTGTTACGCGC	801	2
Monocytes	ATAACGCAGTGACATA	801	2
Monocytes	ATAAGAGCAATGTTGC	801	2
Monocytes	ATAAGAGCAGACGCCT	801	2
Monocytes	ATAAGAGCATACTACG	801	2
Monocytes	ATAGACCAGCCAGTTT	801	2
Monocytes	ATAGACCAGGGCACTA	801	2
Monocytes	ATAGACCCAGCGAACA	801	2
Monocytes	ATCATGGAGTCATGCT	801	2
Monocytes	ATCATGGCACACCGAC	801	2
Monocytes	ATCATGGTCGGTCCGA	801	2
Monocytes	ATCCACCTCACCATAG	801	2
Monocytes	ATCCACCTCTATCCCG	801	2
Monocytes	ATCCACCTCTTGCATT	801	2
Monocytes	ATCCGAAAGTGTTGAA	801	2
Monocytes	ATCCGAACACCATGTA	801	2
Monocytes	ATCCGAATCGCCGTGA	801	2
Monocytes	ATCGAGTAGCTGCCCA	801	2
Monocytes	ATCGAGTCAAATCCGT	801	2
Monocytes	ATCGAGTGTCACCTAA	801	2
Monocytes	ATCGAGTGTCTGGAGA	801	2
Monocytes	ATCTACTGTGTATGGG	801	2
Monocytes	ATCTACTTCAGTGTTG	801	2
Monocytes	ATGTGTGCATGCCACG	801	2
Monocytes	ATTCTACGTGCAGTAG	801	2
Monocytes	ATTGGTGCATTCGACA	801	2
Monocytes	ATTGGTGGTGAACCTT	801	2
Monocytes	CAACCAAAGCGCTTAT	801	2
Monocytes	CAACCTCAGGACAGCT	801	2
Monocytes	CAACTAGAGACTAGAT	801	2
Monocytes	CAACTAGAGATGTGGC	801	2
Monocytes	CAACTAGAGGAGTTGC	801	2
Monocytes	CAACTAGCAACACGCC	801	2
Monocytes	CAACTAGGTCTCCATC	801	2
Monocytes	CAACTAGTCATAACCG	801	2
Monocytes	CAAGGCCAGACGACGT	801	2
Monocytes	CAAGGCCAGGGTGTGT	801	2
Monocytes	CAAGGCCAGTCATGCT	801	2
Monocytes	CAAGGCCCACGGTGTC	801	2
Monocytes	CAAGGCCCAGACGCTC	801	2
Monocytes	CAAGGCCCATGTCTCC	801	2
Monocytes	CAAGGCCGTAAGTGGC	801	2
Monocytes	CAAGGCCTCTCAAACG	801	2
Monocytes	CAAGTTGCAAGGCTCC	801	2
Monocytes	CAAGTTGCAGGTCCAC	801	2
Monocytes	CAAGTTGTCTTCGAGA	801	2
Monocytes	CACAAACCACCAGGCT	801	2
Monocytes	CACAAACGTCTGGTCG	801	2
Monocytes	CACAAACTCACCATAG	801	2
Monocytes	CACAAACTCAGCTGGC	801	2
Monocytes	CACACAATCTGCAAGT	801	2
Monocytes	CACACCTAGTCGATAA	801	2
Monocytes	CACACCTGTCTCATCC	801	2
Monocytes	CACACTCCATGTTGAC	801	2
Monocytes	CACACTCTCGCCAAAT	801	2
Monocytes	CACACTCTCTTGCCGT	801	2
Monocytes	CACAGTAAGGCCCTCA	801	2
Monocytes	CACAGTATCTTGCATT	801	2
Monocytes	CACATAGAGAGACTAT	801	2
Monocytes	CACATAGTCAACTCTT	801	2
Monocytes	CACATTTCATCGATGT	801	2
Monocytes	CACCAGGAGACAATAC	801	2
Monocytes	CACCTTGCAGATCGGA	801	2
Monocytes	CACTCCACACCGAAAG	801	2
Monocytes	CAGAATCAGCAATCTC	801	2
Monocytes	CAGAATCCACTATCTT	801	2
Monocytes	CAGAGAGGTCTTCGTC	801	2
Monocytes	CAGAGAGGTTAGGGTG	801	2
Monocytes	CAGCAGCTCAGTTAGC	801	2
Monocytes	CAGCAGCTCTGGCGAC	801	2
Monocytes	CAGCATATCGCCCTTA	801	2
Monocytes	CAGCCGAAGGCAAAGA	801	2
Monocytes	CAGCCGATCTCTGAGA	801	2
Monocytes	CAGCGACTCCCTAACC	801	2
Monocytes	CAGGTGCTCCTAGTGA	801	2
Monocytes	CAGTAACGTCAACATC	801	2
Monocytes	CATATGGAGCCTCGTG	801	2
Monocytes	CATATGGAGTACGACG	801	2
Monocytes	CATATGGTCAAGGCTT	801	2
Monocytes	CATATTCAGCTGATAA	801	2
Monocytes	CATATTCTCCAAGCCG	801	2
Monocytes	CATCAAGCACCGCTAG	801	2
Monocytes	CATCAAGTCCGCGTTT	801	2
Monocytes	CATCAGACAGGATCGA	801	2
Monocytes	CATCGGGCAGGGCATA	801	2
Monocytes	CATGACAGTCAGATAA	801	2
Monocytes	CATGACATCAGGATCT	801	2
Monocytes	CATGCCTCATGGAATA	801	2
Monocytes	CATTATCAGCGTCAAG	801	2
Monocytes	CATTATCCATTGAGCT	801	2
Monocytes	CATTCGCAGAATGTTG	801	2
Monocytes	CATTCGCAGGCCCTCA	801	2
Monocytes	CATTCGCGTTCGAATC	801	2
Monocytes	CCAATCCAGCGATGAC	801	2
Monocytes	CCACCTAGTAGCTAAA	801	2
Monocytes	CCACCTATCCCATTAT	801	2
Monocytes	CCACGGATCTTCAACT	801	2
Monocytes	CCACTACGTGAGGGTT	801	2
Monocytes	CCACTACTCTGTCAAG	801	2
Monocytes	CCAGCGACAGGTGGAT	801	2
Monocytes	CCAGCGATCCAGAGGA	801	2
Monocytes	CCATGTCAGCAGCCTC	801	2
Monocytes	CCATGTCCAAACCCAT	801	2
Monocytes	CCATGTCCACGACGAA	801	2
Monocytes	CCATGTCTCCAGTATG	801	2
Monocytes	CCATGTCTCGCCAGCA	801	2
Monocytes	CCATTCGTCCCGGATG	801	2
Monocytes	CCCAATCCACCTGGTG	801	2
Monocytes	CCCAGTTAGCCTCGTG	801	2
Monocytes	CCCAGTTAGCTGCGAA	801	2
Monocytes	CCCAGTTTCTTCTGGC	801	2
Monocytes	CCCATACTCTCTGTCG	801	2
Monocytes	CCCTCCTGTCAATACC	801	2
Monocytes	CCGGGATAGATCTGAA	801	2
Monocytes	CCGGTAGTCACGAAGG	801	2
Monocytes	CCGTACTAGCCATCGC	801	2
Monocytes	CCGTACTCACCAGTTA	801	2
Monocytes	CCGTACTTCTCTGAGA	801	2
Monocytes	CCGTGGAAGCTAGTTC	801	2
Monocytes	CCGTGGATCTGTTTGT	801	2
Monocytes	CCGTTCACACCTCGGA	801	2
Monocytes	CCGTTCACATCGGTTA	801	2
Monocytes	CCGTTCATCGAACTGT	801	2
Monocytes	CCTACACAGCTTTGGT	801	2
Monocytes	CCTACACAGGGCATGT	801	2
Monocytes	CCTACACCATCTCCCA	801	2
Monocytes	CCTACACGTACGACCC	801	2
Monocytes	CCTCTGAAGCCGTCGT	801	2
Monocytes	CCTCTGAGTTCCATGA	801	2
Monocytes	CCTCTGATCGTTACAG	801	2
Monocytes	CCTTACGAGTTTCCTT	801	2
Monocytes	CCTTACGTCACCAGGC	801	2
Monocytes	CCTTCCCAGCATGGCA	801	2
Monocytes	CCTTCCCTCCTAGGGC	801	2
Monocytes	CCTTTCTTCCGGGTGT	801	2
Monocytes	CGAACATCATCGGTTA	801	2
Monocytes	CGACCTTCAACTGCTA	801	2
Monocytes	CGACTTCTCGCCAAAT	801	2
Monocytes	CGAGAAGAGAGTAAGG	801	2
Monocytes	CGAGAAGCAAACTGCT	801	2
Monocytes	CGAGCACGTCTAAACC	801	2
Monocytes	CGAGCCATCAGTTCGA	801	2
Monocytes	CGAGCCATCATACGGT	801	2
Monocytes	CGATCGGCAAACGCGA	801	2
Monocytes	CGATCGGGTACACCGC	801	2
Monocytes	CGATGGCGTGATGATA	801	2
Monocytes	CGATGTACAGCTGTGC	801	2
Monocytes	CGATGTAGTGCAGACA	801	2
Monocytes	CGATGTATCCAGTATG	801	2
Monocytes	CGATTGAAGACGCTTT	801	2
Monocytes	CGATTGAAGGAGTTTA	801	2
Monocytes	CGATTGACATCTCGCT	801	2
Monocytes	CGCCAAGGTCCTAGCG	801	2
Monocytes	CGCGGTACATGTAAGA	801	2
Monocytes	CGCGGTATCCGAAGAG	801	2
Monocytes	CGCGTTTAGATGTCGG	801	2
Monocytes	CGCGTTTCATGGTAGG	801	2
Monocytes	CGCGTTTGTCCAGTAT	801	2
Monocytes	CGCGTTTGTGAGGGTT	801	2
Monocytes	CGCGTTTTCCTCAATT	801	2
Monocytes	CGCTATCAGCTCCTTC	801	2
Monocytes	CGCTATCCATGTAGTC	801	2
Monocytes	CGCTATCTCATCATTC	801	2
Monocytes	CGCTGGAAGGCAGGTT	801	2
Monocytes	CGCTGGACACGAAATA	801	2
Monocytes	CGCTTCAGTGTGTGCC	801	2
Monocytes	CGCTTCATCACAATGC	801	2
Monocytes	CGGACACAGCTCCTTC	801	2
Monocytes	CGGACACAGGCTAGCA	801	2
Monocytes	CGGACACCACAAGTAA	801	2
Monocytes	CGGACACCACCATCCT	801	2
Monocytes	CGGACACTCTCTGCTG	801	2
Monocytes	CGGACGTAGAGATGAG	801	2
Monocytes	CGGACGTGTCTGATCA	801	2
Monocytes	CGGACGTGTTAAGTAG	801	2
Monocytes	CGGACGTTCGAATGGG	801	2
Monocytes	CGGACTGAGCTGCGAA	801	2
Monocytes	CGGACTGCACATCCGG	801	2
Monocytes	CGGACTGCACGGTGTC	801	2
Monocytes	CGGACTGGTACCATCA	801	2
Monocytes	CGGAGCTAGGGCATGT	801	2
Monocytes	CGGAGCTGTTCCGGCA	801	2
Monocytes	CGGCTAGGTAAATGTG	801	2
Monocytes	CGGGTCACAAGAAGAG	801	2
Monocytes	CGTAGCGGTGACTCAT	801	2
Monocytes	CGTAGCGGTGCTTCTC	801	2
Monocytes	CGTAGGCGTCGGCATC	801	2
Monocytes	CGTAGGCTCAACGAAA	801	2
Monocytes	CGTAGGCTCATCGGAT	801	2
Monocytes	CGTCACTAGACCCACC	801	2
Monocytes	CGTCACTAGTCCAGGA	801	2
Monocytes	CGTCACTGTGTGGCTC	801	2
Monocytes	CGTCACTTCATATCGG	801	2
Monocytes	CGTCAGGAGTGTCCAT	801	2
Monocytes	CGTCAGGGTATTCTCT	801	2
Monocytes	CGTCAGGTCGCCAGCA	801	2
Monocytes	CGTCCATCATATACGC	801	2
Monocytes	CGTCCATGTAAAGGAG	801	2
Monocytes	CGTCCATTCCAAAGTC	801	2
Monocytes	CGTCCATTCCTCCTAG	801	2
Monocytes	CGTCCATTCTTGAGAC	801	2
Monocytes	CGTGTAACAATCTGCA	801	2
Monocytes	CGTGTAATCGCAAACT	801	2
Monocytes	CGTGTCTGTCCAGTGC	801	2
Monocytes	CGTTAGAAGTATGACA	801	2
Monocytes	CGTTAGAAGTCAAGGC	801	2
Monocytes	CGTTAGACAGCTGGCT	801	2
Monocytes	CGTTCTGCAAACCCAT	801	2
Monocytes	CGTTCTGCACCGATAT	801	2
Monocytes	CGTTCTGGTTGCTCCT	801	2
Monocytes	CGTTGGGCATCCTAGA	801	2
Monocytes	CGTTGGGGTTGTCGCG	801	2
Monocytes	CTAAGACCACGTCTCT	801	2
Monocytes	CTAAGACGTCCCTACT	801	2
Monocytes	CTAATGGCACAGACAG	801	2
Monocytes	CTAATGGGTACTCTCC	801	2
Monocytes	CTAATGGGTCCTCCAT	801	2
Monocytes	CTAATGGTCGGTTCGG	801	2
Monocytes	CTACATTAGTGAACGC	801	2
Monocytes	CTACATTGTTCAGACT	801	2
Monocytes	CTACCCAAGCCGTCGT	801	2
Monocytes	CTACCCACATGGAATA	801	2
Monocytes	CTACGTCAGCTCCCAG	801	2
Monocytes	CTACGTCTCGACCAGC	801	2
Monocytes	CTAGAGTTCCCTCAGT	801	2
Monocytes	CTAGCCTAGATGTCGG	801	2
Monocytes	CTAGCCTTCTCACATT	801	2
Monocytes	CTCACACAGGATGCGT	801	2
Monocytes	CTCACACGTCGACTGC	801	2
Monocytes	CTCAGAACACTCTGTC	801	2
Monocytes	CTCATTACATCGATTG	801	2
Monocytes	CTCATTACATTTCAGG	801	2
Monocytes	CTCCTAGCACGTAAGG	801	2
Monocytes	CTCCTAGGTCATATCG	801	2
Monocytes	CTCCTAGTCCTTGCCA	801	2
Monocytes	CTCGAAATCAGTACGT	801	2
Monocytes	CTCGAAATCATAACCG	801	2
Monocytes	CTCGAGGTCTGATTCT	801	2
Monocytes	CTCGGAGAGTTCGCAT	801	2
Monocytes	CTCGGGAAGGGCTCTC	801	2
Monocytes	CTCGTCAAGACGCAAC	801	2
Monocytes	CTCGTCAAGGACGAAA	801	2
Monocytes	CTCGTCATCGTCCAGG	801	2
Monocytes	CTCTAATAGAGATGAG	801	2
Monocytes	CTCTACGGTACACCGC	801	2
Monocytes	CTCTACGGTCTTGTCC	801	2
Monocytes	CTCTACGTCCTGCCAT	801	2
Monocytes	CTCTGGTTCAATCTCT	801	2
Monocytes	CTCTGGTTCCAAGCCG	801	2
Monocytes	CTGAAACAGCGACGTA	801	2
Monocytes	CTGAAGTGTCGCATAT	801	2
Monocytes	CTGATAGAGCACGCCT	801	2
Monocytes	CTGATAGAGGCCCTTG	801	2
Monocytes	CTGATAGAGTGGGTTG	801	2
Monocytes	CTGATAGCATGTCCTC	801	2
Monocytes	CTGATCCAGCGTTTAC	801	2
Monocytes	CTGATCCTCACCCTCA	801	2
Monocytes	CTGCGGAAGGGTCTCC	801	2
Monocytes	CTGCGGATCCGCATAA	801	2
Monocytes	CTGCTGTGTCATTAGC	801	2
Monocytes	CTGCTGTGTCCGCTGA	801	2
Monocytes	CTGGTCTAGTGGCACA	801	2
Monocytes	CTGGTCTGTAGCGTCC	801	2
Monocytes	CTGGTCTGTGACTACT	801	2
Monocytes	CTGGTCTTCAGCTCGG	801	2
Monocytes	CTGTGCTTCCCTTGTG	801	2
Monocytes	CTTAACTAGGAATTAC	801	2
Monocytes	CTTACCGTCACCAGGC	801	2
Monocytes	CTTAGGAAGGCTAGGT	801	2
Monocytes	CTTAGGACAGTCCTTC	801	2
Monocytes	CTTCTCTCAATAGAGT	801	2
Monocytes	CTTCTCTTCCAAGCCG	801	2
Monocytes	CTTTGCGCAATCACAC	801	2
Monocytes	CTTTGCGTCAGAGGTG	801	2
Monocytes	GAAACTCTCTACTATC	801	2
Monocytes	GAAACTCTCTTTAGGG	801	2
Monocytes	GAACATCGTGAGTGAC	801	2
Monocytes	GAACATCTCCCTAACC	801	2
Monocytes	GAACGGATCGACCAGC	801	2
Monocytes	GAAGCAGAGGACATTA	801	2
Monocytes	GAAGCAGCACACCGCA	801	2
Monocytes	GAAGCAGGTAGAGCTG	801	2
Monocytes	GAATAAGGTGCGATAG	801	2
Monocytes	GAATAAGTCTAAGCCA	801	2
Monocytes	GAATGAACAATAACGA	801	2
Monocytes	GAATGAACATGGTAGG	801	2
Monocytes	GAATGAAGTAAGGATT	801	2
Monocytes	GAATGAAGTACAGCAG	801	2
Monocytes	GACACGCAGTGGGTTG	801	2
Monocytes	GACACGCGTAGGGACT	801	2
Monocytes	GACAGAGAGGAATGGA	801	2
Monocytes	GACAGAGAGTTGTCGT	801	2
Monocytes	GACAGAGCAAATTGCC	801	2
Monocytes	GACCAATCAGCTGCAC	801	2
Monocytes	GACCTGGTCTTGCAAG	801	2
Monocytes	GACGCGTAGTGGGCTA	801	2
Monocytes	GACGGCTCACATTCGA	801	2
Monocytes	GACGTTACACATGGGA	801	2
Monocytes	GACGTTACAGACGCCT	801	2
Monocytes	GACGTTAGTCTCCACT	801	2
Monocytes	GACTAACAGTGTACGG	801	2
Monocytes	GACTAACCACCTGGTG	801	2
Monocytes	GACTACACAGCTGTAT	801	2
Monocytes	GACTACACATGCCTAA	801	2
Monocytes	GAGCAGAGTGTGGTTT	801	2
Monocytes	GAGTCCGCACCGAATT	801	2
Monocytes	GAGTCCGCAGGTGGAT	801	2
Monocytes	GAGTCCGTCACCACCT	801	2
Monocytes	GATCAGTCAAGACGTG	801	2
Monocytes	GATCAGTGTGGTACAG	801	2
Monocytes	GATCAGTTCCGCGCAA	801	2
Monocytes	GATCGATTCGCCTGTT	801	2
Monocytes	GATCGCGGTCAAACTC	801	2
Monocytes	GATCGCGTCGCTAGCG	801	2
Monocytes	GATCGTAAGTCCGTAT	801	2
Monocytes	GATCTAGAGGCGATAC	801	2
Monocytes	GATCTAGAGTGTCTCA	801	2
Monocytes	GATCTAGTCCGAGCCA	801	2
Monocytes	GATCTAGTCGTAGGAG	801	2
Monocytes	GATGAAACACTACAGT	801	2
Monocytes	GATGAAACATGACGGA	801	2
Monocytes	GATGAGGCACGTAAGG	801	2
Monocytes	GATGAGGTCAGTGCAT	801	2
Monocytes	GATGCTAAGTAACCCT	801	2
Monocytes	GATGCTACACAACGCC	801	2
Monocytes	GATGCTATCAGCTCGG	801	2
Monocytes	GCAAACTAGACGCAAC	801	2
Monocytes	GCAAACTCAATCGGTT	801	2
Monocytes	GCAAACTCAATTCCTT	801	2
Monocytes	GCAAACTCACCCAGTG	801	2
Monocytes	GCAAACTGTCAGTGGA	801	2
Monocytes	GCACATAAGGATGGAA	801	2
Monocytes	GCACATACATTTCAGG	801	2
Monocytes	GCACATATCTGTCTAT	801	2
Monocytes	GCACATATCTGTTTGT	801	2
Monocytes	GCAGCCATCTATGTGG	801	2
Monocytes	GCAGTTACAAAGGAAG	801	2
Monocytes	GCAGTTAGTATGAAAC	801	2
Monocytes	GCATACAAGGGTCTCC	801	2
Monocytes	GCATACAGTGTCGCTG	801	2
Monocytes	GCATGCGTCAAGGTAA	801	2
Monocytes	GCATGTAGTCCAACTA	801	2
Monocytes	GCCTCTATCTAACTCT	801	2
Monocytes	GCCTCTATCTAGAGTC	801	2
Monocytes	GCGACCAAGAGAACAG	801	2
Monocytes	GCGACCAAGGGTATCG	801	2
Monocytes	GCGACCACACAGATTC	801	2
Monocytes	GCGACCACAGTAAGCG	801	2
Monocytes	GCGACCATCAGCACAT	801	2
Monocytes	GCGACCATCTCCGGTT	801	2
Monocytes	GCGAGAAAGTACGTAA	801	2
Monocytes	GCGAGAATCCTTTCTC	801	2
Monocytes	GCGCAACAGCCCAATT	801	2
Monocytes	GCGCAACGTAGAGTGC	801	2
Monocytes	GCGCAACGTTGTCTTT	801	2
Monocytes	GCGCCAACAGTCGATT	801	2
Monocytes	GCGCCAAGTTCCAACA	801	2
Monocytes	GCGCGATCATTCCTGC	801	2
Monocytes	GCGCGATTCAACACGT	801	2
Monocytes	GCGCGATTCACGATGT	801	2
Monocytes	GCGGGTTGTTGGTAAA	801	2
Monocytes	GCTCCTAAGTATTGGA	801	2
Monocytes	GCTGCAGAGGAATGGA	801	2
Monocytes	GCTGCAGGTGGTCTCG	801	2
Monocytes	GCTGCAGGTTAAGACA	801	2
Monocytes	GCTGCAGGTTGTTTGG	801	2
Monocytes	GCTGCGAAGAGTGACC	801	2
Monocytes	GCTGCGAAGTCCTCCT	801	2
Monocytes	GCTGCGAAGTGGTCCC	801	2
Monocytes	GCTGCTTAGTGTACGG	801	2
Monocytes	GCTGCTTCAGTCAGCC	801	2
Monocytes	GCTGGGTGTGGTGTAG	801	2
Monocytes	GCTGGGTTCAGCTCTC	801	2
Monocytes	GCTTCCAGTTGAGGTG	801	2
Monocytes	GCTTGAAGTAAACCTC	801	2
Monocytes	GCTTGAAGTGGTCCGT	801	2
Monocytes	GGAAAGCGTTCCCTTG	801	2
Monocytes	GGAACTTCAGCTGCTG	801	2
Monocytes	GGAATAATCCCAAGTA	801	2
Monocytes	GGAATAATCGGCCGAT	801	2
Monocytes	GGACAAGAGTACGCGA	801	2
Monocytes	GGACAAGCATAACCTG	801	2
Monocytes	GGACAGAAGAAACGAG	801	2
Monocytes	GGACAGAAGTGGGATC	801	2
Monocytes	GGACAGACAGGATTGG	801	2
Monocytes	GGACGTCAGTGCCAGA	801	2
Monocytes	GGAGCAACAGATAATG	801	2
Monocytes	GGATGTTAGGTTCCTA	801	2
Monocytes	GGATGTTCATCACGTA	801	2
Monocytes	GGATTACCAGATGAGC	801	2
Monocytes	GGATTACGTCCAGTGC	801	2
Monocytes	GGCAATTGTACGCACC	801	2
Monocytes	GGCAATTTCGGAGCAA	801	2
Monocytes	GGCAATTTCGTATCAG	801	2
Monocytes	GGCCGATAGCTAGCCC	801	2
Monocytes	GGCCGATCACAGGAGT	801	2
Monocytes	GGCCGATCAGTCTTCC	801	2
Monocytes	GGCCGATTCAGCTTAG	801	2
Monocytes	GGCGACTGTATCTGCA	801	2
Monocytes	GGCGTGTCAGCGAACA	801	2
Monocytes	GGCTCGATCAACCATG	801	2
Monocytes	GGCTGGTCATGCAACT	801	2
Monocytes	GGCTGGTGTTCGTTGA	801	2
Monocytes	GGCTGGTTCACAAACC	801	2
Monocytes	GGCTGGTTCTGCCCTA	801	2
Monocytes	GGCTGGTTCTGTCCGT	801	2
Monocytes	GGGAATGGTACAGCAG	801	2
Monocytes	GGGAATGGTGAAGGCT	801	2
Monocytes	GGGAATGGTTGTCGCG	801	2
Monocytes	GGGACCTGTGACAAAT	801	2
Monocytes	GGGATGAAGAAACCGC	801	2
Monocytes	GGGATGAGTTCAGCGC	801	2
Monocytes	GGGCACTCATGGGAAC	801	2
Monocytes	GGGTCTGGTTTGTTGG	801	2
Monocytes	GGGTTGCAGGAGCGTT	801	2
Monocytes	GGGTTGCCACCAACCG	801	2
Monocytes	GGGTTGCCAGGACGTA	801	2
Monocytes	GGGTTGCGTAGTACCT	801	2
Monocytes	GGGTTGCGTTAAGGGC	801	2
Monocytes	GGGTTGCTCGATGAGG	801	2
Monocytes	GGTATTGCATATGCTG	801	2
Monocytes	GGTATTGTCTGGGCCA	801	2
Monocytes	GGTGAAGGTAAGGGAA	801	2
Monocytes	GGTGCGTCAGCTCCGA	801	2
Monocytes	GGTGCGTGTTTGACAC	801	2
Monocytes	GGTGTTAAGCAAATCA	801	2
Monocytes	GTAACGTCAACTGGCC	801	2
Monocytes	GTAACGTGTGACGGTA	801	2
Monocytes	GTAACGTTCACAGGCC	801	2
Monocytes	GTACGTAGTACCATCA	801	2
Monocytes	GTACGTATCTCGCATC	801	2
Monocytes	GTACGTATCTTCAACT	801	2
Monocytes	GTACTCCGTATGAAAC	801	2
Monocytes	GTACTCCGTTCCTCCA	801	2
Monocytes	GTACTCCTCCGCAAGC	801	2
Monocytes	GTACTCCTCGCGCCAA	801	2
Monocytes	GTACTTTCAATGTTGC	801	2
Monocytes	GTACTTTCAGCCAATT	801	2
Monocytes	GTAGGCCAGTGTGGCA	801	2
Monocytes	GTAGGCCCATGACGGA	801	2
Monocytes	GTAGGCCGTCTAGCCG	801	2
Monocytes	GTAGTCAAGGAACTGC	801	2
Monocytes	GTAGTCATCTCCAGGG	801	2
Monocytes	GTATCTTTCCCTCTTT	801	2
Monocytes	GTCAAGTAGCTAAACA	801	2
Monocytes	GTCACAACATGTTGAC	801	2
Monocytes	GTCACAAGTGCCTGTG	801	2
Monocytes	GTCACGGCAGATGGGT	801	2
Monocytes	GTCACGGGTAGCTTGT	801	2
Monocytes	GTCATTTAGTGCCATT	801	2
Monocytes	GTCATTTGTTGATTCG	801	2
Monocytes	GTCCTCAAGGATGCGT	801	2
Monocytes	GTCCTCATCAACGCTA	801	2
Monocytes	GTCCTCATCCGCAAGC	801	2
Monocytes	GTCGGGTCAATGGACG	801	2
Monocytes	GTCGGGTGTTACGACT	801	2
Monocytes	GTCGTAAGTTAAGTAG	801	2
Monocytes	GTCGTAATCCTGCAGG	801	2
Monocytes	GTCTCGTGTCATATCG	801	2
Monocytes	GTCTCGTGTTGGTTTG	801	2
Monocytes	GTCTTCGGTGTCCTCT	801	2
Monocytes	GTGAAGGGTATGAAAC	801	2
Monocytes	GTGAAGGTCTTCTGGC	801	2
Monocytes	GTGCAGCAGGTGCTTT	801	2
Monocytes	GTGCAGCGTAGATTAG	801	2
Monocytes	GTGCAGCGTTAGTGGG	801	2
Monocytes	GTGCATACAGATCCAT	801	2
Monocytes	GTGCGGTAGTGAACAT	801	2
Monocytes	GTGCGGTGTCCAACTA	801	2
Monocytes	GTGCGGTTCGTCACGG	801	2
Monocytes	GTGGGTCAGTGGAGTC	801	2
Monocytes	GTGGGTCTCCTTTCTC	801	2
Monocytes	GTGTGCGGTCAACTGT	801	2
Monocytes	GTGTTAGCACCTTGTC	801	2
Monocytes	GTGTTAGTCCTCTAGC	801	2
Monocytes	GTGTTAGTCTGTTGAG	801	2
Monocytes	GTTCATTAGGAATTAC	801	2
Monocytes	GTTCATTTCCGTCATC	801	2
Monocytes	GTTCGGGTCCTTGGTC	801	2
Monocytes	GTTCGGGTCTAACTGG	801	2
Monocytes	GTTCTCGAGCTAAACA	801	2
Monocytes	GTTCTCGTCGAACGGA	801	2
Monocytes	GTTCTCGTCTTTAGTC	801	2
Monocytes	GTTTCTACAAATACAG	801	2
Monocytes	GTTTCTACATGGTAGG	801	2
Monocytes	TAAACCGGTCGGCACT	801	2
Monocytes	TAAACCGTCAACCAAC	801	2
Monocytes	TAAGAGAAGAGGGCTT	801	2
Monocytes	TAAGTGCCAAAGGCGT	801	2
Monocytes	TACAGTGCACCGAATT	801	2
Monocytes	TACAGTGTCGAATCCA	801	2
Monocytes	TACCTTAAGATATACG	801	2
Monocytes	TACCTTACACCACCAG	801	2
Monocytes	TACGGATCAGCTGCTG	801	2
Monocytes	TACGGGCAGAGTAAGG	801	2
Monocytes	TACGGGCAGCGTAGTG	801	2
Monocytes	TACGGTACAGCTGCAC	801	2
Monocytes	TACTCATAGTTTGCGT	801	2
Monocytes	TACTCGCCAAGAGGCT	801	2
Monocytes	TACTCGCGTAGGGTAC	801	2
Monocytes	TACTTACAGACCGGAT	801	2
Monocytes	TACTTACAGGTTCCTA	801	2
Monocytes	TACTTACTCCGTTGCT	801	2
Monocytes	TACTTACTCGGAGCAA	801	2
Monocytes	TACTTGTCAATGAAAC	801	2
Monocytes	TACTTGTCAGCCAGAA	801	2
Monocytes	TAGACCACAAGCCGCT	801	2
Monocytes	TAGACCAGTACTCTCC	801	2
Monocytes	TAGAGCTCAGTATGCT	801	2
Monocytes	TAGCCGGAGCGAGAAA	801	2
Monocytes	TAGGCATGTATCTGCA	801	2
Monocytes	TAGTGGTAGCAGATCG	801	2
Monocytes	TAGTGGTGTTGGACCC	801	2
Monocytes	TAGTGGTTCACAACGT	801	2
Monocytes	TAGTTGGAGCAGCGTA	801	2
Monocytes	TAGTTGGAGTCTCGGC	801	2
Monocytes	TATCTCACAAGCTGGA	801	2
Monocytes	TATCTCAGTGTCGCTG	801	2
Monocytes	TATGCCCAGCTATGCT	801	2
Monocytes	TATGCCCGTAGCGTGA	801	2
Monocytes	TATGCCCTCCGCATCT	801	2
Monocytes	TCAACGAAGAAAGTGG	801	2
Monocytes	TCAACGAAGGAGTACC	801	2
Monocytes	TCAACGATCAACACAC	801	2
Monocytes	TCAACGATCCACGACG	801	2
Monocytes	TCAACGATCTCTGTCG	801	2
Monocytes	TCAATCTAGGTTCCTA	801	2
Monocytes	TCACAAGTCCACGTGG	801	2
Monocytes	TCAGATGCATAGAAAC	801	2
Monocytes	TCAGCTCGTAAATGTG	801	2
Monocytes	TCAGCTCTCAGTGCAT	801	2
Monocytes	TCAGGATTCGCCCTTA	801	2
Monocytes	TCAGGATTCGTTTAGG	801	2
Monocytes	TCAGGTATCTTACCGC	801	2
Monocytes	TCATTACAGTGGTCCC	801	2
Monocytes	TCATTACCATGCCCGA	801	2
Monocytes	TCATTTGTCAACACAC	801	2
Monocytes	TCCACACAGTTAGCGG	801	2
Monocytes	TCCCGATGTCTGCCAG	801	2
Monocytes	TCCCGATGTGTCCTCT	801	2
Monocytes	TCGAGGCAGTGCGATG	801	2
Monocytes	TCGAGGCCAAACCTAC	801	2
Monocytes	TCGCGAGAGGAATTAC	801	2
Monocytes	TCGCGAGAGGCATGGT	801	2
Monocytes	TCGCGAGCAATCTGCA	801	2
Monocytes	TCGGGACGTTCTCATT	801	2
Monocytes	TCGGTAAAGTACGTTC	801	2
Monocytes	TCGTACCTCTCACATT	801	2
Monocytes	TCGTAGATCAGTTCGA	801	2
Monocytes	TCGTAGATCGCCCTTA	801	2
Monocytes	TCTATTGGTCGTTGTA	801	2
Monocytes	TCTCATAAGGCAATTA	801	2
Monocytes	TCTCATAGTAGAGGAA	801	2
Monocytes	TCTGAGAAGCAATATG	801	2
Monocytes	TCTGAGATCAGAGGTG	801	2
Monocytes	TCTTCGGCAAGTTCTG	801	2
Monocytes	TCTTCGGTCTGCCAGG	801	2
Monocytes	TGAAAGAAGCTGAACG	801	2
Monocytes	TGACAACAGACGCAAC	801	2
Monocytes	TGACAACAGCGTTTAC	801	2
Monocytes	TGACAACTCTCTTGAT	801	2
Monocytes	TGACGGCAGATGTGTA	801	2
Monocytes	TGACTAGCAGGAACGT	801	2
Monocytes	TGACTAGCAGGACGTA	801	2
Monocytes	TGACTTTAGTCGTACT	801	2
Monocytes	TGAGAGGCATTTCAGG	801	2
Monocytes	TGAGAGGGTAAGTAGT	801	2
Monocytes	TGAGAGGTCTCTAGGA	801	2
Monocytes	TGAGCATCACTGTCGG	801	2
Monocytes	TGAGCCGCAATCAGAA	801	2
Monocytes	TGAGGGAAGAAGGGTA	801	2
Monocytes	TGAGGGAAGAGGGCTT	801	2
Monocytes	TGAGGGAGTTACGCGC	801	2
Monocytes	TGATTTCCACTTAACG	801	2
Monocytes	TGATTTCTCGGAGCAA	801	2
Monocytes	TGCACCTCAAGAAAGG	801	2
Monocytes	TGCACCTTCAACACCA	801	2
Monocytes	TGCACCTTCTTGTATC	801	2
Monocytes	TGCCAAAAGAGGGATA	801	2
Monocytes	TGCCAAACACAGCGTC	801	2
Monocytes	TGCCAAAGTCAACTGT	801	2
Monocytes	TGCCAAAGTCCAGTAT	801	2
Monocytes	TGCCCATGTCTGCAAT	801	2
Monocytes	TGCGCAGAGTGGGATC	801	2
Monocytes	TGCGCAGGTAAGGATT	801	2
Monocytes	TGCGGGTAGATCTGCT	801	2
Monocytes	TGCGGGTCATCACAAC	801	2
Monocytes	TGCGTGGGTAAGAGGA	801	2
Monocytes	TGCGTGGTCTCTAGGA	801	2
Monocytes	TGCTGCTCACTGCCAG	801	2
Monocytes	TGCTGCTGTATAATGG	801	2
Monocytes	TGCTGCTGTTATGTGC	801	2
Monocytes	TGCTGCTTCACTCCTG	801	2
Monocytes	TGCTGCTTCCCATTAT	801	2
Monocytes	TGGCGCAGTGCACGAA	801	2
Monocytes	TGGCGCATCAAACGGG	801	2
Monocytes	TGGCTGGCAAGCGTAG	801	2
Monocytes	TGGGAAGCATCTATGG	801	2
Monocytes	TGGGCGTCAAGAAAGG	801	2
Monocytes	TGGGCGTGTTCGCGAC	801	2
Monocytes	TGGTTAGAGCGTAGTG	801	2
Monocytes	TGGTTCCAGGACTGGT	801	2
Monocytes	TGGTTCCTCTTTAGTC	801	2
Monocytes	TGTATTCCATGCCTAA	801	2
Monocytes	TGTATTCGTACAGCAG	801	2
Monocytes	TGTCCCAAGATGTAAC	801	2
Monocytes	TGTCCCAAGTACACCT	801	2
Monocytes	TGTCCCACAATCACAC	801	2
Monocytes	TGTGGTAAGCCACTAT	801	2
Monocytes	TGTGGTATCTTAGAGC	801	2
Monocytes	TGTGTTTTCATCATTC	801	2
Monocytes	TGTTCCGAGCGTTCCG	801	2
Monocytes	TGTTCCGCAGCCACCA	801	2
Monocytes	TGTTCCGCATTCACTT	801	2
Monocytes	TTAACTCCATAGAAAC	801	2
Monocytes	TTAGGACGTTCTGTTT	801	2
Monocytes	TTAGGACTCCACTGGG	801	2
Monocytes	TTAGGCATCCCTCAGT	801	2
Monocytes	TTAGTTCAGGCAGGTT	801	2
Monocytes	TTAGTTCTCTAACTTC	801	2
Monocytes	TTATGCTAGTACGACG	801	2
Monocytes	TTATGCTAGTTGTAGA	801	2
Monocytes	TTCCCAGGTTCAACCA	801	2
Monocytes	TTCCCAGGTTCTCATT	801	2
Monocytes	TTCGAAGCATGGTCAT	801	2
Monocytes	TTCGAAGCATTTGCTT	801	2
Monocytes	TTCGGTCGTTTCGCTC	801	2
Monocytes	TTCGGTCTCCCTTGTG	801	2
Monocytes	TTCTACATCTTGAGGT	801	2
Monocytes	TTCTCAAAGACTAAGT	801	2
Monocytes	TTCTCCTAGCACAGGT	801	2
Monocytes	TTCTCCTGTTCAGCGC	801	2
Monocytes	TTCTTAGAGTCATCCA	801	2
Monocytes	TTGAACGGTTGTGGAG	801	2
[truncated: 3,118 more rows]
