# Supplementary material for: scQCEA: a framework for annotation and quality control report of single-cell RNA-sequencing data
Source: BMC Genomics. 2023 Jul 6;24:381. doi: 10.1186/s12864-023-09447-6 (PMC10327311; doi:10.1186/s12864-023-09447-6)
Supplement: Supplementary file 2 — Additional file 2: Supplementary file 2. To demonstrate the utility of scQCEA, we apply the workflow to the sixteen gene expression profiles of eight patients with metastatic melanoma, prepared from pre- and post-treatment experimental batches. You can find the QC interactive report at: https://github.com/isarnassiri/scQCEA/tree/Example-of-Application. Download and unzip the OGC_Interactive_QC_Report_P180121.zip file. You can open CLICK_ME.html file without using rStudio/R. [file 12864_2023_9447_MOESM2_ESM.zip › Inputs/10X-gex/481207_76/P180121-keep_481207_76_Celltype_assignment_toCells.txt]

geneSet	cell
B-cells	AAACCTGAGTCATGCT
B-cells	AAACCTGAGTGGGTTG
B-cells	AAACCTGCAGGTCCAC
B-cells	AAACCTGTCCCAAGAT
B-cells	AAAGATGGTACTCGCG
B-cells	AAAGCAAAGCCCGAAA
B-cells	AAAGTAGCAAACGTGG
B-cells	AACACGTAGAAGATTC
B-cells	AACGTTGAGTAGGCCA
B-cells	AACGTTGGTGACGCCT
B-cells	AACTCAGAGAAGGACA
B-cells	AACTCAGGTGTCAATC
B-cells	AACTCTTGTACAGACG
B-cells	AACTGGTGTACAGTTC
B-cells	AACTTTCCAGATGGCA
B-cells	AACTTTCTCTTTCCTC
B-cells	AAGCCGCCACGTCTCT
B-cells	AAGCCGCGTAGCTAAA
B-cells	AAGGAGCAGTGATCGG
B-cells	AAGGAGCCAACAACCT
B-cells	AAGGAGCCACACCGCA
B-cells	AAGGCAGCAGTTCATG
B-cells	AAGGCAGTCATGCTCC
B-cells	AAGGCAGTCGCGATCG
B-cells	AAGGTTCAGGACATTA
B-cells	AAGGTTCCAGGCTCAC
B-cells	AAGGTTCGTAAGAGAG
B-cells	AAGTCTGCAGGAATGC
B-cells	AAGTCTGGTTAGAACA
B-cells	AATCCAGAGACTCGGA
B-cells	AATCCAGTCCGTAGTA
B-cells	AATCGGTAGCTGCGAA
B-cells	ACACCAAAGAGGTTGC
B-cells	ACACCCTAGTATTGGA
B-cells	ACACCGGCAGGTGCCT
B-cells	ACACCGGTCCAAATGC
B-cells	ACACTGAAGACATAAC
B-cells	ACAGCCGAGATAGTCA
B-cells	ACAGCTAAGTCAATAG
B-cells	ACAGCTAGTAGTACCT
B-cells	ACCCACTAGGCTCAGA
B-cells	ACCCACTAGTGGGTTG
B-cells	ACCCACTGTCTCGTTC
B-cells	ACCTTTAAGACAGAGA
B-cells	ACCTTTAAGTCAAGCG
B-cells	ACCTTTACACATGACT
B-cells	ACCTTTACAGTCCTTC
B-cells	ACGAGCCAGAAGGACA
B-cells	ACGAGCCCAGTAAGAT
B-cells	ACGAGGAAGTAACCCT
B-cells	ACGAGGAGTACCGTAT
B-cells	ACGATACCAATGAATG
B-cells	ACGATGTCACGTCTCT
B-cells	ACGCCGACACTTACGA
B-cells	ACGGAGAAGATGGCGT
B-cells	ACGGAGAAGTCAAGCG
B-cells	ACGGGCTAGGACAGCT
B-cells	ACGGGCTCATGTCTCC
B-cells	ACGGGCTTCCCTGACT
B-cells	ACGGGTCGTGAGGGTT
B-cells	ACGGGTCTCCGAGCCA
B-cells	ACGGGTCTCGAATGCT
B-cells	ACTGAACAGTCCAGGA
B-cells	ACTGAGTAGGGTTCCC
B-cells	ACTGATGCATTTGCTT
B-cells	ACTGTCCGTTGGTGGA
B-cells	ACTTGTTGTGCACCAC
B-cells	ACTTTCAAGGTGCAAC
B-cells	ACTTTCATCCCAAGTA
B-cells	AGAATAGCAAGTTAAG
B-cells	AGAGCGAAGTTAAGTG
B-cells	AGAGCGAGTCTAGTCA
B-cells	AGAGCTTCAATCTGCA
B-cells	AGAGCTTCATCACCCT
B-cells	AGATCTGGTCATCGGC
B-cells	AGATTGCCAGCAGTTT
B-cells	AGATTGCTCCGTTGTC
B-cells	AGCATACCAGTCTTCC
B-cells	AGCCTAAGTGATAAGT
B-cells	AGCGGTCCAACTTGAC
B-cells	AGCGGTCTCCCGACTT
B-cells	AGCGGTCTCGTCCAGG
B-cells	AGCGTATGTGAGGCTA
B-cells	AGCTCTCTCGCAAGCC
B-cells	AGCTTGATCGCCTGAG
B-cells	AGGGAGTTCTGACCTC
B-cells	AGGGTGACACGTTGGC
B-cells	AGGTCATGTCATATGC
B-cells	AGGTCCGAGTAGTGCG
B-cells	AGTAGTCTCATAAAGG
B-cells	AGTAGTCTCCTACAGA
B-cells	AGTGGGAAGCCGCCTA
B-cells	AGTGGGAAGTACCGGA
B-cells	AGTGGGAGTAGCCTAT
B-cells	AGTGTCAAGTTAGGTA
B-cells	AGTTGGTGTAGTGAAT
B-cells	ATAACGCTCCGAAGAG
B-cells	ATAGACCGTAGGAGTC
B-cells	ATAGACCGTTGAGGTG
B-cells	ATCACGATCCATGAAC
B-cells	ATCATGGTCAATAAGG
B-cells	ATCGAGTTCAACGAAA
B-cells	ATCTGCCAGTTCGCGC
B-cells	ATCTGCCTCCCTTGTG
B-cells	ATCTGCCTCGGCATCG
B-cells	ATGCGATCATTCGACA
B-cells	ATGTGTGAGCCGCCTA
B-cells	ATGTGTGGTTCGCTAA
B-cells	ATGTGTGTCGAATGCT
B-cells	ATTACTCGTGTTGAGG
B-cells	ATTATCCGTTACGACT
B-cells	ATTCTACTCCTATGTT
B-cells	ATTGGACTCCTAGTGA
B-cells	ATTGGTGAGTAGCGGT
B-cells	ATTGGTGCAAAGTCAA
B-cells	ATTTCTGAGCTAGTTC
B-cells	CAACCTCGTAAATGTG
B-cells	CAACCTCTCAGCTCTC
B-cells	CAACTAGAGTTGTCGT
B-cells	CAAGATCCAGCTCGCA
B-cells	CACACAACATTGAGCT
B-cells	CACACAATCATGCAAC
B-cells	CACACAATCCGTCATC
B-cells	CACACCTTCAATACCG
B-cells	CACACTCAGATTACCC
B-cells	CACACTCAGTGAACGC
B-cells	CACAGGCGTGCGCTTG
B-cells	CACAGTATCCATGAGT
B-cells	CACAGTATCTTGAGGT
B-cells	CACATTTCATTGTGCA
B-cells	CACATTTGTTTGTTTC
B-cells	CACCACTGTAACGACG
B-cells	CACCACTGTGATGTCT
B-cells	CACCACTTCCGTAGGC
B-cells	CACCAGGCAGATGGGT
B-cells	CACTCCAGTGCAGGTA
B-cells	CAGATCAAGAGGACGG
B-cells	CAGATCACACGACTCG
B-cells	CAGCAGCAGGAGTTTA
B-cells	CAGCAGCAGTGTGAAT
B-cells	CAGCATATCACGATGT
B-cells	CAGCATATCCTCGCAT
B-cells	CAGCCGAGTAAGAGAG
B-cells	CAGCGACGTTTCCACC
B-cells	CAGCTGGCAAATACAG
B-cells	CAGTAACCAAAGGCGT
B-cells	CAGTAACGTCACTGGC
B-cells	CAGTAACGTCTAGAGG
B-cells	CATATGGCATTATCTC
B-cells	CATATTCCAGTGACAG
B-cells	CATATTCGTCCGAGTC
B-cells	CATCAGAGTACCCAAT
B-cells	CATCAGATCCTTCAAT
B-cells	CATCCACTCCGCTGTT
B-cells	CATCCACTCTAAGCCA
B-cells	CATCGAACATGTCCTC
B-cells	CATCGAAGTGTGCGTC
B-cells	CATGACACAAGACACG
B-cells	CATGCCTTCGTGACAT
B-cells	CATGGCGGTGTCTGAT
B-cells	CATTATCAGTACCGGA
B-cells	CATTATCCACCGAATT
B-cells	CATTATCGTCAGAAGC
B-cells	CCACTACAGGACATTA
B-cells	CCAGCGATCGCGATCG
B-cells	CCATGTCCACGGCTAC
B-cells	CCATGTCCATGTAGTC
B-cells	CCATTCGTCCGGGTGT
B-cells	CCCAATCGTACCGTTA
B-cells	CCCAGTTCAAAGGTGC
B-cells	CCCTCCTTCCACTGGG
B-cells	CCGGGATAGCGATATA
B-cells	CCGGTAGCATACTCTT
B-cells	CCGGTAGGTAATCGTC
B-cells	CCGTACTGTCCTCTTG
B-cells	CCGTACTTCAGCTCGG
B-cells	CCGTGGACACCTGGTG
B-cells	CCGTGGATCATACGGT
B-cells	CCGTTCAGTCTGCGGT
B-cells	CCGTTCAGTTTGGGCC
B-cells	CCTACACAGGAGTAGA
B-cells	CCTACACAGGCTATCT
B-cells	CCTACCAGTACCATCA
B-cells	CCTACCAGTCGAGATG
B-cells	CCTACCATCCCATTTA
B-cells	CGAACATTCATCTGTT
B-cells	CGAATGTCAACACCCG
B-cells	CGAATGTCATATGAGA
B-cells	CGATTGAAGTCAAGCG
B-cells	CGATTGATCTTAGCCC
B-cells	CGCCAAGGTCTCTTAT
B-cells	CGCCAAGGTCTTCAAG
B-cells	CGCCAAGTCGCGATCG
B-cells	CGCGTTTTCCGAGCCA
B-cells	CGCTATCCACCATGTA
B-cells	CGCTGGAAGGCCCTCA
B-cells	CGCTTCACATGGAATA
B-cells	CGCTTCAGTCCTCTTG
B-cells	CGCTTCAGTGCCTGGT
B-cells	CGGACACAGATCACGG
B-cells	CGGACGTGTTACGCGC
B-cells	CGGACTGAGATCTGCT
B-cells	CGGACTGCAATGAAAC
B-cells	CGGACTGGTCGCGAAA
B-cells	CGGACTGGTGGCTCCA
B-cells	CGGACTGTCAGGCCCA
B-cells	CGGAGCTTCATTTGGG
B-cells	CGGAGCTTCGAGAACG
B-cells	CGGAGTCAGACAGACC
B-cells	CGGCTAGTCAAAGTAG
B-cells	CGGCTAGTCGCAAACT
B-cells	CGGTTAAAGGCACATG
B-cells	CGTAGCGGTAACGCGA
B-cells	CGTCACTTCACAGGCC
B-cells	CGTCACTTCTCCGGTT
B-cells	CGTCAGGAGCGTCTAT
B-cells	CGTCCATGTTACTGAC
B-cells	CGTCCATTCAGAGACG
B-cells	CGTCTACGTAGTGAAT
B-cells	CGTGAGCTCTTCGGTC
B-cells	CGTGTCTAGCGTAGTG
B-cells	CGTTGGGGTTTGGGCC
B-cells	CGTTGGGTCTGCTTGC
B-cells	CTAACTTCAGCTTCGG
B-cells	CTAACTTCATGGAATA
B-cells	CTAACTTCATGGATGG
B-cells	CTAACTTGTCTAAACC
B-cells	CTAACTTTCTCGGACG
B-cells	CTAACTTTCTTGAGAC
B-cells	CTAAGACCAGCAGTTT
B-cells	CTAAGACCAGGGAGAG
B-cells	CTAAGACTCCTCAATT
B-cells	CTACACCGTATTCTCT
B-cells	CTACATTGTCAACATC
B-cells	CTACATTTCAATCTCT
B-cells	CTACCCAGTCTCAACA
B-cells	CTAGAGTAGTTCGCGC
B-cells	CTAGTGAAGGTAGCCA
B-cells	CTAGTGACAGCCTTGG
B-cells	CTAGTGATCACTTATC
B-cells	CTAGTGATCATCATTC
B-cells	CTCCTAGGTAGCGCTC
B-cells	CTCGGAGCACCGAAAG
B-cells	CTCGGGATCGGGAGTA
B-cells	CTCGTACGTCTAACGT
B-cells	CTCGTACGTTATCACG
B-cells	CTCGTCATCAGCGATT
B-cells	CTCTAATAGTGACATA
B-cells	CTCTAATTCTCAACTT
B-cells	CTCTACGGTGATGCCC
B-cells	CTCTACGGTGTAAGTA
B-cells	CTCTGGTCACCAGCAC
B-cells	CTCTGGTCAGTATGCT
B-cells	CTGAAACAGACAGGCT
B-cells	CTGAAGTGTCTCAACA
B-cells	CTGAAGTGTGTCAATC
B-cells	CTGAAGTTCGGTCCGA
B-cells	CTGATCCTCCTTCAAT
B-cells	CTGATCCTCTACCTGC
B-cells	CTGCCTACATATACCG
B-cells	CTGCCTAGTAAGAGGA
B-cells	CTGCCTATCGGATGGA
B-cells	CTGCGGAAGAGACTAT
B-cells	CTGCGGATCCTCCTAG
B-cells	CTGGTCTTCGCCGTGA
B-cells	CTGTGCTCAGACGCTC
B-cells	CTGTGCTCAGTCTTCC
B-cells	CTGTTTAAGTTTCCTT
B-cells	CTGTTTACACATTAGC
B-cells	CTTACCGAGTCGCCGT
B-cells	CTTACCGCATTACGAC
B-cells	CTTACCGGTAAATGTG
B-cells	CTTAGGAAGCTAGCCC
B-cells	CTTGGCTCAGGGTACA
B-cells	CTTTGCGCACATTAGC
B-cells	CTTTGCGTCTTACCTA
B-cells	GAAACTCAGCACGCCT
B-cells	GAAACTCTCGCATGAT
B-cells	GAAATGACAATCACAC
B-cells	GAACATCAGGACACCA
B-cells	GAACCTAAGAGTACAT
B-cells	GAACCTAAGATCCCAT
B-cells	GAACGGAAGACTTGAA
B-cells	GAACGGATCCTGCTTG
B-cells	GAAGCAGAGCCGCCTA
B-cells	GAATAAGTCCGGGTGT
B-cells	GACACGCGTGCGAAAC
B-cells	GACACGCTCAATCTCT
B-cells	GACACGCTCGGTCTAA
B-cells	GACAGAGCAGATGAGC
B-cells	GACAGAGGTAGAGTGC
B-cells	GACAGAGTCAAACAAG
B-cells	GACCAATAGCAAATCA
B-cells	GACCTGGAGACTTTCG
B-cells	GACCTGGGTGCCTTGG
B-cells	GACCTGGTCACCATAG
B-cells	GACGGCTGTAAACGCG
B-cells	GACGGCTGTACCAGTT
B-cells	GACGGCTTCCGCAGTG
B-cells	GACGTGCTCGCACTCT
B-cells	GACTAACAGCCGTCGT
B-cells	GACTAACCAGCATACT
B-cells	GACTGCGTCCAGAGGA
B-cells	GAGCAGAAGCCCGAAA
B-cells	GAGGTGACACTGAAGG
B-cells	GAGGTGAGTAAGGGAA
B-cells	GAGTCCGTCTTGCAAG
B-cells	GATCGCGTCATCTGCC
B-cells	GATCGTACACAGAGGT
B-cells	GATCTAGGTCTTGATG
B-cells	GATGAAAGTTCCGTCT
B-cells	GATGAGGCATTCGACA
B-cells	GATGAGGTCTGGTTCC
B-cells	GCAAACTTCAGCTGGC
B-cells	GCAAACTTCTGTCAAG
B-cells	GCAATCAAGCGCTCCA
B-cells	GCACATATCTGGTATG
B-cells	GCAGCCAAGTGTTTGC
B-cells	GCAGCCACAATAGCAA
B-cells	GCAGCCATCCCATTAT
B-cells	GCAGTTAAGGCATGGT
B-cells	GCATACACACCTCGTT
B-cells	GCATGATAGATGCCTT
B-cells	GCATGATAGGGAACGG
B-cells	GCATGATCAACACCCG
B-cells	GCATGATCATTGGTAC
B-cells	GCATGCGAGAATCTCC
B-cells	GCATGCGCACGGTAGA
B-cells	GCATGCGTCATGCTCC
B-cells	GCCAAATAGAGTCTGG
B-cells	GCCAAATGTGTGTGCC
B-cells	GCCTCTAGTCTGCGGT
B-cells	GCCTCTATCTGTCTAT
B-cells	GCGAGAACAGTGAGTG
B-cells	GCGCAACGTCGCCATG
B-cells	GCGCAACTCACCGTAA
B-cells	GCGCCAATCTTTCCTC
B-cells	GCGGGTTCATACCATG
B-cells	GCTCTGTAGCGTAGTG
B-cells	GCTGCGACATTAACCG
B-cells	GCTGCGATCTTCGGTC
B-cells	GCTGGGTCACTCTGTC
B-cells	GCTGGGTGTGTATGGG
B-cells	GCTTCCAAGACGCACA
B-cells	GCTTGAACATCACCCT
B-cells	GGAAAGCCACGACTCG
B-cells	GGAACTTTCGGCGGTT
B-cells	GGAATAAAGCTGCGAA
B-cells	GGAATAAAGGATATAC
B-cells	GGAATAAAGTTAACGA
B-cells	GGACAAGGTGTTAAGA
B-cells	GGACAAGTCAACTCTT
B-cells	GGACATTCATAGAAAC
B-cells	GGACGTCTCTCCGGTT
B-cells	GGAGCAAAGCGATGAC
B-cells	GGATGTTAGCGAAGGG
B-cells	GGATTACAGAGTACAT
B-cells	GGCAATTAGAGAACAG
B-cells	GGCAATTTCTGTCTAT
B-cells	GGCCGATGTAAGAGGA
B-cells	GGCCGATTCGACAGCC
B-cells	GGCGACTAGTCATCCA
B-cells	GGCGTGTAGCCTCGTG
B-cells	GGCTGGTCAATTCCTT
B-cells	GGCTGGTCAGGTGGAT
B-cells	GGCTGGTTCACAGTAC
B-cells	GGGAATGGTCGGGTCT
B-cells	GGGAATGTCCAATGGT
B-cells	GGGAGATCATGCCCGA
B-cells	GGGAGATGTCCAACTA
B-cells	GGGAGATGTTGGACCC
B-cells	GGGATGACAGGCAGTA
B-cells	GGGCACTAGATATACG
B-cells	GGGCACTCAGCTGTTA
B-cells	GGGCACTGTCACTTCC
B-cells	GGGCATCTCCGGGTGT
B-cells	GGGTCTGTCTGCCCTA
B-cells	GGTGCGTAGAGCTGCA
B-cells	GGTGCGTGTTCAACCA
B-cells	GGTGTTAGTATAGTAG
B-cells	GTAACGTAGACAAAGG
B-cells	GTAACTGAGAATGTTG
B-cells	GTAACTGAGTAGGCCA
B-cells	GTAACTGGTGCAGTAG
B-cells	GTAACTGGTTCCACTC
B-cells	GTACGTAAGGAGCGTT
B-cells	GTACGTAGTACGCTGC
B-cells	GTACGTAGTTGAGTTC
B-cells	GTACGTATCAATCACG
B-cells	GTACTCCAGCCTTGAT
B-cells	GTACTTTAGGCTAGCA
B-cells	GTAGTCAAGCCCGAAA
B-cells	GTATCTTAGTGGAGAA
B-cells	GTATCTTAGTTTGCGT
B-cells	GTCACAAGTCTTGATG
B-cells	GTCACAATCCGAGCCA
B-cells	GTCACGGAGGCAAAGA
B-cells	GTCACGGGTCCGAACC
B-cells	GTCATTTAGTTAACGA
B-cells	GTCATTTCACAAGTAA
B-cells	GTCCTCACAAAGTCAA
B-cells	GTCGGGTAGCCACGCT
B-cells	GTCTCGTAGTTAGGTA
B-cells	GTCTCGTCAAGGGTCA
B-cells	GTCTCGTTCTGGTGTA
B-cells	GTCTTCGAGTGCAAGC
B-cells	GTCTTCGCAGGCGATA
B-cells	GTGAAGGCAGCCAGAA
B-cells	GTGCATAAGCTAAACA
B-cells	GTGCATATCAGCGATT
B-cells	GTGCTTCAGTATTGGA
B-cells	GTGGGTCAGACCCACC
B-cells	GTGGGTCTCGTTTATC
B-cells	GTGGGTCTCTGATACG
B-cells	GTGTTAGCATCAGTAC
B-cells	GTGTTAGGTACAGTGG
B-cells	GTGTTAGGTAGCGTCC
B-cells	GTTCATTGTGTTCGAT
B-cells	GTTCGGGGTATAGTAG
B-cells	GTTCTCGGTTGTTTGG
B-cells	GTTTCTAGTCGCGTGT
B-cells	GTTTCTATCGGAATCT
B-cells	TAAGAGATCGTTTATC
B-cells	TAAGCGTCAGTGGGAT
B-cells	TACACGACATGTCCTC
B-cells	TACACGATCAGCTTAG
B-cells	TACACGATCCAAAGTC
B-cells	TACAGTGAGCTCCTTC
B-cells	TACCTTACAGGCGATA
B-cells	TACCTTATCAGAGCTT
B-cells	TACGGATGTCTACCTC
B-cells	TACGGATGTTCACGGC
B-cells	TACGGATTCTCAACTT
B-cells	TACGGGCTCACAACGT
B-cells	TACTCATCAGCGTTCG
B-cells	TACTCGCCAGAAGCAC
B-cells	TACTTACGTACCGTAT
B-cells	TACTTACTCTGTCTCG
B-cells	TACTTGTAGGCTAGGT
B-cells	TACTTGTCATTAACCG
B-cells	TACTTGTTCCACGTTC
B-cells	TAGACCACAGCCTATA
B-cells	TAGACCAGTTCAGGCC
B-cells	TAGAGCTGTAGCCTAT
B-cells	TAGAGCTTCCGAAGAG
B-cells	TAGCCGGCACGGTTTA
B-cells	TAGGCATGTCGAGTTT
B-cells	TAGGCATTCTCAACTT
B-cells	TAGTGGTTCACCACCT
B-cells	TAGTTGGGTAGAAGGA
B-cells	TATCAGGGTGTTAAGA
B-cells	TATCTCATCTTAACCT
B-cells	TATGCCCAGGATGGTC
B-cells	TATGCCCCAAGGACTG
B-cells	TCAATCTGTTCCCTTG
B-cells	TCACAAGAGCGTTCCG
B-cells	TCACGAAAGGTGTTAA
B-cells	TCACGAAAGTTTCCTT
B-cells	TCACGAAGTATATGAG
B-cells	TCAGATGAGACTGGGT
B-cells	TCAGATGAGCTCTCGG
B-cells	TCAGATGCACGGTGTC
B-cells	TCAGATGTCGGATGTT
B-cells	TCAGCAAAGATAGGAG
B-cells	TCAGCAAAGCCATCGC
B-cells	TCAGCAAGTGTGTGCC
B-cells	TCAGCTCAGTGAACGC
B-cells	TCAGCTCGTAGAAAGG
B-cells	TCAGCTCTCTTAGCCC
B-cells	TCATTACAGTGGAGTC
B-cells	TCATTACGTCAAACTC
B-cells	TCATTTGAGCTGCGAA
B-cells	TCCCGATAGGAGTCTG
B-cells	TCCCGATTCTTTCCTC
B-cells	TCGAGGCAGAAGGGTA
B-cells	TCGAGGCGTCTAGTGT
B-cells	TCGAGGCTCACCGTAA
B-cells	TCGCGAGCATGATCCA
B-cells	TCGCGAGGTCAGTGGA
B-cells	TCGGTAACAAACTGTC
B-cells	TCGGTAAGTACCGTAT
B-cells	TCGTACCAGCTCAACT
B-cells	TCGTACCCAGTATCTG
B-cells	TCTATTGCAAGCCCAC
B-cells	TCTATTGGTTACGCGC
B-cells	TCTATTGTCCCTGACT
B-cells	TCTCATAAGGTGGGTT
B-cells	TCTCTAAAGGAATTAC
B-cells	TCTGAGAAGGCAGGTT
B-cells	TCTGAGATCGGAGCAA
B-cells	TCTGGAATCAGGTAAA
B-cells	TCTTCGGGTTCAGGCC
B-cells	TCTTTCCAGTACGCGA
B-cells	TGACAACCACATAACC
B-cells	TGACAACCAGAAGCAC
B-cells	TGACAACGTTCTGAAC
B-cells	TGACAACTCCGCAGTG
B-cells	TGACGGCGTCTACCTC
B-cells	TGACTTTGTTCACGGC
B-cells	TGAGAGGCAGACGCCT
B-cells	TGAGAGGTCCAAACAC
B-cells	TGAGCCGGTGTCCTCT
B-cells	TGAGGGAGTTCCACGG
B-cells	TGAGGGATCCACGAAT
B-cells	TGCACCTAGCTGCAAG
B-cells	TGCCAAACAGATCGGA
B-cells	TGCCCTAGTGTCCTCT
B-cells	TGCGCAGAGAGGTTGC
B-cells	TGCGCAGGTACTCTCC
B-cells	TGCGCAGGTTCGTGAT
B-cells	TGCGGGTAGGGTATCG
B-cells	TGCGGGTCATTCGACA
B-cells	TGCGGGTGTCAATGTC
B-cells	TGCGGGTGTCTAGGTT
B-cells	TGCGTGGCAGGCTGAA
B-cells	TGCTACCCACGTCTCT
B-cells	TGCTGCTAGAGCTGCA
B-cells	TGGCCAGTCTAAGCCA
B-cells	TGGCCAGTCTCAAACG
B-cells	TGGCGCAAGTTAACGA
B-cells	TGGCGCACAAGAAAGG
B-cells	TGGCGCACATCCTTGC
B-cells	TGGCGCAGTCCGTTAA
B-cells	TGGTTAGAGATATGCA
B-cells	TGGTTAGAGTCATCCA
B-cells	TGGTTAGTCAAGATCC
B-cells	TGGTTCCTCATGTCCC
B-cells	TGTCCCATCAGCGACC
B-cells	TGTGGTAAGATGCCTT
B-cells	TGTGGTATCATTCACT
B-cells	TGTGTTTCATCTCCCA
B-cells	TGTTCCGAGGCATTGG
B-cells	TTAGGACAGACTCGGA
B-cells	TTAGGACCATCGATTG
B-cells	TTAGGCACATCCCATC
B-cells	TTAGGCAGTTATCCGA
B-cells	TTAGTTCCATACTCTT
B-cells	TTAGTTCGTCACCCAG
B-cells	TTATGCTAGCAGCCTC
B-cells	TTATGCTCAAAGAATC
B-cells	TTATGCTTCATGTCCC
B-cells	TTCCCAGGTCATGCCG
B-cells	TTCCCAGTCGTAGATC
B-cells	TTCGAAGAGACTGTAA
B-cells	TTCGAAGAGTACGTTC
B-cells	TTCGAAGGTAGCGCAA
B-cells	TTCGGTCAGGTGTGGT
B-cells	TTCTACAAGCGCCTCA
B-cells	TTCTACAGTAATTGGA
B-cells	TTCTACAGTATCAGTC
B-cells	TTCTACAGTCTAGGTT
B-cells	TTCTCAAAGCGAGAAA
B-cells	TTCTCCTCAACCGCCA
B-cells	TTCTCCTCATTCTTAC
B-cells	TTCTTAGTCCAGGGCT
B-cells	TTGCGTCCAGATTGCT
B-cells	TTGCGTCTCAATACCG
B-cells	TTGCGTCTCCTTTCTC
B-cells	TTGCGTCTCTACCTGC
B-cells	TTGGAACTCTTCATGT
B-cells	TTGTAGGAGTGTGAAT
B-cells	TTTCCTCCATTACGAC
B-cells	TTTCCTCGTAACGCGA
B-cells	TTTCCTCTCTTCGGTC
B-cells	TTTGGTTAGAGACTAT
B-cells	TTTGGTTAGTGTACGG
B-cells	TTTGTCAAGAGACTTA
B-cells	TTTGTCAAGAGTGACC
B-cells	TTTGTCACAGAGCCAA
B-cells	TTTGTCACATTCCTCG
B-cells	TTTGTCAGTAGTACCT
B-cells	TTTGTCAGTCACTTCC
B-cells	TTTGTCAGTCGAAAGC
Dendritic	AAACGGGTCTCTGAGA
Dendritic	AAATGCCAGGTGCTAG
Dendritic	AAATGCCTCCGCATCT
Dendritic	AAATGCCTCTCGCTTG
Dendritic	AACTCAGAGACTTTCG
Dendritic	AACTCAGGTATCGCAT
Dendritic	AACTTTCTCACCTCGT
Dendritic	AAGACCTCACGGACAA
Dendritic	AAGACCTGTGGTACAG
Dendritic	AAGCCGCTCCACTGGG
Dendritic	AAGGAGCAGAATTGTG
Dendritic	AAGGCAGAGCGATCCC
Dendritic	AAGTCTGAGCCACCTG
Dendritic	AATCGGTTCGCGTTTC
Dendritic	ACACCGGCACCGGAAA
Dendritic	ACACTGATCATAACCG
Dendritic	ACAGCCGCATATACCG
Dendritic	ACATCAGGTCCAGTGC
Dendritic	ACATGGTTCAACCATG
Dendritic	ACCCACTTCTTTAGTC
Dendritic	ACGAGCCCAAGAGTCG
Dendritic	ACGAGCCGTCACAAGG
Dendritic	ACGAGGACATTGTGCA
Dendritic	ACGATACGTCCGAATT
Dendritic	ACGATGTGTACATCCA
Dendritic	ACGATGTGTGCGAAAC
Dendritic	ACGCAGCCAGCCACCA
Dendritic	ACGCAGCTCACTTCAT
Dendritic	ACGGCCAAGAGGTTGC
Dendritic	ACTGAGTTCCATGCTC
Dendritic	ACTGAGTTCGTGACAT
Dendritic	ACTGATGGTAGCGCAA
Dendritic	ACTGTCCAGCTGTCTA
Dendritic	ACTTACTGTGAGGGTT
Dendritic	ACTTGTTAGGGCTCTC
Dendritic	ACTTTCAAGTGGGTTG
Dendritic	ACTTTCACATCTCGCT
Dendritic	AGACGTTTCGCAGGCT
Dendritic	AGAGCGACAATCTGCA
Dendritic	AGAGCGATCCAGAGGA
Dendritic	AGAGTGGAGACTGTAA
Dendritic	AGCCTAAGTGCAGTAG
Dendritic	AGCGGTCAGGCTAGCA
Dendritic	AGCTCCTGTGGTTTCA
Dendritic	AGCTCTCAGTCAAGCG
Dendritic	AGCTTGATCCTGTACC
Dendritic	AGGCCGTTCCGCTGTT
Dendritic	AGGGAGTCACACATGT
Dendritic	AGTCTTTAGTCTTGCA
Dendritic	AGTGAGGGTTCACCTC
Dendritic	AGTGAGGTCGAATGCT
Dendritic	AGTTGGTAGGCATTGG
Dendritic	ATAAGAGCACGTAAGG
Dendritic	ATAAGAGCATCGGTTA
Dendritic	ATAAGAGTCTGCTGCT
Dendritic	ATAGACCTCTCAACTT
Dendritic	ATCACGACACGCTTTC
Dendritic	ATTACTCGTAGGGTAC
Dendritic	ATTCTACGTACAGTGG
Dendritic	ATTCTACTCCCTTGCA
Dendritic	ATTGGACAGATCTGAA
Dendritic	ATTGGACTCATGTAGC
Dendritic	CAACCTCAGGCTAGCA
Dendritic	CAAGAAAAGCTAACAA
Dendritic	CAAGAAAAGGATTCGG
Dendritic	CAAGATCAGAAACCTA
Dendritic	CAAGGCCCACCGAATT
Dendritic	CACACTCTCGTATCAG
Dendritic	CACAGGCCATGACATC
Dendritic	CACAGTAAGAGAGCTC
Dendritic	CACATAGGTATTAGCC
Dendritic	CAGAATCAGGTAGCTG
Dendritic	CAGAGAGAGGGCTCTC
Dendritic	CAGATCAAGCTGAACG
Dendritic	CAGATCATCATGTCCC
Dendritic	CAGCGACGTCATATGC
Dendritic	CAGCTGGCACGCCAGT
Dendritic	CAGGTGCGTCTTGATG
Dendritic	CATATGGCAAGCCCAC
Dendritic	CATCAGATCTGGGCCA
Dendritic	CATCCACGTCTCCCTA
Dendritic	CATGCCTCACAGCGTC
Dendritic	CATTCGCCAGCGTCCA
Dendritic	CATTCGCTCACTGGGC
Dendritic	CCAATCCAGTGTGGCA
Dendritic	CCAATCCTCACGAAGG
Dendritic	CCACCTATCCCATTTA
Dendritic	CCAGCGACAGTTTACG
Dendritic	CCATGTCCAAGCTGTT
Dendritic	CCATTCGGTCTCCATC
Dendritic	CCATTCGTCCTTTCTC
Dendritic	CCCAGTTTCACTGGGC
Dendritic	CCCTCCTAGACTGTAA
Dendritic	CCGGGATTCTACTCAT
Dendritic	CCGTACTCATGCCCGA
Dendritic	CCGTACTTCGGACAAG
Dendritic	CCTAAAGAGCGAAGGG
Dendritic	CCTAAAGGTCTAAACC
Dendritic	CCTAAAGGTCTCCACT
Dendritic	CCTACACAGTGTACTC
Dendritic	CCTACCAGTCCGAATT
Dendritic	CCTCTGACACCTATCC
Dendritic	CCTCTGACAGTCAGCC
Dendritic	CCTTCGATCAACCATG
Dendritic	CCTTCGATCTGCAGTA
Dendritic	CGAATGTCACGGTTTA
Dendritic	CGAATGTGTCGGCTCA
Dendritic	CGACCTTCAGTGGGAT
Dendritic	CGACTTCAGGAGTACC
Dendritic	CGATGGCCATGGAATA
Dendritic	CGCCAAGTCCGCAGTG
Dendritic	CGCTATCTCATCGCTC
Dendritic	CGCTGGACAAGCGTAG
Dendritic	CGCTGGAGTGACGCCT
Dendritic	CGCTGGAGTTGTCTTT
Dendritic	CGCTGGATCAACGAAA
Dendritic	CGCTTCAGTGCACTTA
Dendritic	CGGACACAGTGTCTCA
Dendritic	CGGACACCAGGTTTCA
Dendritic	CGGACACCAGTTTACG
Dendritic	CGGACGTCATGGTTGT
Dendritic	CGGAGCTTCAACCATG
Dendritic	CGGAGTCAGACGACGT
Dendritic	CGTAGCGAGGGTGTTG
Dendritic	CGTAGCGCAGGACCCT
Dendritic	CGTCACTCAGATAATG
Dendritic	CGTCACTCATGGTCAT
Dendritic	CGTCTACGTACTCGCG
Dendritic	CGTGTAAAGAACAACT
Dendritic	CGTGTAAGTCTACCTC
Dendritic	CGTTCTGCACCCTATC
Dendritic	CTAAGACCACGAAAGC
Dendritic	CTAAGACTCCTATGTT
Dendritic	CTAATGGCAACGATCT
Dendritic	CTAATGGCATCCTTGC
Dendritic	CTACACCAGAGCTGCA
Dendritic	CTACACCGTGTCCTCT
Dendritic	CTACATTCAAGTAGTA
Dendritic	CTACATTCAGGCTCAC
Dendritic	CTACGTCCAAGCGTAG
Dendritic	CTAGTGACAGATAATG
Dendritic	CTCGGGAAGTCAATAG
Dendritic	CTCTACGCAGATAATG
Dendritic	CTCTACGGTCTGATCA
Dendritic	CTCTGGTGTGAACCTT
Dendritic	CTGAAGTTCCTCAATT
Dendritic	CTGATAGCATGCCTAA
Dendritic	CTGCCTACATCAGTAC
Dendritic	CTGGTCTAGTGAACAT
Dendritic	CTGTGCTAGCGCCTCA
Dendritic	CTTAGGATCGGAGGTA
Dendritic	CTTCTCTAGTCGCCGT
Dendritic	CTTTGCGAGTGCAAGC
Dendritic	CTTTGCGCAAAGGAAG
Dendritic	CTTTGCGGTACAGACG
Dendritic	GAAGCAGAGTCCGGTC
Dendritic	GAATAAGAGAGGGATA
Dendritic	GAATGAACATCACGTA
Dendritic	GACACGCCAACGCACC
Dendritic	GACAGAGGTGGCGAAT
Dendritic	GACAGAGTCATGCATG
Dendritic	GACGCGTTCCGAGCCA
Dendritic	GACGGCTAGCTAGTCT
Dendritic	GACGTTACAGTCAGCC
Dendritic	GACTGCGGTGGCCCTA
Dendritic	GAGCAGAGTGATGATA
Dendritic	GATCAGTCACTTGGAT
Dendritic	GATCGATTCGCTTAGA
Dendritic	GATTCAGGTACATCCA
Dendritic	GCAAACTGTGGACGAT
Dendritic	GCACTCTGTGGCGAAT
Dendritic	GCAGCCACACCTCGGA
Dendritic	GCAGCCAGTTCCGTCT
Dendritic	GCAGTTACAGACGTAG
Dendritic	GCATACAAGGTAGCTG
Dendritic	GCATACATCAGCTTAG
Dendritic	GCATACATCATCTGCC
Dendritic	GCATGTACACTCTGTC
Dendritic	GCATGTAGTACCGTAT
Dendritic	GCCAAATCAAGTAATG
Dendritic	GCCAAATGTTACGTCA
Dendritic	GCGACCAGTCATCGGC
Dendritic	GCGAGAACAGCTGTTA
Dendritic	GCGCAACAGCAGACTG
Dendritic	GCGCCAACACGCGAAA
Dendritic	GCTCTGTCATATGCTG
Dendritic	GCTGCAGAGCTTATCG
Dendritic	GCTGCAGCATGAGCGA
Dendritic	GCTGCGACAACTTGAC
Dendritic	GCTGCTTGTCGGCATC
Dendritic	GCTTCCAGTGTTCGAT
Dendritic	GCTTCCATCGCGCCAA
Dendritic	GGAAAGCTCCGTCAAA
Dendritic	GGAATAAAGAGTTGGC
Dendritic	GGAATAATCCACGACG
Dendritic	GGACATTGTGTCTGAT
Dendritic	GGACATTTCCTGTAGA
Dendritic	GGACGTCCAATGAAAC
Dendritic	GGCCGATGTACCGTTA
Dendritic	GGCCGATGTAGAAGGA
Dendritic	GGCGACTGTCTCTTTA
Dendritic	GGCGTGTCAGATCGGA
Dendritic	GGCGTGTGTGTTCGAT
Dendritic	GGGCACTCACAGTCGC
Dendritic	GGGCACTCACCACGTG
Dendritic	GGGTCTGAGGAATTAC
Dendritic	GGGTTGCGTGTTCGAT
Dendritic	GGTGAAGAGCAGATCG
Dendritic	GGTGCGTCACTTCGAA
Dendritic	GGTGCGTGTATGAATG
Dendritic	GGTGCGTTCCAGTATG
Dendritic	GGTGTTACAGTTAACC
Dendritic	GGTGTTACATAGAAAC
Dendritic	GGTGTTAGTCGACTGC
Dendritic	GGTGTTATCACGACTA
Dendritic	GTAACGTCATGTCGAT
Dendritic	GTAACTGTCCGCAGTG
Dendritic	GTACTTTTCCCGGATG
Dendritic	GTAGGCCAGGTACTCT
Dendritic	GTAGTCAAGTGCCAGA
Dendritic	GTATTCTGTATAAACG
Dendritic	GTCAAGTAGACAGAGA
Dendritic	GTCACGGCAGGGAGAG
Dendritic	GTCATTTGTCTCGTTC
Dendritic	GTCGGGTTCCGAATGT
Dendritic	GTCTTCGCACGGATAG
Dendritic	GTGCATAAGCTTATCG
Dendritic	GTGGGTCTCCGCAGTG
Dendritic	GTTCATTAGTTATCGC
Dendritic	GTTCGGGAGTCGTTTG
Dendritic	GTTCTCGTCATGTCCC
Dendritic	TAAACCGCACGACGAA
Dendritic	TAAGCGTTCGTTGACA
Dendritic	TACCTATTCCTGCCAT
Dendritic	TACGGTACATACTACG
Dendritic	TACTCATGTTGGTAAA
Dendritic	TAGAGCTGTTGCGCAC
Dendritic	TATCTCAAGAACTGTA
Dendritic	TCAACGATCTCGTATT
Dendritic	TCAATCTGTCGGCACT
Dendritic	TCAGATGAGCGGATCA
Dendritic	TCAGCTCTCCCAAGAT
Dendritic	TCAGGTAAGTACGTAA
Dendritic	TCAGGTACATCGTCGG
Dendritic	TCAGGTAGTTCTGAAC
Dendritic	TCGCGAGCAGCTGCTG
Dendritic	TCGCGTTGTATTACCG
Dendritic	TCGGGACGTACATGTC
Dendritic	TCTATTGAGTTAACGA
Dendritic	TCTCTAAAGTAACCCT
Dendritic	TCTCTAACACATCCAA
Dendritic	TCTGAGAGTCCGTTAA
Dendritic	TCTGGAACAGCCAGAA
Dendritic	TCTGGAATCCTCGCAT
Dendritic	TCTTCGGTCCCATTAT
Dendritic	TGACTAGAGCTAACTC
Dendritic	TGAGAGGGTAGCGTGA
Dendritic	TGAGCATGTTCACGGC
Dendritic	TGAGCATTCTTCTGGC
Dendritic	TGATTTCTCCTGTAGA
Dendritic	TGCACCTTCCCAAGTA
Dendritic	TGCCCTATCTGCCCTA
Dendritic	TGCGGGTCATGGATGG
Dendritic	TGCGTGGGTAAACCTC
Dendritic	TGGACGCAGGCTCAGA
Dendritic	TGGCTGGGTCGGCATC
Dendritic	TGGCTGGTCAGGCGAA
Dendritic	TGGGAAGTCAAACCGT
Dendritic	TGGGAAGTCCGCGGTA
Dendritic	TGGTTAGCAGCTTAAC
Dendritic	TGGTTCCAGTATCGAA
Dendritic	TGGTTCCGTCTAGTGT
Dendritic	TGTATTCAGATGTCGG
Dendritic	TGTGGTAAGCTGATAA
Dendritic	TGTTCCGCACACATGT
Dendritic	TGTTCCGGTAGTAGTA
Dendritic	TTAACTCAGTTGCAGG
Dendritic	TTAACTCTCTCACATT
Dendritic	TTAGGACTCCTAGGGC
Dendritic	TTAGTTCCACACATGT
Dendritic	TTAGTTCGTTATTCTC
Dendritic	TTATGCTAGACGCTTT
Dendritic	TTATGCTAGATAGCAT
Dendritic	TTCGAAGAGCGATAGC
Dendritic	TTCGAAGGTTCTGAAC
Dendritic	TTCGGTCTCCCATTTA
Dendritic	TTCTTAGGTAGCGATG
Dendritic	TTGCGTCCATGTCGAT
Dendritic	TTGGCAAGTGATGCCC
Dendritic	TTTACTGAGCATCATC
Dendritic	TTTCCTCCATGCCACG
Dendritic	TTTGTCACACGGCTAC
Granulocytes	AAACCTGAGCTAGCCC
Granulocytes	AAACGGGAGGACGAAA
Granulocytes	AAACGGGCAGGTGCCT
Granulocytes	AAAGCAATCCAAATGC
Granulocytes	AAAGTAGAGCCCAATT
Granulocytes	AACACGTCACTTCGAA
Granulocytes	AACGTTGCACGACGAA
Granulocytes	AACTCTTGTCAAAGCG
Granulocytes	AACTGGTCATCGGTTA
Granulocytes	AACTGGTGTACCGCTG
Granulocytes	AAGACCTCACGGTGTC
Granulocytes	AAGGTTCCACCTATCC
Granulocytes	AATCCAGTCCGTTGCT
Granulocytes	AATCGGTAGATATGGT
Granulocytes	AATCGGTGTGGTAACG
Granulocytes	ACACCCTAGCACACAG
Granulocytes	ACACCCTAGGACACCA
Granulocytes	ACACCCTCAAAGGAAG
Granulocytes	ACACCCTGTTCAGGCC
Granulocytes	ACACTGACACTGTTAG
Granulocytes	ACACTGAGTATAGGTA
Granulocytes	ACAGCTACAGGTCTCG
Granulocytes	ACAGCTATCTGAGTGT
Granulocytes	ACATACGAGCAGACTG
Granulocytes	ACATACGTCTACTCAT
Granulocytes	ACATCAGCACTATCTT
Granulocytes	ACATCAGGTGGGTATG
Granulocytes	ACCCACTGTAATTGGA
Granulocytes	ACGAGCCCAAGTCTGT
Granulocytes	ACGATACAGAGACTAT
Granulocytes	ACGATACGTCAGTGGA
Granulocytes	ACGATACTCGAATGGG
Granulocytes	ACGATGTAGACATAAC
Granulocytes	ACGCCAGCAAGCCTAT
Granulocytes	ACGCCGACAGCGAACA
Granulocytes	ACGGCCAGTAGGCATG
Granulocytes	ACGGGCTCAATGGACG
Granulocytes	ACGGGTCCAGGATCGA
Granulocytes	ACTATCTCAGGAATCG
Granulocytes	ACTGAGTCACTCTGTC
Granulocytes	ACTGATGAGCCCTAAT
Granulocytes	ACTGATGCACATCCAA
Granulocytes	ACTGCTCAGACAGAGA
Granulocytes	ACTGTCCAGGACACCA
Granulocytes	ACTTACTAGACACTAA
Granulocytes	ACTTACTAGCTAGGCA
Granulocytes	ACTTGTTGTCGGCATC
Granulocytes	ACTTGTTGTGCTAGCC
Granulocytes	AGAATAGAGTAATCCC
Granulocytes	AGAATAGTCAATAAGG
Granulocytes	AGACGTTAGCTGTCTA
Granulocytes	AGAGCGAGTCAATGTC
Granulocytes	AGAGCTTAGCTAAACA
Granulocytes	AGAGCTTGTATTACCG
Granulocytes	AGAGTGGAGCGAGAAA
Granulocytes	AGATCTGCAAAGGTGC
Granulocytes	AGATCTGGTCAAAGAT
Granulocytes	AGATCTGGTCCCTACT
Granulocytes	AGCAGCCCAAAGGCGT
Granulocytes	AGCAGCCGTGGGTATG
Granulocytes	AGCATACGTACGCTGC
Granulocytes	AGCCTAACAGAAGCAC
Granulocytes	AGCCTAAGTCCCTACT
Granulocytes	AGCGGTCAGAGGTAGA
Granulocytes	AGCGTATCAAGAGGCT
Granulocytes	AGCTTGAAGGTGATAT
Granulocytes	AGGCCACGTTTGCATG
Granulocytes	AGGCCGTAGTGTGAAT
Granulocytes	AGGCCGTCATTAGCCA
Granulocytes	AGGGAGTCAGACGCTC
Granulocytes	AGGGTGAGTAATCACC
Granulocytes	AGTAGTCCAAGCTGAG
Granulocytes	AGTAGTCGTCTAAAGA
Granulocytes	AGTGGGACAGGCAGTA
Granulocytes	AGTGTCAAGCAAATCA
Granulocytes	AGTGTCAAGCTAGTCT
Granulocytes	ATAAGAGGTACACCGC
Granulocytes	ATAGACCCAACGATGG
Granulocytes	ATAGACCGTAACGTTC
Granulocytes	ATCACGAAGGATGTAT
Granulocytes	ATCATCTAGTTAACGA
Granulocytes	ATCATGGAGCAGGCTA
Granulocytes	ATCATGGTCGTCCAGG
Granulocytes	ATCGAGTTCACCGGGT
Granulocytes	ATCTACTAGGGCTTGA
Granulocytes	ATCTGCCAGCATCATC
Granulocytes	ATCTGCCTCATGTCCC
Granulocytes	ATGAGGGGTCTGGTCG
Granulocytes	ATGAGGGTCTAACTTC
Granulocytes	ATGCGATTCCTAGAAC
Granulocytes	ATGGGAGAGTGCAAGC
Granulocytes	ATGGGAGCATGAACCT
Granulocytes	ATTATCCTCTGGGCCA
Granulocytes	CAAGTTGCATCACGAT
Granulocytes	CAAGTTGTCACTCTTA
Granulocytes	CACAAACCATGGGAAC
Granulocytes	CACACTCGTGCACGAA
Granulocytes	CACAGTAAGCAGACTG
Granulocytes	CACATAGTCTCCCTGA
Granulocytes	CACCACTAGTGCGTGA
Granulocytes	CACCAGGCAGTATCTG
Granulocytes	CACCAGGTCCTTTCGG
Granulocytes	CAGAGAGAGGCTATCT
Granulocytes	CAGCAGCAGAAGGCCT
Granulocytes	CAGCAGCTCTCGAGTA
Granulocytes	CAGCATAAGGGTTTCT
Granulocytes	CAGCATAAGTAGGCCA
Granulocytes	CAGCATACAGCATGAG
Granulocytes	CAGCCGATCCCTAATT
Granulocytes	CAGCTAAGTGATAAAC
Granulocytes	CAGCTGGTCTTTAGTC
Granulocytes	CAGTAACTCGTAGGTT
Granulocytes	CAGTCCTAGTAGATGT
Granulocytes	CAGTCCTCACCCTATC
Granulocytes	CATATGGAGTCCTCCT
Granulocytes	CATATGGTCATATCGG
Granulocytes	CATCAAGCATTCTCAT
Granulocytes	CATCAAGTCCCAAGTA
Granulocytes	CATCCACAGCTAGGCA
Granulocytes	CATGACAAGGCTAGCA
Granulocytes	CATGACATCACCCTCA
Granulocytes	CATGCCTGTCGCTTCT
Granulocytes	CATTCGCCAAAGAATC
Granulocytes	CCAATCCAGCTAACTC
Granulocytes	CCAATCCAGTGTGAAT
Granulocytes	CCCTCCTCACGGCTAC
Granulocytes	CCGGTAGCATGGTCAT
Granulocytes	CCGGTAGTCGATAGAA
Granulocytes	CCGTACTCACTAAGTC
Granulocytes	CCTAGCTTCCTGCCAT
Granulocytes	CCTCAGTCAACGCACC
Granulocytes	CCTTACGCAATCTGCA
Granulocytes	CCTTTCTTCGAATCCA
Granulocytes	CGAACATAGGGTCGAT
Granulocytes	CGAACATCATGAAGTA
Granulocytes	CGAACATGTAGCTCCG
Granulocytes	CGACCTTGTCCTCTTG
Granulocytes	CGAGAAGAGACTACAA
Granulocytes	CGAGAAGCAGGACCCT
Granulocytes	CGAGAAGGTCTCTTTA
Granulocytes	CGAGCACCATTTCACT
Granulocytes	CGATCGGCAATAACGA
Granulocytes	CGATGGCAGCTAACTC
Granulocytes	CGATGGCCACTCAGGC
Granulocytes	CGATGGCGTAGGCTGA
Granulocytes	CGATGTAAGTCTCCTC
Granulocytes	CGATTGAAGAATTCCC
Granulocytes	CGCTATCCATCGGTTA
Granulocytes	CGGAGCTTCAGAAATG
Granulocytes	CGGAGCTTCCAAACTG
Granulocytes	CGGAGTCAGAGACTTA
Granulocytes	CGGCTAGTCTTACCGC
Granulocytes	CGGTTAAGTGATAAGT
Granulocytes	CGTAGCGGTAGATTAG
Granulocytes	CGTAGGCAGGGATACC
Granulocytes	CGTAGGCCACCATCCT
Granulocytes	CGTAGGCTCATGTCTT
Granulocytes	CGTCACTAGGGTTCCC
Granulocytes	CGTCACTGTTGGTGGA
Granulocytes	CGTCAGGGTAGCTAAA
Granulocytes	CGTGTCTGTACGACCC
Granulocytes	CTAAGACCAAAGGTGC
Granulocytes	CTAATGGAGATGCGAC
Granulocytes	CTAATGGCAATGCCAT
Granulocytes	CTACACCGTCCGTCAG
Granulocytes	CTACACCTCCTTCAAT
Granulocytes	CTACATTCACTCAGGC
Granulocytes	CTACCCACACGCCAGT
Granulocytes	CTACCCATCCTTTCGG
Granulocytes	CTAGCCTGTTACGACT
Granulocytes	CTCGTCACATGCAACT
Granulocytes	CTCTAATTCGATCCCT
Granulocytes	CTGAAGTTCGGGAGTA
Granulocytes	CTGATAGAGCGGATCA
Granulocytes	CTGATCCCATGCATGT
Granulocytes	CTGCGGACAACGATCT
Granulocytes	CTGCGGACATGTAAGA
Granulocytes	CTGCTGTTCTCACATT
Granulocytes	CTGCTGTTCTCCGGTT
Granulocytes	CTGTGCTGTCGCTTTC
Granulocytes	CTGTTTAAGCTACCTA
Granulocytes	CTTAACTAGTGGACGT
Granulocytes	CTTAACTGTCGTGGCT
Granulocytes	CTTAACTTCACCGTAA
Granulocytes	CTTCTCTAGTAGCGGT
Granulocytes	CTTGGCTAGAGCAATT
Granulocytes	CTTTGCGCAGATCCAT
Granulocytes	GAAACTCAGGACACCA
Granulocytes	GAAACTCTCAGCGATT
Granulocytes	GAACCTAGTACAAGTA
Granulocytes	GAAGCAGGTGTCTGAT
Granulocytes	GAATGAAGTCCAGTGC
Granulocytes	GAATGAAGTGTTCGAT
Granulocytes	GACACGCCAAGGCTCC
Granulocytes	GACAGAGAGGCGACAT
Granulocytes	GACCAATCAGCTGTGC
Granulocytes	GACGCGTAGAGCTGGT
Granulocytes	GACGCGTCACTCAGGC
Granulocytes	GACGTTATCGCCAAAT
Granulocytes	GACTAACCAAGCGTAG
Granulocytes	GACTAACCACATCTTT
Granulocytes	GACTAACTCCTCAACC
Granulocytes	GATCAGTAGTTTCCTT
Granulocytes	GATCAGTCATCAGTAC
Granulocytes	GATCAGTGTACACCGC
Granulocytes	GATCGATCACATCCGG
Granulocytes	GATCGTATCGTGACAT
Granulocytes	GATCTAGCATGTCGAT
Granulocytes	GATGAGGGTACCGTAT
Granulocytes	GCAAACTGTTACGTCA
Granulocytes	GCAATCAAGCGAGAAA
Granulocytes	GCACTCTCAATACGCT
Granulocytes	GCAGCCAAGTCAAGGC
Granulocytes	GCAGCCAAGTGTACTC
Granulocytes	GCATACACATGTCGAT
Granulocytes	GCATACAGTATCACCA
Granulocytes	GCATGATGTATATGAG
Granulocytes	GCATGCGAGAGTCGGT
Granulocytes	GCGACCATCGACGGAA
Granulocytes	GCGCCAATCCAAAGTC
Granulocytes	GCGCGATGTGGGTCAA
Granulocytes	GCTCTGTAGAACTGTA
Granulocytes	GCTCTGTCACCCTATC
Granulocytes	GCTGCAGCACCAGCAC
Granulocytes	GCTGGGTCACCGCTAG
Granulocytes	GCTTCCAAGACATAAC
Granulocytes	GCTTGAACATCATCCC
Granulocytes	GCTTGAATCCGAGCCA
Granulocytes	GGAACTTAGTGCTGCC
Granulocytes	GGACAAGTCTCTGAGA
Granulocytes	GGACGTCTCGGGAGTA
Granulocytes	GGAGCAACATTTGCTT
Granulocytes	GGAGCAAGTCGAAAGC
Granulocytes	GGATGTTAGCCAACAG
Granulocytes	GGATTACCACCATCCT
Granulocytes	GGCAATTCAGCTGGCT
Granulocytes	GGCCGATAGACTAGGC
Granulocytes	GGCCGATCACGGCTAC
Granulocytes	GGGAGATAGCTAGCCC
Granulocytes	GGGCACTTCTACCTGC
Granulocytes	GGGTTGCTCGAATGCT
Granulocytes	GTAACGTCACGCTTTC
Granulocytes	GTACTTTTCAACACCA
Granulocytes	GTAGTCAGTTAGAACA
Granulocytes	GTATTCTAGGAGTAGA
Granulocytes	GTATTCTGTTCCACAA
Granulocytes	GTATTCTGTTCGTGAT
Granulocytes	GTATTCTTCCAGGGCT
Granulocytes	GTCAAGTAGGGAAACA
Granulocytes	GTCACAATCAAAGTAG
Granulocytes	GTCACAATCTGCCAGG
Granulocytes	GTCACAATCTTCATGT
Granulocytes	GTCACGGAGCTAAACA
Granulocytes	GTCACGGCACACCGCA
Granulocytes	GTCCTCAAGAGTGACC
Granulocytes	GTCCTCACATACTCTT
Granulocytes	GTCCTCATCTATCGCC
Granulocytes	GTCGGGTAGAATTGTG
Granulocytes	GTCGTAATCCTAGAAC
Granulocytes	GTCTCGTGTAACGTTC
Granulocytes	GTCTTCGTCAGCATGT
Granulocytes	GTGAAGGCAGCTGCTG
Granulocytes	GTGCGGTAGCCCAGCT
Granulocytes	GTGCTTCTCAGTACGT
Granulocytes	GTGGGTCTCTGCCCTA
Granulocytes	GTGTTAGTCCGTCAAA
Granulocytes	GTGTTAGTCTGTCTAT
Granulocytes	GTTAAGCGTATAATGG
Granulocytes	GTTAAGCGTGAGGGTT
Granulocytes	TAAACCGGTTCATGGT
Granulocytes	TAAGCGTGTCTCCCTA
Granulocytes	TAAGCGTTCTTTAGGG
Granulocytes	TAAGTGCCAGGGAGAG
Granulocytes	TACACGAAGCCAACAG
Granulocytes	TACAGTGAGAGCTATA
Granulocytes	TACAGTGAGATTACCC
Granulocytes	TACCTTACATACTACG
Granulocytes	TACGGGCAGAGGACGG
Granulocytes	TACGGTACACCGTTGG
Granulocytes	TACTTGTAGGCCCTCA
Granulocytes	TAGACCAGTCGCATCG
Granulocytes	TAGAGCTTCACGAAGG
Granulocytes	TAGCCGGCAATCCAAC
Granulocytes	TAGGCATCAGTATGCT
Granulocytes	TAGTTGGAGGCGCTCT
Granulocytes	TAGTTGGAGGGTTTCT
Granulocytes	TAGTTGGCAGCTCGCA
Granulocytes	TATCTCAAGAAGAAGC
Granulocytes	TATCTCATCCTTGGTC
Granulocytes	TATGCCCAGTCAAGGC
Granulocytes	TCAACGACATAACCTG
Granulocytes	TCAATCTAGCCACGCT
Granulocytes	TCAATCTAGGATTCGG
Granulocytes	TCACAAGTCGCTGATA
Granulocytes	TCAGATGAGGTGTTAA
Granulocytes	TCAGATGCACCGGAAA
Granulocytes	TCAGATGTCATAAAGG
Granulocytes	TCAGCTCAGCATGGCA
Granulocytes	TCAGCTCAGTCATGCT
Granulocytes	TCAGGATCACCACGTG
Granulocytes	TCAGGTAGTGCATCTA
Granulocytes	TCCACACAGGACGAAA
Granulocytes	TCCACACGTATATCCG
Granulocytes	TCCCGATTCTGGGCCA
Granulocytes	TCGAGGCCACCCATTC
Granulocytes	TCGCGTTAGCAACGGT
Granulocytes	TCGTACCAGCCAACAG
Granulocytes	TCGTACCCAAGGTTCT
Granulocytes	TCTCATACATGAGCGA
Granulocytes	TCTGAGACACGCCAGT
Granulocytes	TCTGAGATCTGCTGTC
Granulocytes	TCTGGAAAGGAACTGC
Granulocytes	TCTTCGGGTCTCTCGT
Granulocytes	TCTTCGGTCACTCCTG
Granulocytes	TGACAACAGGCTCAGA
Granulocytes	TGACAACAGGGCATGT
Granulocytes	TGACAACCACCAGCAC
Granulocytes	TGACGGCTCTCCAGGG
Granulocytes	TGACTTTAGTACGACG
Granulocytes	TGAGCCGAGACATAAC
Granulocytes	TGAGCCGCATCACCCT
Granulocytes	TGAGCCGGTCCGTCAG
Granulocytes	TGAGGGACACCAACCG
Granulocytes	TGATTTCGTCTTGTCC
Granulocytes	TGCCAAACACATGTGT
Granulocytes	TGCCAAATCCCTGACT
Granulocytes	TGCGGGTCACTTCTGC
Granulocytes	TGCGGGTGTCCCTACT
Granulocytes	TGCTACCAGGAGTCTG
Granulocytes	TGCTACCCAATAAGCA
Granulocytes	TGCTGCTGTGGACGAT
Granulocytes	TGGCCAGCAGGTGCCT
Granulocytes	TGGCCAGTCACGACTA
Granulocytes	TGGCGCACAAGGTTTC
Granulocytes	TGTCCCAAGATGCGAC
Granulocytes	TGTCCCACATCTATGG
Granulocytes	TTAGGACAGCTACCGC
Granulocytes	TTAGGACGTGGTCTCG
Granulocytes	TTAGTTCGTAGCCTCG
Granulocytes	TTAGTTCGTCCAAGTT
Granulocytes	TTCTCAATCGTCCAGG
Granulocytes	TTCTCCTTCGGATGGA
Granulocytes	TTCTTAGTCACCGGGT
Granulocytes	TTGAACGCAAACAACA
Granulocytes	TTGAACGGTATAAACG
Granulocytes	TTGAACGTCCGCAAGC
Granulocytes	TTGACTTTCACCTTAT
Granulocytes	TTGACTTTCTCTTGAT
Granulocytes	TTGCCGTTCTGCTGCT
Granulocytes	TTGCGTCAGCGAGAAA
Granulocytes	TTGGAACCAAGCGAGT
Granulocytes	TTGGCAAAGATGTCGG
Granulocytes	TTTCCTCAGCGGATCA
Granulocytes	TTTGCGCAGCACCGCT
MAIT	AAACGGGAGTGGGCTA
MAIT	AAAGATGAGCTACCGC
MAIT	AAAGATGCACCGATAT
MAIT	AAAGCAAAGAGACTTA
MAIT	AAAGCAAGTAGCAAAT
MAIT	AAAGTAGTCAACACGT
MAIT	AAAGTAGTCAGTACGT
MAIT	AAATGCCCATGAGCGA
MAIT	AACACGTGTAGAGTGC
MAIT	AACACGTGTCATGCAT
MAIT	AACACGTGTCTAACGT
MAIT	AACACGTTCGTAGGTT
MAIT	AACCATGGTACTCGCG
MAIT	AACCATGTCGGTTCGG
MAIT	AACCGCGTCATACGGT
MAIT	AACGTTGGTTAGATGA
MAIT	AACTCCCAGGTGATAT
MAIT	AACTCTTTCATTATCC
MAIT	AACTCTTTCCTCAATT
MAIT	AACTGGTCACTTACGA
MAIT	AACTGGTTCTGAAAGA
MAIT	AACTTTCAGGCTCATT
MAIT	AAGACCTCAGTATAAG
MAIT	AAGCCGCTCCGATATG
MAIT	AAGGAGCGTCTAGCCG
MAIT	AAGGAGCTCCTAGAAC
MAIT	AAGGCAGTCTTACCTA
MAIT	AAGGTTCCATGCATGT
MAIT	AAGTCTGAGCTACCGC
MAIT	AAGTCTGTCTTAGCCC
MAIT	AATCCAGAGAACTGTA
MAIT	AATCGGTGTACCGTTA
MAIT	AATCGGTTCCGAGCCA
MAIT	ACACCAAAGCGCCTTG
MAIT	ACACCCTAGCAGGTCA
MAIT	ACACCCTCAGGTCGTC
MAIT	ACACCCTGTGGTACAG
MAIT	ACACCGGAGAGTAATC
MAIT	ACACCGGAGGCTCAGA
MAIT	ACAGCCGTCCAAAGTC
MAIT	ACATACGTCATAACCG
MAIT	ACATACGTCTTGTACT
MAIT	ACATCAGAGTAGGTGC
MAIT	ACATGGTGTGTGCCTG
MAIT	ACCAGTACAACACGCC
MAIT	ACCAGTATCGAGAGCA
MAIT	ACCCACTGTACACCGC
MAIT	ACCGTAAAGAGAGCTC
MAIT	ACCTTTACAGGATTGG
MAIT	ACGAGCCCACATGACT
MAIT	ACGAGGAGTCTCTCTG
MAIT	ACGATACAGAATTCCC
MAIT	ACGATACAGCAGACTG
MAIT	ACGATACTCCAAACAC
MAIT	ACGATGTAGCAATCTC
MAIT	ACGCAGCGTCGATTGT
MAIT	ACGCCAGGTCGCGGTT
MAIT	ACGCCAGGTTACTGAC
MAIT	ACGCCGAAGCTAGTCT
MAIT	ACGGAGAGTTTGTGTG
MAIT	ACGGAGATCCGTCATC
MAIT	ACGGGCTGTGTGAAAT
MAIT	ACGGGTCCAGTATAAG
MAIT	ACGTCAAAGACAAAGG
MAIT	ACGTCAACAAGCGAGT
MAIT	ACGTCAATCCGAACGC
MAIT	ACTATCTAGGACAGAA
MAIT	ACTATCTAGTTAGGTA
MAIT	ACTATCTGTACTTCTT
MAIT	ACTGAGTGTGTGGTTT
MAIT	ACTGTCCAGGGTCTCC
MAIT	ACTTACTGTATGAATG
MAIT	ACTTGTTGTTCGTCTC
MAIT	ACTTTCAAGATGCCAG
MAIT	ACTTTCATCATCGATG
MAIT	AGACGTTCATTGAGCT
MAIT	AGACGTTGTACTTGAC
MAIT	AGAGCTTGTATAAACG
MAIT	AGAGTGGCACCACCAG
MAIT	AGAGTGGTCCCTTGTG
MAIT	AGATCTGCAGGCAGTA
MAIT	AGATCTGCATGCAACT
MAIT	AGATTGCGTAATTGGA
MAIT	AGATTGCTCGAATGGG
MAIT	AGCAGCCAGTTAACGA
MAIT	AGCATACAGGGAAACA
MAIT	AGCATACTCGTAGGAG
MAIT	AGCCTAAAGTACATGA
MAIT	AGCCTAACAAACGCGA
MAIT	AGCCTAACAATTGCTG
MAIT	AGCCTAAGTGTGACGA
MAIT	AGCGGTCCAGTCGATT
MAIT	AGCGTATCACTATCTT
MAIT	AGCGTATGTACATCCA
MAIT	AGCTCCTGTAGATTAG
MAIT	AGCTCCTGTCTAGAGG
MAIT	AGCTCCTGTCTCTTTA
MAIT	AGCTTGAGTAGCCTAT
MAIT	AGGCCGTAGATCCTGT
MAIT	AGGCCGTAGGCAGTCA
MAIT	AGGCCGTCAGGTCTCG
MAIT	AGGGAGTCAGGATCGA
MAIT	AGGGAGTGTGAGTATA
MAIT	AGGGATGAGAGGTAGA
MAIT	AGGGATGAGCACGCCT
MAIT	AGGTCATTCAAGGCTT
MAIT	AGGTCCGTCCGATATG
MAIT	AGTAGTCCAGTCAGCC
MAIT	AGTCTTTCAGATCCAT
MAIT	AGTGAGGTCTGGTGTA
MAIT	AGTGGGAAGGCCCTCA
MAIT	ATAACGCTCGCACTCT
MAIT	ATAGACCAGCGGATCA
MAIT	ATAGACCCATGTTGAC
MAIT	ATCATCTAGTCGTTTG
MAIT	ATCATCTTCTTAACCT
MAIT	ATCATGGCAGTTCATG
MAIT	ATCATGGGTTGAGTTC
MAIT	ATCCACCAGTCAAGCG
MAIT	ATCTACTAGAATCTCC
MAIT	ATCTACTAGGTGTGGT
MAIT	ATCTGCCCACGTCAGC
MAIT	ATGAGGGAGGTGACCA
MAIT	ATGAGGGCACAGAGGT
MAIT	ATGAGGGCATCGGGTC
MAIT	ATGAGGGGTGATGTGG
MAIT	ATGAGGGTCGCGGATC
MAIT	ATGCGATAGATTACCC
MAIT	ATGCGATCATGGTTGT
MAIT	ATGTGTGAGAGGGATA
MAIT	ATTGGACCAGTCAGCC
MAIT	ATTGGTGGTATCAGTC
MAIT	ATTTCTGGTACATCCA
MAIT	CAACCTCAGAGCTTCT
MAIT	CAAGAAAGTAGCTGCC
MAIT	CAAGGCCGTGCAGACA
MAIT	CAAGGCCTCACAGGCC
MAIT	CAAGTTGTCGTGGACC
MAIT	CACAAACTCATCGGAT
MAIT	CACACAAGTCTAGCGC
MAIT	CACACAATCACCTCGT
MAIT	CACACCTAGACGCTTT
MAIT	CACACTCCAAGTTGTC
MAIT	CACAGGCAGAATTCCC
MAIT	CACAGGCAGGCTCAGA
MAIT	CACAGTACAGTCAGAG
MAIT	CACAGTACATTAACCG
MAIT	CACATTTAGCACAGGT
MAIT	CACCACTAGTTAGCGG
MAIT	CACCACTTCCAGAGGA
MAIT	CACCAGGAGATCCCGC
MAIT	CACCAGGCACGAAAGC
MAIT	CACCTTGAGTGAAGTT
MAIT	CACTCCAAGATCGATA
MAIT	CAGAATCCAAGGCTCC
MAIT	CAGATCATCAGTTGAC
MAIT	CAGATCATCTGGCGAC
MAIT	CAGCAGCGTATGAAAC
MAIT	CAGCATAAGTGTGGCA
MAIT	CAGCATATCAGTGTTG
MAIT	CAGCCGATCCACGTTC
MAIT	CAGCGACTCTGGCGTG
MAIT	CAGCTAAAGCGATAGC
MAIT	CAGCTAAGTCAACTGT
MAIT	CAGCTGGCATAAGACA
MAIT	CAGCTGGGTGGGTCAA
MAIT	CAGTAACTCGTTTGCC
MAIT	CAGTCCTGTACATGTC
MAIT	CATATGGTCTCGCATC
MAIT	CATATTCAGGCATGGT
MAIT	CATATTCAGTGAAGAG
MAIT	CATATTCCACCAGGCT
MAIT	CATCCACAGCACAGGT
MAIT	CATCCACAGGACAGCT
MAIT	CATCCACTCAGATAAG
MAIT	CATCGAATCGGAAACG
MAIT	CATCGGGAGAACAACT
MAIT	CATCGGGCACTACAGT
MAIT	CATGACAGTAGCGTAG
MAIT	CATGCCTGTAAATGAC
MAIT	CATTATCCAAGTTGTC
MAIT	CATTATCCAGCCTGTG
MAIT	CATTATCGTATTAGCC
MAIT	CATTCGCCAACGATCT
MAIT	CCACCTAGTCCAACTA
MAIT	CCACTACGTCTCCATC
MAIT	CCAGCGACAGCTGTAT
MAIT	CCAGCGATCCCATTAT
MAIT	CCATGTCCAATCACAC
MAIT	CCATGTCGTAGCGCAA
MAIT	CCATTCGCACCAACCG
MAIT	CCATTCGGTCGTGGCT
MAIT	CCCAGTTAGCATCATC
MAIT	CCCTCCTAGATATGGT
MAIT	CCCTCCTCAGATTGCT
MAIT	CCCTCCTGTAAGTAGT
MAIT	CCCTCCTGTCCGCTGA
MAIT	CCGGGATAGGACACCA
MAIT	CCGGGATCAGCTCCGA
MAIT	CCGGTAGCATAAGACA
MAIT	CCGGTAGTCAGTACGT
MAIT	CCGTGGAAGCTGATAA
MAIT	CCGTGGAGTCCAAGTT
MAIT	CCGTGGAGTTCGAATC
MAIT	CCGTTCATCAGGATCT
MAIT	CCTAAAGTCATTATCC
MAIT	CCTAGCTTCAATAAGG
MAIT	CCTATTAGTCTCATCC
MAIT	CCTCTGACAACACCCG
MAIT	CCTCTGAGTTTGTGTG
MAIT	CCTCTGATCGCAGGCT
MAIT	CCTTACGGTGCTTCTC
MAIT	CCTTACGTCCAGAGGA
MAIT	CCTTCGAGTAAGCACG
MAIT	CGAATGTTCTATCCCG
MAIT	CGACCTTCAGGAATGC
MAIT	CGACTTCCAGTGGAGT
MAIT	CGAGAAGGTCATCGGC
MAIT	CGAGAAGTCCTTGCCA
MAIT	CGAGCACAGATGTCGG
MAIT	CGAGCCAGTAAAGTCA
MAIT	CGATCGGGTCTTCAAG
MAIT	CGCCAAGAGACTAAGT
MAIT	CGCCAAGAGCGACGTA
MAIT	CGCCAAGGTCCGCTGA
MAIT	CGCCAAGTCTTGACGA
MAIT	CGCGGTACACATCCGG
MAIT	CGCGTTTAGCAATCTC
MAIT	CGCTATCAGAGGTAGA
MAIT	CGCTATCTCAGCAACT
MAIT	CGCTGGAAGAATTGTG
MAIT	CGCTGGAGTAATAGCA
MAIT	CGGACACGTCGTCTTC
MAIT	CGGACACGTTACGTCA
MAIT	CGGACGTGTGTATGGG
MAIT	CGGACGTTCCCGGATG
MAIT	CGGACTGCATCTCCCA
MAIT	CGGAGCTCACGAAGCA
MAIT	CGGCTAGTCCAAAGTC
MAIT	CGGGTCAGTATTCTCT
MAIT	CGGGTCAGTGTTTGTG
MAIT	CGTAGCGCACAGGCCT
MAIT	CGTAGCGGTGCATCTA
MAIT	CGTAGGCGTCCGAAGA
MAIT	CGTAGGCTCGTCACGG
MAIT	CGTCAGGAGGCTAGCA
MAIT	CGTCCATAGTGCCAGA
MAIT	CGTCCATCAGTGGGAT
MAIT	CGTCTACAGGGTATCG
MAIT	CGTGAGCAGCGGCTTC
MAIT	CGTGTAAAGATGCCAG
MAIT	CGTGTAACAGCTCGAC
MAIT	CGTGTCTAGGATTCGG
MAIT	CGTGTCTCACACTGCG
MAIT	CGTGTCTCAGCCTTTC
MAIT	CGTGTCTGTTGTGGCC
MAIT	CGTTAGATCCCTAACC
MAIT	CGTTCTGAGTGAACGC
MAIT	CGTTCTGGTCGCATCG
MAIT	CGTTCTGGTGGCCCTA
MAIT	CGTTGGGCATCGTCGG
MAIT	CGTTGGGGTCGTTGTA
MAIT	CTAACTTGTGGCCCTA
MAIT	CTAACTTTCGAACTGT
MAIT	CTAAGACAGTCAAGCG
MAIT	CTAAGACGTTCGAATC
MAIT	CTAATGGAGGAGCGTT
MAIT	CTAATGGAGGCTAGCA
MAIT	CTAATGGCACCGCTAG
MAIT	CTAATGGTCACGACTA
MAIT	CTAATGGTCATCGATG
MAIT	CTAATGGTCTGTCCGT
MAIT	CTACATTAGTTGAGAT
MAIT	CTACATTTCGATGAGG
MAIT	CTACCCAAGCACCGCT
MAIT	CTACCCATCAAACGGG
MAIT	CTAGAGTAGACGCTTT
MAIT	CTAGAGTGTTCAGTAC
MAIT	CTAGAGTTCTCGAGTA
MAIT	CTAGCCTCACCCATTC
MAIT	CTAGCCTCAGATAATG
MAIT	CTAGTGAGTTTGCATG
MAIT	CTCATTAGTGGGTATG
MAIT	CTCCTAGAGTGTGAAT
MAIT	CTCGAGGTCATCGGAT
MAIT	CTCGGAGCAGTAGAGC
MAIT	CTCGGAGTCAGAAATG
MAIT	CTCGGAGTCGTACGGC
MAIT	CTCGGGACAATCGAAA
MAIT	CTCGTACAGATCGGGT
MAIT	CTCGTACAGCGAAGGG
MAIT	CTCGTACCAATGTAAG
MAIT	CTCGTACGTATCAGTC
MAIT	CTCGTCAAGGGTTTCT
MAIT	CTCTAATAGAGTGAGA
MAIT	CTCTAATGTGCAACTT
MAIT	CTCTACGCACCAGATT
MAIT	CTCTGGTGTAAATACG
MAIT	CTCTGGTGTGATAAAC
MAIT	CTCTGGTTCCGCGGTA
MAIT	CTGAAGTCAATAAGCA
MAIT	CTGATAGGTGGTACAG
MAIT	CTGATAGTCGAACGGA
MAIT	CTGATAGTCTGCAGTA
MAIT	CTGATCCAGGCCATAG
MAIT	CTGATCCTCCTTTACA
MAIT	CTGATCCTCGTCCAGG
MAIT	CTGCGGAAGACAAGCC
MAIT	CTGCGGATCTTGAGGT
MAIT	CTGCTGTCATATGAGA
MAIT	CTGGTCTGTGATGATA
MAIT	CTGGTCTGTTCCACAA
MAIT	CTGTGCTGTCCTGCTT
MAIT	CTGTGCTGTGGCTCCA
MAIT	CTTAACTGTGTCGCTG
MAIT	CTTACCGAGCTACCTA
MAIT	CTTAGGAAGAATAGGG
MAIT	CTTCTCTTCAGGCCCA
MAIT	CTTCTCTTCGCGGATC
MAIT	CTTTGCGAGCAGACTG
MAIT	CTTTGCGCACGTAAGG
MAIT	GAAACTCAGATCCTGT
MAIT	GAAACTCAGTTTAGGA
MAIT	GAAACTCCATTCTCAT
MAIT	GAAACTCGTCCGAGTC
MAIT	GAAATGATCAATCTCT
MAIT	GAAATGATCCGCGGTA
MAIT	GAACATCAGTGTACCT
MAIT	GAACCTAGTAGCGCAA
MAIT	GAACCTATCGGATGGA
MAIT	GAACGGAAGGCACATG
MAIT	GAACGGACACGGTAAG
MAIT	GAACGGAGTTCGCGAC
MAIT	GAAGCAGTCTACCAGA
MAIT	GACACGCAGCCCGAAA
MAIT	GACACGCCAGCTGCAC
MAIT	GACAGAGTCAGAGCTT
MAIT	GACAGAGTCTGAAAGA
MAIT	GACGGCTCATCTCGCT
MAIT	GACGGCTGTTACCGAT
MAIT	GACGGCTTCAATAAGG
MAIT	GACGTGCAGCCAGTTT
MAIT	GACGTGCGTCTCCCTA
MAIT	GACGTTAAGAGGTTAT
MAIT	GACTGCGTCACTGGGC
MAIT	GAGCAGAAGCTGAACG
MAIT	GAGGTGACATACAGCT
MAIT	GAGGTGAGTGTATGGG
MAIT	GAGGTGATCCATTCTA
MAIT	GAGGTGATCCTAGTGA
MAIT	GAGTCCGAGGCAATTA
MAIT	GATCAGTCAGCTTCGG
MAIT	GATCAGTCAGGGTATG
MAIT	GATCGATGTCAGGACA
MAIT	GATCGTAAGAGGTTAT
MAIT	GATCGTACATGGGAAC
MAIT	GATCTAGAGTACGATA
MAIT	GATCTAGCACGGCGTT
MAIT	GATCTAGCAGTATGCT
MAIT	GATGAAATCCGTACAA
MAIT	GATGAGGAGATCCCAT
MAIT	GATGCTAGTAACGTTC
MAIT	GCAAACTCAACGATGG
MAIT	GCAATCACATTGGGCC
MAIT	GCAATCAGTATGAATG
MAIT	GCACATAAGGCGTACA
MAIT	GCACATACAGCTGCAC
MAIT	GCACATACAGGCTCAC
MAIT	GCAGCCAGTTAAAGAC
MAIT	GCAGCCATCCTATTCA
MAIT	GCAGCCATCTCCCTGA
MAIT	GCAGTTAAGGATCGCA
MAIT	GCAGTTACAATCTGCA
MAIT	GCATACAAGTTTGCGT
MAIT	GCATGATAGAAGAAGC
MAIT	GCATGATTCTTGTACT
MAIT	GCATGCGCAGGAACGT
MAIT	GCATGCGGTGCTTCTC
MAIT	GCATGTATCAGCGACC
MAIT	GCCTCTAAGCGCTCCA
MAIT	GCGACCATCAGAGCTT
MAIT	GCGAGAAAGAACTCGG
MAIT	GCGAGAAGTACCGTAT
MAIT	GCGCAGTCAGTCAGCC
MAIT	GCGCCAAGTTGATTCG
MAIT	GCGCCAATCGCGATCG
MAIT	GCTCTGTAGCCGTCGT
MAIT	GCTCTGTAGTACGCGA
MAIT	GCTCTGTGTCCCTACT
MAIT	GCTGCTTAGAAACCAT
MAIT	GCTGCTTAGATGCCTT
MAIT	GCTTCCAAGCCACGCT
MAIT	GCTTGAATCTGTACGA
MAIT	GGAAAGCTCCACGACG
MAIT	GGAACTTGTACGCTGC
MAIT	GGAACTTGTGTGGTTT
MAIT	GGAATAAAGTGGGTTG
MAIT	GGAATAAGTAAGTAGT
MAIT	GGAATAATCCCTAACC
MAIT	GGACAAGTCACATGCA
MAIT	GGACATTCATCCGTGG
MAIT	GGACATTTCACTCCTG
MAIT	GGATTACAGAGCTATA
MAIT	GGATTACAGTGCAAGC
MAIT	GGCAATTTCAACGCTA
MAIT	GGCAATTTCCGTCAAA
MAIT	GGCCGATAGGTGCAAC
MAIT	GGCCGATAGTTGTCGT
MAIT	GGCGACTAGAACAACT
MAIT	GGCTCGAAGCCACGTC
MAIT	GGGAATGTCATGTGGT
MAIT	GGGATGAGTTTGACTG
MAIT	GGGCATCAGACTCGGA
MAIT	GGGCATCAGCTCAACT
MAIT	GGGTCTGAGACTTGAA
MAIT	GGGTCTGCATCGATGT
MAIT	GGGTTGCGTCAAAGCG
MAIT	GGGTTGCTCATGCAAC
MAIT	GGTGAAGTCTGGTGTA
MAIT	GGTGCGTGTACAGTGG
MAIT	GGTGCGTTCAACACTG
MAIT	GGTGTTAAGTTCGCAT
MAIT	GGTGTTACATGCGCAC
MAIT	GGTGTTAGTGTTCGAT
MAIT	GGTGTTATCTATCGCC
MAIT	GGTGTTATCTGCGTAA
MAIT	GTAACTGTCCGAACGC
MAIT	GTACGTACACCGATAT
MAIT	GTACTTTTCACATACG
MAIT	GTAGGCCAGATGTCGG
MAIT	GTAGGCCCACCAGATT
MAIT	GTAGGCCGTATTACCG
MAIT	GTAGTCAGTCTAGCCG
MAIT	GTATCTTAGCCCAATT
MAIT	GTATCTTGTCGCTTCT
MAIT	GTATCTTTCACTCTTA
MAIT	GTATTCTAGATCCCAT
MAIT	GTATTCTCAATGACCT
MAIT	GTCAAGTCACATAACC
MAIT	GTCAAGTGTTACTGAC
MAIT	GTCACAATCTACCAGA
MAIT	GTCACGGAGTCTCAAC
MAIT	GTCGTAACAGCGAACA
MAIT	GTCGTAAGTAGCGCAA
MAIT	GTCGTAATCTCGCTTG
MAIT	GTCTCGTAGAATGTTG
MAIT	GTCTCGTGTGGTCTCG
MAIT	GTCTTCGGTCCAGTTA
MAIT	GTGAAGGGTGTAATGA
MAIT	GTGAAGGTCGTGGTCG
MAIT	GTGAAGGTCTTGTTTG
MAIT	GTGCATAAGACACTAA
MAIT	GTGCGGTAGTTTCCTT
MAIT	GTGCGGTTCGTGGACC
MAIT	GTGGGTCAGGACATTA
MAIT	GTGGGTCTCCTCAATT
MAIT	GTGTGCGAGGTACTCT
MAIT	GTTACAGAGACCTTTG
MAIT	GTTCATTGTTCATGGT
MAIT	GTTCATTGTTCCCTTG
MAIT	GTTCGGGGTTTGGGCC
MAIT	GTTCTCGCAAGTACCT
MAIT	GTTCTCGCATCCCACT
MAIT	TAAACCGAGGGAGTAA
MAIT	TAAACCGGTCGCGGTT
MAIT	TAAGCGTAGAGCCCAA
MAIT	TAAGCGTGTCAGAGGT
MAIT	TAAGCGTTCGTCGTTC
MAIT	TAAGTGCAGAGGGCTT
MAIT	TAAGTGCGTCCGTCAG
MAIT	TACACGAAGCGCTTAT
MAIT	TACACGAGTCAGCTAT
MAIT	TACAGTGAGCCAACAG
MAIT	TACAGTGGTAGCTTGT
MAIT	TACAGTGTCTTTACAC
MAIT	TACCTATAGTTAAGTG
MAIT	TACCTTACAATGTAAG
MAIT	TACCTTAGTTAGGGTG
MAIT	TACGGTACAATCCAAC
MAIT	TACGGTAGTCTAGTCA
MAIT	TACGGTATCAGTCAGT
MAIT	TACTCATCACTGTGTA
MAIT	TACTTACGTGATGCCC
MAIT	TACTTGTGTCGAGTTT
MAIT	TAGAGCTAGACGACGT
MAIT	TAGAGCTTCCCAACGG
MAIT	TAGAGCTTCCGAACGC
MAIT	TAGGCATCAATGAATG
MAIT	TAGGCATTCTCCTATA
MAIT	TAGTGGTGTTGTACAC
MAIT	TATCAGGGTGGCAAAC
MAIT	TATCTCAAGCGGCTTC
MAIT	TATGCCCGTTCAGACT
MAIT	TCAACGACATCGGTTA
MAIT	TCAACGATCCCGACTT
MAIT	TCACAAGGTAGAGGAA
MAIT	TCACGAAGTCCGAGTC
MAIT	TCAGATGGTGCGATAG
MAIT	TCAGCAACATTAGCCA
MAIT	TCAGCAATCTTCTGGC
MAIT	TCAGCTCAGATATACG
MAIT	TCATTACGTTCGGCAC
MAIT	TCATTTGCATTCTCAT
MAIT	TCCACACCAAGAGGCT
MAIT	TCCACACCAGGCAGTA
MAIT	TCCCGATCATGTTGAC
MAIT	TCGAGGCCAACACGCC
MAIT	TCGCGTTGTCACCTAA
MAIT	TCGCGTTTCGCCAGCA
MAIT	TCGTAGAAGCTAACTC
MAIT	TCGTAGACAACACCCG
MAIT	TCGTAGATCAGAGCTT
MAIT	TCTCATAAGAGCCCAA
MAIT	TCTCATACATAAAGGT
MAIT	TCTCATATCCGTAGGC
MAIT	TCTCTAACAGCCTTTC
MAIT	TCTGAGATCTCCTATA
MAIT	TCTTCGGCAGACGTAG
MAIT	TCTTTCCGTAGAGTGC
MAIT	TGACAACGTTCACCTC
MAIT	TGACAACTCTTTACGT
MAIT	TGACGGCTCACGGTTA
MAIT	TGACTTTTCTGGTATG
MAIT	TGAGAGGAGACTAAGT
MAIT	TGAGCATTCTAACTCT
MAIT	TGAGCATTCTAGCACA
MAIT	TGAGCCGTCAGTTGAC
MAIT	TGAGGGAGTAGCGCAA
MAIT	TGATTTCCAGCGATCC
MAIT	TGCCAAAAGACGCTTT
MAIT	TGCCAAACAGCGTCCA
MAIT	TGCCAAACAGTCGTGC
MAIT	TGCCAAATCACGCATA
MAIT	TGCCCATAGCGATAGC
MAIT	TGCCCATGTGGGTCAA
MAIT	TGCCCTAAGAAGGTTT
MAIT	TGCCCTAGTGCCTGCA
MAIT	TGCGCAGCAGCTTAAC
MAIT	TGCGCAGGTATAGGTA
MAIT	TGCGCAGGTCGTCTTC
MAIT	TGCGGGTAGACCCACC
MAIT	TGCGGGTAGCCAGAAC
MAIT	TGCGGGTCACAGGCCT
MAIT	TGCGGGTCACGGCCAT
MAIT	TGCGGGTTCTGTTTGT
MAIT	TGCTGCTCATGGATGG
MAIT	TGCTGCTTCTGTCCGT
MAIT	TGGCCAGAGGATATAC
MAIT	TGGCGCACAAGTAGTA
MAIT	TGGCGCATCGGTTCGG
MAIT	TGGCTGGTCTGGCGAC
MAIT	TGGGCGTAGAGTAATC
MAIT	TGGTTAGGTCTAGCCG
MAIT	TGGTTCCAGTCAATAG
MAIT	TGGTTCCCAGCTCCGA
MAIT	TGTATTCAGTGTACGG
MAIT	TGTATTCCAAGAGGCT
MAIT	TGTATTCCATACTCTT
MAIT	TGTCCCATCCACGACG
MAIT	TGTGTTTTCACGGTTA
MAIT	TGTTCCGCACAGCGTC
MAIT	TTAACTCCACACCGAC
MAIT	TTAGGACGTAAGGGCT
MAIT	TTAGGCAGTAGAGGAA
MAIT	TTAGTTCGTAATCACC
MAIT	TTAGTTCGTCTCGTTC
MAIT	TTATGCTTCTTCGGTC
MAIT	TTCCCAGAGGATTCGG
MAIT	TTCCCAGGTTAGATGA
MAIT	TTCGAAGCAGCCAGAA
MAIT	TTCGAAGTCTATCCTA
MAIT	TTCGGTCGTCAGGACA
MAIT	TTCGGTCGTTACGGAG
MAIT	TTCGGTCTCAGGCGAA
MAIT	TTCTACACAAAGGTGC
MAIT	TTCTACACAAGGTTTC
MAIT	TTCTACACAAGTTCTG
MAIT	TTCTCAACATAAAGGT
MAIT	TTCTCAAGTCGCATCG
MAIT	TTGAACGCACGTCTCT
MAIT	TTGACTTCACTTAAGC
MAIT	TTGACTTGTCATCGGC
MAIT	TTGCGTCAGCAGCCTC
MAIT	TTGCGTCAGGTCATCT
MAIT	TTGGCAAGTCTGATTG
MAIT	TTGTAGGGTACTTCTT
MAIT	TTTATGCTCGTTTATC
MAIT	TTTGCGCTCTCTGAGA
MAIT	TTTGGTTGTCCAGTAT
Monocytes	AAACCTGGTCATACTG
Monocytes	AAACGGGGTCGAGTTT
Monocytes	AAACGGGTCCACTGGG
Monocytes	AAAGATGAGGGCTTCC
Monocytes	AAAGATGAGTGTCCAT
Monocytes	AAAGCAACACCGGAAA
Monocytes	AAAGCAACAGCATGAG
Monocytes	AAAGTAGCACCTGGTG
Monocytes	AAAGTAGGTGCAGACA
Monocytes	AAATGCCCATCAGTAC
Monocytes	AAATGCCTCAGTTCGA
Monocytes	AAATGCCTCCAGTAGT
Monocytes	AACACGTAGAGTGAGA
Monocytes	AACACGTGTAAGAGGA
Monocytes	AACACGTGTTGCCTCT
Monocytes	AACCATGCAAGACACG
Monocytes	AACCATGCATTCCTGC
Monocytes	AACCATGTCTGTGCAA
Monocytes	AACCGCGAGACGACGT
Monocytes	AACCGCGGTGACCAAG
Monocytes	AACGTTGTCTGGTGTA
Monocytes	AACTCAGAGTGGTAAT
Monocytes	AACTCTTCAAAGCGGT
Monocytes	AACTCTTCAATGGATA
Monocytes	AACTCTTGTGGTCTCG
Monocytes	AACTGGTCAAAGGTGC
Monocytes	AACTGGTGTCCGAACC
Monocytes	AACTGGTGTGGCGAAT
Monocytes	AACTTTCCAAGCCATT
Monocytes	AACTTTCTCACTTATC
Monocytes	AAGACCTCACCAACCG
Monocytes	AAGACCTTCATGCATG
Monocytes	AAGCCGCAGATAGTCA
Monocytes	AAGGAGCCATAGGATA
Monocytes	AAGGAGCCATGAGCGA
Monocytes	AAGGTTCAGAGTACCG
Monocytes	AAGGTTCCAGGTGGAT
Monocytes	AAGGTTCTCTCCTATA
Monocytes	AAGTCTGAGAGGGCTT
Monocytes	AAGTCTGTCCTTCAAT
Monocytes	AATCCAGCAAGGGTCA
Monocytes	AATCCAGTCACGATGT
Monocytes	AATCCAGTCAGTGTTG
Monocytes	AATCCAGTCTGTCTCG
Monocytes	AATCGGTTCTACTATC
Monocytes	ACACCAAAGTGTACCT
Monocytes	ACACCCTAGGCAATTA
Monocytes	ACACTGACACCACCAG
Monocytes	ACAGCCGGTTGAGTTC
Monocytes	ACAGCTAAGCTATGCT
Monocytes	ACAGCTAGTAGCGTGA
Monocytes	ACATCAGAGACCTAGG
Monocytes	ACATCAGCACATCCAA
Monocytes	ACATCAGCACGTGAGA
Monocytes	ACATGGTAGCCGCCTA
Monocytes	ACCAGTAGTCGTGGCT
Monocytes	ACCCACTCACAGCCCA
Monocytes	ACCCACTCACCAGGCT
Monocytes	ACCCACTGTAAGGGAA
Monocytes	ACCCACTTCAGGCAAG
Monocytes	ACCGTAATCGAGCCCA
Monocytes	ACCTTTACACCGCTAG
Monocytes	ACCTTTAGTAGCTAAA
Monocytes	ACCTTTAGTCGACTAT
Monocytes	ACCTTTAGTTACGGAG
Monocytes	ACGAGCCGTAAGGGCT
Monocytes	ACGAGCCTCATTCACT
Monocytes	ACGAGGAAGCCGTCGT
Monocytes	ACGAGGAAGGCAAAGA
Monocytes	ACGAGGACAACGATCT
Monocytes	ACGAGGATCCATGCTC
Monocytes	ACGATACAGGACAGCT
Monocytes	ACGATACCAACACCTA
Monocytes	ACGATACCACAAGACG
Monocytes	ACGATGTAGCTGCGAA
Monocytes	ACGATGTCACATTCGA
Monocytes	ACGCAGCAGATTACCC
Monocytes	ACGCAGCTCATTGCCC
Monocytes	ACGCCAGGTCCAGTAT
Monocytes	ACGCCGAGTGCAGGTA
Monocytes	ACGGCCACAGACGCTC
Monocytes	ACTATCTGTCCAGTGC
Monocytes	ACTGAACCAGGTCTCG
Monocytes	ACTGAGTAGCACCGTC
Monocytes	ACTGAGTTCACATAGC
Monocytes	ACTGATGAGACTTTCG
Monocytes	ACTGATGAGCGTTGCC
Monocytes	ACTGATGAGGTTCCTA
Monocytes	ACTGATGAGTCCAGGA
Monocytes	ACTGCTCCACCCAGTG
Monocytes	ACTGTCCAGGAATTAC
Monocytes	ACTGTCCCAGTCAGCC
Monocytes	ACTGTCCGTACGAAAT
Monocytes	ACTTACTAGCTTATCG
Monocytes	ACTTACTAGGGCATGT
Monocytes	ACTTACTGTCCGTCAG
Monocytes	ACTTACTTCACCATAG
Monocytes	ACTTGTTCAGTTCATG
Monocytes	ACTTGTTGTACAGCAG
Monocytes	ACTTTCAAGAATGTTG
Monocytes	ACTTTCAAGATTACCC
Monocytes	ACTTTCAAGGCGACAT
Monocytes	ACTTTCAGTCAGTGGA
Monocytes	ACTTTCAGTCGAATCT
Monocytes	ACTTTCATCCTATTCA
Monocytes	ACTTTCATCGGTCCGA
Monocytes	AGAATAGGTATATGGA
Monocytes	AGACGTTCAGGTGCCT
Monocytes	AGACGTTTCGTATCAG
Monocytes	AGAGCGAGTCTAGTGT
Monocytes	AGAGTGGGTTCTCATT
Monocytes	AGATCTGAGACAAGCC
Monocytes	AGATCTGCAGCCTTTC
Monocytes	AGATTGCAGGTGCAAC
Monocytes	AGATTGCGTTCACCTC
Monocytes	AGCAGCCAGCAGGCTA
Monocytes	AGCAGCCCACTGAAGG
Monocytes	AGCAGCCGTTCAGTAC
Monocytes	AGCAGCCTCAGTTGAC
Monocytes	AGCATACCAGCGTCCA
Monocytes	AGCGGTCCAGTCAGAG
Monocytes	AGCGGTCCATCCTAGA
Monocytes	AGCGTATGTCGGCACT
Monocytes	AGCGTCGGTCCATCCT
Monocytes	AGCGTCGTCCGCGTTT
Monocytes	AGCTCCTGTAATTGGA
Monocytes	AGCTCTCAGATCCCAT
Monocytes	AGCTCTCTCTGGTTCC
Monocytes	AGCTTGACATCTATGG
Monocytes	AGCTTGATCGGTTAAC
Monocytes	AGCTTGATCTCTTGAT
Monocytes	AGGCCACAGATAGTCA
Monocytes	AGGGAGTCAATTGCTG
Monocytes	AGGGAGTGTATTCTCT
Monocytes	AGGGTGATCGGTCCGA
Monocytes	AGGTCATAGAACTGTA
Monocytes	AGGTCCGCAGCGTTCG
Monocytes	AGTAGTCCAAACGTGG
Monocytes	AGTCTTTAGAGTAAGG
Monocytes	AGTGTCAGTCGGCATC
Monocytes	AGTGTCATCTGCAAGT
Monocytes	AGTTGGTCAGGCTGAA
Monocytes	AGTTGGTGTCCATGAT
Monocytes	AGTTGGTGTCGAATCT
Monocytes	AGTTGGTGTTACGCGC
Monocytes	ATAACGCAGTGACATA
Monocytes	ATAAGAGCAATGTTGC
Monocytes	ATAAGAGCAGACGCCT
Monocytes	ATAAGAGCATACTACG
Monocytes	ATAGACCAGCCAGTTT
Monocytes	ATAGACCAGGGCACTA
Monocytes	ATAGACCCAGCGAACA
Monocytes	ATCATGGAGTCATGCT
Monocytes	ATCATGGCACACCGAC
Monocytes	ATCATGGTCGGTCCGA
Monocytes	ATCCACCTCACCATAG
Monocytes	ATCCACCTCTATCCCG
Monocytes	ATCCACCTCTTGCATT
Monocytes	ATCCGAAAGTGTTGAA
Monocytes	ATCCGAACACCATGTA
Monocytes	ATCCGAATCGCCGTGA
Monocytes	ATCGAGTAGCTGCCCA
Monocytes	ATCGAGTCAAATCCGT
Monocytes	ATCGAGTGTCACCTAA
Monocytes	ATCGAGTGTCTGGAGA
Monocytes	ATCTACTGTGTATGGG
Monocytes	ATCTACTTCAGTGTTG
Monocytes	ATGTGTGCATGCCACG
Monocytes	ATTCTACGTGCAGTAG
Monocytes	ATTGGTGCATTCGACA
Monocytes	ATTGGTGGTGAACCTT
Monocytes	CAACCAAAGCGCTTAT
Monocytes	CAACCTCAGGACAGCT
Monocytes	CAACTAGAGACTAGAT
Monocytes	CAACTAGAGATGTGGC
Monocytes	CAACTAGAGGAGTTGC
Monocytes	CAACTAGCAACACGCC
Monocytes	CAACTAGGTCTCCATC
Monocytes	CAACTAGTCATAACCG
Monocytes	CAAGGCCAGACGACGT
Monocytes	CAAGGCCAGGGTGTGT
Monocytes	CAAGGCCAGTCATGCT
Monocytes	CAAGGCCCACGGTGTC
Monocytes	CAAGGCCCAGACGCTC
Monocytes	CAAGGCCCATGTCTCC
Monocytes	CAAGGCCGTAAGTGGC
Monocytes	CAAGGCCTCTCAAACG
Monocytes	CAAGTTGCAAGGCTCC
Monocytes	CAAGTTGCAGGTCCAC
Monocytes	CAAGTTGTCTTCGAGA
Monocytes	CACAAACCACCAGGCT
[truncated: 3,118 more rows]
