# Supplementary material for: scQCEA: a framework for annotation and quality control report of single-cell RNA-sequencing data
Source: BMC Genomics. 2023 Jul 6;24:381. doi: 10.1186/s12864-023-09447-6 (PMC10327311; doi:10.1186/s12864-023-09447-6)
Supplement: Supplementary file 2 — Additional file 2: Supplementary file 2. To demonstrate the utility of scQCEA, we apply the workflow to the sixteen gene expression profiles of eight patients with metastatic melanoma, prepared from pre- and post-treatment experimental batches. You can find the QC interactive report at: https://github.com/isarnassiri/scQCEA/tree/Example-of-Application. Download and unzip the OGC_Interactive_QC_Report_P180121.zip file. You can open CLICK_ME.html file without using rStudio/R. [file 12864_2023_9447_MOESM2_ESM.zip › Inputs/10X-gex/481207_88/P180121-keep_481207_88_Celltype_assignment_toCells_PlusClusters.txt]

geneSet	cell	Freq	cluster
T-cells	AAACCTGCAAGCGATG	1057	1
T-cells	AAACCTGGTCCTCCAT	1057	1
T-cells	AAACCTGTCTATCGCC	1057	1
T-cells	AAAGATGGTCCGAACC	1057	1
T-cells	AAAGATGGTCTTGATG	1057	1
T-cells	AAAGATGTCTCTTGAT	1057	1
T-cells	AAAGCAAAGCCGTCGT	1057	1
T-cells	AAAGCAAAGCGATATA	1057	1
T-cells	AAAGCAAGTTGTGGAG	1057	1
T-cells	AAAGTAGAGCGATATA	1057	1
T-cells	AAAGTAGAGTTCCACA	1057	1
T-cells	AAAGTAGTCGACGGAA	1057	1
T-cells	AAATGCCGTGCCTGCA	1057	1
T-cells	AACACGTTCCCTCTTT	1057	1
T-cells	AACCATGGTCTCCCTA	1057	1
T-cells	AACCGCGCAATGGAGC	1057	1
T-cells	AACCGCGGTTAAGACA	1057	1
T-cells	AACGTTGAGCCGGTAA	1057	1
T-cells	AACGTTGTCAACACAC	1057	1
T-cells	AACTCAGCAATCGAAA	1057	1
T-cells	AACTCAGTCCGATATG	1057	1
T-cells	AACTCCCTCAGCTTAG	1057	1
T-cells	AACTCCCTCCAAAGTC	1057	1
T-cells	AACTCCCTCGAACGGA	1057	1
T-cells	AACTCTTGTATGAATG	1057	1
T-cells	AACTCTTTCAACACGT	1057	1
T-cells	AACTCTTTCAACCAAC	1057	1
T-cells	AACTGGTAGTAGCCGA	1057	1
T-cells	AACTGGTCAGCGTAAG	1057	1
T-cells	AACTGGTCAGGACCCT	1057	1
T-cells	AACTGGTTCATGCAAC	1057	1
T-cells	AACTGGTTCGACAGCC	1057	1
T-cells	AACTGGTTCTCTGCTG	1057	1
T-cells	AAGCCGCCAGGGCATA	1057	1
T-cells	AAGCCGCGTCCGAAGA	1057	1
T-cells	AAGGAGCAGACTTTCG	1057	1
T-cells	AAGGAGCTCGCAAACT	1057	1
T-cells	AAGGCAGAGTCGTTTG	1057	1
T-cells	AAGGCAGAGTTCGCAT	1057	1
T-cells	AAGGCAGGTAAATGTG	1057	1
T-cells	AAGGCAGTCTGTCTAT	1057	1
T-cells	AAGGTTCGTCTCTTAT	1057	1
T-cells	AAGGTTCGTTCGGCAC	1057	1
T-cells	AAGTCTGAGTCCGTAT	1057	1
T-cells	AAGTCTGAGTGCGATG	1057	1
T-cells	AAGTCTGCAGACTCGC	1057	1
T-cells	AAGTCTGTCAATAAGG	1057	1
T-cells	AAGTCTGTCCCTCTTT	1057	1
T-cells	AATCCAGAGTCATCCA	1057	1
T-cells	AATCCAGCACTGAAGG	1057	1
T-cells	AATCCAGCATACGCCG	1057	1
T-cells	AATCCAGGTCTGCGGT	1057	1
T-cells	ACACCAAGTCATCCCT	1057	1
T-cells	ACACCAATCAGTCCCT	1057	1
T-cells	ACACCCTCAAGCCGTC	1057	1
T-cells	ACACCCTGTCCAGTAT	1057	1
T-cells	ACACCCTTCGTAGGTT	1057	1
T-cells	ACACCGGAGTTTGCGT	1057	1
T-cells	ACACCGGCAGGGATTG	1057	1
T-cells	ACACCGGCATGTAAGA	1057	1
T-cells	ACACCGGGTTGTGGAG	1057	1
T-cells	ACACTGACACGAGAGT	1057	1
T-cells	ACACTGAGTGTAACGG	1057	1
T-cells	ACAGCCGAGGCGTACA	1057	1
T-cells	ACAGCCGTCTGTGCAA	1057	1
T-cells	ACAGCTATCTTTACAC	1057	1
T-cells	ACATACGCAGATCTGT	1057	1
T-cells	ACATACGCAGGGTACA	1057	1
T-cells	ACATACGCATTAACCG	1057	1
T-cells	ACATACGGTCGACTGC	1057	1
T-cells	ACATCAGAGATGTAAC	1057	1
T-cells	ACATCAGCAAAGGAAG	1057	1
T-cells	ACATCAGGTAGCACGA	1057	1
T-cells	ACATCAGGTATGAATG	1057	1
T-cells	ACATGGTAGGCATTGG	1057	1
T-cells	ACATGGTAGGCTCATT	1057	1
T-cells	ACATGGTCACATCCGG	1057	1
T-cells	ACCAGTATCACGACTA	1057	1
T-cells	ACCCACTGTACCAGTT	1057	1
T-cells	ACCCACTTCACATAGC	1057	1
T-cells	ACCCACTTCGTTTATC	1057	1
T-cells	ACCGTAAGTCGCGTGT	1057	1
T-cells	ACCTTTACATGGATGG	1057	1
T-cells	ACCTTTATCAATCTCT	1057	1
T-cells	ACCTTTATCTCGGACG	1057	1
T-cells	ACGAGCCCACCTCGGA	1057	1
T-cells	ACGAGCCCATCATCCC	1057	1
T-cells	ACGAGGAAGCGCCTTG	1057	1
T-cells	ACGAGGAAGTGGTAAT	1057	1
T-cells	ACGAGGATCTTGTATC	1057	1
T-cells	ACGATGTAGGGTTTCT	1057	1
T-cells	ACGATGTGTGAAAGAG	1057	1
T-cells	ACGATGTTCTCTGAGA	1057	1
T-cells	ACGATGTTCTGTCAAG	1057	1
T-cells	ACGCAGCAGCTAGTGG	1057	1
T-cells	ACGCCAGCACGGATAG	1057	1
T-cells	ACGCCAGCAGATGGGT	1057	1
T-cells	ACGCCAGCAGGAATGC	1057	1
T-cells	ACGCCAGCAGGGAGAG	1057	1
T-cells	ACGCCAGTCAACACTG	1057	1
T-cells	ACGCCGAAGAGTGAGA	1057	1
T-cells	ACGCCGAGTCCAGTGC	1057	1
T-cells	ACGCCGATCTTGCCGT	1057	1
T-cells	ACGGAGAAGGGTATCG	1057	1
T-cells	ACGGCCACACGAAACG	1057	1
T-cells	ACGGGCTCACGCCAGT	1057	1
T-cells	ACGGGCTCAGGGATTG	1057	1
T-cells	ACGGGCTTCCCTCAGT	1057	1
T-cells	ACGGGTCAGTTTGCGT	1057	1
T-cells	ACGGGTCTCAAAGACA	1057	1
T-cells	ACGTCAACACAGAGGT	1057	1
T-cells	ACGTCAAGTAGCGCTC	1057	1
T-cells	ACGTCAAGTGCTTCTC	1057	1
T-cells	ACGTCAAGTTTAGCTG	1057	1
T-cells	ACGTCAATCACAATGC	1057	1
T-cells	ACTATCTAGACTAAGT	1057	1
T-cells	ACTATCTCACCGGAAA	1057	1
T-cells	ACTATCTGTGCAACTT	1057	1
T-cells	ACTATCTTCCGTAGTA	1057	1
T-cells	ACTGAGTGTACATGTC	1057	1
T-cells	ACTGAGTTCCATTCTA	1057	1
T-cells	ACTGCTCTCTTCGAGA	1057	1
T-cells	ACTGTCCAGCCGCCTA	1057	1
T-cells	ACTGTCCGTCCCTTGT	1057	1
T-cells	ACTGTCCTCTACGAGT	1057	1
T-cells	ACTTACTCACGTAAGG	1057	1
T-cells	ACTTACTGTCACTTCC	1057	1
T-cells	ACTTACTTCTCTGTCG	1057	1
T-cells	ACTTTCAGTACGCACC	1057	1
T-cells	ACTTTCAGTTCAGACT	1057	1
T-cells	ACTTTCAGTTGCGCAC	1057	1
T-cells	ACTTTCATCTGGGCCA	1057	1
T-cells	AGAATAGAGGTAAACT	1057	1
T-cells	AGAATAGCAACTGCGC	1057	1
T-cells	AGAATAGGTTCATGGT	1057	1
T-cells	AGAATAGTCTGTGCAA	1057	1
T-cells	AGACGTTTCGCCCTTA	1057	1
T-cells	AGAGCTTAGCTGCAAG	1057	1
T-cells	AGAGCTTAGTCGAGTG	1057	1
T-cells	AGAGCTTAGTTTAGGA	1057	1
T-cells	AGAGCTTCAAGCCCAC	1057	1
T-cells	AGAGCTTTCGTTTGCC	1057	1
T-cells	AGAGTGGAGAGTAAGG	1057	1
T-cells	AGAGTGGGTACGCTGC	1057	1
T-cells	AGATCTGCACGTCTCT	1057	1
T-cells	AGATTGCCACTAGTAC	1057	1
T-cells	AGATTGCCATTGGTAC	1057	1
T-cells	AGCAGCCCACAACTGT	1057	1
T-cells	AGCAGCCCACATCCGG	1057	1
T-cells	AGCAGCCGTGAGGCTA	1057	1
T-cells	AGCATACGTGGTCTCG	1057	1
T-cells	AGCATACTCAACACGT	1057	1
T-cells	AGCATACTCTTTAGTC	1057	1
T-cells	AGCCTAAAGCAATATG	1057	1
T-cells	AGCCTAAAGCTCAACT	1057	1
T-cells	AGCCTAAGTAGAGGAA	1057	1
T-cells	AGCCTAAGTCGGATCC	1057	1
T-cells	AGCCTAATCGCTGATA	1057	1
T-cells	AGCGGTCCATTACCTT	1057	1
T-cells	AGCGTATAGCCACGCT	1057	1
T-cells	AGCGTATAGGCATTGG	1057	1
T-cells	AGCTCCTTCTTTAGGG	1057	1
T-cells	AGCTCTCGTACTTCTT	1057	1
T-cells	AGCTCTCTCACTGGGC	1057	1
T-cells	AGCTTGAGTACCATCA	1057	1
T-cells	AGGCCACCAAACGCGA	1057	1
T-cells	AGGCCACCAACACCTA	1057	1
T-cells	AGGCCACCACAGACAG	1057	1
T-cells	AGGCCGTAGAAACGCC	1057	1
T-cells	AGGCCGTAGTTTCCTT	1057	1
T-cells	AGGCCGTGTAAGAGAG	1057	1
T-cells	AGGCCGTGTAATCACC	1057	1
T-cells	AGGCCGTGTACCAGTT	1057	1
T-cells	AGGGAGTCAGGCAGTA	1057	1
T-cells	AGGGATGCACCCATTC	1057	1
T-cells	AGGGTGACATCTACGA	1057	1
T-cells	AGGTCATAGCACCGTC	1057	1
T-cells	AGGTCATCAGTCAGAG	1057	1
T-cells	AGGTCCGAGAGTCTGG	1057	1
T-cells	AGGTCCGCACGAAACG	1057	1
T-cells	AGTAGTCCATAACCTG	1057	1
T-cells	AGTCTTTAGCAGCCTC	1057	1
T-cells	AGTCTTTGTATGAAAC	1057	1
T-cells	AGTGAGGCAAGACGTG	1057	1
T-cells	AGTGAGGGTAGCACGA	1057	1
T-cells	AGTGAGGTCAACACAC	1057	1
T-cells	AGTGGGAAGTCCGGTC	1057	1
T-cells	AGTGGGATCAGTTCGA	1057	1
T-cells	AGTGGGATCGACGGAA	1057	1
T-cells	AGTGGGATCTTGCATT	1057	1
T-cells	AGTGTCACAAGTCTGT	1057	1
T-cells	AGTTGGTAGGAGTAGA	1057	1
T-cells	AGTTGGTAGGAGTCTG	1057	1
T-cells	AGTTGGTCAGGTGCCT	1057	1
T-cells	AGTTGGTCAGTAGAGC	1057	1
T-cells	AGTTGGTCATTGCGGC	1057	1
T-cells	ATAACGCGTAATTGGA	1057	1
T-cells	ATAAGAGGTCTAAAGA	1057	1
T-cells	ATAAGAGGTGGTTTCA	1057	1
T-cells	ATAGACCCACCAGGTC	1057	1
T-cells	ATAGACCCACGTGAGA	1057	1
T-cells	ATAGACCCATCGATGT	1057	1
T-cells	ATAGACCGTGTCAATC	1057	1
T-cells	ATAGACCTCTCCGGTT	1057	1
T-cells	ATCACGAAGACAGACC	1057	1
T-cells	ATCACGAAGCATGGCA	1057	1
T-cells	ATCACGACACATCTTT	1057	1
T-cells	ATCACGACAGATGGCA	1057	1
T-cells	ATCACGAGTTTAGGAA	1057	1
T-cells	ATCACGATCCGTCAAA	1057	1
T-cells	ATCATCTAGAAACGAG	1057	1
T-cells	ATCATCTGTACTTGAC	1057	1
T-cells	ATCATCTGTTGTGGCC	1057	1
T-cells	ATCATCTGTTTCGCTC	1057	1
T-cells	ATCATGGGTACCGCTG	1057	1
T-cells	ATCATGGTCGCAGGCT	1057	1
T-cells	ATCCACCCACATTTCT	1057	1
T-cells	ATCCGAACACCACGTG	1057	1
T-cells	ATCCGAAGTAAGTGGC	1057	1
T-cells	ATCCGAAGTCGCATAT	1057	1
T-cells	ATCGAGTGTTCGAATC	1057	1
T-cells	ATCGAGTTCCGTTGCT	1057	1
T-cells	ATCTACTAGATAGTCA	1057	1
T-cells	ATCTACTAGCTAAGAT	1057	1
T-cells	ATCTACTAGGAATCGC	1057	1
T-cells	ATCTACTAGGGCTCTC	1057	1
T-cells	ATCTGCCAGCCACGTC	1057	1
T-cells	ATGAGGGCAATCTACG	1057	1
T-cells	ATGAGGGGTCCTAGCG	1057	1
T-cells	ATGCGATCACAAGCCC	1057	1
T-cells	ATGCGATGTGCTGTAT	1057	1
T-cells	ATGGGAGAGACTCGGA	1057	1
T-cells	ATGGGAGCAACACCTA	1057	1
T-cells	ATGTGTGAGACAATAC	1057	1
T-cells	ATTACTCGTAAACGCG	1057	1
T-cells	ATTACTCGTATCACCA	1057	1
T-cells	ATTATCCTCTTGTACT	1057	1
T-cells	ATTCTACAGGACATTA	1057	1
T-cells	ATTCTACGTATGGTTC	1057	1
T-cells	ATTGGACCACATCTTT	1057	1
T-cells	ATTGGACCACCCATTC	1057	1
T-cells	ATTGGACGTAAGTAGT	1057	1
T-cells	ATTGGACTCTGGCGTG	1057	1
T-cells	ATTGGTGAGAATGTGT	1057	1
T-cells	ATTTCTGAGGGCTTGA	1057	1
T-cells	CAACCAACAGGGAGAG	1057	1
T-cells	CAACCAACAGTTTACG	1057	1
T-cells	CAACCAATCACAGTAC	1057	1
T-cells	CAACCAATCGTTGACA	1057	1
T-cells	CAACCTCAGGCAGGTT	1057	1
T-cells	CAACCTCCAAACAACA	1057	1
T-cells	CAACCTCCAGGGTACA	1057	1
T-cells	CAACTAGAGCAGCGTA	1057	1
T-cells	CAACTAGGTTAAAGTG	1057	1
T-cells	CAACTAGGTTGAACTC	1057	1
T-cells	CAACTAGTCCCAACGG	1057	1
T-cells	CAACTAGTCGGCGCTA	1057	1
T-cells	CAAGGCCGTCCGCTGA	1057	1
T-cells	CAAGGCCGTGCACGAA	1057	1
T-cells	CAAGGCCGTGCTAGCC	1057	1
T-cells	CAAGGCCTCAAAGACA	1057	1
T-cells	CAAGTTGTCAGTACGT	1057	1
T-cells	CAAGTTGTCGCATGGC	1057	1
T-cells	CACACAACAAGCCCAC	1057	1
T-cells	CACACAACAGCTGTAT	1057	1
T-cells	CACACAAGTCCGAGTC	1057	1
T-cells	CACACAAGTTCGCTAA	1057	1
T-cells	CACACCTCAGTCAGCC	1057	1
T-cells	CACACCTTCGGCGCAT	1057	1
T-cells	CACACTCCAGCCTTGG	1057	1
T-cells	CACAGGCGTATTCGTG	1057	1
T-cells	CACAGTACATCTCGCT	1057	1
T-cells	CACAGTAGTATTCTCT	1057	1
T-cells	CACATAGCAGCTTAAC	1057	1
T-cells	CACATAGTCCTCAACC	1057	1
T-cells	CACATAGTCGTCCAGG	1057	1
T-cells	CACATTTAGATGCCAG	1057	1
T-cells	CACATTTAGGCTATCT	1057	1
T-cells	CACATTTCAATTCCTT	1057	1
T-cells	CACATTTGTTGCCTCT	1057	1
T-cells	CACCACTAGCGATCCC	1057	1
T-cells	CACCACTGTCTCCCTA	1057	1
T-cells	CACCAGGAGTAGTGCG	1057	1
T-cells	CACCAGGGTAAATGAC	1057	1
T-cells	CACCTTGCAAGCGCTC	1057	1
T-cells	CACCTTGGTCATCGGC	1057	1
T-cells	CACCTTGGTGTTTGGT	1057	1
T-cells	CACCTTGTCCTATGTT	1057	1
T-cells	CACTCCAGTGCAACGA	1057	1
T-cells	CACTCCATCCCTAATT	1057	1
T-cells	CACTCCATCGTTTAGG	1057	1
T-cells	CAGAATCAGGCAGTCA	1057	1
T-cells	CAGAATCAGGTGGGTT	1057	1
T-cells	CAGAATCAGTACACCT	1057	1
T-cells	CAGAATCGTGAAGGCT	1057	1
T-cells	CAGAGAGGTCAACATC	1057	1
T-cells	CAGAGAGTCAGGCAAG	1057	1
T-cells	CAGATCAAGCTACCTA	1057	1
T-cells	CAGATCACAAACGTGG	1057	1
T-cells	CAGCAGCAGTGTCCAT	1057	1
T-cells	CAGCAGCCATGGGAAC	1057	1
T-cells	CAGCATAAGCTGTCTA	1057	1
T-cells	CAGCCGACAGTTTACG	1057	1
T-cells	CAGCCGATCTGAGGGA	1057	1
T-cells	CAGCGACAGGCGATAC	1057	1
T-cells	CAGCGACAGGCGCTCT	1057	1
T-cells	CAGCGACCAATGGATA	1057	1
T-cells	CAGCGACTCTCGCATC	1057	1
T-cells	CAGCTAAGTGCCTTGG	1057	1
T-cells	CAGCTAATCAGCAACT	1057	1
T-cells	CAGCTGGAGCCCAACC	1057	1
T-cells	CAGCTGGGTGTCAATC	1057	1
T-cells	CAGCTGGTCTGAGGGA	1057	1
T-cells	CAGGTGCAGCCGTCGT	1057	1
T-cells	CAGTAACCACATAACC	1057	1
T-cells	CAGTCCTAGTTGTCGT	1057	1
T-cells	CAGTCCTTCGAGGTAG	1057	1
T-cells	CATATGGTCAATCTCT	1057	1
T-cells	CATCAAGAGGAGCGAG	1057	1
T-cells	CATCAAGGTCGACTGC	1057	1
T-cells	CATCAGAAGATCCTGT	1057	1
T-cells	CATCAGATCCTTTACA	1057	1
T-cells	CATCGAACAGCTGTGC	1057	1
T-cells	CATCGAACATGTCCTC	1057	1
T-cells	CATCGAAGTCTCTCGT	1057	1
T-cells	CATCGAAGTGTTTGTG	1057	1
T-cells	CATCGGGAGACTTTCG	1057	1
T-cells	CATGACAAGATGGGTC	1057	1
T-cells	CATGACAAGCACACAG	1057	1
T-cells	CATGCCTCAACACCCG	1057	1
T-cells	CATGCCTCAAGCTGAG	1057	1
T-cells	CATGCCTCAAGGTTTC	1057	1
T-cells	CATGCCTGTGCGCTTG	1057	1
T-cells	CATGCCTTCGGCCGAT	1057	1
T-cells	CATGGCGTCAACACGT	1057	1
T-cells	CATTATCCAATCACAC	1057	1
T-cells	CATTCGCCATCCGTGG	1057	1
T-cells	CCAATCCAGAGTCGGT	1057	1
T-cells	CCAATCCCAATCACAC	1057	1
T-cells	CCAATCCTCTTGTATC	1057	1
T-cells	CCACCTAAGTAGGTGC	1057	1
T-cells	CCACCTACAGACAAGC	1057	1
T-cells	CCACCTAGTCTAGCGC	1057	1
T-cells	CCACCTATCACCAGGC	1057	1
T-cells	CCACGGAAGCACACAG	1057	1
T-cells	CCACGGAAGGGTTCCC	1057	1
T-cells	CCACTACAGGCTAGCA	1057	1
T-cells	CCAGCGAAGTACTTGC	1057	1
T-cells	CCCAATCCACGGTGTC	1057	1
T-cells	CCCAATCCATTGGGCC	1057	1
T-cells	CCCAGTTGTTCACGGC	1057	1
T-cells	CCCAGTTTCGTGGGAA	1057	1
T-cells	CCCTCCTAGGTGCTTT	1057	1
T-cells	CCGGGATCAAGTTCTG	1057	1
T-cells	CCGGGATTCGTTACGA	1057	1
T-cells	CCGGTAGAGTGGAGAA	1057	1
T-cells	CCGTACTGTGTTCGAT	1057	1
T-cells	CCGTACTTCCATGCTC	1057	1
T-cells	CCGTGGACACATCCAA	1057	1
T-cells	CCGTGGACACGTCAGC	1057	1
T-cells	CCGTGGACATCCGGGT	1057	1
T-cells	CCGTTCACACCGAATT	1057	1
T-cells	CCGTTCACAGCTGTTA	1057	1
T-cells	CCGTTCACATCCTAGA	1057	1
T-cells	CCGTTCATCATTATCC	1057	1
T-cells	CCTAAAGAGCTAGTCT	1057	1
T-cells	CCTAAAGCAGCCTATA	1057	1
T-cells	CCTAAAGGTAGCTCCG	1057	1
T-cells	CCTAAAGGTCTAGCCG	1057	1
T-cells	CCTAAAGGTCTCTCTG	1057	1
T-cells	CCTAAAGTCAACTCTT	1057	1
T-cells	CCTACACCACAGTCGC	1057	1
T-cells	CCTACCACAAACCCAT	1057	1
T-cells	CCTACCAGTCCTAGCG	1057	1
T-cells	CCTAGCTGTCGAGATG	1057	1
T-cells	CCTAGCTGTTTAGCTG	1057	1
T-cells	CCTATTACATGTCGAT	1057	1
T-cells	CCTATTAGTACTTCTT	1057	1
T-cells	CCTCAGTCAATCGAAA	1057	1
T-cells	CCTCAGTCACGACTCG	1057	1
T-cells	CCTCAGTTCTCTTGAT	1057	1
T-cells	CCTCTGAAGTGGTAGC	1057	1
T-cells	CCTCTGAGTCCCGACA	1057	1
T-cells	CCTTACGGTAGCTAAA	1057	1
T-cells	CCTTCCCAGACGCAAC	1057	1
T-cells	CCTTCCCGTGAGGGTT	1057	1
T-cells	CCTTCGACAACTGGCC	1057	1
T-cells	CCTTCGATCAGTTAGC	1057	1
T-cells	CCTTTCTGTACAGACG	1057	1
T-cells	CGAACATCAATAAGCA	1057	1
T-cells	CGAACATCAGGGATTG	1057	1
T-cells	CGAACATTCATTTGGG	1057	1
T-cells	CGAATGTAGCTCAACT	1057	1
T-cells	CGAATGTCAAGGTGTG	1057	1
T-cells	CGAATGTCAATCGAAA	1057	1
T-cells	CGAATGTGTCAACATC	1057	1
T-cells	CGACCTTAGATGTGTA	1057	1
T-cells	CGACCTTAGGGATGGG	1057	1
T-cells	CGACCTTGTCCAAGTT	1057	1
T-cells	CGACCTTTCATATCGG	1057	1
T-cells	CGACCTTTCCCAAGAT	1057	1
T-cells	CGACCTTTCTATGTGG	1057	1
T-cells	CGACTTCCACCGATAT	1057	1
T-cells	CGACTTCTCACCGTAA	1057	1
T-cells	CGACTTCTCCGCATAA	1057	1
T-cells	CGACTTCTCGGAAACG	1057	1
T-cells	CGAGAAGGTTACGTCA	1057	1
T-cells	CGAGAAGTCATCGATG	1057	1
T-cells	CGAGCACAGATCCGAG	1057	1
T-cells	CGAGCCAGTCATGCCG	1057	1
T-cells	CGAGCCATCATCGCTC	1057	1
T-cells	CGATCGGCAGGCTGAA	1057	1
T-cells	CGATGGCAGCGCCTTG	1057	1
T-cells	CGATGTAAGTTGTCGT	1057	1
T-cells	CGATGTAGTAGTAGTA	1057	1
T-cells	CGATTGAAGCTAGCCC	1057	1
T-cells	CGATTGAGTGAAAGAG	1057	1
T-cells	CGCCAAGGTGTGCGTC	1057	1
T-cells	CGCGGTAAGCGATGAC	1057	1
T-cells	CGCGGTAAGTGTACCT	1057	1
T-cells	CGCGGTACAATCTACG	1057	1
T-cells	CGCGGTATCCAAACTG	1057	1
T-cells	CGCGTTTCAAGAAGAG	1057	1
T-cells	CGCGTTTCACATTAGC	1057	1
T-cells	CGCTATCCACACCGAC	1057	1
T-cells	CGCTATCGTTGATTGC	1057	1
T-cells	CGCTGGAAGGGAGTAA	1057	1
T-cells	CGCTGGAGTACATCCA	1057	1
T-cells	CGCTGGAGTAGTAGTA	1057	1
T-cells	CGCTTCAGTAGCCTCG	1057	1
T-cells	CGGACGTAGCCAACAG	1057	1
T-cells	CGGACGTCAAGACGTG	1057	1
T-cells	CGGACGTCAGGTCTCG	1057	1
T-cells	CGGACGTGTAAGGATT	1057	1
T-cells	CGGACGTTCGGACAAG	1057	1
T-cells	CGGAGCTTCACAATGC	1057	1
T-cells	CGGAGTCAGCTAGTCT	1057	1
T-cells	CGGAGTCCACAGATTC	1057	1
T-cells	CGGCTAGCACATGACT	1057	1
T-cells	CGGCTAGCATACCATG	1057	1
T-cells	CGGCTAGTCTCACATT	1057	1
T-cells	CGGGTCAAGAAGCCCA	1057	1
T-cells	CGGGTCACATTGGCGC	1057	1
T-cells	CGGGTCAGTACCAGTT	1057	1
T-cells	CGGGTCAGTGCCTGTG	1057	1
T-cells	CGGGTCAGTTGAACTC	1057	1
T-cells	CGGGTCATCGTTTATC	1057	1
T-cells	CGGTTAAGTATAATGG	1057	1
T-cells	CGGTTAAGTGGTCTCG	1057	1
T-cells	CGTAGGCGTTACGACT	1057	1
T-cells	CGTAGGCTCAATCTCT	1057	1
T-cells	CGTAGGCTCGGAAACG	1057	1
T-cells	CGTCACTAGCCCGAAA	1057	1
T-cells	CGTCACTAGGTGACCA	1057	1
T-cells	CGTCACTCATACCATG	1057	1
T-cells	CGTCACTCATGCAATC	1057	1
T-cells	CGTCACTTCAAGCCTA	1057	1
T-cells	CGTCAGGAGAGTCTGG	1057	1
T-cells	CGTCAGGTCACAGTAC	1057	1
T-cells	CGTCAGGTCACTTCAT	1057	1
T-cells	CGTCCATCACGGCGTT	1057	1
T-cells	CGTCCATGTGCCTGCA	1057	1
T-cells	CGTGAGCCAAACGTGG	1057	1
T-cells	CGTGTAAAGTCGATAA	1057	1
T-cells	CGTGTAACAGGGTTAG	1057	1
T-cells	CGTGTCTAGAAACGAG	1057	1
T-cells	CGTGTCTCATAAGACA	1057	1
T-cells	CGTTCTGCAGATGGGT	1057	1
T-cells	CGTTGGGAGTGATCGG	1057	1
T-cells	CTAAGACAGGGTCTCC	1057	1
T-cells	CTAAGACCAAGCTGGA	1057	1
T-cells	CTAAGACGTCGGCATC	1057	1
T-cells	CTAATGGTCGGTCCGA	1057	1
T-cells	CTACACCAGGCACATG	1057	1
T-cells	CTACACCCACATCTTT	1057	1
T-cells	CTACACCGTAAGCACG	1057	1
T-cells	CTACATTAGCAACGGT	1057	1
T-cells	CTACATTAGTGTTAGA	1057	1
T-cells	CTACATTCACGGCCAT	1057	1
T-cells	CTACATTTCTTATCTG	1057	1
T-cells	CTACCCACATTAACCG	1057	1
T-cells	CTACCCAGTAGTAGTA	1057	1
T-cells	CTACCCAGTTCCGGCA	1057	1
T-cells	CTACGTCAGACAGGCT	1057	1
T-cells	CTAGAGTGTTAAGATG	1057	1
T-cells	CTAGCCTAGTTTCCTT	1057	1
T-cells	CTAGTGACAAGTCTAC	1057	1
T-cells	CTCACACCAGACGCCT	1057	1
T-cells	CTCACACTCCTTTCGG	1057	1
T-cells	CTCACACTCTCGAGTA	1057	1
T-cells	CTCAGAAAGCGTCTAT	1057	1
T-cells	CTCAGAAAGTGGAGTC	1057	1
T-cells	CTCAGAAAGTGTCTCA	1057	1
T-cells	CTCAGAAGTAGGAGTC	1057	1
T-cells	CTCCTAGAGCCAACAG	1057	1
T-cells	CTCCTAGCATGGTCAT	1057	1
T-cells	CTCCTAGTCCCTAATT	1057	1
T-cells	CTCCTAGTCGAGAGCA	1057	1
T-cells	CTCCTAGTCTGCTGTC	1057	1
T-cells	CTCGAAACAAGGTTCT	1057	1
T-cells	CTCGAGGAGCCAGGAT	1057	1
T-cells	CTCGAGGTCACTATTC	1057	1
T-cells	CTCGGAGCAGATGAGC	1057	1
T-cells	CTCGGAGGTTACGACT	1057	1
T-cells	CTCGGAGTCACTATTC	1057	1
T-cells	CTCGGGACATCCTAGA	1057	1
T-cells	CTCGGGACATGGTAGG	1057	1
T-cells	CTCGGGAGTGGTCTCG	1057	1
T-cells	CTCGGGAGTTTCGCTC	1057	1
T-cells	CTCGTACCACGGTAAG	1057	1
T-cells	CTCGTACCAGAGTGTG	1057	1
T-cells	CTCGTACCAGGTCGTC	1057	1
T-cells	CTCGTACGTGCTGTAT	1057	1
T-cells	CTCGTACGTTATCGGT	1057	1
T-cells	CTCGTCAAGAAGGTGA	1057	1
T-cells	CTCGTCAGTGTGGCTC	1057	1
T-cells	CTCGTCATCACATACG	1057	1
T-cells	CTCTAATAGACGCAAC	1057	1
T-cells	CTCTAATGTTCAACCA	1057	1
T-cells	CTCTAATTCATTATCC	1057	1
T-cells	CTCTACGAGATCCTGT	1057	1
T-cells	CTCTACGCAGACGCAA	1057	1
T-cells	CTCTACGGTCTGCGGT	1057	1
T-cells	CTCTACGTCTTCATGT	1057	1
T-cells	CTGAAGTTCTTGTCAT	1057	1
T-cells	CTGATAGGTGCCTGCA	1057	1
T-cells	CTGATAGGTTGGACCC	1057	1
T-cells	CTGATAGTCCAGTATG	1057	1
T-cells	CTGATAGTCCTTTACA	1057	1
T-cells	CTGATAGTCTCGTATT	1057	1
T-cells	CTGATCCTCGTGGGAA	1057	1
T-cells	CTGCCTAGTCTAGCCG	1057	1
T-cells	CTGCGGAAGTAGGTGC	1057	1
T-cells	CTGCGGATCCTAGAAC	1057	1
T-cells	CTGCTGTCACAGACAG	1057	1
T-cells	CTGCTGTCAGCCTGTG	1057	1
T-cells	CTGCTGTCAGCGAACA	1057	1
T-cells	CTGGTCTAGACAAGCC	1057	1
T-cells	CTGGTCTCAGATGGGT	1057	1
T-cells	CTGGTCTCATCAGTCA	1057	1
T-cells	CTGGTCTGTGCGGTAA	1057	1
T-cells	CTGTTTATCAAACAAG	1057	1
T-cells	CTTAACTGTGTTGAGG	1057	1
T-cells	CTTACCGGTGTTTGGT	1057	1
T-cells	CTTAGGACATTGTGCA	1057	1
T-cells	CTTAGGAGTAGATTAG	1057	1
T-cells	CTTAGGAGTCCAGTTA	1057	1
T-cells	CTTAGGAGTGATGATA	1057	1
T-cells	CTTCTCTAGGAGTCTG	1057	1
T-cells	CTTCTCTGTCGTTGTA	1057	1
T-cells	CTTGGCTAGCTAGTTC	1057	1
T-cells	CTTGGCTAGGTGCTAG	1057	1
T-cells	CTTTGCGGTATCAGTC	1057	1
T-cells	GAAACTCGTTCGGGCT	1057	1
T-cells	GAAATGACACTTACGA	1057	1
T-cells	GAAATGAGTAGCGATG	1057	1
T-cells	GAAATGATCCTTTACA	1057	1
T-cells	GAACATCAGTGACTCT	1057	1
T-cells	GAACATCCAAATACAG	1057	1
T-cells	GAACATCGTGGTCTCG	1057	1
T-cells	GAACATCTCACATGCA	1057	1
T-cells	GAACCTATCAGTGCAT	1057	1
T-cells	GAACGGACACAGACTT	1057	1
T-cells	GAACGGACATGCGCAC	1057	1
T-cells	GAACGGAGTAAATGAC	1057	1
T-cells	GAAGCAGCAATAGAGT	1057	1
T-cells	GAATAAGCAATAGAGT	1057	1
T-cells	GAATGAAAGATAGTCA	1057	1
T-cells	GAATGAAGTGCCTGTG	1057	1
T-cells	GAATGAAGTTGGTGGA	1057	1
T-cells	GACACGCAGACTAGGC	1057	1
T-cells	GACACGCAGCAGGTCA	1057	1
T-cells	GACACGCAGGCGACAT	1057	1
T-cells	GACACGCCATTATCTC	1057	1
T-cells	GACACGCTCGTTTATC	1057	1
T-cells	GACAGAGGTAGGGTAC	1057	1
T-cells	GACAGAGTCAAAGTAG	1057	1
T-cells	GACCAATAGCGTAGTG	1057	1
T-cells	GACCAATCAGATCTGT	1057	1
T-cells	GACGCGTAGACCTAGG	1057	1
T-cells	GACGCGTAGGTTCCTA	1057	1
T-cells	GACGCGTGTAACGCGA	1057	1
T-cells	GACGGCTTCGCAAGCC	1057	1
T-cells	GACGGCTTCGTAGGTT	1057	1
T-cells	GACGTGCTCTCAAGTG	1057	1
T-cells	GACGTTAAGAGTTGGC	1057	1
T-cells	GACGTTATCACCCTCA	1057	1
T-cells	GACTAACCACGTCTCT	1057	1
T-cells	GACTAACCATGTAAGA	1057	1
T-cells	GACTAACTCTTCGAGA	1057	1
T-cells	GACTACAAGATATGGT	1057	1
T-cells	GACTACAAGTATCGAA	1057	1
T-cells	GACTACACATCTACGA	1057	1
T-cells	GACTACACATGACGGA	1057	1
T-cells	GACTACATCCGCGCAA	1057	1
T-cells	GACTGCGAGGCTCTTA	1057	1
T-cells	GACTGCGCAGCCAGAA	1057	1
T-cells	GAGCAGAGTAAAGTCA	1057	1
T-cells	GAGCAGAGTACGCACC	1057	1
T-cells	GAGGTGAGTCCGTCAG	1057	1
T-cells	GAGGTGATCTGAAAGA	1057	1
T-cells	GAGGTGATCTTCGAGA	1057	1
T-cells	GAGTCCGAGTCTCGGC	1057	1
T-cells	GAGTCCGCAAAGGCGT	1057	1
T-cells	GAGTCCGGTCCCGACA	1057	1
T-cells	GAGTCCGTCCAGAGGA	1057	1
T-cells	GATCAGTGTTGTACAC	1057	1
T-cells	GATCAGTTCCCGGATG	1057	1
T-cells	GATCGATCAAATTGCC	1057	1
T-cells	GATCGATGTCCAAGTT	1057	1
T-cells	GATCGATGTTTGGGCC	1057	1
T-cells	GATCGATTCATCTGTT	1057	1
T-cells	GATCGTAAGTTAGGTA	1057	1
T-cells	GATCGTAGTGCCTGCA	1057	1
T-cells	GATCGTAGTTACAGAA	1057	1
T-cells	GATCGTATCCCAAGTA	1057	1
T-cells	GATCTAGAGCAGCGTA	1057	1
T-cells	GATCTAGGTTACAGAA	1057	1
T-cells	GATGAAAGTCTCTTTA	1057	1
T-cells	GATGAAATCGACGGAA	1057	1
T-cells	GATGAGGAGTTGAGAT	1057	1
T-cells	GATGAGGTCACATGCA	1057	1
T-cells	GATGAGGTCCTTGCCA	1057	1
T-cells	GATGAGGTCGCGCCAA	1057	1
T-cells	GATGCTAAGGATATAC	1057	1
T-cells	GATTCAGAGAGGTAGA	1057	1
T-cells	GATTCAGCACTATCTT	1057	1
T-cells	GATTCAGTCGGCTTGG	1057	1
T-cells	GCAAACTAGTGATCGG	1057	1
T-cells	GCAATCAGTGATAAAC	1057	1
T-cells	GCAATCAGTTGCGCAC	1057	1
T-cells	GCAATCATCATGTCTT	1057	1
T-cells	GCAATCATCGCAAGCC	1057	1
T-cells	GCACATACAAATTGCC	1057	1
T-cells	GCACATACAACACGCC	1057	1
T-cells	GCACATACAGTCCTTC	1057	1
T-cells	GCACTCTAGCTAAGAT	1057	1
T-cells	GCACTCTAGCTTTGGT	1057	1
T-cells	GCAGCCACAGCGTTCG	1057	1
T-cells	GCAGCCAGTAATCGTC	1057	1
T-cells	GCAGCCATCCTGCCAT	1057	1
T-cells	GCAGCCATCTTTACAC	1057	1
T-cells	GCAGTTACAACTGCGC	1057	1
T-cells	GCAGTTAGTACCGCTG	1057	1
T-cells	GCAGTTATCAAGAAGT	1057	1
T-cells	GCATACAAGACCCACC	1057	1
T-cells	GCATACAAGACTGGGT	1057	1
T-cells	GCATACACAGGTTTCA	1057	1
T-cells	GCATACATCATCGCTC	1057	1
T-cells	GCATACATCCGCGCAA	1057	1
T-cells	GCATGATAGCCTATGT	1057	1
T-cells	GCATGATGTTGTGGAG	1057	1
T-cells	GCATGATTCTAGAGTC	1057	1
T-cells	GCATGCGGTATTCTCT	1057	1
T-cells	GCATGCGGTCCAAGTT	1057	1
T-cells	GCATGCGGTCGAATCT	1057	1
T-cells	GCATGCGGTGAAATCA	1057	1
T-cells	GCATGTAGTGTTTGTG	1057	1
T-cells	GCATGTAGTTCCCTTG	1057	1
T-cells	GCATGTATCATGTGGT	1057	1
T-cells	GCCTCTAGTTTGTGTG	1057	1
T-cells	GCGACCAGTAATCGTC	1057	1
T-cells	GCGACCAGTCTAGCGC	1057	1
T-cells	GCGACCAGTGATGCCC	1057	1
T-cells	GCGACCATCTACTCAT	1057	1
T-cells	GCGAGAACAACTGCTA	1057	1
T-cells	GCGAGAAGTGCCTGTG	1057	1
T-cells	GCGAGAAGTGTTCGAT	1057	1
T-cells	GCGCAACGTTCAGACT	1057	1
T-cells	GCGCAACTCCTAAGTG	1057	1
T-cells	GCGCAGTCATTGGTAC	1057	1
T-cells	GCGCAGTGTAAGGATT	1057	1
T-cells	GCGCAGTTCGTCCAGG	1057	1
T-cells	GCGCCAAAGTACGTAA	1057	1
T-cells	GCGCCAAGTTCCGGCA	1057	1
T-cells	GCGCGATCAAAGCAAT	1057	1
T-cells	GCGCGATGTCCGAGTC	1057	1
T-cells	GCGCGATTCTGGAGCC	1057	1
T-cells	GCTCCTAAGAATTCCC	1057	1
T-cells	GCTCCTACAAACCTAC	1057	1
T-cells	GCTCCTACACAGAGGT	1057	1
T-cells	GCTCCTACATGAGCGA	1057	1
T-cells	GCTCTGTAGATCTGCT	1057	1
T-cells	GCTCTGTAGCGATGAC	1057	1
T-cells	GCTCTGTCAAGCGTAG	1057	1
T-cells	GCTGCAGGTGCTTCTC	1057	1
T-cells	GCTGCGAAGTCGATAA	1057	1
T-cells	GCTGCGAGTCGACTAT	1057	1
T-cells	GCTGCGAGTCTTGATG	1057	1
T-cells	GCTGCGATCAGTTTGG	1057	1
T-cells	GCTGCTTAGAAGAAGC	1057	1
T-cells	GCTGCTTCAATCCGAT	1057	1
T-cells	GCTGCTTGTTCGTCTC	1057	1
T-cells	GCTTGAACATGTCGAT	1057	1
T-cells	GGAAAGCAGTGTCTCA	1057	1
T-cells	GGAAAGCGTTAAGGGC	1057	1
T-cells	GGAAAGCTCATAGCAC	1057	1
T-cells	GGAACTTAGCGCCTCA	1057	1
T-cells	GGAACTTCAAAGCAAT	1057	1
T-cells	GGAACTTGTATAATGG	1057	1
T-cells	GGACAAGCACGCATCG	1057	1
T-cells	GGACAGAGTACGCTGC	1057	1
T-cells	GGACAGAGTCAACTGT	1057	1
T-cells	GGACATTAGTAGCGGT	1057	1
T-cells	GGACATTCAGTCAGAG	1057	1
T-cells	GGACATTGTCCAGTAT	1057	1
T-cells	GGACATTGTCCTAGCG	1057	1
T-cells	GGACGTCAGCAGACTG	1057	1
T-cells	GGACGTCGTTCAGTAC	1057	1
T-cells	GGACGTCGTTTAGGAA	1057	1
T-cells	GGAGCAACAGGCGATA	1057	1
T-cells	GGATGTTAGAATGTGT	1057	1
T-cells	GGATGTTCAAGCGCTC	1057	1
T-cells	GGATGTTCAGCAGTTT	1057	1
T-cells	GGATGTTGTCGACTGC	1057	1
T-cells	GGATTACAGAAACGCC	1057	1
T-cells	GGATTACAGCAGGCTA	1057	1
T-cells	GGATTACCAGTTTACG	1057	1
T-cells	GGCAATTGTAACGCGA	1057	1
T-cells	GGCCGATAGCCACGTC	1057	1
T-cells	GGCGACTAGATCGGGT	1057	1
T-cells	GGCGACTAGATCTGAA	1057	1
T-cells	GGCGACTGTAAGTGTA	1057	1
T-cells	GGCGACTGTATTCTCT	1057	1
T-cells	GGCGACTTCGGGAGTA	1057	1
T-cells	GGCGTGTAGCCTATGT	1057	1
T-cells	GGCGTGTCAGTGGAGT	1057	1
T-cells	GGCGTGTTCCCAAGAT	1057	1
T-cells	GGCTCGACATTGTGCA	1057	1
T-cells	GGCTCGATCGTGGGAA	1057	1
T-cells	GGGAATGCACTATCTT	1057	1
T-cells	GGGAATGTCCGCAAGC	1057	1
T-cells	GGGACCTGTCAGTGGA	1057	1
T-cells	GGGACCTGTTTCCACC	1057	1
T-cells	GGGACCTTCCAGTAGT	1057	1
T-cells	GGGACCTTCGTTACGA	1057	1
T-cells	GGGAGATAGGTGACCA	1057	1
T-cells	GGGAGATCAGCCTATA	1057	1
T-cells	GGGATGATCTGTCAAG	1057	1
T-cells	GGGCATCCACAGTCGC	1057	1
T-cells	GGGCATCCACTGTGTA	1057	1
T-cells	GGGCATCCAGATGAGC	1057	1
T-cells	GGGTCTGCAGATCCAT	1057	1
T-cells	GGGTTGCAGTTCCACA	1057	1
T-cells	GGGTTGCCATATACGC	1057	1
T-cells	GGTATTGAGGCGCTCT	1057	1
T-cells	GGTGCGTAGGCGTACA	1057	1
T-cells	GGTGCGTTCACATAGC	1057	1
T-cells	GGTGTTAGTTTCCACC	1057	1
T-cells	GGTGTTATCACCGTAA	1057	1
T-cells	GGTGTTATCGGAGGTA	1057	1
T-cells	GTAACGTCATCACGAT	1057	1
T-cells	GTAACGTGTAAATGTG	1057	1
T-cells	GTAACGTTCTGTTTGT	1057	1
T-cells	GTAACTGAGACTCGGA	1057	1
T-cells	GTAACTGAGTGTTTGC	1057	1
T-cells	GTAACTGTCCTACAGA	1057	1
T-cells	GTACGTACAATAGAGT	1057	1
T-cells	GTACGTATCGAGAACG	1057	1
T-cells	GTACGTATCTCAAACG	1057	1
T-cells	GTACTCCGTCGCTTCT	1057	1
T-cells	GTACTCCTCAACACAC	1057	1
T-cells	GTACTTTAGCTGTCTA	1057	1
T-cells	GTACTTTTCGTCCGTT	1057	1
T-cells	GTAGGCCAGCCGATTT	1057	1
T-cells	GTAGTCAAGACTGGGT	1057	1
T-cells	GTATCTTCATCACGAT	1057	1
T-cells	GTATCTTCATCCGCGA	1057	1
T-cells	GTATCTTGTTAGATGA	1057	1
T-cells	GTATCTTTCCACTCCA	1057	1
T-cells	GTATTCTCACCGCTAG	1057	1
T-cells	GTATTCTCACTCTGTC	1057	1
T-cells	GTATTCTCATACTCTT	1057	1
T-cells	GTCAAGTTCATTCACT	1057	1
T-cells	GTCAAGTTCTATCCTA	1057	1
T-cells	GTCACAAAGCGGATCA	1057	1
T-cells	GTCACAAGTCCGTTAA	1057	1
T-cells	GTCACAAGTTAAGACA	1057	1
T-cells	GTCACGGGTCCGAGTC	1057	1
T-cells	GTCATTTAGCAGCGTA	1057	1
T-cells	GTCATTTGTAATTGGA	1057	1
T-cells	GTCCTCAAGGATTCGG	1057	1
T-cells	GTCCTCAAGTGGGCTA	1057	1
T-cells	GTCCTCAGTGTAACGG	1057	1
T-cells	GTCTCGTAGTATCTCG	1057	1
T-cells	GTCTCGTGTCTCACCT	1057	1
T-cells	GTCTTCGCACGGCTAC	1057	1
T-cells	GTCTTCGCACTCGACG	1057	1
T-cells	GTCTTCGCATGACATC	1057	1
T-cells	GTCTTCGGTGGTCCGT	1057	1
T-cells	GTGAAGGCACATGACT	1057	1
T-cells	GTGAAGGCACCGTTGG	1057	1
T-cells	GTGAAGGCAGACGTAG	1057	1
T-cells	GTGAAGGTCAGTGTTG	1057	1
T-cells	GTGCAGCAGTCCAGGA	1057	1
T-cells	GTGCAGCCAAGGGTCA	1057	1
T-cells	GTGCAGCTCACGACTA	1057	1
T-cells	GTGCATACAAACTGTC	1057	1
T-cells	GTGCATAGTAGGACAC	1057	1
T-cells	GTGCATATCCGCATCT	1057	1
T-cells	GTGCGGTCACATGGGA	1057	1
T-cells	GTGCGGTCATGCAACT	1057	1
T-cells	GTGCTTCCAACGATGG	1057	1
T-cells	GTGCTTCTCCTAGGGC	1057	1
T-cells	GTGGGTCCAAGGTTTC	1057	1
T-cells	GTGGGTCTCCTACAGA	1057	1
T-cells	GTGTGCGGTGACTCAT	1057	1
T-cells	GTGTGCGTCTGAGGGA	1057	1
T-cells	GTGTTAGAGATGTTAG	1057	1
T-cells	GTGTTAGCAGATTGCT	1057	1
T-cells	GTGTTAGGTTGGAGGT	1057	1
T-cells	GTTAAGCCAGATCCAT	1057	1
T-cells	GTTAAGCGTAGCGCTC	1057	1
T-cells	GTTACAGCAAGCCTAT	1057	1
T-cells	GTTACAGGTCACACGC	1057	1
T-cells	GTTACAGGTTACAGAA	1057	1
T-cells	GTTCATTAGAGCTTCT	1057	1
T-cells	GTTCATTGTCAAGCGA	1057	1
T-cells	GTTCGGGTCCACGTTC	1057	1
T-cells	GTTCTCGCAAGGTTTC	1057	1
T-cells	GTTCTCGCACGGTGTC	1057	1
T-cells	GTTTCTATCAGCTCTC	1057	1
T-cells	GTTTCTATCTCACATT	1057	1
T-cells	TAAACCGCAGTATAAG	1057	1
T-cells	TAAGCGTAGCTCTCGG	1057	1
T-cells	TAAGCGTTCCGCATCT	1057	1
T-cells	TAAGTGCGTCCGTCAG	1057	1
T-cells	TAAGTGCGTTCAGCGC	1057	1
T-cells	TACACGACAACACCCG	1057	1
T-cells	TACACGATCCGCAGTG	1057	1
T-cells	TACAGTGCAGCCTGTG	1057	1
T-cells	TACAGTGGTCAAACTC	1057	1
T-cells	TACCTATAGGCATTGG	1057	1
T-cells	TACCTATCAAGTCTGT	1057	1
T-cells	TACCTATCACAGCCCA	1057	1
T-cells	TACCTATCACATTTCT	1057	1
T-cells	TACCTATCAGATCCAT	1057	1
T-cells	TACCTATTCAAACCAC	1057	1
T-cells	TACCTTACACTGTGTA	1057	1
T-cells	TACCTTAGTCGGATCC	1057	1
T-cells	TACCTTAGTGCGCTTG	1057	1
T-cells	TACCTTATCCTAAGTG	1057	1
T-cells	TACGGATAGGCTAGCA	1057	1
T-cells	TACGGATCAAGGCTCC	1057	1
T-cells	TACGGATCACTTCGAA	1057	1
T-cells	TACGGATGTAAGGGAA	1057	1
T-cells	TACGGGCAGTGGCACA	1057	1
T-cells	TACGGGCCATTGGGCC	1057	1
T-cells	TACGGGCTCACAAACC	1057	1
T-cells	TACGGGCTCGGTTCGG	1057	1
T-cells	TACTCGCTCTACTTAC	1057	1
T-cells	TACTTACAGCGAGAAA	1057	1
T-cells	TACTTACAGTTGAGTA	1057	1
T-cells	TACTTGTCACTGCCAG	1057	1
T-cells	TACTTGTGTCTAGCCG	1057	1
T-cells	TAGACCAAGAAACGAG	1057	1
T-cells	TAGAGCTAGGAGTACC	1057	1
T-cells	TAGAGCTAGTAGCCGA	1057	1
T-cells	TAGCCGGTCAGTGCAT	1057	1
T-cells	TAGGCATAGAGTAAGG	1057	1
T-cells	TAGGCATAGCGGCTTC	1057	1
T-cells	TAGGCATTCACGACTA	1057	1
T-cells	TAGTGGTAGGTGTGGT	1057	1
T-cells	TAGTTGGGTCAACATC	1057	1
T-cells	TAGTTGGTCGCCGTGA	1057	1
T-cells	TATCTCACACAGTCGC	1057	1
T-cells	TATCTCAGTAGTAGTA	1057	1
T-cells	TATCTCATCGCGCCAA	1057	1
T-cells	TATCTCATCTGCGACG	1057	1
T-cells	TATGCCCTCAAACCAC	1057	1
T-cells	TATGCCCTCACGATGT	1057	1
T-cells	TATTACCAGTGGGCTA	1057	1
T-cells	TATTACCTCGTTACGA	1057	1
T-cells	TCAACGACAATAGCGG	1057	1
T-cells	TCAACGATCTAACTTC	1057	1
T-cells	TCAACGATCTAAGCCA	1057	1
T-cells	TCAATCTGTGAGGCTA	1057	1
T-cells	TCAATCTGTGGGTCAA	1057	1
T-cells	TCACAAGAGCTCCCAG	1057	1
T-cells	TCACAAGAGTCCCACG	1057	1
T-cells	TCACGAACAGCCTTGG	1057	1
T-cells	TCACGAACAGCTGCAC	1057	1
T-cells	TCACGAAGTTATGTGC	1057	1
T-cells	TCACGAATCTGCCAGG	1057	1
T-cells	TCAGATGCAAAGCGGT	1057	1
T-cells	TCAGATGGTGATGTGG	1057	1
T-cells	TCAGCAACACTTCGAA	1057	1
T-cells	TCAGCAAGTTACGACT	1057	1
T-cells	TCAGCAATCGTCCAGG	1057	1
T-cells	TCAGCTCAGACCACGA	1057	1
T-cells	TCAGCTCGTTACTGAC	1057	1
T-cells	TCAGGATGTGCTCTTC	1057	1
T-cells	TCAGGATTCTAACGGT	1057	1
T-cells	TCAGGTACAGGACCCT	1057	1
T-cells	TCAGGTAGTCATGCAT	1057	1
T-cells	TCAGGTATCGGTTAAC	1057	1
T-cells	TCAGGTATCTTTACGT	1057	1
T-cells	TCATTACAGGCTCTTA	1057	1
T-cells	TCATTACCATGGGAAC	1057	1
T-cells	TCATTACTCGGCATCG	1057	1
T-cells	TCATTTGAGGGAGTAA	1057	1
T-cells	TCATTTGCAACTGCTA	1057	1
T-cells	TCATTTGGTGACAAAT	1057	1
T-cells	TCATTTGTCGATGAGG	1057	1
T-cells	TCCACACCACATTCGA	1057	1
T-cells	TCCCGATTCTACTTAC	1057	1
T-cells	TCGAGGCAGAGAGCTC	1057	1
T-cells	TCGAGGCGTTATGTGC	1057	1
T-cells	TCGAGGCTCACAGTAC	1057	1
T-cells	TCGCGAGAGGCAGGTT	1057	1
T-cells	TCGCGAGAGGCCGAAT	1057	1
T-cells	TCGCGAGAGTCGATAA	1057	1
T-cells	TCGCGAGCATCTATGG	1057	1
T-cells	TCGCGAGGTTGTACAC	1057	1
T-cells	TCGCGAGTCATGCAAC	1057	1
T-cells	TCGCGTTAGCGGATCA	1057	1
T-cells	TCGGGACAGGCTAGGT	1057	1
T-cells	TCGGGACCAAGGGTCA	1057	1
T-cells	TCGGGACGTCTCATCC	1057	1
T-cells	TCGGGACTCGAGGTAG	1057	1
T-cells	TCGGTAACAGACAGGT	1057	1
T-cells	TCGTACCCACCACCAG	1057	1
T-cells	TCGTACCCATGCATGT	1057	1
T-cells	TCGTACCGTTCCCTTG	1057	1
T-cells	TCGTACCTCATACGGT	1057	1
T-cells	TCGTACCTCGCGGATC	1057	1
T-cells	TCGTAGAGTTACAGAA	1057	1
T-cells	TCGTAGAGTTGGAGGT	1057	1
T-cells	TCTATTGAGCCGATTT	1057	1
T-cells	TCTATTGAGTGTGGCA	1057	1
T-cells	TCTATTGAGTTACGGG	1057	1
T-cells	TCTATTGGTAAGAGAG	1057	1
T-cells	TCTATTGGTTGTCTTT	1057	1
T-cells	TCTATTGTCCGAACGC	1057	1
T-cells	TCTCATATCGCCGTGA	1057	1
T-cells	TCTCTAACAAACGTGG	1057	1
T-cells	TCTCTAACAGGGTTAG	1057	1
T-cells	TCTGAGACAGACGTAG	1057	1
T-cells	TCTGAGATCAACACCA	1057	1
T-cells	TCTGGAAAGGGTTTCT	1057	1
T-cells	TCTGGAAAGTGTTTGC	1057	1
T-cells	TCTGGAAGTAAATGAC	1057	1
T-cells	TCTGGAAGTATCGCAT	1057	1
T-cells	TCTTCGGAGACTGTAA	1057	1
T-cells	TCTTCGGCATCTCGCT	1057	1
T-cells	TCTTCGGGTACCCAAT	1057	1
T-cells	TCTTCGGTCGTGGGAA	1057	1
T-cells	TCTTTCCAGTGTCTCA	1057	1
T-cells	TCTTTCCAGTGTGAAT	1057	1
T-cells	TGAAAGACAATAGAGT	1057	1
T-cells	TGAAAGACAGGCTCAC	1057	1
T-cells	TGAAAGAGTAAGGGCT	1057	1
T-cells	TGAAAGATCCGCAGTG	1057	1
T-cells	TGAAAGATCTAAGCCA	1057	1
T-cells	TGACAACAGTTCGATC	1057	1
T-cells	TGACAACCACACAGAG	1057	1
T-cells	TGACGGCAGCGCCTCA	1057	1
T-cells	TGACTAGCAAAGGTGC	1057	1
T-cells	TGACTTTCACAGTCGC	1057	1
T-cells	TGACTTTTCTACTTAC	1057	1
T-cells	TGAGAGGGTCCGAGTC	1057	1
T-cells	TGAGCATCACACAGAG	1057	1
T-cells	TGAGCATGTGCGATAG	1057	1
T-cells	TGAGCCGAGTGCTGCC	1057	1
T-cells	TGAGGGAAGGTGACCA	1057	1
T-cells	TGAGGGAGTCATACTG	1057	1
T-cells	TGATTTCCACCAGTTA	1057	1
T-cells	TGATTTCCAGTCAGCC	1057	1
T-cells	TGCACCTCATTATCTC	1057	1
T-cells	TGCACCTGTAAATGAC	1057	1
T-cells	TGCACCTTCCACGCAG	1057	1
T-cells	TGCCAAAAGAGGGCTT	1057	1
T-cells	TGCCAAACACCGAATT	1057	1
T-cells	TGCCAAAGTGACAAAT	1057	1
T-cells	TGCCAAATCCAAAGTC	1057	1
T-cells	TGCCCTATCTGAAAGA	1057	1
T-cells	TGCGCAGAGATTACCC	1057	1
T-cells	TGCGCAGTCCAGAGGA	1057	1
T-cells	TGCGGGTGTGACCAAG	1057	1
T-cells	TGCGTGGAGACCCACC	1057	1
T-cells	TGCTACCAGGCCCGTT	1057	1
T-cells	TGCTACCTCGAGAGCA	1057	1
T-cells	TGCTGCTCAGCTGCAC	1057	1
T-cells	TGCTGCTTCGCGATCG	1057	1
T-cells	TGGACGCAGCTGAAAT	1057	1
T-cells	TGGACGCGTGAAGGCT	1057	1
T-cells	TGGCGCAAGCCACGTC	1057	1
T-cells	TGGCTGGCATACCATG	1057	1
T-cells	TGGCTGGTCACGCGGT	1057	1
T-cells	TGGTTAGCAATTGCTG	1057	1
T-cells	TGGTTCCCATCGGACC	1057	1
T-cells	TGGTTCCTCAGAGCTT	1057	1
T-cells	TGTATTCAGTTACCCA	1057	1
T-cells	TGTATTCCACTGTCGG	1057	1
T-cells	TGTATTCGTTCCACAA	1057	1
T-cells	TGTGGTAAGGTAGCTG	1057	1
T-cells	TGTGGTAGTCTCAACA	1057	1
T-cells	TGTGGTATCTTGCATT	1057	1
T-cells	TGTGTTTAGAAGGTGA	1057	1
T-cells	TGTTCCGGTTTCGCTC	1057	1
T-cells	TTAGGACTCTGGTATG	1057	1
T-cells	TTAGGCACAAACAACA	1057	1
T-cells	TTAGGCACACTATCTT	1057	1
T-cells	TTAGGCATCAATACCG	1057	1
T-cells	TTAGGCATCATTGCCC	1057	1
T-cells	TTAGTTCAGAGTAATC	1057	1
T-cells	TTAGTTCGTGGCCCTA	1057	1
T-cells	TTCCCAGGTGTAATGA	1057	1
T-cells	TTCCCAGGTTTCGCTC	1057	1
T-cells	TTCGAAGGTAGATTAG	1057	1
T-cells	TTCGGTCAGGGTGTTG	1057	1
T-cells	TTCGGTCCAGGACGTA	1057	1
T-cells	TTCGGTCCATCGGTTA	1057	1
T-cells	TTCGGTCTCCGAGCCA	1057	1
T-cells	TTCTACACAACCGCCA	1057	1
T-cells	TTCTACAGTAGCAAAT	1057	1
T-cells	TTCTACAGTCTAGTGT	1057	1
T-cells	TTCTACAGTTACCAGT	1057	1
T-cells	TTCTACATCCGCGTTT	1057	1
T-cells	TTCTCAAAGACCTTTG	1057	1
T-cells	TTCTCAAAGACTGGGT	1057	1
T-cells	TTCTCAAAGGATGGAA	1057	1
T-cells	TTCTCAAGTAATTGGA	1057	1
T-cells	TTCTCAAGTTGATTGC	1057	1
T-cells	TTCTCCTAGTTAAGTG	1057	1
T-cells	TTCTCCTTCGAATCCA	1057	1
T-cells	TTCTCCTTCTATGTGG	1057	1
T-cells	TTCTTAGGTGCAGACA	1057	1
T-cells	TTCTTAGTCTGCCAGG	1057	1
T-cells	TTGAACGCATCGGACC	1057	1
T-cells	TTGAACGGTCAAACTC	1057	1
T-cells	TTGACTTAGTACGATA	1057	1
T-cells	TTGACTTCAATCCGAT	1057	1
T-cells	TTGCCGTCATAGAAAC	1057	1
T-cells	TTGCCGTGTATTCGTG	1057	1
T-cells	TTGCCGTTCCAAACAC	1057	1
T-cells	TTGCGTCAGGGAAACA	1057	1
T-cells	TTGCGTCCATAACCTG	1057	1
T-cells	TTGCGTCTCATGTGGT	1057	1
T-cells	TTGCGTCTCCTGTAGA	1057	1
T-cells	TTGGCAACATCGGACC	1057	1
T-cells	TTGGCAACATGACGGA	1057	1
T-cells	TTGGCAAGTAATAGCA	1057	1
T-cells	TTGGCAATCTCCGGTT	1057	1
T-cells	TTGTAGGAGGCGACAT	1057	1
T-cells	TTGTAGGCACAACGCC	1057	1
T-cells	TTGTAGGTCAGATAAG	1057	1
T-cells	TTGTAGGTCGCTGATA	1057	1
T-cells	TTTATGCCAATAAGCA	1057	1
T-cells	TTTATGCCACTTAAGC	1057	1
T-cells	TTTCCTCTCAGCTCTC	1057	1
T-cells	TTTGCGCAGCCTCGTG	1057	1
T-cells	TTTGCGCAGTGCAAGC	1057	1
T-cells	TTTGGTTAGGTGTTAA	1057	1
T-cells	TTTGGTTTCTCTAAGG	1057	1
T-cells	TTTGTCAGTCTCATCC	1057	1
T-cells	TTTGTCATCACGATGT	1057	1
Monocytes	AAACGGGGTTAAGAAC	554	2
Monocytes	AAACGGGTCTGCAGTA	554	2
Monocytes	AAAGATGCATCGATTG	554	2
Monocytes	AAAGCAACAGACAAAT	554	2
Monocytes	AAAGTAGAGGACATTA	554	2
Monocytes	AAATGCCGTACATGTC	554	2
Monocytes	AAATGCCTCACCGGGT	554	2
Monocytes	AAATGCCTCGTGGGAA	554	2
Monocytes	AACCATGAGCTGCGAA	554	2
Monocytes	AACCATGGTAGCCTAT	554	2
Monocytes	AACCATGGTGGTCCGT	554	2
Monocytes	AACCGCGAGCTATGCT	554	2
Monocytes	AACCGCGGTACTCGCG	554	2
Monocytes	AACGTTGAGGCATGTG	554	2
Monocytes	AACTCAGCATGACGGA	554	2
Monocytes	AACTCTTAGTCCAGGA	554	2
Monocytes	AACTCTTGTACATGTC	554	2
Monocytes	AACTCTTGTTGGGACA	554	2
Monocytes	AACTGGTAGCATCATC	554	2
Monocytes	AACTGGTCAGTCGATT	554	2
Monocytes	AACTGGTGTCATGCAT	554	2
Monocytes	AACTGGTGTGTTCGAT	554	2
Monocytes	AACTTTCAGCGTTTAC	554	2
Monocytes	AACTTTCGTTAGAACA	554	2
Monocytes	AAGCCGCGTGGTCTCG	554	2
Monocytes	AAGCCGCGTTGTGGAG	554	2
Monocytes	AAGGCAGCAACACGCC	554	2
Monocytes	AATCCAGAGTATCGAA	554	2
Monocytes	AATCCAGCAGTGGAGT	554	2
Monocytes	ACACCCTAGCCTTGAT	554	2
Monocytes	ACACCGGGTCTAGAGG	554	2
Monocytes	ACACTGAGTATCAGTC	554	2
Monocytes	ACACTGATCTTGACGA	554	2
Monocytes	ACCAGTAAGGTGCTTT	554	2
Monocytes	ACCAGTACATGTCCTC	554	2
Monocytes	ACCAGTAGTCTTGATG	554	2
Monocytes	ACCCACTCAGTAAGCG	554	2
Monocytes	ACCCACTGTAGCTGCC	554	2
Monocytes	ACCTTTAGTGCATCTA	554	2
Monocytes	ACGAGGATCTCCGGTT	554	2
Monocytes	ACGATGTCATGCGCAC	554	2
Monocytes	ACGCCAGGTGCAGTAG	554	2
Monocytes	ACGCCGAGTGATGCCC	554	2
Monocytes	ACGGCCAAGTTACCCA	554	2
Monocytes	ACGGCCAGTACAGACG	554	2
Monocytes	ACGGCCAGTGATAAGT	554	2
Monocytes	ACGGGCTGTTGAGGTG	554	2
Monocytes	ACGGGTCGTATATCCG	554	2
Monocytes	ACGTCAAAGGCCCGTT	554	2
Monocytes	ACTGAACGTAACGACG	554	2
Monocytes	ACTGAACTCTAGAGTC	554	2
Monocytes	ACTGATGCAACACCTA	554	2
Monocytes	ACTGATGCAAGTTCTG	554	2
Monocytes	ACTGCTCCATGCCTAA	554	2
Monocytes	ACTGTCCAGATCGGGT	554	2
Monocytes	ACTGTCCCACTTGGAT	554	2
Monocytes	ACTGTCCCAGGTGCCT	554	2
Monocytes	ACTGTCCGTCAGCTAT	554	2
Monocytes	ACTTTCACAGTAGAGC	554	2
Monocytes	AGAATAGTCAGCTCGG	554	2
Monocytes	AGAGCGAAGGCTCAGA	554	2
Monocytes	AGAGCGAGTCGCATAT	554	2
Monocytes	AGAGCGATCCTAGTGA	554	2
Monocytes	AGAGCTTGTACATGTC	554	2
Monocytes	AGAGTGGTCTGCCCTA	554	2
Monocytes	AGAGTGGTCTGCGACG	554	2
Monocytes	AGATCTGCAAGAGGCT	554	2
Monocytes	AGATTGCAGTAGATGT	554	2
Monocytes	AGATTGCTCAGCTGGC	554	2
Monocytes	AGCAGCCAGCAGCGTA	554	2
Monocytes	AGCCTAACAGCAGTTT	554	2
Monocytes	AGCCTAACAGGAATGC	554	2
Monocytes	AGCCTAATCTGTCTAT	554	2
Monocytes	AGCGGTCTCACCCGAG	554	2
Monocytes	AGCGTATCACGTAAGG	554	2
Monocytes	AGCGTATCATCGATTG	554	2
Monocytes	AGCTCCTAGAGCCCAA	554	2
Monocytes	AGCTCCTCAGCTGTAT	554	2
Monocytes	AGCTCCTGTAAGTGGC	554	2
Monocytes	AGCTCCTGTTCGAATC	554	2
Monocytes	AGCTTGAGTGATGCCC	554	2
Monocytes	AGGCCGTAGAAACCTA	554	2
Monocytes	AGGGATGAGATGCCAG	554	2
Monocytes	AGGGATGGTCCGTGAC	554	2
Monocytes	AGGGATGGTCGACTAT	554	2
Monocytes	AGGGTGACAAGCTGAG	554	2
Monocytes	AGGGTGAGTCGGCATC	554	2
Monocytes	AGGGTGATCACCTTAT	554	2
Monocytes	AGGTCCGAGAAACCGC	554	2
Monocytes	AGGTCCGCACCCTATC	554	2
Monocytes	AGGTCCGGTACATGTC	554	2
Monocytes	AGTAGTCTCCATGCTC	554	2
Monocytes	AGTCTTTAGATCCCGC	554	2
Monocytes	AGTCTTTAGTCATCCA	554	2
Monocytes	AGTCTTTCACAGGCCT	554	2
Monocytes	AGTCTTTCACATTAGC	554	2
Monocytes	AGTGAGGAGCTAAGAT	554	2
Monocytes	AGTGAGGTCCAGAGGA	554	2
Monocytes	AGTGGGACATCGACGC	554	2
Monocytes	ATAAGAGGTTATCACG	554	2
Monocytes	ATAAGAGTCTGTCCGT	554	2
Monocytes	ATAGACCTCTCGGACG	554	2
Monocytes	ATCACGAAGCTAGTTC	554	2
Monocytes	ATCATCTAGTCTCAAC	554	2
Monocytes	ATCATGGGTCTTGTCC	554	2
Monocytes	ATCCACCAGGAGCGTT	554	2
Monocytes	ATCCGAACACAGGCCT	554	2
Monocytes	ATCCGAACACATCCGG	554	2
Monocytes	ATCGAGTAGCTCCTTC	554	2
Monocytes	ATCGAGTAGTAAGTAC	554	2
Monocytes	ATCGAGTTCAACCAAC	554	2
Monocytes	ATCTACTGTCGTTGTA	554	2
Monocytes	ATCTACTTCCAACCAA	554	2
Monocytes	ATCTGCCAGTACGACG	554	2
Monocytes	ATGCGATCAGCGAACA	554	2
Monocytes	ATGGGAGAGTCATGCT	554	2
Monocytes	ATGTGTGCAAATTGCC	554	2
Monocytes	ATGTGTGCAACGCACC	554	2
Monocytes	ATGTGTGCACTCAGGC	554	2
Monocytes	ATTACTCGTGGACGAT	554	2
Monocytes	ATTATCCGTGGCCCTA	554	2
Monocytes	ATTCTACAGACGCAAC	554	2
Monocytes	ATTCTACAGTGTCCCG	554	2
Monocytes	ATTGGACAGGCGCTCT	554	2
Monocytes	ATTGGACCAAACTGCT	554	2
Monocytes	ATTGGACGTGACTCAT	554	2
Monocytes	ATTGGACGTGGTAACG	554	2
Monocytes	ATTGGTGAGCGTAGTG	554	2
Monocytes	ATTGGTGAGGCACATG	554	2
Monocytes	ATTGGTGAGTTACGGG	554	2
Monocytes	ATTTCTGCAGCCTTTC	554	2
Monocytes	CAACCAAGTGATGCCC	554	2
Monocytes	CAACCAATCACAACGT	554	2
Monocytes	CAACTAGAGCGTGAGT	554	2
Monocytes	CAACTAGTCCGAACGC	554	2
Monocytes	CAAGAAACAATTGCTG	554	2
Monocytes	CAAGAAATCGGTGTCG	554	2
Monocytes	CAAGATCAGGCCCTCA	554	2
Monocytes	CAAGATCCACAAGCCC	554	2
Monocytes	CAAGATCCAGATGGCA	554	2
Monocytes	CAAGATCGTGCACCAC	554	2
Monocytes	CAAGATCTCAGGCAAG	554	2
Monocytes	CAAGGCCAGTGCAAGC	554	2
Monocytes	CACACAACATGGTTGT	554	2
Monocytes	CACACTCGTTGATTGC	554	2
Monocytes	CACAGGCAGGACATTA	554	2
Monocytes	CACAGGCCACGGCGTT	554	2
Monocytes	CACAGTATCAGCCTAA	554	2
Monocytes	CACAGTATCGGCGCTA	554	2
Monocytes	CACATAGGTTTCGCTC	554	2
Monocytes	CACATAGTCACCAGGC	554	2
Monocytes	CACATTTAGCTGGAAC	554	2
Monocytes	CACCACTTCACATAGC	554	2
Monocytes	CACCACTTCCGTTGCT	554	2
Monocytes	CACCAGGCACTTCGAA	554	2
Monocytes	CACTCCACAATGGAAT	554	2
Monocytes	CACTCCACACGTGAGA	554	2
Monocytes	CACTCCATCTGCTTGC	554	2
Monocytes	CAGAATCCACAGACAG	554	2
Monocytes	CAGATCAGTCGCATCG	554	2
Monocytes	CAGCAGCCAGACAAGC	554	2
Monocytes	CAGCAGCCAGCTGCTG	554	2
Monocytes	CAGCCGACAGATCTGT	554	2
Monocytes	CAGCCGATCAGTTAGC	554	2
Monocytes	CAGCGACCAGTAAGCG	554	2
Monocytes	CAGCTAATCCTCTAGC	554	2
Monocytes	CAGCTGGGTTGGTGGA	554	2
Monocytes	CAGGTGCCAATGGAGC	554	2
Monocytes	CAGGTGCGTATCGCAT	554	2
Monocytes	CAGGTGCTCTACCAGA	554	2
Monocytes	CAGTAACAGTAAGTAC	554	2
Monocytes	CAGTCCTGTCCGAAGA	554	2
Monocytes	CAGTCCTTCCTTTACA	554	2
Monocytes	CATCAAGAGACAGAGA	554	2
Monocytes	CATCAAGGTCATATCG	554	2
Monocytes	CATCAGATCCCTCAGT	554	2
Monocytes	CATCCACAGCAATCTC	554	2
Monocytes	CATCCACAGGGTTTCT	554	2
Monocytes	CATCGGGCAGGTTTCA	554	2
Monocytes	CATCGGGGTAGCAAAT	554	2
Monocytes	CATCGGGGTTTGTTGG	554	2
Monocytes	CATGACAAGCGCCTCA	554	2
Monocytes	CATGCCTAGCGATGAC	554	2
Monocytes	CATGCCTAGTACGACG	554	2
Monocytes	CATTATCCAGTCAGCC	554	2
Monocytes	CATTCGCTCAGCGACC	554	2
Monocytes	CCAATCCAGCGATCCC	554	2
Monocytes	CCACCTAGTCGCATCG	554	2
Monocytes	CCACTACCATTTGCTT	554	2
Monocytes	CCACTACTCGCAAACT	554	2
Monocytes	CCCAATCAGGCTCAGA	554	2
Monocytes	CCCAGTTGTTTGTGTG	554	2
Monocytes	CCCAGTTTCTCGCTTG	554	2
Monocytes	CCGGGATGTCCGTGAC	554	2
Monocytes	CCGGTAGCATCAGTAC	554	2
Monocytes	CCGGTAGTCATCATTC	554	2
Monocytes	CCGTACTAGGAGTACC	554	2
Monocytes	CCGTGGAGTGTTGAGG	554	2
Monocytes	CCTAAAGAGAAGGACA	554	2
Monocytes	CCTAAAGTCAGAGCTT	554	2
Monocytes	CCTACACAGCAGCCTC	554	2
Monocytes	CCTACCAGTAAACGCG	554	2
Monocytes	CCTACCATCTACTCAT	554	2
Monocytes	CCTATTACACTGTCGG	554	2
Monocytes	CCTCAGTTCCTAGTGA	554	2
Monocytes	CCTTACGCAGCTGTTA	554	2
Monocytes	CCTTCCCTCTGGCGTG	554	2
Monocytes	CCTTCGATCTCTAAGG	554	2
Monocytes	CCTTTCTAGTACTTGC	554	2
Monocytes	CGAACATTCACATAGC	554	2
Monocytes	CGAGAAGCAGAAGCAC	554	2
Monocytes	CGAGAAGGTTCCACAA	554	2
Monocytes	CGAGAAGTCAGAAATG	554	2
Monocytes	CGAGCCAGTCGACTAT	554	2
Monocytes	CGATCGGCAGGTCTCG	554	2
Monocytes	CGATGGCAGCTAACAA	554	2
Monocytes	CGATGGCTCTCTTGAT	554	2
Monocytes	CGATTGAAGTAAGTAC	554	2
Monocytes	CGATTGATCGCAGGCT	554	2
Monocytes	CGCCAAGGTGCCTGGT	554	2
Monocytes	CGCCAAGGTTACCAGT	554	2
Monocytes	CGCGGTAAGAGTGACC	554	2
Monocytes	CGCGGTAGTACCGCTG	554	2
Monocytes	CGCGTTTTCTCGGACG	554	2
Monocytes	CGCTATCAGTAGTGCG	554	2
Monocytes	CGCTTCAGTGGTCTCG	554	2
Monocytes	CGGACGTTCACGAAGG	554	2
Monocytes	CGGACTGAGATCCGAG	554	2
Monocytes	CGGCTAGGTCGCGAAA	554	2
Monocytes	CGGGTCATCTCGAGTA	554	2
Monocytes	CGTAGGCGTAGAAGGA	554	2
Monocytes	CGTAGGCGTTGATTCG	554	2
Monocytes	CGTCACTCAGACAGGT	554	2
Monocytes	CGTCACTGTGTCGCTG	554	2
Monocytes	CGTCTACTCCTATGTT	554	2
Monocytes	CGTGAGCAGGCATGGT	554	2
Monocytes	CGTGAGCGTCAAAGCG	554	2
Monocytes	CGTGAGCTCAAACCGT	554	2
Monocytes	CGTGAGCTCCTTAATC	554	2
Monocytes	CGTGTCTGTCTAAAGA	554	2
Monocytes	CGTGTCTTCGACCAGC	554	2
Monocytes	CGTTAGAGTGATAAGT	554	2
Monocytes	CGTTAGAGTGGAAAGA	554	2
Monocytes	CGTTCTGGTCCGACGT	554	2
Monocytes	CGTTGGGTCGGTCCGA	554	2
Monocytes	CGTTGGGTCTGGTATG	554	2
Monocytes	CTAACTTTCAAACCAC	554	2
Monocytes	CTAAGACGTTCAGACT	554	2
Monocytes	CTAAGACGTTGGGACA	554	2
Monocytes	CTAATGGAGGAGTTGC	554	2
Monocytes	CTAATGGCAATAGCAA	554	2
Monocytes	CTACACCCAACGCACC	554	2
Monocytes	CTACCCAAGATCGGGT	554	2
Monocytes	CTACCCACACAAGACG	554	2
Monocytes	CTACGTCCAGACAAAT	554	2
Monocytes	CTAGAGTTCCAAGCCG	554	2
Monocytes	CTAGCCTCATGAACCT	554	2
Monocytes	CTAGCCTTCCGTACAA	554	2
Monocytes	CTAGTGAGTGTTCGAT	554	2
Monocytes	CTCACACCATACTCTT	554	2
Monocytes	CTCCTAGAGTACGCCC	554	2
Monocytes	CTCGAAACAAGCGATG	554	2
Monocytes	CTCGAGGAGTCAAGCG	554	2
Monocytes	CTCGAGGTCCGTTGCT	554	2
Monocytes	CTCGGGAAGATAGCAT	554	2
Monocytes	CTCGGGAGTCTCAACA	554	2
Monocytes	CTCGTACCACCACCAG	554	2
Monocytes	CTCGTACTCGTCTGAA	554	2
Monocytes	CTCGTCACACGGCGTT	554	2
Monocytes	CTCGTCACAGTCGTGC	554	2
Monocytes	CTCGTCAGTACGACCC	554	2
Monocytes	CTCGTCAGTCTTGTCC	554	2
Monocytes	CTCTAATGTAGAAAGG	554	2
Monocytes	CTCTAATGTGAGTATA	554	2
Monocytes	CTCTAATTCCGTCAAA	554	2
Monocytes	CTCTACGAGCATCATC	554	2
Monocytes	CTCTGGTGTATTCGTG	554	2
Monocytes	CTCTGGTGTTATGTGC	554	2
Monocytes	CTGAAACGTTATCACG	554	2
Monocytes	CTGAAGTAGTGGGTTG	554	2
Monocytes	CTGATAGTCCCTTGCA	554	2
Monocytes	CTGATCCCAGGTGCCT	554	2
Monocytes	CTGATCCGTTGTCTTT	554	2
Monocytes	CTGCCTACACAGTCGC	554	2
Monocytes	CTGCCTATCGGCGGTT	554	2
Monocytes	CTGCGGAAGCCCAATT	554	2
Monocytes	CTGCGGACACCGCTAG	554	2
Monocytes	CTGCGGAGTATAAACG	554	2
Monocytes	CTGCTGTGTTCTGGTA	554	2
Monocytes	CTGGTCTAGACCGGAT	554	2
Monocytes	CTGGTCTCAGGGAGAG	554	2
Monocytes	CTGTGCTGTTTGGCGC	554	2
Monocytes	CTTAACTGTCCTCTTG	554	2
Monocytes	CTTAGGAAGTGGTAGC	554	2
Monocytes	CTTAGGACACGAGGTA	554	2
Monocytes	CTTAGGAGTTCCTCCA	554	2
Monocytes	CTTAGGAGTTTGTGTG	554	2
Monocytes	CTTCTCTAGGCTCATT	554	2
Monocytes	CTTCTCTCATCGGGTC	554	2
Monocytes	CTTCTCTTCAAGGCTT	554	2
Monocytes	CTTTGCGAGACCTTTG	554	2
Monocytes	CTTTGCGAGAGGTAGA	554	2
Monocytes	GAAATGACAAACTGTC	554	2
Monocytes	GAACGGACATGCTGGC	554	2
Monocytes	GAACGGATCCAAGTAC	554	2
Monocytes	GAAGCAGGTACACCGC	554	2
Monocytes	GAATAAGAGCTCCTCT	554	2
Monocytes	GAATAAGTCTCCGGTT	554	2
Monocytes	GACACGCAGTGGTAGC	554	2
Monocytes	GACACGCCACGAAACG	554	2
Monocytes	GACAGAGAGCACACAG	554	2
Monocytes	GACCAATAGGAGTCTG	554	2
Monocytes	GACCAATCAGTTAACC	554	2
Monocytes	GACGTGCTCTACTTAC	554	2
Monocytes	GACTAACAGGCCCGTT	554	2
Monocytes	GACTAACTCCTCAACC	554	2
Monocytes	GACTACAAGTGTCTCA	554	2
Monocytes	GACTACATCTCGCATC	554	2
Monocytes	GACTGCGAGAATGTTG	554	2
Monocytes	GACTGCGAGCGTCTAT	554	2
Monocytes	GAGCAGAAGCGGCTTC	554	2
Monocytes	GAGCAGATCGCAAGCC	554	2
Monocytes	GAGGTGACAATCACAC	554	2
Monocytes	GAGGTGACACGAGGTA	554	2
Monocytes	GAGGTGACATGGTCTA	554	2
Monocytes	GAGTCCGAGGCGTACA	554	2
Monocytes	GAGTCCGGTCAACTGT	554	2
Monocytes	GATCGATGTGAACCTT	554	2
Monocytes	GATCGTAGTCACACGC	554	2
Monocytes	GATCGTATCACATGCA	554	2
Monocytes	GATGAAAGTCTGGTCG	554	2
Monocytes	GATGAGGTCGTAGATC	554	2
Monocytes	GATGCTAAGGTACTCT	554	2
Monocytes	GCAAACTCACAGGAGT	554	2
Monocytes	GCAAACTGTCCAGTAT	554	2
Monocytes	GCAATCAAGGGCATGT	554	2
Monocytes	GCACATATCCATGCTC	554	2
Monocytes	GCACTCTGTTCCACTC	554	2
Monocytes	GCAGCCAAGCCCAATT	554	2
Monocytes	GCAGTTATCAATCTCT	554	2
Monocytes	GCATACAAGATGTTAG	554	2
Monocytes	GCATGTATCCACGACG	554	2
Monocytes	GCATGTATCGGGAGTA	554	2
Monocytes	GCCAAATAGCACAGGT	554	2
Monocytes	GCCAAATAGCTAACTC	554	2
Monocytes	GCGAGAAGTAAGAGAG	554	2
Monocytes	GCGAGAATCACAAACC	554	2
Monocytes	GCGCAACCAGAGCCAA	554	2
Monocytes	GCGCAACGTGATAAGT	554	2
Monocytes	GCGCAACTCCGTCATC	554	2
Monocytes	GCGCAGTTCGATAGAA	554	2
Monocytes	GCGCCAAAGACCGGAT	554	2
Monocytes	GCGCGATAGTCATCCA	554	2
Monocytes	GCGCGATTCTATGTGG	554	2
Monocytes	GCGGGTTTCGCTTGTC	554	2
Monocytes	GCTCCTAGTTCCCTTG	554	2
Monocytes	GCTCTGTCAGCCACCA	554	2
Monocytes	GCTCTGTCATAGGATA	554	2
Monocytes	GCTGCGATCGTGGGAA	554	2
Monocytes	GCTGGGTTCGTTGACA	554	2
Monocytes	GCTTCCATCCTAGAAC	554	2
Monocytes	GGAACTTCATTAGCCA	554	2
Monocytes	GGACAGAAGGCTATCT	554	2
Monocytes	GGACAGAGTATAGGGC	554	2
Monocytes	GGACATTGTGGCTCCA	554	2
Monocytes	GGCAATTAGTGAAGTT	554	2
Monocytes	GGCAATTAGTTACCCA	554	2
Monocytes	GGCCGATAGATCCCGC	554	2
Monocytes	GGCGACTTCAGCACAT	554	2
Monocytes	GGCGACTTCCGCGGTA	554	2
Monocytes	GGGACCTCACAGACAG	554	2
Monocytes	GGGACCTGTCGCGAAA	554	2
Monocytes	GGGACCTGTCTTCTCG	554	2
Monocytes	GGGAGATGTTCATGGT	554	2
Monocytes	GGGCACTGTGAACCTT	554	2
Monocytes	GGGTTGCCACTGTGTA	554	2
Monocytes	GGTATTGAGCAGCGTA	554	2
Monocytes	GGTATTGGTGACGCCT	554	2
Monocytes	GGTATTGGTTAGATGA	554	2
Monocytes	GGTATTGTCCGTCATC	554	2
Monocytes	GGTGAAGGTTGAGTTC	554	2
Monocytes	GGTGCGTAGCAGCGTA	554	2
Monocytes	GGTGCGTAGGAGTAGA	554	2
Monocytes	GGTGCGTAGGTCATCT	554	2
Monocytes	GGTGCGTCATCGTCGG	554	2
Monocytes	GGTGCGTTCCTCTAGC	554	2
Monocytes	GTAACGTCATTTCACT	554	2
Monocytes	GTAACTGGTTCGAATC	554	2
Monocytes	GTACTCCAGGCAATTA	554	2
Monocytes	GTACTCCCAGGGTATG	554	2
Monocytes	GTACTTTAGAGCTGGT	554	2
Monocytes	GTACTTTAGGTGACCA	554	2
Monocytes	GTACTTTTCATAGCAC	554	2
Monocytes	GTACTTTTCTAACTCT	554	2
Monocytes	GTAGGCCAGACACGAC	554	2
Monocytes	GTAGGCCCACGCCAGT	554	2
Monocytes	GTAGTCAAGTCCGTAT	554	2
Monocytes	GTAGTCATCATGTAGC	554	2
Monocytes	GTAGTCATCGCTTGTC	554	2
Monocytes	GTATCTTCACCGCTAG	554	2
Monocytes	GTATTCTCAAGCGATG	554	2
Monocytes	GTATTCTCAGGAACGT	554	2
Monocytes	GTATTCTGTGTGCCTG	554	2
Monocytes	GTCAAGTTCAGTGCAT	554	2
Monocytes	GTCACAACATGGAATA	554	2
Monocytes	GTCACGGCAATGTAAG	554	2
Monocytes	GTCATTTAGTCCGTAT	554	2
Monocytes	GTCATTTCACCACGTG	554	2
Monocytes	GTCATTTTCGTTACAG	554	2
Monocytes	GTCTCGTCAACACGCC	554	2
Monocytes	GTCTCGTCAGCTCCGA	554	2
Monocytes	GTGAAGGAGCAGACTG	554	2
Monocytes	GTGAAGGCAGGAATCG	554	2
Monocytes	GTGAAGGTCTCGCATC	554	2
Monocytes	GTGCAGCTCACAATGC	554	2
Monocytes	GTGCATACAATCACAC	554	2
Monocytes	GTGCATAGTTGATTCG	554	2
Monocytes	GTGCGGTAGGTTCCTA	554	2
Monocytes	GTGGGTCGTCTCCATC	554	2
Monocytes	GTGTTAGAGTGGGTTG	554	2
Monocytes	GTGTTAGCATTTCACT	554	2
Monocytes	GTTAAGCGTGGTCTCG	554	2
Monocytes	GTTACAGAGACACTAA	554	2
Monocytes	GTTACAGGTGATAAGT	554	2
Monocytes	GTTCATTAGCAGGTCA	554	2
Monocytes	GTTCATTCATGACGGA	554	2
Monocytes	GTTCATTGTATGAATG	554	2
Monocytes	GTTCATTGTCTAGCCG	554	2
Monocytes	GTTTCTAAGATATGGT	554	2
Monocytes	TAAACCGCAGAGTGTG	554	2
Monocytes	TAAGAGACACACCGCA	554	2
Monocytes	TAAGAGAGTCTTTCAT	554	2
Monocytes	TAAGCGTAGTGAACAT	554	2
Monocytes	TAAGTGCGTTGCGCAC	554	2
Monocytes	TACAGTGCAAGCTGGA	554	2
Monocytes	TACAGTGCACGAAAGC	554	2
Monocytes	TACAGTGTCAGGTTCA	554	2
Monocytes	TACCTATCAAGCCCAC	554	2
Monocytes	TACGGATGTCTAGCGC	554	2
Monocytes	TACGGATTCCTGTACC	554	2
Monocytes	TACGGTACATAACCTG	554	2
Monocytes	TACTCATAGAGATGAG	554	2
Monocytes	TACTCGCCATAAGACA	554	2
Monocytes	TACTCGCCATGGTAGG	554	2
Monocytes	TACTTACTCTATCGCC	554	2
Monocytes	TACTTACTCTCTGTCG	554	2
Monocytes	TACTTGTTCGGTGTCG	554	2
Monocytes	TACTTGTTCTGGCGAC	554	2
Monocytes	TAGACCAAGTTACGGG	554	2
Monocytes	TAGACCATCAAGGCTT	554	2
Monocytes	TAGCCGGAGACTAAGT	554	2
Monocytes	TAGCCGGAGCAGACTG	554	2
Monocytes	TAGGCATGTCTAGTCA	554	2
Monocytes	TAGTTGGAGAGAGCTC	554	2
Monocytes	TATCAGGAGTGCCAGA	554	2
Monocytes	TATCAGGGTCCGTGAC	554	2
Monocytes	TATCAGGGTTACGACT	554	2
Monocytes	TATCTCAGTCAGAGGT	554	2
Monocytes	TATGCCCAGTCTCCTC	554	2
Monocytes	TATGCCCCAATGGACG	554	2
Monocytes	TATTACCTCATGTCTT	554	2
Monocytes	TATTACCTCCATGCTC	554	2
Monocytes	TCAACGAAGTACTTGC	554	2
Monocytes	TCAACGACAGTCTTCC	554	2
Monocytes	TCAACGAGTCGCTTCT	554	2
Monocytes	TCAATCTGTTTGTTGG	554	2
Monocytes	TCACAAGCACGAAACG	554	2
Monocytes	TCAGATGAGAGAGCTC	554	2
Monocytes	TCAGATGAGTGATCGG	554	2
Monocytes	TCAGCAACATATGCTG	554	2
Monocytes	TCAGCAATCAATACCG	554	2
Monocytes	TCAGCTCTCGGCTACG	554	2
Monocytes	TCAGGTACATTTCACT	554	2
Monocytes	TCAGGTATCGAACTGT	554	2
Monocytes	TCAGGTATCTGATTCT	554	2
Monocytes	TCAGGTATCTTGCAAG	554	2
Monocytes	TCATTACAGAATCTCC	554	2
Monocytes	TCATTACCACAGGTTT	554	2
Monocytes	TCCCGATAGCAACGGT	554	2
Monocytes	TCGAGGCTCCACGCAG	554	2
Monocytes	TCGCGAGCACGCCAGT	554	2
Monocytes	TCGCGAGGTTCACCTC	554	2
Monocytes	TCGCGTTAGGAGTAGA	554	2
Monocytes	TCGCGTTCAATAGCGG	554	2
Monocytes	TCGCGTTCAGCTTAAC	554	2
Monocytes	TCGCGTTGTTAAGGGC	554	2
Monocytes	TCGTACCGTTAAAGAC	554	2
Monocytes	TCGTAGATCGTCCAGG	554	2
Monocytes	TCTATTGTCTTTACGT	554	2
Monocytes	TCTCATATCAGTCCCT	554	2
Monocytes	TCTCTAAAGGATTCGG	554	2
Monocytes	TCTCTAAGTTATCGGT	554	2
Monocytes	TCTGGAAAGATATGCA	554	2
Monocytes	TCTGGAACACAGCGTC	554	2
Monocytes	TCTTCGGCACGCTTTC	554	2
Monocytes	TCTTTCCAGACAATAC	554	2
Monocytes	TCTTTCCAGTGAACGC	554	2
Monocytes	TCTTTCCCATTCTTAC	554	2
Monocytes	TCTTTCCTCAAACAAG	554	2
Monocytes	TGACAACGTAATAGCA	554	2
Monocytes	TGACGGCTCACGATGT	554	2
Monocytes	TGACTAGAGCAACGGT	554	2
Monocytes	TGACTTTCATGACGGA	554	2
Monocytes	TGAGAGGTCCACGTTC	554	2
Monocytes	TGAGCATTCGGTCTAA	554	2
Monocytes	TGAGGGAGTAGAAGGA	554	2
Monocytes	TGATTTCGTTTACTCT	554	2
Monocytes	TGCGCAGAGGCTATCT	554	2
Monocytes	TGCGCAGCACGCCAGT	554	2
Monocytes	TGCGGGTAGGCGCTCT	554	2
Monocytes	TGCTACCTCGTACGGC	554	2
Monocytes	TGCTGCTCAGGGAGAG	554	2
Monocytes	TGGACGCTCTTGCAAG	554	2
Monocytes	TGGCCAGAGCTCCTCT	554	2
Monocytes	TGGCCAGAGGAGTAGA	554	2
Monocytes	TGGCGCAGTAGGCTGA	554	2
Monocytes	TGGGAAGGTCACTGGC	554	2
Monocytes	TGGGCGTGTTAAAGTG	554	2
Monocytes	TGTATTCGTGAGGGAG	554	2
Monocytes	TGTGGTAAGACTGTAA	554	2
Monocytes	TGTGTTTTCGTGGTCG	554	2
Monocytes	TGTTCCGGTACCGAGA	554	2
Monocytes	TTAACTCTCTTCAACT	554	2
Monocytes	TTAGGACAGCAGGTCA	554	2
Monocytes	TTAGGCAAGGCGCTCT	554	2
Monocytes	TTAGGCACATCCAACA	554	2
Monocytes	TTAGGCAGTCGCGGTT	554	2
Monocytes	TTAGGCAGTTGGTTTG	554	2
Monocytes	TTAGTTCAGCCCTAAT	554	2
Monocytes	TTATGCTAGAGCCTAG	554	2
Monocytes	TTCGAAGAGGTGCTAG	554	2
Monocytes	TTCGAAGGTCCGAATT	554	2
Monocytes	TTCGGTCCATCAGTAC	554	2
Monocytes	TTCTCAAAGCTTTGGT	554	2
Monocytes	TTCTCAAAGGGCATGT	554	2
Monocytes	TTCTCAAAGTCAATAG	554	2
Monocytes	TTCTCCTAGCACAGGT	554	2
Monocytes	TTCTTAGCAGACGTAG	554	2
Monocytes	TTGACTTCATGCATGT	554	2
Monocytes	TTGACTTTCTGGCGAC	554	2
Monocytes	TTGCGTCGTAATCACC	554	2
Monocytes	TTGCGTCGTCTCTTAT	554	2
Monocytes	TTGGAACGTTCTCATT	554	2
Monocytes	TTGTAGGGTTCAGCGC	554	2
Monocytes	TTGTAGGTCAGCCTAA	554	2
Monocytes	TTTACTGAGCACCGCT	554	2
Monocytes	TTTACTGCAAAGCAAT	554	2
Monocytes	TTTACTGTCCCAAGTA	554	2
Monocytes	TTTATGCCAGGGCATA	554	2
Monocytes	TTTATGCGTCTTCGTC	554	2
Monocytes	TTTATGCGTGGTCCGT	554	2
Monocytes	TTTCCTCCACACGCTG	554	2
Monocytes	TTTGCGCTCAAAGTAG	554	2
Monocytes	TTTGGTTAGTAGGCCA	554	2
MAIT	AAACCTGAGGGTGTGT	339	3
MAIT	AAAGATGGTACAGACG	339	3
MAIT	AACACGTCAGCCTGTG	339	3
MAIT	AACCATGAGTGTTTGC	339	3
MAIT	AACCGCGCACGCATCG	339	3
MAIT	AACGTTGTCGAATGGG	339	3
MAIT	AACTCAGAGCCAGAAC	339	3
MAIT	AACTCCCAGGAGCGAG	339	3
MAIT	AACTCCCCACCCATTC	339	3
MAIT	AAGACCTTCCAGAAGG	339	3
MAIT	AAGGAGCAGCTCCTCT	339	3
MAIT	AAGGTTCTCTCACATT	339	3
MAIT	AAGTCTGTCGGTCCGA	339	3
MAIT	AATCCAGGTGAAGGCT	339	3
MAIT	AATCGGTCATAGTAAG	339	3
MAIT	ACACCAACATCGGGTC	339	3
MAIT	ACACCCTGTTGCTCCT	339	3
MAIT	ACACCCTTCCTCGCAT	339	3
MAIT	ACAGCCGAGGCTAGGT	339	3
MAIT	ACAGCTAGTACAGTGG	339	3
MAIT	ACATGGTGTCAATACC	339	3
MAIT	ACATGGTGTTCGGGCT	339	3
MAIT	ACCGTAAAGCCAGAAC	339	3
MAIT	ACCTTTATCACATACG	339	3
MAIT	ACGAGCCGTTGGTGGA	339	3
MAIT	ACGAGGACAGGGTACA	339	3
MAIT	ACGCAGCGTCCGCTGA	339	3
MAIT	ACGCCAGGTACTCGCG	339	3
MAIT	ACGGCCAAGTAGGTGC	339	3
MAIT	ACGTCAAGTCATACTG	339	3
MAIT	ACGTCAATCTTACCGC	339	3
MAIT	ACTGAACTCTAAGCCA	339	3
MAIT	ACTGAGTTCTTGCATT	339	3
MAIT	ACTTGTTTCTGCTTGC	339	3
MAIT	ACTTTCAGTAGCGATG	339	3
MAIT	AGAATAGAGTTCGATC	339	3
MAIT	AGAATAGCACCCATTC	339	3
MAIT	AGAATAGGTCCAGTGC	339	3
MAIT	AGACGTTAGAATGTGT	339	3
MAIT	AGACGTTAGCGACGTA	339	3
MAIT	AGACGTTAGGGTGTGT	339	3
MAIT	AGAGCGACAGTAGAGC	339	3
MAIT	AGAGCGAGTCAGAATA	339	3
MAIT	AGAGTGGCACGAGAGT	339	3
MAIT	AGAGTGGCAGCCACCA	339	3
MAIT	AGATCTGAGTGAACGC	339	3
MAIT	AGATTGCTCAGTACGT	339	3
MAIT	AGCAGCCAGCTGAACG	339	3
MAIT	AGCCTAAAGTTACCCA	339	3
MAIT	AGCCTAATCGCGGATC	339	3
MAIT	AGCTCCTTCAAGAAGT	339	3
MAIT	AGCTCCTTCGGCGGTT	339	3
MAIT	AGGCCACGTAAGTGGC	339	3
MAIT	AGGGAGTTCCGTTGTC	339	3
MAIT	AGGTCATGTGTAATGA	339	3
MAIT	AGTTGGTGTCCGTGAC	339	3
MAIT	ATAACGCCAGGTCGTC	339	3
MAIT	ATAAGAGCATTGAGCT	339	3
MAIT	ATAGACCAGTACACCT	339	3
MAIT	ATAGACCTCCCACTTG	339	3
MAIT	ATCACGACAGATCTGT	339	3
MAIT	ATCATGGTCTCTGCTG	339	3
MAIT	ATCCACCAGGACACCA	339	3
MAIT	ATCCGAAAGGACGAAA	339	3
MAIT	ATCCGAACAGGTGCCT	339	3
MAIT	ATCCGAATCTGCCAGG	339	3
MAIT	ATCTACTGTTGGACCC	339	3
MAIT	ATGAGGGTCGGTTAAC	339	3
MAIT	ATGCGATCAGCTGTTA	339	3
MAIT	ATGTGTGCATCACGAT	339	3
MAIT	ATTATCCGTGCAGGTA	339	3
MAIT	ATTATCCTCTGTCCGT	339	3
MAIT	ATTCTACCATCGGAAG	339	3
MAIT	ATTGGACAGGTGCAAC	339	3
MAIT	ATTGGACAGTACGTAA	339	3
MAIT	ATTTCTGGTTCGTGAT	339	3
MAIT	ATTTCTGTCGCGATCG	339	3
MAIT	ATTTCTGTCGGTTCGG	339	3
MAIT	CAACCTCAGAGTCTGG	339	3
MAIT	CAACCTCGTCCATCCT	339	3
MAIT	CAACCTCGTTCGTGAT	339	3
MAIT	CAACCTCTCATCTGCC	339	3
MAIT	CAACCTCTCTACCAGA	339	3
MAIT	CAAGATCGTTACGCGC	339	3
MAIT	CAAGGCCAGCCTTGAT	339	3
MAIT	CAAGGCCGTGGCCCTA	339	3
MAIT	CACAAACTCCATGCTC	339	3
MAIT	CACACCTAGTGTCCAT	339	3
MAIT	CACACTCAGGTAGCCA	339	3
MAIT	CACAGGCTCCGCTGTT	339	3
MAIT	CACAGTAAGTACGCCC	339	3
MAIT	CACCACTCAGGATTGG	339	3
MAIT	CAGAATCAGTGAAGTT	339	3
MAIT	CAGAATCCACGCATCG	339	3
MAIT	CAGATCATCAGCTCTC	339	3
MAIT	CAGCAGCCATTGAGCT	339	3
MAIT	CAGCATAAGCAACGGT	339	3
MAIT	CAGCATAGTCTTCTCG	339	3
MAIT	CAGCCGATCCACGAAT	339	3
MAIT	CAGCGACAGGGCACTA	339	3
MAIT	CAGCGACCAGATTGCT	339	3
MAIT	CAGCGACTCTTGTCAT	339	3
MAIT	CAGTAACAGCAGACTG	339	3
MAIT	CAGTCCTAGCCTTGAT	339	3
MAIT	CATCAGAAGCGCCTTG	339	3
MAIT	CATCCACTCCGCGGTA	339	3
MAIT	CATGACACATGTCGAT	339	3
MAIT	CATGCCTAGGAGTTGC	339	3
MAIT	CATGGCGTCATGTCTT	339	3
MAIT	CATTCGCTCTTCAACT	339	3
MAIT	CCAATCCGTGTCGCTG	339	3
MAIT	CCACGGATCTTTCCTC	339	3
MAIT	CCAGCGAAGCTAACAA	339	3
MAIT	CCAGCGACAGTTCATG	339	3
MAIT	CCATGTCGTGGGTCAA	339	3
MAIT	CCATTCGGTAGGACAC	339	3
MAIT	CCCAATCCAGTAGAGC	339	3
MAIT	CCCTCCTTCACCTTAT	339	3
MAIT	CCGGGATAGAAGGTGA	339	3
MAIT	CCGTACTAGGCATTGG	339	3
MAIT	CCGTACTTCTTACCGC	339	3
MAIT	CCGTTCAGTAGCGCTC	339	3
MAIT	CCTAAAGGTAGCTAAA	339	3
MAIT	CCTACCAGTGGTCCGT	339	3
MAIT	CCTACCATCCTTTACA	339	3
MAIT	CCTCAGTGTAGGACAC	339	3
MAIT	CCTTACGGTGGCTCCA	339	3
MAIT	CGAACATCATGGTCTA	339	3
MAIT	CGAGCACAGTTGTAGA	339	3
MAIT	CGATCGGGTGTGAAAT	339	3
MAIT	CGATTGAAGCTGTCTA	339	3
MAIT	CGCCAAGTCTGAAAGA	339	3
MAIT	CGCGGTACAGTAAGCG	339	3
MAIT	CGCGTTTTCGAACTGT	339	3
MAIT	CGCTGGAGTACAGTGG	339	3
MAIT	CGCTGGAGTGAAAGAG	339	3
MAIT	CGCTTCATCATTATCC	339	3
MAIT	CGGACACCAACTGCTA	339	3
MAIT	CGGACACGTGGCAAAC	339	3
MAIT	CGGACGTCAAGTCATC	339	3
MAIT	CGGACGTCACGTTGGC	339	3
MAIT	CGGAGTCAGGCGTACA	339	3
MAIT	CGGTTAAAGCACACAG	339	3
MAIT	CGTAGCGCAGTCGATT	339	3
MAIT	CGTAGGCTCACCCGAG	339	3
MAIT	CGTCAGGTCCGAATGT	339	3
MAIT	CGTCCATCAGGACCCT	339	3
MAIT	CGTCTACGTAGATTAG	339	3
MAIT	CGTCTACGTAGCGTCC	339	3
MAIT	CGTGTAAGTCTCATCC	339	3
MAIT	CGTGTCTCACGCATCG	339	3
MAIT	CGTTCTGAGGCTAGGT	339	3
MAIT	CGTTCTGCACCGAAAG	339	3
MAIT	CTAACTTGTCAGAGGT	339	3
MAIT	CTAAGACCAAAGGCGT	339	3
MAIT	CTAAGACGTGACTCAT	339	3
MAIT	CTACACCAGTTAAGTG	339	3
MAIT	CTACATTAGCTACCGC	339	3
MAIT	CTACATTCAAACAACA	339	3
MAIT	CTACCCACATGAACCT	339	3
MAIT	CTACGTCCAATCTGCA	339	3
MAIT	CTACGTCTCTCCAACC	339	3
MAIT	CTAGCCTCAATGGTCT	339	3
MAIT	CTCACACCAAAGGTGC	339	3
MAIT	CTCAGAAGTACAGCAG	339	3
MAIT	CTCATTAGTTGCTCCT	339	3
MAIT	CTCCTAGGTGGTCCGT	339	3
MAIT	CTCGAGGTCAATCACG	339	3
MAIT	CTCGTCAAGGCGATAC	339	3
MAIT	CTCGTCACAGCCTTGG	339	3
MAIT	CTCGTCACATACGCTA	339	3
MAIT	CTCGTCAGTCAGGACA	339	3
MAIT	CTGAAACCACGGTGTC	339	3
MAIT	CTGAAACGTAAGTTCC	339	3
MAIT	CTGATAGGTAGGAGTC	339	3
MAIT	CTGATAGGTCGAACAG	339	3
MAIT	CTGCCTAAGTCTCGGC	339	3
MAIT	CTGCGGACAATCCAAC	339	3
MAIT	CTTACCGTCGTTTGCC	339	3
MAIT	CTTGGCTTCAAGAAGT	339	3
MAIT	GAAACTCAGGTAAACT	339	3
MAIT	GAACATCTCTGGTATG	339	3
MAIT	GAACCTATCAGAGGTG	339	3
MAIT	GAAGCAGGTGTCTGAT	339	3
MAIT	GAATAAGCAAAGTCAA	339	3
MAIT	GAATAAGCATTGGTAC	339	3
MAIT	GAATAAGTCCACGACG	339	3
MAIT	GACAGAGGTCGACTAT	339	3
MAIT	GACCAATAGGCATGGT	339	3
MAIT	GACGTGCCAGATGGGT	339	3
MAIT	GACGTGCCATGCGCAC	339	3
MAIT	GACTACATCTGAAAGA	339	3
MAIT	GAGCAGAGTTAGAACA	339	3
MAIT	GAGCAGATCGAACTGT	339	3
MAIT	GATCTAGCATATGGTC	339	3
MAIT	GATCTAGGTCAACATC	339	3
MAIT	GATCTAGTCCTGCAGG	339	3
MAIT	GATGAGGAGGGATGGG	339	3
MAIT	GATGAGGTCACGCATA	339	3
MAIT	GATTCAGTCGTCGTTC	339	3
MAIT	GCAATCACAATCCGAT	339	3
MAIT	GCAATCATCGCCAAAT	339	3
MAIT	GCAGCCAGTGACAAAT	339	3
MAIT	GCATACATCTTCGAGA	339	3
MAIT	GCATGCGCATCGTCGG	339	3
MAIT	GCCAAATAGTGAACGC	339	3
MAIT	GCCTCTAAGATCCCGC	339	3
MAIT	GCCTCTAGTCTCATCC	339	3
MAIT	GCGACCACATTTGCTT	339	3
MAIT	GCGCAGTCAACAACCT	339	3
MAIT	GCGCAGTTCACATAGC	339	3
MAIT	GCGCCAACAAGACGTG	339	3
MAIT	GCGCCAATCAGAGACG	339	3
MAIT	GCGGGTTAGTACGCCC	339	3
MAIT	GCTCTGTTCAACGGCC	339	3
MAIT	GCTTCCAGTACTTCTT	339	3
MAIT	GGAATAAGTCTTGATG	339	3
MAIT	GGAATAAGTTCGCGAC	339	3
MAIT	GGACAGACATGGTCTA	339	3
MAIT	GGACAGAGTGAGTATA	339	3
MAIT	GGACAGATCTTGGGTA	339	3
MAIT	GGACATTAGGCTCTTA	339	3
MAIT	GGACGTCAGTAATCCC	339	3
MAIT	GGACGTCTCACTTCAT	339	3
MAIT	GGACGTCTCCTCAATT	339	3
MAIT	GGAGCAAAGTGCCAGA	339	3
MAIT	GGATTACAGTGGAGAA	339	3
MAIT	GGCAATTCAAGGTGTG	339	3
MAIT	GGCAATTTCCGGCACA	339	3
MAIT	GGCAATTTCTTTACAC	339	3
MAIT	GGCGACTCACCACGTG	339	3
MAIT	GGCTCGACATTCTCAT	339	3
MAIT	GGCTGGTAGATGCGAC	339	3
MAIT	GGCTGGTCAAACCCAT	339	3
MAIT	GGCTGGTCACCAACCG	339	3
MAIT	GGGACCTGTAAACCTC	339	3
MAIT	GGGAGATGTCTGGTCG	339	3
MAIT	GGGCATCGTGGAAAGA	339	3
MAIT	GGGTCTGCAGCATGAG	339	3
MAIT	GGGTTGCAGGCTCATT	339	3
MAIT	GGGTTGCCATAGACTC	339	3
MAIT	GGTGTTATCTTTACAC	339	3
MAIT	GTAACGTCAGCCTTTC	339	3
MAIT	GTAACGTTCACTTCAT	339	3
MAIT	GTAACTGAGCTGATAA	339	3
MAIT	GTAACTGCAGTACACT	339	3
MAIT	GTAGGCCGTTCGGGCT	339	3
MAIT	GTATCTTTCCTATGTT	339	3
MAIT	GTATTCTGTGCTCTTC	339	3
MAIT	GTCAAGTGTAACGACG	339	3
MAIT	GTCACAAGTAGGGTAC	339	3
MAIT	GTCACGGTCGAGCCCA	339	3
MAIT	GTCCTCAAGATCCCGC	339	3
MAIT	GTCGGGTTCGTAGGTT	339	3
MAIT	GTCGTAAAGGCTATCT	339	3
MAIT	GTCGTAAGTGACTCAT	339	3
MAIT	GTCTCGTAGCTACCGC	339	3
MAIT	GTCTCGTCACGACGAA	339	3
MAIT	GTCTTCGCATGCTGGC	339	3
MAIT	GTCTTCGGTAGGACAC	339	3
MAIT	GTCTTCGTCATGGTCA	339	3
MAIT	GTGAAGGAGTGAAGTT	339	3
MAIT	GTGCATAGTTCCACAA	339	3
MAIT	GTGTGCGCATCCGTGG	339	3
MAIT	GTGTGCGGTTTGGGCC	339	3
MAIT	GTGTTAGTCCCGGATG	339	3
MAIT	GTTAAGCGTACAGTGG	339	3
MAIT	GTTCATTTCAGAGCTT	339	3
MAIT	GTTCGGGCATTCACTT	339	3
MAIT	GTTCTCGAGCGCTTAT	339	3
MAIT	GTTTCTATCTGTCTCG	339	3
MAIT	TACACGACACATTTCT	339	3
MAIT	TACACGAGTAAACACA	339	3
MAIT	TACGGGCCAGCTGTAT	339	3
MAIT	TACGGTAAGCCAACAG	339	3
MAIT	TACTCGCGTGTCTGAT	339	3
MAIT	TACTCGCTCACAGTAC	339	3
MAIT	TACTCGCTCGTAGGAG	339	3
MAIT	TACTTACAGGGCTTGA	339	3
MAIT	TACTTACGTCCGAATT	339	3
MAIT	TAGACCAGTGATGTCT	339	3
MAIT	TAGACCATCTAGAGTC	339	3
MAIT	TAGTGGTAGGGTTTCT	339	3
MAIT	TATCTCATCGTCACGG	339	3
MAIT	TATGCCCTCGCCGTGA	339	3
MAIT	TATTACCAGTGTACGG	339	3
MAIT	TCACAAGGTAGCTCCG	339	3
MAIT	TCACAAGTCCCAAGAT	339	3
MAIT	TCAGCTCTCTTAGAGC	339	3
MAIT	TCAGGTAAGACTAGAT	339	3
MAIT	TCATTACCACCTCGTT	339	3
MAIT	TCCCGATAGCCGCCTA	339	3
MAIT	TCCCGATCACGAAGCA	339	3
MAIT	TCGAGGCCAGCTGTAT	339	3
MAIT	TCGCGAGCATTTGCTT	339	3
MAIT	TCGGGACAGATGCCAG	339	3
MAIT	TCGGGACTCTCATTCA	339	3
MAIT	TCGGTAATCGTTTGCC	339	3
MAIT	TCGTAGATCTCACATT	339	3
MAIT	TCTATTGCAGTATAAG	339	3
MAIT	TCTCTAATCGCACTCT	339	3
MAIT	TCTGAGAAGACATAAC	339	3
MAIT	TGAAAGATCGTTTGCC	339	3
MAIT	TGACGGCTCTCTTATG	339	3
MAIT	TGAGAGGTCATTGCGA	339	3
MAIT	TGATTTCTCAGGATCT	339	3
MAIT	TGCACCTGTCTCTTTA	339	3
MAIT	TGCCCTAGTTAAGTAG	339	3
MAIT	TGCCCTATCCACTGGG	339	3
MAIT	TGCGCAGGTACATGTC	339	3
MAIT	TGCGCAGTCGAACGGA	339	3
MAIT	TGCGGGTCATATACCG	339	3
MAIT	TGCGTGGAGGTGTGGT	339	3
MAIT	TGCTACCAGCAGCGTA	339	3
MAIT	TGCTACCAGGATGCGT	339	3
MAIT	TGCTGCTCAAGACACG	339	3
MAIT	TGGCCAGTCAATAAGG	339	3
MAIT	TGGCGCAGTGTTTGGT	339	3
MAIT	TGGCTGGTCAACCAAC	339	3
MAIT	TGGGCGTAGCGTTCCG	339	3
MAIT	TGGGCGTAGGAGTACC	339	3
MAIT	TGGTTAGTCGAGAGCA	339	3
MAIT	TGGTTAGTCTCTTGAT	339	3
MAIT	TGGTTCCAGGGCTCTC	339	3
MAIT	TGTGTTTCAGGAACGT	339	3
MAIT	TGTTCCGAGTACGTTC	339	3
MAIT	TTAACTCAGACTTGAA	339	3
MAIT	TTAACTCCACTCGACG	339	3
MAIT	TTAACTCCAGGATCGA	339	3
MAIT	TTCCCAGGTCACTGGC	339	3
MAIT	TTCGAAGCAACTGCTA	339	3
MAIT	TTCGGTCCAAGTACCT	339	3
MAIT	TTGACTTGTACAAGTA	339	3
MAIT	TTGACTTGTATCAGTC	339	3
MAIT	TTGCCGTGTACTTAGC	339	3
MAIT	TTGGAACAGTTAGCGG	339	3
MAIT	TTGGCAAGTGGCCCTA	339	3
MAIT	TTTCCTCCATGACGGA	339	3
MAIT	TTTCCTCTCTGGCGTG	339	3
Granulocytes	AAACCTGGTGTCTGAT	322	4
Granulocytes	AAAGATGCACCACCAG	322	4
Granulocytes	AAAGTAGCACCTATCC	322	4
Granulocytes	AAATGCCAGCCAGTAG	322	4
Granulocytes	AACCATGAGCCAGGAT	322	4
Granulocytes	AACCGCGAGAAAGTGG	322	4
Granulocytes	AACTTTCAGTCATGCT	322	4
Granulocytes	AAGGAGCAGTGGAGAA	322	4
Granulocytes	AAGTCTGCAGCCTTGG	322	4
Granulocytes	ACACCAAAGGATATAC	322	4
Granulocytes	ACACCAACAGTGAGTG	322	4
Granulocytes	ACACCCTTCACAAACC	322	4
Granulocytes	ACAGCTATCTCCTATA	322	4
Granulocytes	ACATACGGTCATCGGC	322	4
Granulocytes	ACATCAGTCCCAAGAT	322	4
Granulocytes	ACATGGTAGTGGCACA	322	4
Granulocytes	ACATGGTTCTGTCCGT	322	4
Granulocytes	ACCGTAAGTTTGACTG	322	4
Granulocytes	ACGAGGAAGTGTTAGA	322	4
Granulocytes	ACGATACTCACCCGAG	322	4
Granulocytes	ACGCCAGAGATATGGT	322	4
Granulocytes	ACGCCAGCAATGAATG	322	4
Granulocytes	ACGCCAGCAGAGCCAA	322	4
Granulocytes	ACGGAGAAGTGGGATC	322	4
Granulocytes	ACGGGCTCACAGGTTT	322	4
Granulocytes	ACGGGCTGTCAGAATA	322	4
Granulocytes	ACGTCAAGTTCAACCA	322	4
Granulocytes	ACTATCTCATTGTGCA	322	4
Granulocytes	ACTATCTGTAGCCTAT	322	4
Granulocytes	ACTGAACCAATGACCT	322	4
Granulocytes	ACTGAGTGTAGCCTAT	322	4
Granulocytes	ACTGTCCTCCACGTGG	322	4
Granulocytes	ACTTACTCATCACGAT	322	4
Granulocytes	ACTTACTTCAGTTTGG	322	4
Granulocytes	ACTTACTTCTTGTATC	322	4
Granulocytes	AGACGTTAGGTGCACA	322	4
Granulocytes	AGAGCTTCAGCCTATA	322	4
Granulocytes	AGAGTGGGTTAGAACA	322	4
Granulocytes	AGATTGCGTTACGCGC	322	4
Granulocytes	AGCAGCCGTCCAGTTA	322	4
Granulocytes	AGCATACCAATGACCT	322	4
Granulocytes	AGCATACGTCTCACCT	322	4
Granulocytes	AGCCTAACAAACTGCT	322	4
Granulocytes	AGCGGTCTCTCCAACC	322	4
Granulocytes	AGCGTATAGTAGGTGC	322	4
Granulocytes	AGCGTATTCTACTCAT	322	4
Granulocytes	AGCTTGAAGCCACGTC	322	4
Granulocytes	AGCTTGACACCAGATT	322	4
Granulocytes	AGGCCACAGTGAATTG	322	4
[truncated: 1,339 more rows]
