# Supplementary material for: scQCEA: a framework for annotation and quality control report of single-cell RNA-sequencing data
Source: BMC Genomics. 2023 Jul 6;24:381. doi: 10.1186/s12864-023-09447-6 (PMC10327311; doi:10.1186/s12864-023-09447-6)
Supplement: Supplementary file 2 — Additional file 2: Supplementary file 2. To demonstrate the utility of scQCEA, we apply the workflow to the sixteen gene expression profiles of eight patients with metastatic melanoma, prepared from pre- and post-treatment experimental batches. You can find the QC interactive report at: https://github.com/isarnassiri/scQCEA/tree/Example-of-Application. Download and unzip the OGC_Interactive_QC_Report_P180121.zip file. You can open CLICK_ME.html file without using rStudio/R. [file 12864_2023_9447_MOESM2_ESM.zip › Inputs/10X-gex/481207_88/P180121-keep_481207_88_Celltype_assignment_toCells.txt]

geneSet	cell
B-cells	AAACCTGAGTCGTTTG
B-cells	AAAGCAATCGGCTACG
B-cells	AAAGTAGAGACCTAGG
B-cells	AACCGCGTCATGCAAC
B-cells	AACTCAGAGTTATCGC
B-cells	AACTGGTAGTTACCCA
B-cells	AAGCCGCCACCGATAT
B-cells	AAGGAGCGTAGATTAG
B-cells	AAGGCAGAGAATTGTG
B-cells	AAGTCTGGTCCGAATT
B-cells	ACACCGGGTGCTTCTC
B-cells	ACACTGATCGGCGGTT
B-cells	ACAGCCGAGATGTAAC
B-cells	ACATCAGGTCTCCACT
B-cells	ACATGGTTCCGATATG
B-cells	ACCCACTCACTAGTAC
B-cells	ACCTTTATCACAATGC
B-cells	ACGAGCCCAAGTCTAC
B-cells	ACGATACCACGGTGTC
B-cells	ACGATGTGTGTGCGTC
B-cells	ACGCAGCAGAGTAAGG
B-cells	ACGCAGCTCTGTACGA
B-cells	ACGCCAGGTCCATCCT
B-cells	ACGCCGAGTCTCTTAT
B-cells	ACGGCCAGTCCTGCTT
B-cells	ACGGCCAGTTCCGTCT
B-cells	ACGGGCTCAGCTTCGG
B-cells	ACGGGTCCAGCAGTTT
B-cells	ACTATCTGTCCGTGAC
B-cells	ACTGAACCATGACATC
B-cells	ACTGAACGTATCTGCA
B-cells	ACTGAACTCGTTACGA
B-cells	ACTGTCCTCACGACTA
B-cells	ACTTACTAGCTGAACG
B-cells	ACTTGTTGTCGCATCG
B-cells	ACTTTCACATCCCACT
B-cells	AGAATAGCAATAGCGG
B-cells	AGAATAGTCCATTCTA
B-cells	AGAGCGATCTCGTATT
B-cells	AGATTGCCAATGCCAT
B-cells	AGCATACAGATGTTAG
B-cells	AGCGGTCAGCCCAGCT
B-cells	AGCGTATCAGACAAGC
B-cells	AGCGTATTCATACGGT
B-cells	AGCTCCTGTGGTCTCG
B-cells	AGCTCTCAGACAATAC
B-cells	AGGCCACGTCCGAGTC
B-cells	AGGGATGTCGGCGCAT
B-cells	AGGGTGACAGAAGCAC
B-cells	AGGTCATCAGGCGATA
B-cells	AGTAGTCGTTCAGTAC
B-cells	AGTCTTTAGTAGCCGA
B-cells	AGTGTCACAATCTACG
B-cells	ATAACGCAGTAACCCT
B-cells	ATAACGCGTTGACGTT
B-cells	ATAACGCTCCCAACGG
B-cells	ATAAGAGCAAGGGTCA
B-cells	ATAGACCCATATGGTC
B-cells	ATCATCTCAGTTCATG
B-cells	ATGAGGGTCAGCGATT
B-cells	ATTACTCGTGTCCTCT
B-cells	ATTGGACCACCGAAAG
B-cells	ATTGGTGAGGCCCTCA
B-cells	CAACCAACATGTTGAC
B-cells	CACAAACAGCTTATCG
B-cells	CACAAACAGTTGCAGG
B-cells	CACAAACGTCACTGGC
B-cells	CACACCTGTGGCCCTA
B-cells	CACCAGGCAATAGCGG
B-cells	CACCAGGGTATAATGG
B-cells	CAGAATCAGTGACTCT
B-cells	CAGATCAGTAACGTTC
B-cells	CAGATCAGTTGACGTT
B-cells	CAGATCATCCCAAGTA
B-cells	CAGCATACATTTGCTT
B-cells	CAGCCGACACGAAATA
B-cells	CAGGTGCAGGATGTAT
B-cells	CAGGTGCCACGGTAGA
B-cells	CAGTCCTGTCGAGTTT
B-cells	CATATTCTCTTGCAAG
B-cells	CATCAAGAGCTGCGAA
B-cells	CATCCACGTGTTCGAT
B-cells	CATCGAAAGTCAATAG
B-cells	CATGGCGCATCTATGG
B-cells	CATGGCGTCTTATCTG
B-cells	CATTATCTCAGCTGGC
B-cells	CATTCGCCACGAGAGT
B-cells	CATTCGCTCAGGCAAG
B-cells	CCACCTAGTCGAAAGC
B-cells	CCACTACTCTGCTTGC
B-cells	CCCTCCTTCCGTAGTA
B-cells	CCGGTAGCACGGCCAT
B-cells	CCGGTAGTCATCGGAT
B-cells	CCGTACTGTCTAGCCG
B-cells	CCGTTCACAGGATCGA
B-cells	CCGTTCAGTCAGATAA
B-cells	CCGTTCATCAGTCAGT
B-cells	CCTAAAGAGGGTCTCC
B-cells	CCTAAAGCATCCTAGA
B-cells	CCTAGCTAGTATCTCG
B-cells	CCTAGCTTCGGTGTCG
B-cells	CCTCTGATCGTCTGCT
B-cells	CCTTACGGTTTGTGTG
B-cells	CCTTCCCTCTGTCTCG
B-cells	CCTTCGACAGTGACAG
B-cells	CCTTCGAGTAAGTGGC
B-cells	CCTTTCTCAGTGACAG
B-cells	CGAACATCAAGAGTCG
B-cells	CGAACATTCGCCTGAG
B-cells	CGATCGGGTGGTGTAG
B-cells	CGCGGTAAGCTCAACT
B-cells	CGCGGTAGTCTCTTTA
B-cells	CGCGTTTAGTTAGGTA
B-cells	CGCTATCTCTAGCACA
B-cells	CGGACGTAGCTAACTC
B-cells	CGGACGTGTTCAACCA
B-cells	CGGTTAACAGTCGATT
B-cells	CGTAGCGCATACGCCG
B-cells	CGTAGGCTCTGCAAGT
B-cells	CGTCCATAGTGCTGCC
B-cells	CGTCCATCACATGTGT
B-cells	CGTCCATGTAAACACA
B-cells	CGTCCATTCAGTGCAT
B-cells	CGTCTACTCCGTAGGC
B-cells	CTAAGACCAGGTCCAC
B-cells	CTAAGACGTGAGCGAT
B-cells	CTAATGGAGTAGGCCA
B-cells	CTAATGGCATGAACCT
B-cells	CTACCCAGTTGCGTTA
B-cells	CTAGTGACACCTTGTC
B-cells	CTCAGAATCGTCCGTT
B-cells	CTCGAGGTCATGGTCA
B-cells	CTCGTACTCCGGGTGT
B-cells	CTCGTCATCAGGTAAA
B-cells	CTCTACGAGGATCGCA
B-cells	CTGATCCTCCGTACAA
B-cells	CTGGTCTGTACAAGTA
B-cells	CTGTGCTCAGCTCGAC
B-cells	CTGTTTAAGACAGGCT
B-cells	CTTAACTCAGGAATGC
B-cells	CTTACCGCAATCGGTT
B-cells	CTTACCGTCTGGCGAC
B-cells	CTTCTCTAGAACTCGG
B-cells	CTTCTCTAGTACGCCC
B-cells	CTTGGCTGTAGAAAGG
B-cells	GAAACTCCAACGCACC
B-cells	GAAGCAGTCAGAGGTG
B-cells	GAATAAGGTACTTGAC
B-cells	GACACGCAGAGCTGCA
B-cells	GACAGAGCATGCCTAA
B-cells	GACGCGTAGTCAATAG
B-cells	GACGCGTTCCTTTCTC
B-cells	GACGGCTTCACTTATC
B-cells	GACGGCTTCGGACAAG
B-cells	GACGTGCCACCAGCAC
B-cells	GACTGCGGTCCAAGTT
B-cells	GAGCAGACATTAGGCT
B-cells	GAGTCCGCAGTTCATG
B-cells	GATCAGTAGAGGTACC
B-cells	GATGAAATCGACCAGC
B-cells	GATGAGGGTACTTAGC
B-cells	GATGAGGTCAGAGGTG
B-cells	GATGCTACATGTCCTC
B-cells	GCAATCATCCCTCTTT
B-cells	GCACATACATAAAGGT
B-cells	GCACTCTCAATCCAAC
B-cells	GCACTCTGTCGGCATC
B-cells	GCAGTTAAGCCTATGT
B-cells	GCAGTTATCCGAAGAG
B-cells	GCATGATTCTTTACGT
B-cells	GCATGCGGTGTGGCTC
B-cells	GCATGCGTCTGGTTCC
B-cells	GCGACCACAGCCTTTC
B-cells	GCGCAACAGGTGTGGT
B-cells	GCGCAACGTCGACTAT
B-cells	GCGCAGTTCTTAACCT
B-cells	GCGCGATAGTGGCACA
B-cells	GCTGCAGAGTAGGCCA
B-cells	GCTGCAGGTATATGAG
B-cells	GCTGCTTGTGCATCTA
B-cells	GCTGCTTGTTGTGGCC
B-cells	GCTGGGTGTATTCGTG
B-cells	GCTGGGTGTCTCCATC
B-cells	GGAAAGCAGAGGTTGC
B-cells	GGATGTTAGCAAATCA
B-cells	GGATTACGTTGCTCCT
B-cells	GGCTCGAAGGCTAGCA
B-cells	GGCTCGAAGTACCGGA
B-cells	GGCTGGTTCGGTGTTA
B-cells	GGGACCTCATTGAGCT
B-cells	GGGAGATCAGTGACAG
B-cells	GGGAGATGTAAATGAC
B-cells	GGGTTGCAGACGCACA
B-cells	GGGTTGCAGATCCCGC
B-cells	GGTGAAGGTACCGGCT
B-cells	GTAACGTTCATCACCC
B-cells	GTAACGTTCCTGCCAT
B-cells	GTAACTGAGGGTCTCC
B-cells	GTACTTTCAGAGTGTG
B-cells	GTAGGCCTCACATGCA
B-cells	GTAGTCATCCAAAGTC
B-cells	GTATCTTAGCGTCAAG
B-cells	GTATCTTCACTATCTT
B-cells	GTCACGGCAGGGTACA
B-cells	GTCATTTAGTCCCACG
B-cells	GTCCTCAAGACTAGAT
B-cells	GTCGGGTGTAAATGTG
B-cells	GTCGTAACAAGGTTCT
B-cells	GTCTTCGCACCGATAT
B-cells	GTGAAGGGTAAGTTCC
B-cells	GTGCAGCAGAAACCTA
B-cells	GTGCAGCTCTTTCCTC
B-cells	GTGCATAGTTGTACAC
B-cells	GTGGGTCTCCTAGAAC
B-cells	GTGTGCGCAGCTGGCT
B-cells	GTGTGCGTCTACGAGT
B-cells	GTTCATTGTTCCCTTG
B-cells	TACACGAAGGATATAC
B-cells	TACAGTGTCGCCATAA
B-cells	TACCTATGTTAGGGTG
B-cells	TACTTACAGCTGGAAC
B-cells	TACTTGTTCCGCATCT
B-cells	TAGACCACATTCTTAC
B-cells	TAGAGCTAGATGCCTT
B-cells	TAGAGCTTCACCAGGC
B-cells	TAGCCGGAGATACACA
B-cells	TAGGCATAGTTGTAGA
B-cells	TAGTGGTAGATGTGGC
B-cells	TAGTGGTGTCTAAAGA
B-cells	TATCAGGCACCAGCAC
B-cells	TATCTCAAGATGTGTA
B-cells	TATCTCAGTTTAGCTG
B-cells	TATTACCTCCAAACAC
B-cells	TCACAAGGTTCCCTTG
B-cells	TCAGGATCAACCGCCA
B-cells	TCATTACCAATGACCT
B-cells	TCATTACTCCACTGGG
B-cells	TCGAGGCGTACATCCA
B-cells	TCGCGAGAGTACGTTC
B-cells	TCGCGAGAGTCAATAG
B-cells	TCGCGAGTCTTAGAGC
B-cells	TCGCGTTAGATGCGAC
B-cells	TCGCGTTCACCCTATC
B-cells	TCGGTAACAAGCGAGT
B-cells	TCGGTAATCGTACGGC
B-cells	TCGTAGAAGACCCACC
B-cells	TCTATTGTCCACTGGG
B-cells	TCTCATACACAGGCCT
B-cells	TCTTCGGGTGTGGTTT
B-cells	TGAAAGACAGGTCGTC
B-cells	TGACGGCAGAGACTAT
B-cells	TGAGCATTCCCGGATG
B-cells	TGGGAAGAGGTGTTAA
B-cells	TGGGAAGGTCTCACCT
B-cells	TGGTTCCAGGCCCTCA
B-cells	TGGTTCCTCTGATTCT
B-cells	TGTATTCCACAGACAG
B-cells	TGTCCCAAGGCGTACA
B-cells	TGTCCCACAATCGGTT
B-cells	TTAGGCAAGTGAATTG
B-cells	TTAGGCAGTCCGAGTC
B-cells	TTAGTTCAGAATCTCC
B-cells	TTCCCAGCACAGCGTC
B-cells	TTCCCAGTCCAAAGTC
B-cells	TTCTCAACAATCCGAT
B-cells	TTCTCAATCACCCGAG
B-cells	TTCTCAATCGTACCGG
B-cells	TTCTCCTAGAGGACGG
B-cells	TTGAACGAGGCGATAC
B-cells	TTGCCGTCAGTAAGAT
B-cells	TTGCGTCCAATCTACG
B-cells	TTGGAACCATTTCAGG
B-cells	TTGGAACGTGTATGGG
B-cells	TTGGCAATCTCTGTCG
B-cells	TTGTAGGCAGACGTAG
B-cells	TTTCCTCAGATCGATA
B-cells	TTTGCGCAGAGGTTGC
Dendritic	AACTCTTGTTTCCACC
Dendritic	AAGACCTTCCAAACAC
Dendritic	ACACCAAGTATGCTTG
Dendritic	ACACCGGCACGACGAA
Dendritic	ACAGCCGAGATCGGGT
Dendritic	ACAGCCGGTAGAGGAA
Dendritic	ACATCAGGTTGGTTTG
Dendritic	ACATGGTAGAGGACGG
Dendritic	ACTATCTGTAGGGACT
Dendritic	ACTGATGCATGAAGTA
Dendritic	AGAGCTTTCCTCAACC
Dendritic	AGATTGCAGCTGCGAA
Dendritic	AGCCTAATCTCAACTT
Dendritic	AGCGTATAGGAATGGA
Dendritic	AGCGTATGTCTCAACA
Dendritic	AGCTCCTCAATCTACG
Dendritic	AGCTCCTTCCTCGCAT
Dendritic	AGGCCACAGTGCTGCC
Dendritic	AGGGAGTTCAACGGGA
Dendritic	AGTAGTCAGCCACCTG
Dendritic	ATCCACCCAAGGCTCC
Dendritic	ATCCGAAAGATACACA
Dendritic	ATTGGACTCGTGTAGT
Dendritic	CACACCTCATTAGGCT
Dendritic	CACCACTGTATATGAG
Dendritic	CACCACTTCGTGGGAA
Dendritic	CAGATCAAGTATGACA
Dendritic	CAGTCCTCACGGCGTT
Dendritic	CATCAAGCATAAGACA
Dendritic	CATGCCTGTTGAGGTG
Dendritic	CATGCCTTCCCATTTA
Dendritic	CCACCTATCGTACCGG
Dendritic	CCACTACTCCGCATCT
Dendritic	CCATTCGGTGTCAATC
Dendritic	CCGTTCAAGCACGCCT
Dendritic	CCTTACGCACGAAAGC
Dendritic	CCTTCGAGTTGCTCCT
Dendritic	CCTTTCTCAAGCCCAC
Dendritic	CGAATGTGTCTTCGTC
Dendritic	CGACTTCTCCTAGAAC
Dendritic	CGAGCACTCCTGCAGG
Dendritic	CGAGCCAAGATAGTCA
Dendritic	CGATCGGCAGCATGAG
Dendritic	CGATGGCCAAATTGCC
Dendritic	CGCGGTAAGGGATCTG
Dendritic	CGGACACCAACTGGCC
Dendritic	CGGACGTAGGACACCA
Dendritic	CGGGTCAAGACCACGA
Dendritic	CGTCCATCATGACGGA
Dendritic	CGTCTACGTGAAAGAG
Dendritic	CTCGGGAAGAGCTTCT
Dendritic	CTCGTACCATATGCTG
Dendritic	CTGAAACAGATCACGG
Dendritic	CTGAAGTCAACACCTA
Dendritic	CTGCCTAAGGCAGTCA
Dendritic	CTGCCTAGTTCCGGCA
Dendritic	CTGCTGTGTGTCCTCT
Dendritic	CTGCTGTTCACTATTC
Dendritic	CTGGTCTTCATGCATG
Dendritic	CTGTTTATCAACACCA
Dendritic	CTTACCGCATGGTCAT
Dendritic	CTTTGCGGTCGGGTCT
Dendritic	GAAATGAAGGTGACCA
Dendritic	GAACATCCATCCGCGA
Dendritic	GACACGCCAATGTTGC
Dendritic	GACACGCTCCACGAAT
Dendritic	GACGCGTGTGTAACGG
Dendritic	GAGCAGACAGGTGCCT
Dendritic	GAGGTGACAAAGGTGC
Dendritic	GATCGCGCAGACAAAT
Dendritic	GATCGCGTCATGTGGT
Dendritic	GCAAACTCAACGATCT
Dendritic	GCAGCCATCGTACCGG
Dendritic	GCATACACAAACTGCT
Dendritic	GCCAAATGTTCTGAAC
Dendritic	GCGGGTTCATTCTTAC
Dendritic	GCTGCAGCACAGACAG
Dendritic	GCTGCTTCAGATCCAT
Dendritic	GGACAAGGTCTGCAAT
Dendritic	GGAGCAAAGCTAGGCA
Dendritic	GGATGTTGTCTGCGGT
Dendritic	GGATGTTTCGCCAAAT
Dendritic	GGATTACTCAGGTTCA
Dendritic	GGTATTGGTAGGGTAC
Dendritic	GGTATTGGTCTGCGGT
Dendritic	GGTGAAGGTGGCTCCA
Dendritic	GTAACTGAGATCGGGT
Dendritic	GTACTCCGTCTCCACT
Dendritic	GTACTTTAGTCACGCC
Dendritic	GTATTCTAGCCCAATT
Dendritic	GTGTGCGTCTGTCCGT
Dendritic	GTTCGGGCACAGACTT
Dendritic	TAAGTGCTCTCGAGTA
Dendritic	TACACGAAGGCTCTTA
Dendritic	TACCTTACAGACGCTC
Dendritic	TACTTGTTCTCCTATA
Dendritic	TAGTGGTTCTCTAAGG
Dendritic	TCAATCTGTGCAGACA
Dendritic	TCAGATGAGATCCCGC
Dendritic	TCGCGTTCAACGATGG
Dendritic	TCGTACCAGTCCGTAT
Dendritic	TCTCTAAAGGACAGCT
Dendritic	TCTTCGGTCGCCCTTA
Dendritic	TGAGGGATCCCTAATT
Dendritic	TGCCCTACAAAGGTGC
Dendritic	TGCTACCAGAGAGCTC
Dendritic	TGTGGTATCAGCACAT
Dendritic	TGTGTTTAGCGTCTAT
Dendritic	TTAACTCTCTCACATT
Dendritic	TTAGGACCAACGATGG
Dendritic	TTCCCAGTCAAAGTAG
Dendritic	TTCGGTCAGTGGTCCC
Dendritic	TTCTCCTCAAGACACG
Dendritic	TTGACTTCACAGGTTT
Dendritic	TTGGCAATCTGTCTCG
Dendritic	TTGTAGGAGATGTGTA
Granulocytes	AAACCTGGTGTCTGAT
Granulocytes	AAAGATGCACCACCAG
Granulocytes	AAAGTAGCACCTATCC
Granulocytes	AAATGCCAGCCAGTAG
Granulocytes	AACCATGAGCCAGGAT
Granulocytes	AACCGCGAGAAAGTGG
Granulocytes	AACTTTCAGTCATGCT
Granulocytes	AAGGAGCAGTGGAGAA
Granulocytes	AAGTCTGCAGCCTTGG
Granulocytes	ACACCAAAGGATATAC
Granulocytes	ACACCAACAGTGAGTG
Granulocytes	ACACCCTTCACAAACC
Granulocytes	ACAGCTATCTCCTATA
Granulocytes	ACATACGGTCATCGGC
Granulocytes	ACATCAGTCCCAAGAT
Granulocytes	ACATGGTAGTGGCACA
Granulocytes	ACATGGTTCTGTCCGT
Granulocytes	ACCGTAAGTTTGACTG
Granulocytes	ACGAGGAAGTGTTAGA
Granulocytes	ACGATACTCACCCGAG
Granulocytes	ACGCCAGAGATATGGT
Granulocytes	ACGCCAGCAATGAATG
Granulocytes	ACGCCAGCAGAGCCAA
Granulocytes	ACGGAGAAGTGGGATC
Granulocytes	ACGGGCTCACAGGTTT
Granulocytes	ACGGGCTGTCAGAATA
Granulocytes	ACGTCAAGTTCAACCA
Granulocytes	ACTATCTCATTGTGCA
Granulocytes	ACTATCTGTAGCCTAT
Granulocytes	ACTGAACCAATGACCT
Granulocytes	ACTGAGTGTAGCCTAT
Granulocytes	ACTGTCCTCCACGTGG
Granulocytes	ACTTACTCATCACGAT
Granulocytes	ACTTACTTCAGTTTGG
Granulocytes	ACTTACTTCTTGTATC
Granulocytes	AGACGTTAGGTGCACA
Granulocytes	AGAGCTTCAGCCTATA
Granulocytes	AGAGTGGGTTAGAACA
Granulocytes	AGATTGCGTTACGCGC
Granulocytes	AGCAGCCGTCCAGTTA
Granulocytes	AGCATACCAATGACCT
Granulocytes	AGCATACGTCTCACCT
Granulocytes	AGCCTAACAAACTGCT
Granulocytes	AGCGGTCTCTCCAACC
Granulocytes	AGCGTATAGTAGGTGC
Granulocytes	AGCGTATTCTACTCAT
Granulocytes	AGCTTGAAGCCACGTC
Granulocytes	AGCTTGACACCAGATT
Granulocytes	AGGCCACAGTGAATTG
Granulocytes	AGGCCACTCCGAACGC
Granulocytes	AGGCCGTAGCCCTAAT
Granulocytes	AGGGAGTTCCACGTTC
Granulocytes	AGGGATGGTGGACGAT
Granulocytes	AGGTCATGTGTCGCTG
Granulocytes	AGGTCCGAGCAGCGTA
Granulocytes	AGTAGTCCATGCTGGC
Granulocytes	AGTGGGATCATTTGGG
Granulocytes	AGTGGGATCCATGCTC
Granulocytes	ATAACGCGTCTGCCAG
Granulocytes	ATAGACCCACAGTCGC
Granulocytes	ATCATGGTCTTTAGGG
Granulocytes	ATCCACCAGCCTATGT
Granulocytes	ATCGAGTGTGTAAGTA
Granulocytes	ATCTACTCATGCAACT
Granulocytes	ATGCGATGTAGCCTCG
Granulocytes	ATGGGAGCAACGATCT
Granulocytes	ATGTGTGCAGTATCTG
Granulocytes	ATTACTCTCCTGCTTG
Granulocytes	ATTCTACCACCAGGCT
Granulocytes	ATTCTACGTTCATGGT
Granulocytes	ATTCTACTCTGTTTGT
Granulocytes	ATTGGACTCCGTCATC
Granulocytes	ATTGGTGAGAATTGTG
Granulocytes	ATTTCTGCATGCAATC
Granulocytes	CAAGTTGCAAGCGAGT
Granulocytes	CACACCTAGTGTCTCA
Granulocytes	CACAGGCTCAGGTAAA
Granulocytes	CACATTTAGAATGTGT
Granulocytes	CACCAGGAGGCCCTTG
Granulocytes	CACCTTGTCTGTCCGT
Granulocytes	CACTCCAAGACAGGCT
Granulocytes	CAGAGAGCAGCATGAG
Granulocytes	CAGCAGCCACACAGAG
Granulocytes	CAGCAGCCACATTTCT
Granulocytes	CAGCGACAGGCGACAT
Granulocytes	CAGCTAAAGCAAATCA
Granulocytes	CAGCTAATCGCACTCT
Granulocytes	CAGGTGCAGCAGGTCA
Granulocytes	CAGGTGCCATCCGGGT
Granulocytes	CAGTAACCAGTTAACC
Granulocytes	CAGTCCTAGGAGTTGC
Granulocytes	CAGTCCTAGGCAGGTT
Granulocytes	CATATGGTCAAACCAC
Granulocytes	CATATGGTCGAGAACG
Granulocytes	CATCAGACAAGGCTCC
Granulocytes	CATCAGACATCTACGA
Granulocytes	CATCCACAGGAGCGTT
Granulocytes	CATCGGGAGTGATCGG
Granulocytes	CATGACATCGGTGTCG
Granulocytes	CATGGCGAGTCTCAAC
Granulocytes	CATTATCGTTATCGGT
Granulocytes	CCACTACGTATGGTTC
Granulocytes	CCAGCGAAGTCTCGGC
Granulocytes	CCATGTCTCTAGAGTC
Granulocytes	CCGGGATCAAGACACG
Granulocytes	CCGGTAGGTTTGCATG
Granulocytes	CCGTACTTCTTCGAGA
Granulocytes	CCGTGGACACATAACC
Granulocytes	CCGTGGAGTTATCGGT
Granulocytes	CCGTTCAAGAGCCCAA
Granulocytes	CCTATTAGTAGAGGAA
Granulocytes	CCTCAGTAGCACGCCT
Granulocytes	CCTCAGTCACCAGATT
Granulocytes	CCTCTGAAGGAGCGTT
Granulocytes	CCTCTGATCACAACGT
Granulocytes	CCTTCGAGTTAAGGGC
Granulocytes	CCTTTCTAGGCAGTCA
Granulocytes	CCTTTCTGTCGCGGTT
Granulocytes	CCTTTCTGTTAAGGGC
Granulocytes	CGAATGTAGATGGGTC
Granulocytes	CGAATGTGTAAGAGGA
Granulocytes	CGAATGTGTTTAGCTG
Granulocytes	CGACCTTGTGCGGTAA
Granulocytes	CGACCTTTCTTTCCTC
Granulocytes	CGAGAAGTCACGGTTA
Granulocytes	CGAGCACTCAGCAACT
Granulocytes	CGATCGGGTGCACCAC
Granulocytes	CGATGGCCAGGACGTA
Granulocytes	CGCCAAGAGTTACGGG
Granulocytes	CGCGTTTAGCCCAACC
Granulocytes	CGCTATCCATCGGAAG
Granulocytes	CGCTGGAAGACAGGCT
Granulocytes	CGCTGGACAAGGACAC
Granulocytes	CGCTTCAGTAATCGTC
Granulocytes	CGGACTGTCGGGAGTA
Granulocytes	CGGAGCTCACGACGAA
Granulocytes	CGTCAGGGTCATTAGC
Granulocytes	CGTCTACGTTACGTCA
Granulocytes	CGTGAGCCATAACCTG
Granulocytes	CTAGAGTGTAGCACGA
Granulocytes	CTAGCCTGTTCTGAAC
Granulocytes	CTAGTGACATGCAATC
Granulocytes	CTCACACCACATAACC
Granulocytes	CTCACACGTCATGCAT
Granulocytes	CTCACACTCGCGTAGC
Granulocytes	CTCCTAGAGCGATAGC
Granulocytes	CTCGAAATCGTGGGAA
Granulocytes	CTCGGAGCATCCCACT
Granulocytes	CTCGGAGGTCAGCTAT
Granulocytes	CTCGTACCAATCGGTT
Granulocytes	CTCTAATCATCTACGA
Granulocytes	CTCTAATCATTCCTCG
Granulocytes	CTCTGGTAGACAAGCC
Granulocytes	CTGATAGGTTCCGTCT
Granulocytes	CTGATCCAGAGTGACC
Granulocytes	CTGATCCAGATACACA
Granulocytes	CTGATCCTCTAACTTC
Granulocytes	CTGCGGACAGACTCGC
Granulocytes	CTGCTGTCACTCGACG
Granulocytes	CTGGTCTAGCGTTCCG
Granulocytes	CTGGTCTAGTACGACG
Granulocytes	CTGTTTACATTCCTGC
Granulocytes	CTTACCGTCGAACTGT
Granulocytes	CTTAGGAAGTGAAGTT
Granulocytes	CTTCTCTCACATAACC
Granulocytes	CTTGGCTAGTGATCGG
Granulocytes	CTTTGCGGTCTCTTAT
Granulocytes	GAAATGAGTTTACTCT
Granulocytes	GAACATCAGCAAATCA
Granulocytes	GAACATCTCACTTACT
Granulocytes	GAACATCTCGATCCCT
Granulocytes	GAACGGAAGACAGAGA
Granulocytes	GACACGCTCCTTTCTC
Granulocytes	GACAGAGCAATGCCAT
Granulocytes	GACCTGGAGCTAGTGG
Granulocytes	GACCTGGCATAACCTG
Granulocytes	GACGGCTAGGCGACAT
Granulocytes	GACGTGCCATATACCG
Granulocytes	GACGTGCTCCTTGACC
Granulocytes	GACTAACAGCGTGAGT
Granulocytes	GATCGATAGGAATCGC
Granulocytes	GATCGATCACCTTGTC
Granulocytes	GATCGTAAGTATCTCG
Granulocytes	GATCGTAGTGACTACT
Granulocytes	GATGAGGGTAGGAGTC
Granulocytes	GATGCTAGTACCGCTG
Granulocytes	GCAAACTAGCGTAATA
Granulocytes	GCAAACTCATCGGACC
Granulocytes	GCACATACAGCAGTTT
Granulocytes	GCACTCTCATCGACGC
Granulocytes	GCAGCCAGTCTCTTTA
Granulocytes	GCAGTTAGTAGTGAAT
Granulocytes	GCATGATAGCGTCTAT
Granulocytes	GCATGATCAACTTGAC
Granulocytes	GCATGCGTCACATACG
Granulocytes	GCATGTAAGTGACTCT
Granulocytes	GCATGTAGTAGGGTAC
Granulocytes	GCATGTATCAGCTCGG
Granulocytes	GCATGTATCTGGTATG
Granulocytes	GCCTCTAAGCCAGTAG
Granulocytes	GCGACCACAATTGCTG
Granulocytes	GCGACCAGTGGGTATG
Granulocytes	GCGAGAAAGACTAGAT
Granulocytes	GCGCGATTCGAACGGA
Granulocytes	GCGGGTTAGTTAAGTG
Granulocytes	GCGGGTTCAAAGGCGT
Granulocytes	GCTCTGTAGAAGGACA
Granulocytes	GCTCTGTAGTACGTTC
Granulocytes	GCTGCAGAGAGATGAG
Granulocytes	GCTTGAAAGTACGTAA
Granulocytes	GCTTGAACAGCCAATT
Granulocytes	GGAAAGCGTCCGTCAG
Granulocytes	GGAAAGCGTTCCACGG
Granulocytes	GGAATAATCAGTCAGT
Granulocytes	GGACAAGCATGCGCAC
Granulocytes	GGACAAGGTATCGCAT
Granulocytes	GGATTACCACCCTATC
Granulocytes	GGCCGATTCATCATTC
Granulocytes	GGCGACTCAGCTGCAC
Granulocytes	GGCGACTTCTAAGCCA
Granulocytes	GGCGTGTGTGGAAAGA
Granulocytes	GGGACCTCAGCTGCTG
Granulocytes	GGGAGATAGAGACTAT
Granulocytes	GGGTTGCGTAGCTAAA
Granulocytes	GGTATTGGTGTTAAGA
Granulocytes	GGTATTGTCCAAGTAC
Granulocytes	GGTGAAGAGAGTAATC
Granulocytes	GGTGAAGCATCTCGCT
Granulocytes	GGTGAAGGTACAAGTA
Granulocytes	GGTGCGTTCTGTCCGT
Granulocytes	GGTGTTAAGCTAGGCA
Granulocytes	GTACGTAGTAAATGTG
Granulocytes	GTACTTTGTTCGTGAT
Granulocytes	GTAGTCATCTAACCGA
Granulocytes	GTATTCTCAGGCAGTA
Granulocytes	GTATTCTGTCTAAAGA
Granulocytes	GTATTCTGTGTTTGTG
Granulocytes	GTCAAGTAGCAGACTG
Granulocytes	GTCATTTCAGGCAGTA
Granulocytes	GTCATTTGTGTTTGTG
Granulocytes	GTCCTCAGTGTCCTCT
Granulocytes	GTCTTCGCAGATAATG
Granulocytes	GTGCAGCGTGTTAAGA
Granulocytes	GTGCATATCAAACGGG
Granulocytes	GTGCATATCTGGTATG
Granulocytes	GTGCGGTCAGGACCCT
Granulocytes	GTGCGGTTCGTGGTCG
Granulocytes	GTGCTTCTCTCGCTTG
Granulocytes	GTGTGCGCAAGGGTCA
Granulocytes	GTGTGCGGTCAGAATA
Granulocytes	GTGTGCGTCTTGCAAG
Granulocytes	GTGTTAGTCTGCCCTA
Granulocytes	GTTACAGAGAATTCCC
Granulocytes	GTTCGGGGTGCATCTA
Granulocytes	GTTCTCGCAATGCCAT
Granulocytes	TAAGTGCCAGGACGTA
Granulocytes	TACACGACACGAAAGC
Granulocytes	TACACGAGTGCCTTGG
Granulocytes	TACAGTGCAACACGCC
Granulocytes	TACAGTGCAAGCCGCT
Granulocytes	TACAGTGGTGTCGCTG
Granulocytes	TACGGATAGGCCGAAT
Granulocytes	TACGGGCTCAAGGCTT
Granulocytes	TACTCGCCAGTCACTA
Granulocytes	TACTTGTGTTCCACAA
Granulocytes	TAGAGCTTCGGAATCT
Granulocytes	TAGGCATAGACCCACC
Granulocytes	TAGGCATTCCAAAGTC
Granulocytes	TATGCCCGTCACCTAA
Granulocytes	TCACAAGTCTCTAGGA
Granulocytes	TCACGAACAAGCCGTC
Granulocytes	TCACGAATCTTTAGGG
Granulocytes	TCAGATGCAAGTAATG
Granulocytes	TCAGCAAAGACACGAC
Granulocytes	TCAGCAATCCGTCAAA
Granulocytes	TCAGGATGTGCCTGGT
Granulocytes	TCATTACAGGTGCTTT
Granulocytes	TCCACACGTGCGCTTG
Granulocytes	TCCCGATGTGTTTGGT
Granulocytes	TCGAGGCGTCTGCGGT
Granulocytes	TCGCGAGTCGCAAGCC
Granulocytes	TCGGTAACACAACGTT
Granulocytes	TCGGTAATCCCTCAGT
Granulocytes	TCGTACCAGTATTGGA
Granulocytes	TCGTAGAAGGCAAAGA
Granulocytes	TCGTAGAGTTTACTCT
Granulocytes	TCTCATACAGTCGTGC
Granulocytes	TCTTTCCCAAAGTCAA
Granulocytes	TCTTTCCGTTGTACAC
Granulocytes	TGAAAGACAAAGAATC
Granulocytes	TGAAAGAGTTTGGGCC
Granulocytes	TGACGGCCACCACGTG
Granulocytes	TGACTAGGTAACGACG
Granulocytes	TGAGAGGCAATCGGTT
Granulocytes	TGAGCATTCAGTTGAC
Granulocytes	TGAGGGAAGAAACCGC
Granulocytes	TGAGGGAAGTGAATTG
Granulocytes	TGCCAAAAGCTATGCT
Granulocytes	TGCTGCTTCAACGAAA
Granulocytes	TGGACGCGTGAGCGAT
Granulocytes	TGGCCAGTCCGCATCT
Granulocytes	TGGCTGGTCAAACCGT
Granulocytes	TGGGCGTAGGATCGCA
Granulocytes	TGGGCGTCACGGTAGA
Granulocytes	TGGTTAGCACAGACAG
Granulocytes	TGTATTCTCAGAAATG
Granulocytes	TGTTCCGAGATCCGAG
Granulocytes	TGTTCCGCAAAGTCAA
Granulocytes	TTAGGCAAGAGACTTA
Granulocytes	TTAGGCACACTCAGGC
Granulocytes	TTAGTTCGTCCTCTTG
Granulocytes	TTAGTTCTCTCGATGA
Granulocytes	TTCCCAGGTCCGCTGA
Granulocytes	TTCCCAGTCATGTCCC
Granulocytes	TTCGGTCTCCGCATCT
Granulocytes	TTCTCAAAGTGCGTGA
Granulocytes	TTGGCAAGTTGGACCC
Granulocytes	TTTACTGGTTCGTTGA
Granulocytes	TTTACTGTCGGAGCAA
Granulocytes	TTTATGCAGCGATAGC
Granulocytes	TTTATGCTCTGAGTGT
Granulocytes	TTTCCTCCACTAAGTC
MAIT	AAACCTGAGGGTGTGT
MAIT	AAAGATGGTACAGACG
MAIT	AACACGTCAGCCTGTG
MAIT	AACCATGAGTGTTTGC
MAIT	AACCGCGCACGCATCG
MAIT	AACGTTGTCGAATGGG
MAIT	AACTCAGAGCCAGAAC
MAIT	AACTCCCAGGAGCGAG
MAIT	AACTCCCCACCCATTC
MAIT	AAGACCTTCCAGAAGG
MAIT	AAGGAGCAGCTCCTCT
MAIT	AAGGTTCTCTCACATT
MAIT	AAGTCTGTCGGTCCGA
MAIT	AATCCAGGTGAAGGCT
MAIT	AATCGGTCATAGTAAG
MAIT	ACACCAACATCGGGTC
MAIT	ACACCCTGTTGCTCCT
MAIT	ACACCCTTCCTCGCAT
MAIT	ACAGCCGAGGCTAGGT
MAIT	ACAGCTAGTACAGTGG
MAIT	ACATGGTGTCAATACC
MAIT	ACATGGTGTTCGGGCT
MAIT	ACCGTAAAGCCAGAAC
MAIT	ACCTTTATCACATACG
MAIT	ACGAGCCGTTGGTGGA
MAIT	ACGAGGACAGGGTACA
MAIT	ACGCAGCGTCCGCTGA
MAIT	ACGCCAGGTACTCGCG
MAIT	ACGGCCAAGTAGGTGC
MAIT	ACGTCAAGTCATACTG
MAIT	ACGTCAATCTTACCGC
MAIT	ACTGAACTCTAAGCCA
MAIT	ACTGAGTTCTTGCATT
MAIT	ACTTGTTTCTGCTTGC
MAIT	ACTTTCAGTAGCGATG
MAIT	AGAATAGAGTTCGATC
MAIT	AGAATAGCACCCATTC
MAIT	AGAATAGGTCCAGTGC
MAIT	AGACGTTAGAATGTGT
MAIT	AGACGTTAGCGACGTA
MAIT	AGACGTTAGGGTGTGT
MAIT	AGAGCGACAGTAGAGC
MAIT	AGAGCGAGTCAGAATA
MAIT	AGAGTGGCACGAGAGT
MAIT	AGAGTGGCAGCCACCA
MAIT	AGATCTGAGTGAACGC
MAIT	AGATTGCTCAGTACGT
MAIT	AGCAGCCAGCTGAACG
MAIT	AGCCTAAAGTTACCCA
MAIT	AGCCTAATCGCGGATC
MAIT	AGCTCCTTCAAGAAGT
MAIT	AGCTCCTTCGGCGGTT
MAIT	AGGCCACGTAAGTGGC
MAIT	AGGGAGTTCCGTTGTC
MAIT	AGGTCATGTGTAATGA
MAIT	AGTTGGTGTCCGTGAC
MAIT	ATAACGCCAGGTCGTC
MAIT	ATAAGAGCATTGAGCT
MAIT	ATAGACCAGTACACCT
MAIT	ATAGACCTCCCACTTG
MAIT	ATCACGACAGATCTGT
MAIT	ATCATGGTCTCTGCTG
MAIT	ATCCACCAGGACACCA
MAIT	ATCCGAAAGGACGAAA
MAIT	ATCCGAACAGGTGCCT
MAIT	ATCCGAATCTGCCAGG
MAIT	ATCTACTGTTGGACCC
MAIT	ATGAGGGTCGGTTAAC
MAIT	ATGCGATCAGCTGTTA
MAIT	ATGTGTGCATCACGAT
MAIT	ATTATCCGTGCAGGTA
MAIT	ATTATCCTCTGTCCGT
MAIT	ATTCTACCATCGGAAG
MAIT	ATTGGACAGGTGCAAC
MAIT	ATTGGACAGTACGTAA
MAIT	ATTTCTGGTTCGTGAT
MAIT	ATTTCTGTCGCGATCG
MAIT	ATTTCTGTCGGTTCGG
MAIT	CAACCTCAGAGTCTGG
MAIT	CAACCTCGTCCATCCT
MAIT	CAACCTCGTTCGTGAT
MAIT	CAACCTCTCATCTGCC
MAIT	CAACCTCTCTACCAGA
MAIT	CAAGATCGTTACGCGC
MAIT	CAAGGCCAGCCTTGAT
MAIT	CAAGGCCGTGGCCCTA
MAIT	CACAAACTCCATGCTC
MAIT	CACACCTAGTGTCCAT
MAIT	CACACTCAGGTAGCCA
MAIT	CACAGGCTCCGCTGTT
MAIT	CACAGTAAGTACGCCC
MAIT	CACCACTCAGGATTGG
MAIT	CAGAATCAGTGAAGTT
MAIT	CAGAATCCACGCATCG
MAIT	CAGATCATCAGCTCTC
MAIT	CAGCAGCCATTGAGCT
MAIT	CAGCATAAGCAACGGT
MAIT	CAGCATAGTCTTCTCG
MAIT	CAGCCGATCCACGAAT
MAIT	CAGCGACAGGGCACTA
MAIT	CAGCGACCAGATTGCT
MAIT	CAGCGACTCTTGTCAT
MAIT	CAGTAACAGCAGACTG
MAIT	CAGTCCTAGCCTTGAT
MAIT	CATCAGAAGCGCCTTG
MAIT	CATCCACTCCGCGGTA
MAIT	CATGACACATGTCGAT
MAIT	CATGCCTAGGAGTTGC
MAIT	CATGGCGTCATGTCTT
MAIT	CATTCGCTCTTCAACT
MAIT	CCAATCCGTGTCGCTG
MAIT	CCACGGATCTTTCCTC
MAIT	CCAGCGAAGCTAACAA
MAIT	CCAGCGACAGTTCATG
MAIT	CCATGTCGTGGGTCAA
MAIT	CCATTCGGTAGGACAC
MAIT	CCCAATCCAGTAGAGC
MAIT	CCCTCCTTCACCTTAT
MAIT	CCGGGATAGAAGGTGA
MAIT	CCGTACTAGGCATTGG
MAIT	CCGTACTTCTTACCGC
MAIT	CCGTTCAGTAGCGCTC
MAIT	CCTAAAGGTAGCTAAA
MAIT	CCTACCAGTGGTCCGT
MAIT	CCTACCATCCTTTACA
MAIT	CCTCAGTGTAGGACAC
MAIT	CCTTACGGTGGCTCCA
MAIT	CGAACATCATGGTCTA
MAIT	CGAGCACAGTTGTAGA
MAIT	CGATCGGGTGTGAAAT
MAIT	CGATTGAAGCTGTCTA
MAIT	CGCCAAGTCTGAAAGA
MAIT	CGCGGTACAGTAAGCG
MAIT	CGCGTTTTCGAACTGT
MAIT	CGCTGGAGTACAGTGG
MAIT	CGCTGGAGTGAAAGAG
MAIT	CGCTTCATCATTATCC
MAIT	CGGACACCAACTGCTA
MAIT	CGGACACGTGGCAAAC
MAIT	CGGACGTCAAGTCATC
MAIT	CGGACGTCACGTTGGC
MAIT	CGGAGTCAGGCGTACA
MAIT	CGGTTAAAGCACACAG
MAIT	CGTAGCGCAGTCGATT
MAIT	CGTAGGCTCACCCGAG
MAIT	CGTCAGGTCCGAATGT
MAIT	CGTCCATCAGGACCCT
MAIT	CGTCTACGTAGATTAG
MAIT	CGTCTACGTAGCGTCC
MAIT	CGTGTAAGTCTCATCC
MAIT	CGTGTCTCACGCATCG
MAIT	CGTTCTGAGGCTAGGT
MAIT	CGTTCTGCACCGAAAG
MAIT	CTAACTTGTCAGAGGT
MAIT	CTAAGACCAAAGGCGT
MAIT	CTAAGACGTGACTCAT
MAIT	CTACACCAGTTAAGTG
MAIT	CTACATTAGCTACCGC
MAIT	CTACATTCAAACAACA
MAIT	CTACCCACATGAACCT
MAIT	CTACGTCCAATCTGCA
MAIT	CTACGTCTCTCCAACC
MAIT	CTAGCCTCAATGGTCT
MAIT	CTCACACCAAAGGTGC
MAIT	CTCAGAAGTACAGCAG
MAIT	CTCATTAGTTGCTCCT
MAIT	CTCCTAGGTGGTCCGT
MAIT	CTCGAGGTCAATCACG
MAIT	CTCGTCAAGGCGATAC
MAIT	CTCGTCACAGCCTTGG
MAIT	CTCGTCACATACGCTA
MAIT	CTCGTCAGTCAGGACA
MAIT	CTGAAACCACGGTGTC
MAIT	CTGAAACGTAAGTTCC
MAIT	CTGATAGGTAGGAGTC
MAIT	CTGATAGGTCGAACAG
MAIT	CTGCCTAAGTCTCGGC
MAIT	CTGCGGACAATCCAAC
MAIT	CTTACCGTCGTTTGCC
MAIT	CTTGGCTTCAAGAAGT
MAIT	GAAACTCAGGTAAACT
MAIT	GAACATCTCTGGTATG
MAIT	GAACCTATCAGAGGTG
MAIT	GAAGCAGGTGTCTGAT
MAIT	GAATAAGCAAAGTCAA
MAIT	GAATAAGCATTGGTAC
MAIT	GAATAAGTCCACGACG
MAIT	GACAGAGGTCGACTAT
MAIT	GACCAATAGGCATGGT
MAIT	GACGTGCCAGATGGGT
MAIT	GACGTGCCATGCGCAC
MAIT	GACTACATCTGAAAGA
MAIT	GAGCAGAGTTAGAACA
MAIT	GAGCAGATCGAACTGT
MAIT	GATCTAGCATATGGTC
MAIT	GATCTAGGTCAACATC
MAIT	GATCTAGTCCTGCAGG
MAIT	GATGAGGAGGGATGGG
MAIT	GATGAGGTCACGCATA
MAIT	GATTCAGTCGTCGTTC
MAIT	GCAATCACAATCCGAT
MAIT	GCAATCATCGCCAAAT
MAIT	GCAGCCAGTGACAAAT
MAIT	GCATACATCTTCGAGA
MAIT	GCATGCGCATCGTCGG
MAIT	GCCAAATAGTGAACGC
MAIT	GCCTCTAAGATCCCGC
MAIT	GCCTCTAGTCTCATCC
MAIT	GCGACCACATTTGCTT
MAIT	GCGCAGTCAACAACCT
MAIT	GCGCAGTTCACATAGC
MAIT	GCGCCAACAAGACGTG
MAIT	GCGCCAATCAGAGACG
MAIT	GCGGGTTAGTACGCCC
MAIT	GCTCTGTTCAACGGCC
MAIT	GCTTCCAGTACTTCTT
MAIT	GGAATAAGTCTTGATG
MAIT	GGAATAAGTTCGCGAC
MAIT	GGACAGACATGGTCTA
MAIT	GGACAGAGTGAGTATA
MAIT	GGACAGATCTTGGGTA
MAIT	GGACATTAGGCTCTTA
MAIT	GGACGTCAGTAATCCC
MAIT	GGACGTCTCACTTCAT
MAIT	GGACGTCTCCTCAATT
MAIT	GGAGCAAAGTGCCAGA
MAIT	GGATTACAGTGGAGAA
MAIT	GGCAATTCAAGGTGTG
MAIT	GGCAATTTCCGGCACA
MAIT	GGCAATTTCTTTACAC
MAIT	GGCGACTCACCACGTG
MAIT	GGCTCGACATTCTCAT
MAIT	GGCTGGTAGATGCGAC
MAIT	GGCTGGTCAAACCCAT
MAIT	GGCTGGTCACCAACCG
MAIT	GGGACCTGTAAACCTC
MAIT	GGGAGATGTCTGGTCG
MAIT	GGGCATCGTGGAAAGA
MAIT	GGGTCTGCAGCATGAG
MAIT	GGGTTGCAGGCTCATT
MAIT	GGGTTGCCATAGACTC
MAIT	GGTGTTATCTTTACAC
MAIT	GTAACGTCAGCCTTTC
MAIT	GTAACGTTCACTTCAT
MAIT	GTAACTGAGCTGATAA
MAIT	GTAACTGCAGTACACT
MAIT	GTAGGCCGTTCGGGCT
MAIT	GTATCTTTCCTATGTT
MAIT	GTATTCTGTGCTCTTC
MAIT	GTCAAGTGTAACGACG
MAIT	GTCACAAGTAGGGTAC
MAIT	GTCACGGTCGAGCCCA
MAIT	GTCCTCAAGATCCCGC
MAIT	GTCGGGTTCGTAGGTT
MAIT	GTCGTAAAGGCTATCT
MAIT	GTCGTAAGTGACTCAT
MAIT	GTCTCGTAGCTACCGC
MAIT	GTCTCGTCACGACGAA
MAIT	GTCTTCGCATGCTGGC
MAIT	GTCTTCGGTAGGACAC
MAIT	GTCTTCGTCATGGTCA
MAIT	GTGAAGGAGTGAAGTT
MAIT	GTGCATAGTTCCACAA
MAIT	GTGTGCGCATCCGTGG
MAIT	GTGTGCGGTTTGGGCC
MAIT	GTGTTAGTCCCGGATG
MAIT	GTTAAGCGTACAGTGG
MAIT	GTTCATTTCAGAGCTT
MAIT	GTTCGGGCATTCACTT
MAIT	GTTCTCGAGCGCTTAT
MAIT	GTTTCTATCTGTCTCG
MAIT	TACACGACACATTTCT
MAIT	TACACGAGTAAACACA
MAIT	TACGGGCCAGCTGTAT
MAIT	TACGGTAAGCCAACAG
MAIT	TACTCGCGTGTCTGAT
MAIT	TACTCGCTCACAGTAC
MAIT	TACTCGCTCGTAGGAG
MAIT	TACTTACAGGGCTTGA
MAIT	TACTTACGTCCGAATT
MAIT	TAGACCAGTGATGTCT
MAIT	TAGACCATCTAGAGTC
MAIT	TAGTGGTAGGGTTTCT
MAIT	TATCTCATCGTCACGG
MAIT	TATGCCCTCGCCGTGA
MAIT	TATTACCAGTGTACGG
MAIT	TCACAAGGTAGCTCCG
MAIT	TCACAAGTCCCAAGAT
MAIT	TCAGCTCTCTTAGAGC
MAIT	TCAGGTAAGACTAGAT
MAIT	TCATTACCACCTCGTT
MAIT	TCCCGATAGCCGCCTA
MAIT	TCCCGATCACGAAGCA
MAIT	TCGAGGCCAGCTGTAT
MAIT	TCGCGAGCATTTGCTT
MAIT	TCGGGACAGATGCCAG
MAIT	TCGGGACTCTCATTCA
MAIT	TCGGTAATCGTTTGCC
MAIT	TCGTAGATCTCACATT
MAIT	TCTATTGCAGTATAAG
MAIT	TCTCTAATCGCACTCT
MAIT	TCTGAGAAGACATAAC
MAIT	TGAAAGATCGTTTGCC
MAIT	TGACGGCTCTCTTATG
MAIT	TGAGAGGTCATTGCGA
MAIT	TGATTTCTCAGGATCT
MAIT	TGCACCTGTCTCTTTA
MAIT	TGCCCTAGTTAAGTAG
MAIT	TGCCCTATCCACTGGG
MAIT	TGCGCAGGTACATGTC
MAIT	TGCGCAGTCGAACGGA
MAIT	TGCGGGTCATATACCG
MAIT	TGCGTGGAGGTGTGGT
MAIT	TGCTACCAGCAGCGTA
MAIT	TGCTACCAGGATGCGT
MAIT	TGCTGCTCAAGACACG
MAIT	TGGCCAGTCAATAAGG
MAIT	TGGCGCAGTGTTTGGT
MAIT	TGGCTGGTCAACCAAC
MAIT	TGGGCGTAGCGTTCCG
MAIT	TGGGCGTAGGAGTACC
MAIT	TGGTTAGTCGAGAGCA
MAIT	TGGTTAGTCTCTTGAT
MAIT	TGGTTCCAGGGCTCTC
MAIT	TGTGTTTCAGGAACGT
MAIT	TGTTCCGAGTACGTTC
MAIT	TTAACTCAGACTTGAA
MAIT	TTAACTCCACTCGACG
MAIT	TTAACTCCAGGATCGA
MAIT	TTCCCAGGTCACTGGC
MAIT	TTCGAAGCAACTGCTA
MAIT	TTCGGTCCAAGTACCT
MAIT	TTGACTTGTACAAGTA
MAIT	TTGACTTGTATCAGTC
MAIT	TTGCCGTGTACTTAGC
MAIT	TTGGAACAGTTAGCGG
MAIT	TTGGCAAGTGGCCCTA
MAIT	TTTCCTCCATGACGGA
MAIT	TTTCCTCTCTGGCGTG
Monocytes	AAACGGGGTTAAGAAC
Monocytes	AAACGGGTCTGCAGTA
Monocytes	AAAGATGCATCGATTG
Monocytes	AAAGCAACAGACAAAT
Monocytes	AAAGTAGAGGACATTA
Monocytes	AAATGCCGTACATGTC
Monocytes	AAATGCCTCACCGGGT
Monocytes	AAATGCCTCGTGGGAA
Monocytes	AACCATGAGCTGCGAA
Monocytes	AACCATGGTAGCCTAT
Monocytes	AACCATGGTGGTCCGT
Monocytes	AACCGCGAGCTATGCT
Monocytes	AACCGCGGTACTCGCG
Monocytes	AACGTTGAGGCATGTG
Monocytes	AACTCAGCATGACGGA
Monocytes	AACTCTTAGTCCAGGA
Monocytes	AACTCTTGTACATGTC
Monocytes	AACTCTTGTTGGGACA
Monocytes	AACTGGTAGCATCATC
Monocytes	AACTGGTCAGTCGATT
Monocytes	AACTGGTGTCATGCAT
Monocytes	AACTGGTGTGTTCGAT
Monocytes	AACTTTCAGCGTTTAC
Monocytes	AACTTTCGTTAGAACA
Monocytes	AAGCCGCGTGGTCTCG
Monocytes	AAGCCGCGTTGTGGAG
Monocytes	AAGGCAGCAACACGCC
Monocytes	AATCCAGAGTATCGAA
Monocytes	AATCCAGCAGTGGAGT
Monocytes	ACACCCTAGCCTTGAT
Monocytes	ACACCGGGTCTAGAGG
Monocytes	ACACTGAGTATCAGTC
Monocytes	ACACTGATCTTGACGA
Monocytes	ACCAGTAAGGTGCTTT
Monocytes	ACCAGTACATGTCCTC
Monocytes	ACCAGTAGTCTTGATG
Monocytes	ACCCACTCAGTAAGCG
Monocytes	ACCCACTGTAGCTGCC
Monocytes	ACCTTTAGTGCATCTA
Monocytes	ACGAGGATCTCCGGTT
Monocytes	ACGATGTCATGCGCAC
Monocytes	ACGCCAGGTGCAGTAG
Monocytes	ACGCCGAGTGATGCCC
Monocytes	ACGGCCAAGTTACCCA
Monocytes	ACGGCCAGTACAGACG
Monocytes	ACGGCCAGTGATAAGT
Monocytes	ACGGGCTGTTGAGGTG
Monocytes	ACGGGTCGTATATCCG
Monocytes	ACGTCAAAGGCCCGTT
Monocytes	ACTGAACGTAACGACG
Monocytes	ACTGAACTCTAGAGTC
Monocytes	ACTGATGCAACACCTA
Monocytes	ACTGATGCAAGTTCTG
Monocytes	ACTGCTCCATGCCTAA
Monocytes	ACTGTCCAGATCGGGT
Monocytes	ACTGTCCCACTTGGAT
Monocytes	ACTGTCCCAGGTGCCT
Monocytes	ACTGTCCGTCAGCTAT
Monocytes	ACTTTCACAGTAGAGC
Monocytes	AGAATAGTCAGCTCGG
Monocytes	AGAGCGAAGGCTCAGA
Monocytes	AGAGCGAGTCGCATAT
Monocytes	AGAGCGATCCTAGTGA
Monocytes	AGAGCTTGTACATGTC
Monocytes	AGAGTGGTCTGCCCTA
Monocytes	AGAGTGGTCTGCGACG
Monocytes	AGATCTGCAAGAGGCT
Monocytes	AGATTGCAGTAGATGT
Monocytes	AGATTGCTCAGCTGGC
Monocytes	AGCAGCCAGCAGCGTA
Monocytes	AGCCTAACAGCAGTTT
Monocytes	AGCCTAACAGGAATGC
Monocytes	AGCCTAATCTGTCTAT
Monocytes	AGCGGTCTCACCCGAG
Monocytes	AGCGTATCACGTAAGG
Monocytes	AGCGTATCATCGATTG
Monocytes	AGCTCCTAGAGCCCAA
Monocytes	AGCTCCTCAGCTGTAT
Monocytes	AGCTCCTGTAAGTGGC
Monocytes	AGCTCCTGTTCGAATC
Monocytes	AGCTTGAGTGATGCCC
Monocytes	AGGCCGTAGAAACCTA
Monocytes	AGGGATGAGATGCCAG
Monocytes	AGGGATGGTCCGTGAC
Monocytes	AGGGATGGTCGACTAT
Monocytes	AGGGTGACAAGCTGAG
Monocytes	AGGGTGAGTCGGCATC
Monocytes	AGGGTGATCACCTTAT
Monocytes	AGGTCCGAGAAACCGC
Monocytes	AGGTCCGCACCCTATC
Monocytes	AGGTCCGGTACATGTC
Monocytes	AGTAGTCTCCATGCTC
Monocytes	AGTCTTTAGATCCCGC
Monocytes	AGTCTTTAGTCATCCA
Monocytes	AGTCTTTCACAGGCCT
Monocytes	AGTCTTTCACATTAGC
Monocytes	AGTGAGGAGCTAAGAT
Monocytes	AGTGAGGTCCAGAGGA
Monocytes	AGTGGGACATCGACGC
Monocytes	ATAAGAGGTTATCACG
Monocytes	ATAAGAGTCTGTCCGT
Monocytes	ATAGACCTCTCGGACG
Monocytes	ATCACGAAGCTAGTTC
Monocytes	ATCATCTAGTCTCAAC
Monocytes	ATCATGGGTCTTGTCC
Monocytes	ATCCACCAGGAGCGTT
Monocytes	ATCCGAACACAGGCCT
Monocytes	ATCCGAACACATCCGG
Monocytes	ATCGAGTAGCTCCTTC
Monocytes	ATCGAGTAGTAAGTAC
Monocytes	ATCGAGTTCAACCAAC
Monocytes	ATCTACTGTCGTTGTA
Monocytes	ATCTACTTCCAACCAA
Monocytes	ATCTGCCAGTACGACG
Monocytes	ATGCGATCAGCGAACA
Monocytes	ATGGGAGAGTCATGCT
Monocytes	ATGTGTGCAAATTGCC
Monocytes	ATGTGTGCAACGCACC
Monocytes	ATGTGTGCACTCAGGC
Monocytes	ATTACTCGTGGACGAT
Monocytes	ATTATCCGTGGCCCTA
Monocytes	ATTCTACAGACGCAAC
Monocytes	ATTCTACAGTGTCCCG
Monocytes	ATTGGACAGGCGCTCT
Monocytes	ATTGGACCAAACTGCT
Monocytes	ATTGGACGTGACTCAT
Monocytes	ATTGGACGTGGTAACG
Monocytes	ATTGGTGAGCGTAGTG
Monocytes	ATTGGTGAGGCACATG
Monocytes	ATTGGTGAGTTACGGG
Monocytes	ATTTCTGCAGCCTTTC
Monocytes	CAACCAAGTGATGCCC
Monocytes	CAACCAATCACAACGT
Monocytes	CAACTAGAGCGTGAGT
Monocytes	CAACTAGTCCGAACGC
Monocytes	CAAGAAACAATTGCTG
Monocytes	CAAGAAATCGGTGTCG
Monocytes	CAAGATCAGGCCCTCA
Monocytes	CAAGATCCACAAGCCC
Monocytes	CAAGATCCAGATGGCA
Monocytes	CAAGATCGTGCACCAC
Monocytes	CAAGATCTCAGGCAAG
Monocytes	CAAGGCCAGTGCAAGC
Monocytes	CACACAACATGGTTGT
Monocytes	CACACTCGTTGATTGC
Monocytes	CACAGGCAGGACATTA
Monocytes	CACAGGCCACGGCGTT
Monocytes	CACAGTATCAGCCTAA
Monocytes	CACAGTATCGGCGCTA
Monocytes	CACATAGGTTTCGCTC
Monocytes	CACATAGTCACCAGGC
Monocytes	CACATTTAGCTGGAAC
Monocytes	CACCACTTCACATAGC
Monocytes	CACCACTTCCGTTGCT
Monocytes	CACCAGGCACTTCGAA
Monocytes	CACTCCACAATGGAAT
Monocytes	CACTCCACACGTGAGA
Monocytes	CACTCCATCTGCTTGC
Monocytes	CAGAATCCACAGACAG
Monocytes	CAGATCAGTCGCATCG
Monocytes	CAGCAGCCAGACAAGC
Monocytes	CAGCAGCCAGCTGCTG
Monocytes	CAGCCGACAGATCTGT
Monocytes	CAGCCGATCAGTTAGC
Monocytes	CAGCGACCAGTAAGCG
Monocytes	CAGCTAATCCTCTAGC
Monocytes	CAGCTGGGTTGGTGGA
Monocytes	CAGGTGCCAATGGAGC
Monocytes	CAGGTGCGTATCGCAT
Monocytes	CAGGTGCTCTACCAGA
Monocytes	CAGTAACAGTAAGTAC
Monocytes	CAGTCCTGTCCGAAGA
Monocytes	CAGTCCTTCCTTTACA
Monocytes	CATCAAGAGACAGAGA
Monocytes	CATCAAGGTCATATCG
Monocytes	CATCAGATCCCTCAGT
Monocytes	CATCCACAGCAATCTC
Monocytes	CATCCACAGGGTTTCT
Monocytes	CATCGGGCAGGTTTCA
Monocytes	CATCGGGGTAGCAAAT
Monocytes	CATCGGGGTTTGTTGG
Monocytes	CATGACAAGCGCCTCA
Monocytes	CATGCCTAGCGATGAC
Monocytes	CATGCCTAGTACGACG
Monocytes	CATTATCCAGTCAGCC
Monocytes	CATTCGCTCAGCGACC
Monocytes	CCAATCCAGCGATCCC
Monocytes	CCACCTAGTCGCATCG
Monocytes	CCACTACCATTTGCTT
Monocytes	CCACTACTCGCAAACT
Monocytes	CCCAATCAGGCTCAGA
Monocytes	CCCAGTTGTTTGTGTG
Monocytes	CCCAGTTTCTCGCTTG
Monocytes	CCGGGATGTCCGTGAC
Monocytes	CCGGTAGCATCAGTAC
Monocytes	CCGGTAGTCATCATTC
Monocytes	CCGTACTAGGAGTACC
Monocytes	CCGTGGAGTGTTGAGG
Monocytes	CCTAAAGAGAAGGACA
Monocytes	CCTAAAGTCAGAGCTT
Monocytes	CCTACACAGCAGCCTC
Monocytes	CCTACCAGTAAACGCG
Monocytes	CCTACCATCTACTCAT
Monocytes	CCTATTACACTGTCGG
Monocytes	CCTCAGTTCCTAGTGA
Monocytes	CCTTACGCAGCTGTTA
Monocytes	CCTTCCCTCTGGCGTG
Monocytes	CCTTCGATCTCTAAGG
Monocytes	CCTTTCTAGTACTTGC
Monocytes	CGAACATTCACATAGC
Monocytes	CGAGAAGCAGAAGCAC
Monocytes	CGAGAAGGTTCCACAA
Monocytes	CGAGAAGTCAGAAATG
Monocytes	CGAGCCAGTCGACTAT
Monocytes	CGATCGGCAGGTCTCG
Monocytes	CGATGGCAGCTAACAA
Monocytes	CGATGGCTCTCTTGAT
Monocytes	CGATTGAAGTAAGTAC
Monocytes	CGATTGATCGCAGGCT
Monocytes	CGCCAAGGTGCCTGGT
Monocytes	CGCCAAGGTTACCAGT
Monocytes	CGCGGTAAGAGTGACC
Monocytes	CGCGGTAGTACCGCTG
Monocytes	CGCGTTTTCTCGGACG
Monocytes	CGCTATCAGTAGTGCG
Monocytes	CGCTTCAGTGGTCTCG
Monocytes	CGGACGTTCACGAAGG
Monocytes	CGGACTGAGATCCGAG
Monocytes	CGGCTAGGTCGCGAAA
Monocytes	CGGGTCATCTCGAGTA
Monocytes	CGTAGGCGTAGAAGGA
Monocytes	CGTAGGCGTTGATTCG
Monocytes	CGTCACTCAGACAGGT
Monocytes	CGTCACTGTGTCGCTG
Monocytes	CGTCTACTCCTATGTT
Monocytes	CGTGAGCAGGCATGGT
Monocytes	CGTGAGCGTCAAAGCG
Monocytes	CGTGAGCTCAAACCGT
Monocytes	CGTGAGCTCCTTAATC
Monocytes	CGTGTCTGTCTAAAGA
Monocytes	CGTGTCTTCGACCAGC
Monocytes	CGTTAGAGTGATAAGT
Monocytes	CGTTAGAGTGGAAAGA
Monocytes	CGTTCTGGTCCGACGT
Monocytes	CGTTGGGTCGGTCCGA
Monocytes	CGTTGGGTCTGGTATG
Monocytes	CTAACTTTCAAACCAC
Monocytes	CTAAGACGTTCAGACT
Monocytes	CTAAGACGTTGGGACA
Monocytes	CTAATGGAGGAGTTGC
Monocytes	CTAATGGCAATAGCAA
Monocytes	CTACACCCAACGCACC
Monocytes	CTACCCAAGATCGGGT
Monocytes	CTACCCACACAAGACG
Monocytes	CTACGTCCAGACAAAT
Monocytes	CTAGAGTTCCAAGCCG
Monocytes	CTAGCCTCATGAACCT
Monocytes	CTAGCCTTCCGTACAA
Monocytes	CTAGTGAGTGTTCGAT
Monocytes	CTCACACCATACTCTT
Monocytes	CTCCTAGAGTACGCCC
Monocytes	CTCGAAACAAGCGATG
Monocytes	CTCGAGGAGTCAAGCG
Monocytes	CTCGAGGTCCGTTGCT
Monocytes	CTCGGGAAGATAGCAT
Monocytes	CTCGGGAGTCTCAACA
Monocytes	CTCGTACCACCACCAG
Monocytes	CTCGTACTCGTCTGAA
Monocytes	CTCGTCACACGGCGTT
Monocytes	CTCGTCACAGTCGTGC
Monocytes	CTCGTCAGTACGACCC
Monocytes	CTCGTCAGTCTTGTCC
Monocytes	CTCTAATGTAGAAAGG
Monocytes	CTCTAATGTGAGTATA
Monocytes	CTCTAATTCCGTCAAA
Monocytes	CTCTACGAGCATCATC
Monocytes	CTCTGGTGTATTCGTG
Monocytes	CTCTGGTGTTATGTGC
Monocytes	CTGAAACGTTATCACG
Monocytes	CTGAAGTAGTGGGTTG
Monocytes	CTGATAGTCCCTTGCA
Monocytes	CTGATCCCAGGTGCCT
Monocytes	CTGATCCGTTGTCTTT
Monocytes	CTGCCTACACAGTCGC
Monocytes	CTGCCTATCGGCGGTT
Monocytes	CTGCGGAAGCCCAATT
Monocytes	CTGCGGACACCGCTAG
Monocytes	CTGCGGAGTATAAACG
Monocytes	CTGCTGTGTTCTGGTA
Monocytes	CTGGTCTAGACCGGAT
Monocytes	CTGGTCTCAGGGAGAG
Monocytes	CTGTGCTGTTTGGCGC
Monocytes	CTTAACTGTCCTCTTG
Monocytes	CTTAGGAAGTGGTAGC
Monocytes	CTTAGGACACGAGGTA
Monocytes	CTTAGGAGTTCCTCCA
Monocytes	CTTAGGAGTTTGTGTG
Monocytes	CTTCTCTAGGCTCATT
Monocytes	CTTCTCTCATCGGGTC
Monocytes	CTTCTCTTCAAGGCTT
Monocytes	CTTTGCGAGACCTTTG
Monocytes	CTTTGCGAGAGGTAGA
Monocytes	GAAATGACAAACTGTC
Monocytes	GAACGGACATGCTGGC
Monocytes	GAACGGATCCAAGTAC
Monocytes	GAAGCAGGTACACCGC
Monocytes	GAATAAGAGCTCCTCT
Monocytes	GAATAAGTCTCCGGTT
Monocytes	GACACGCAGTGGTAGC
Monocytes	GACACGCCACGAAACG
Monocytes	GACAGAGAGCACACAG
Monocytes	GACCAATAGGAGTCTG
Monocytes	GACCAATCAGTTAACC
Monocytes	GACGTGCTCTACTTAC
Monocytes	GACTAACAGGCCCGTT
Monocytes	GACTAACTCCTCAACC
Monocytes	GACTACAAGTGTCTCA
Monocytes	GACTACATCTCGCATC
Monocytes	GACTGCGAGAATGTTG
Monocytes	GACTGCGAGCGTCTAT
Monocytes	GAGCAGAAGCGGCTTC
Monocytes	GAGCAGATCGCAAGCC
Monocytes	GAGGTGACAATCACAC
Monocytes	GAGGTGACACGAGGTA
Monocytes	GAGGTGACATGGTCTA
Monocytes	GAGTCCGAGGCGTACA
Monocytes	GAGTCCGGTCAACTGT
Monocytes	GATCGATGTGAACCTT
Monocytes	GATCGTAGTCACACGC
Monocytes	GATCGTATCACATGCA
Monocytes	GATGAAAGTCTGGTCG
Monocytes	GATGAGGTCGTAGATC
Monocytes	GATGCTAAGGTACTCT
Monocytes	GCAAACTCACAGGAGT
Monocytes	GCAAACTGTCCAGTAT
Monocytes	GCAATCAAGGGCATGT
Monocytes	GCACATATCCATGCTC
Monocytes	GCACTCTGTTCCACTC
Monocytes	GCAGCCAAGCCCAATT
Monocytes	GCAGTTATCAATCTCT
Monocytes	GCATACAAGATGTTAG
Monocytes	GCATGTATCCACGACG
Monocytes	GCATGTATCGGGAGTA
Monocytes	GCCAAATAGCACAGGT
Monocytes	GCCAAATAGCTAACTC
Monocytes	GCGAGAAGTAAGAGAG
Monocytes	GCGAGAATCACAAACC
Monocytes	GCGCAACCAGAGCCAA
Monocytes	GCGCAACGTGATAAGT
Monocytes	GCGCAACTCCGTCATC
Monocytes	GCGCAGTTCGATAGAA
Monocytes	GCGCCAAAGACCGGAT
Monocytes	GCGCGATAGTCATCCA
Monocytes	GCGCGATTCTATGTGG
Monocytes	GCGGGTTTCGCTTGTC
Monocytes	GCTCCTAGTTCCCTTG
Monocytes	GCTCTGTCAGCCACCA
Monocytes	GCTCTGTCATAGGATA
Monocytes	GCTGCGATCGTGGGAA
Monocytes	GCTGGGTTCGTTGACA
Monocytes	GCTTCCATCCTAGAAC
Monocytes	GGAACTTCATTAGCCA
Monocytes	GGACAGAAGGCTATCT
Monocytes	GGACAGAGTATAGGGC
Monocytes	GGACATTGTGGCTCCA
Monocytes	GGCAATTAGTGAAGTT
Monocytes	GGCAATTAGTTACCCA
Monocytes	GGCCGATAGATCCCGC
Monocytes	GGCGACTTCAGCACAT
Monocytes	GGCGACTTCCGCGGTA
Monocytes	GGGACCTCACAGACAG
Monocytes	GGGACCTGTCGCGAAA
Monocytes	GGGACCTGTCTTCTCG
Monocytes	GGGAGATGTTCATGGT
Monocytes	GGGCACTGTGAACCTT
Monocytes	GGGTTGCCACTGTGTA
Monocytes	GGTATTGAGCAGCGTA
Monocytes	GGTATTGGTGACGCCT
Monocytes	GGTATTGGTTAGATGA
Monocytes	GGTATTGTCCGTCATC
Monocytes	GGTGAAGGTTGAGTTC
Monocytes	GGTGCGTAGCAGCGTA
Monocytes	GGTGCGTAGGAGTAGA
Monocytes	GGTGCGTAGGTCATCT
Monocytes	GGTGCGTCATCGTCGG
Monocytes	GGTGCGTTCCTCTAGC
Monocytes	GTAACGTCATTTCACT
Monocytes	GTAACTGGTTCGAATC
Monocytes	GTACTCCAGGCAATTA
Monocytes	GTACTCCCAGGGTATG
Monocytes	GTACTTTAGAGCTGGT
Monocytes	GTACTTTAGGTGACCA
Monocytes	GTACTTTTCATAGCAC
Monocytes	GTACTTTTCTAACTCT
Monocytes	GTAGGCCAGACACGAC
Monocytes	GTAGGCCCACGCCAGT
Monocytes	GTAGTCAAGTCCGTAT
Monocytes	GTAGTCATCATGTAGC
Monocytes	GTAGTCATCGCTTGTC
Monocytes	GTATCTTCACCGCTAG
Monocytes	GTATTCTCAAGCGATG
Monocytes	GTATTCTCAGGAACGT
Monocytes	GTATTCTGTGTGCCTG
Monocytes	GTCAAGTTCAGTGCAT
Monocytes	GTCACAACATGGAATA
Monocytes	GTCACGGCAATGTAAG
Monocytes	GTCATTTAGTCCGTAT
Monocytes	GTCATTTCACCACGTG
Monocytes	GTCATTTTCGTTACAG
Monocytes	GTCTCGTCAACACGCC
Monocytes	GTCTCGTCAGCTCCGA
Monocytes	GTGAAGGAGCAGACTG
Monocytes	GTGAAGGCAGGAATCG
Monocytes	GTGAAGGTCTCGCATC
Monocytes	GTGCAGCTCACAATGC
Monocytes	GTGCATACAATCACAC
Monocytes	GTGCATAGTTGATTCG
Monocytes	GTGCGGTAGGTTCCTA
Monocytes	GTGGGTCGTCTCCATC
Monocytes	GTGTTAGAGTGGGTTG
Monocytes	GTGTTAGCATTTCACT
Monocytes	GTTAAGCGTGGTCTCG
Monocytes	GTTACAGAGACACTAA
Monocytes	GTTACAGGTGATAAGT
Monocytes	GTTCATTAGCAGGTCA
Monocytes	GTTCATTCATGACGGA
Monocytes	GTTCATTGTATGAATG
Monocytes	GTTCATTGTCTAGCCG
Monocytes	GTTTCTAAGATATGGT
Monocytes	TAAACCGCAGAGTGTG
Monocytes	TAAGAGACACACCGCA
Monocytes	TAAGAGAGTCTTTCAT
Monocytes	TAAGCGTAGTGAACAT
Monocytes	TAAGTGCGTTGCGCAC
Monocytes	TACAGTGCAAGCTGGA
Monocytes	TACAGTGCACGAAAGC
Monocytes	TACAGTGTCAGGTTCA
Monocytes	TACCTATCAAGCCCAC
Monocytes	TACGGATGTCTAGCGC
Monocytes	TACGGATTCCTGTACC
Monocytes	TACGGTACATAACCTG
Monocytes	TACTCATAGAGATGAG
Monocytes	TACTCGCCATAAGACA
Monocytes	TACTCGCCATGGTAGG
Monocytes	TACTTACTCTATCGCC
Monocytes	TACTTACTCTCTGTCG
Monocytes	TACTTGTTCGGTGTCG
Monocytes	TACTTGTTCTGGCGAC
Monocytes	TAGACCAAGTTACGGG
Monocytes	TAGACCATCAAGGCTT
Monocytes	TAGCCGGAGACTAAGT
Monocytes	TAGCCGGAGCAGACTG
Monocytes	TAGGCATGTCTAGTCA
Monocytes	TAGTTGGAGAGAGCTC
Monocytes	TATCAGGAGTGCCAGA
Monocytes	TATCAGGGTCCGTGAC
Monocytes	TATCAGGGTTACGACT
Monocytes	TATCTCAGTCAGAGGT
Monocytes	TATGCCCAGTCTCCTC
Monocytes	TATGCCCCAATGGACG
Monocytes	TATTACCTCATGTCTT
Monocytes	TATTACCTCCATGCTC
Monocytes	TCAACGAAGTACTTGC
Monocytes	TCAACGACAGTCTTCC
Monocytes	TCAACGAGTCGCTTCT
Monocytes	TCAATCTGTTTGTTGG
Monocytes	TCACAAGCACGAAACG
Monocytes	TCAGATGAGAGAGCTC
Monocytes	TCAGATGAGTGATCGG
Monocytes	TCAGCAACATATGCTG
Monocytes	TCAGCAATCAATACCG
Monocytes	TCAGCTCTCGGCTACG
Monocytes	TCAGGTACATTTCACT
Monocytes	TCAGGTATCGAACTGT
Monocytes	TCAGGTATCTGATTCT
Monocytes	TCAGGTATCTTGCAAG
Monocytes	TCATTACAGAATCTCC
Monocytes	TCATTACCACAGGTTT
Monocytes	TCCCGATAGCAACGGT
Monocytes	TCGAGGCTCCACGCAG
Monocytes	TCGCGAGCACGCCAGT
Monocytes	TCGCGAGGTTCACCTC
Monocytes	TCGCGTTAGGAGTAGA
Monocytes	TCGCGTTCAATAGCGG
Monocytes	TCGCGTTCAGCTTAAC
Monocytes	TCGCGTTGTTAAGGGC
Monocytes	TCGTACCGTTAAAGAC
Monocytes	TCGTAGATCGTCCAGG
Monocytes	TCTATTGTCTTTACGT
Monocytes	TCTCATATCAGTCCCT
Monocytes	TCTCTAAAGGATTCGG
Monocytes	TCTCTAAGTTATCGGT
Monocytes	TCTGGAAAGATATGCA
Monocytes	TCTGGAACACAGCGTC
Monocytes	TCTTCGGCACGCTTTC
Monocytes	TCTTTCCAGACAATAC
Monocytes	TCTTTCCAGTGAACGC
Monocytes	TCTTTCCCATTCTTAC
Monocytes	TCTTTCCTCAAACAAG
Monocytes	TGACAACGTAATAGCA
Monocytes	TGACGGCTCACGATGT
Monocytes	TGACTAGAGCAACGGT
Monocytes	TGACTTTCATGACGGA
Monocytes	TGAGAGGTCCACGTTC
Monocytes	TGAGCATTCGGTCTAA
Monocytes	TGAGGGAGTAGAAGGA
Monocytes	TGATTTCGTTTACTCT
Monocytes	TGCGCAGAGGCTATCT
Monocytes	TGCGCAGCACGCCAGT
Monocytes	TGCGGGTAGGCGCTCT
Monocytes	TGCTACCTCGTACGGC
Monocytes	TGCTGCTCAGGGAGAG
Monocytes	TGGACGCTCTTGCAAG
Monocytes	TGGCCAGAGCTCCTCT
Monocytes	TGGCCAGAGGAGTAGA
Monocytes	TGGCGCAGTAGGCTGA
Monocytes	TGGGAAGGTCACTGGC
Monocytes	TGGGCGTGTTAAAGTG
Monocytes	TGTATTCGTGAGGGAG
Monocytes	TGTGGTAAGACTGTAA
Monocytes	TGTGTTTTCGTGGTCG
Monocytes	TGTTCCGGTACCGAGA
Monocytes	TTAACTCTCTTCAACT
Monocytes	TTAGGACAGCAGGTCA
Monocytes	TTAGGCAAGGCGCTCT
Monocytes	TTAGGCACATCCAACA
Monocytes	TTAGGCAGTCGCGGTT
Monocytes	TTAGGCAGTTGGTTTG
Monocytes	TTAGTTCAGCCCTAAT
Monocytes	TTATGCTAGAGCCTAG
Monocytes	TTCGAAGAGGTGCTAG
Monocytes	TTCGAAGGTCCGAATT
Monocytes	TTCGGTCCATCAGTAC
Monocytes	TTCTCAAAGCTTTGGT
Monocytes	TTCTCAAAGGGCATGT
Monocytes	TTCTCAAAGTCAATAG
Monocytes	TTCTCCTAGCACAGGT
Monocytes	TTCTTAGCAGACGTAG
Monocytes	TTGACTTCATGCATGT
Monocytes	TTGACTTTCTGGCGAC
Monocytes	TTGCGTCGTAATCACC
Monocytes	TTGCGTCGTCTCTTAT
Monocytes	TTGGAACGTTCTCATT
Monocytes	TTGTAGGGTTCAGCGC
Monocytes	TTGTAGGTCAGCCTAA
Monocytes	TTTACTGAGCACCGCT
Monocytes	TTTACTGCAAAGCAAT
Monocytes	TTTACTGTCCCAAGTA
Monocytes	TTTATGCCAGGGCATA
Monocytes	TTTATGCGTCTTCGTC
Monocytes	TTTATGCGTGGTCCGT
Monocytes	TTTCCTCCACACGCTG
Monocytes	TTTGCGCTCAAAGTAG
Monocytes	TTTGGTTAGTAGGCCA
NK-cells	AAAGCAAAGACAGGCT
NK-cells	AAAGCAAAGCGTCTAT
NK-cells	AAAGTAGAGGAGTTGC
NK-cells	AAAGTAGTCTCGCATC
NK-cells	AACACGTCAAGCGATG
NK-cells	AACACGTCAATCGAAA
NK-cells	AACACGTGTACGACCC
NK-cells	AACCGCGCATGGATGG
NK-cells	AACTCAGAGGAGTTTA
NK-cells	AACTGGTCACACATGT
NK-cells	AACTGGTGTTCGGCAC
NK-cells	AAGCCGCTCGACCAGC
NK-cells	AAGGTTCCAGCCTTGG
NK-cells	ACACCGGGTGATGATA
NK-cells	ACACTGATCTCGCTTG
NK-cells	ACAGCTACAAATACAG
NK-cells	ACATACGAGAGCCTAG
NK-cells	ACCCACTAGAATTGTG
NK-cells	ACCGTAAAGTGGTAAT
NK-cells	ACGAGCCAGTAGGTGC
NK-cells	ACGAGGAGTTTAAGCC
NK-cells	ACGATGTGTGTGACCC
NK-cells	ACGCAGCCACGACTCG
NK-cells	ACGCCAGAGGACATTA
NK-cells	ACGCCGACAAGACGTG
NK-cells	ACGGAGATCCTTGGTC
NK-cells	ACGTCAATCTTGTACT
NK-cells	ACTATCTAGGAGTAGA
NK-cells	ACTATCTTCCGCTGTT
NK-cells	ACTGCTCAGCTGAACG
NK-cells	ACTGCTCGTAGCTAAA
NK-cells	ACTTGTTGTCACCCAG
NK-cells	AGACGTTGTTCAGCGC
NK-cells	AGAGCGAGTTGGGACA
NK-cells	AGAGCTTCAACGCACC
NK-cells	AGAGCTTCAATAAGCA
NK-cells	AGCATACCAACACCTA
NK-cells	AGCGTCGAGCTACCTA
NK-cells	AGCTCTCGTTGTCGCG
NK-cells	AGCTTGAGTTCTGAAC
NK-cells	AGGGAGTCAATGAATG
NK-cells	AGGGATGCACTACAGT
NK-cells	AGGGTGAAGACAAAGG
NK-cells	AGGTCCGTCACAGTAC
NK-cells	AGGTCCGTCGGATGTT
NK-cells	AGTCTTTCACCGAAAG
NK-cells	AGTGAGGAGCCATCGC
NK-cells	AGTGAGGCATCCGCGA
NK-cells	AGTGTCAAGATGCGAC
NK-cells	ATAACGCCATCTACGA
NK-cells	ATCATCTAGACTTTCG
NK-cells	ATCATCTGTATGAAAC
NK-cells	ATCATGGTCAGTGTTG
NK-cells	ATCCACCGTAAGGGAA
NK-cells	ATCCACCTCCTTTACA
NK-cells	ATCCGAAGTACACCGC
NK-cells	ATCCGAAGTTTAAGCC
NK-cells	ATCGAGTTCTGCTGTC
NK-cells	ATCTACTGTCTTCAAG
NK-cells	ATGAGGGCAGATCCAT
NK-cells	ATGTGTGCATACGCTA
NK-cells	ATGTGTGGTTTGGGCC
NK-cells	ATTACTCAGCTGTCTA
NK-cells	ATTACTCTCCGAATGT
NK-cells	CAACCAACACAGATTC
NK-cells	CAAGATCCAAATACAG
NK-cells	CAAGATCTCTAGAGTC
NK-cells	CACACAACACATCCGG
NK-cells	CACACCTGTACCGGCT
NK-cells	CACAGGCTCCCACTTG
NK-cells	CACATAGCAATGGAGC
NK-cells	CACCTTGAGCTCTCGG
NK-cells	CACCTTGGTTGTCTTT
NK-cells	CACTCCACAACGCACC
NK-cells	CAGCGACGTAAATGTG
NK-cells	CAGTAACAGCTGGAAC
NK-cells	CAGTCCTGTTAAAGAC
NK-cells	CATATTCGTTGCTCCT
NK-cells	CATATTCTCTAACGGT
NK-cells	CATCAGATCACAACGT
NK-cells	CATCCACAGAGGTAGA
NK-cells	CATCGAATCCTGTACC
NK-cells	CATCGAATCGTTTAGG
NK-cells	CATCGGGCACTTCTGC
NK-cells	CATCGGGTCAGGCAAG
NK-cells	CATGCCTTCTTGGGTA
NK-cells	CCACCTACACCATCCT
NK-cells	CCACGGACACGAAACG
NK-cells	CCACGGATCACGCGGT
NK-cells	CCACTACCACTAGTAC
NK-cells	CCATGTCGTGCCTTGG
NK-cells	CCCAATCTCCTTTACA
NK-cells	CCGGGATCACGGTGTC
NK-cells	CCGTACTAGTGAATTG
NK-cells	CCGTACTGTCCGACGT
NK-cells	CCGTACTTCCTAGGGC
NK-cells	CCGTGGACAATACGCT
NK-cells	CCTACACGTCGGCACT
NK-cells	CCTACCAAGAAGGTGA
NK-cells	CCTACCAAGCGTCAAG
NK-cells	CCTAGCTAGGCCATAG
NK-cells	CCTAGCTAGGTGATAT
NK-cells	CCTCAGTAGATATGCA
NK-cells	CCTCAGTTCGCGCCAA
NK-cells	CCTTCCCTCAGTACGT
NK-cells	CCTTCGAGTAACGTTC
NK-cells	CGAACATTCGAGCCCA
NK-cells	CGAGCACTCACTTATC
NK-cells	CGAGCCAAGACTAGAT
NK-cells	CGAGCCAGTCTCTCGT
NK-cells	CGATGGCGTTCGGGCT
NK-cells	CGATGGCTCCAGTATG
NK-cells	CGATGTATCCACGTTC
NK-cells	CGATTGAGTCTACCTC
NK-cells	CGCCAAGAGTGTACGG
NK-cells	CGCTGGACAATGGACG
NK-cells	CGGACGTCAAGCTGGA
NK-cells	CGGAGCTAGGAGTTTA
NK-cells	CGGGTCAGTAGCTCCG
NK-cells	CGGGTCATCGCTTAGA
NK-cells	CGTAGCGAGATCCCGC
NK-cells	CGTCTACCAGACAAGC
NK-cells	CGTGTCTAGGAGTTGC
NK-cells	CTAACTTGTACCGCTG
NK-cells	CTAAGACCACGTGAGA
NK-cells	CTAAGACTCTCCCTGA
NK-cells	CTAATGGGTTGGAGGT
NK-cells	CTACGTCAGACCTTTG
NK-cells	CTACGTCCACCAGGTC
NK-cells	CTCACACAGGATGGTC
NK-cells	CTCAGAAAGCGAGAAA
NK-cells	CTCAGAAAGTCATCCA
NK-cells	CTCAGAACATAAGACA
NK-cells	CTCGAGGGTGTGTGCC
NK-cells	CTCGAGGTCCTGCCAT
NK-cells	CTCGGGATCAGAGGTG
NK-cells	CTCGTCAGTATGAAAC
NK-cells	CTGAAGTGTCCGAACC
NK-cells	CTGATAGGTAGCGTAG
NK-cells	CTGGTCTGTGCGATAG
NK-cells	CTGTTTATCATAACCG
NK-cells	CTTAACTAGAGCAATT
NK-cells	CTTACCGGTCGTCTTC
NK-cells	CTTAGGATCATCGCTC
NK-cells	CTTCTCTGTCTCATCC
NK-cells	CTTGGCTAGAGACTAT
NK-cells	CTTGGCTCAAAGCAAT
NK-cells	CTTGGCTTCACAACGT
NK-cells	CTTTGCGCAAGTCATC
NK-cells	CTTTGCGTCCGCAAGC
NK-cells	GAAATGACACGCCAGT
NK-cells	GAACATCAGTAGATGT
NK-cells	GAACATCCACGCCAGT
NK-cells	GAACATCTCTTAGCCC
NK-cells	GAACCTACAGGAATGC
NK-cells	GAACCTATCCGAACGC
NK-cells	GAACGGACACATTAGC
NK-cells	GAAGCAGAGCTAGTGG
NK-cells	GACCTGGAGATGTCGG
NK-cells	GACGCGTGTGTTCGAT
NK-cells	GACGGCTAGAAACCGC
NK-cells	GACGTGCAGTGAACAT
NK-cells	GACTACACATAGAAAC
NK-cells	GACTACATCGTTGCCT
NK-cells	GACTGCGGTCCGCTGA
NK-cells	GAGCAGATCTACTTAC
NK-cells	GAGGTGATCCGCGCAA
NK-cells	GAGTCCGAGTGAACGC
NK-cells	GAGTCCGGTAACGCGA
NK-cells	GATCAGTAGATGTGTA
NK-cells	GATCGCGCACCGATAT
NK-cells	GATCTAGCATAAAGGT
NK-cells	GATCTAGGTGGTAACG
NK-cells	GATGAGGAGATGTCGG
NK-cells	GATGAGGTCTGAGGGA
NK-cells	GCAAACTCAATACGCT
NK-cells	GCAAACTCACTGTCGG
NK-cells	GCAATCAAGGTACTCT
NK-cells	GCAATCAAGGTGCAAC
NK-cells	GCACTCTGTCTGCCAG
NK-cells	GCAGCCAGTCGAAAGC
NK-cells	GCAGCCAGTCTAAACC
NK-cells	GCAGCCATCCACGTGG
NK-cells	GCAGTTATCAAGGTAA
NK-cells	GCATACACAAAGGCGT
NK-cells	GCATACAGTTCCTCCA
NK-cells	GCATACATCGCGCCAA
NK-cells	GCATGATAGGGATGGG
NK-cells	GCATGTAAGCGTCAAG
NK-cells	GCGCCAAAGAACAACT
NK-cells	GCGCCAAGTTCCATGA
NK-cells	GCGCGATCACACAGAG
NK-cells	GCGCGATTCAGTTTGG
NK-cells	GCTCCTATCGAGGTAG
NK-cells	GCTGCAGGTAACGACG
NK-cells	GCTGCAGGTTGTGGAG
NK-cells	GCTGCGACAAGACGTG
NK-cells	GCTGCGAGTTCGAATC
NK-cells	GCTGCTTAGAAGGTTT
NK-cells	GCTTCCAAGTATCGAA
NK-cells	GGAAAGCCAAACTGTC
NK-cells	GGACAAGGTTAAGATG
NK-cells	GGACAGACAGTATGCT
NK-cells	GGACGTCTCTGCAAGT
NK-cells	GGAGCAAGTCAGAGGT
NK-cells	GGATGTTCACATTCGA
NK-cells	GGATTACCATGGGAAC
NK-cells	GGCGACTGTTCTGAAC
NK-cells	GGCTCGAGTCCGAAGA
NK-cells	GGGATGAGTGAGGGAG
NK-cells	GGGCATCGTATGAAAC
NK-cells	GGGTCTGCACGCGAAA
NK-cells	GGTATTGAGTGGAGTC
NK-cells	GGTATTGTCGCTTGTC
NK-cells	GGTGCGTTCATGTCCC
NK-cells	GGTGTTATCATTGCGA
NK-cells	GTAACGTCATGGTTGT
NK-cells	GTAACTGGTTGCGTTA
NK-cells	GTACTTTTCCAGGGCT
NK-cells	GTAGGCCGTGGTGTAG
NK-cells	GTATCTTTCGAATCCA
NK-cells	GTATTCTCATCGGTTA
NK-cells	GTCAAGTAGTCTCGGC
NK-cells	GTCAAGTTCAGCAACT
NK-cells	GTCCTCAGTGATAAAC
NK-cells	GTCCTCATCATACGGT
NK-cells	GTCCTCATCCCGGATG
NK-cells	GTCGGGTCAATGGATA
NK-cells	GTCGGGTTCGCAAACT
NK-cells	GTCGTAACAAACTGCT
NK-cells	GTCGTAACAGGCTCAC
NK-cells	GTGCAGCCAGCTCGCA
NK-cells	GTGCAGCTCCTGTAGA
NK-cells	GTGCATAGTTTAGCTG
NK-cells	GTTACAGGTCGGCATC
NK-cells	TAAGTGCAGACGCTTT
NK-cells	TAAGTGCGTAAGGGCT
NK-cells	TACCTTACAAAGGCGT
NK-cells	TACCTTACAATAGCGG
NK-cells	TACTCATCATTCTCAT
NK-cells	TACTTACCATGCGCAC
NK-cells	TACTTGTCACACAGAG
NK-cells	TACTTGTGTAAGAGAG
NK-cells	TAGTTGGGTGTTGAGG
NK-cells	TATTACCAGTGAACAT
NK-cells	TCACAAGCACAGGCCT
NK-cells	TCACGAATCGCCTGAG
NK-cells	TCAGCAAGTTGCTCCT
NK-cells	TCAGCAATCCATGCTC
NK-cells	TCAGCTCAGGCCCGTT
NK-cells	TCAGCTCCACATGTGT
NK-cells	TCAGGATAGAGGTAGA
NK-cells	TCATTACAGCTAGGCA
NK-cells	TCATTACAGTACATGA
NK-cells	TCATTACTCCAATGGT
NK-cells	TCGAGGCGTCTAGAGG
NK-cells	TCGCGTTAGTGCCATT
NK-cells	TCGTAGATCAACACCA
NK-cells	TCTATTGGTTTGACAC
NK-cells	TCTCTAACAATCTGCA
NK-cells	TCTGAGAGTATAATGG
NK-cells	TCTGAGATCACAGTAC
NK-cells	TCTTCGGCAACTGGCC
NK-cells	TGACGGCGTTAGATGA
NK-cells	TGACTAGAGATACACA
NK-cells	TGATTTCAGTGACTCT
NK-cells	TGCGTGGTCCTCGCAT
NK-cells	TGCTACCGTACGAAAT
NK-cells	TGCTGCTCACGCGAAA
NK-cells	TGCTGCTTCCTTGACC
NK-cells	TGGACGCCACCCTATC
NK-cells	TGGGAAGAGAGCTATA
NK-cells	TGGGAAGAGGCTAGCA
NK-cells	TGGGAAGGTAGCGATG
NK-cells	TGGTTCCTCTGCAGTA
NK-cells	TGTATTCGTGCACGAA
NK-cells	TGTCCCATCAGGATCT
NK-cells	TTAACTCCAAACCCAT
NK-cells	TTAGGACCAAGCCGCT
NK-cells	TTATGCTCAATCTACG
NK-cells	TTCGGTCTCAAAGACA
NK-cells	TTCTACAGTCTGCGGT
NK-cells	TTGACTTTCAGCATGT
NK-cells	TTGGCAATCGGAAACG
NK-cells	TTGTAGGTCCCGGATG
T-cells	AAACCTGCAAGCGATG
T-cells	AAACCTGGTCCTCCAT
T-cells	AAACCTGTCTATCGCC
T-cells	AAAGATGGTCCGAACC
T-cells	AAAGATGGTCTTGATG
T-cells	AAAGATGTCTCTTGAT
T-cells	AAAGCAAAGCCGTCGT
T-cells	AAAGCAAAGCGATATA
T-cells	AAAGCAAGTTGTGGAG
T-cells	AAAGTAGAGCGATATA
T-cells	AAAGTAGAGTTCCACA
T-cells	AAAGTAGTCGACGGAA
T-cells	AAATGCCGTGCCTGCA
T-cells	AACACGTTCCCTCTTT
T-cells	AACCATGGTCTCCCTA
T-cells	AACCGCGCAATGGAGC
T-cells	AACCGCGGTTAAGACA
T-cells	AACGTTGAGCCGGTAA
T-cells	AACGTTGTCAACACAC
T-cells	AACTCAGCAATCGAAA
T-cells	AACTCAGTCCGATATG
T-cells	AACTCCCTCAGCTTAG
T-cells	AACTCCCTCCAAAGTC
T-cells	AACTCCCTCGAACGGA
T-cells	AACTCTTGTATGAATG
T-cells	AACTCTTTCAACACGT
T-cells	AACTCTTTCAACCAAC
T-cells	AACTGGTAGTAGCCGA
T-cells	AACTGGTCAGCGTAAG
T-cells	AACTGGTCAGGACCCT
T-cells	AACTGGTTCATGCAAC
T-cells	AACTGGTTCGACAGCC
T-cells	AACTGGTTCTCTGCTG
T-cells	AAGCCGCCAGGGCATA
T-cells	AAGCCGCGTCCGAAGA
T-cells	AAGGAGCAGACTTTCG
T-cells	AAGGAGCTCGCAAACT
T-cells	AAGGCAGAGTCGTTTG
T-cells	AAGGCAGAGTTCGCAT
T-cells	AAGGCAGGTAAATGTG
T-cells	AAGGCAGTCTGTCTAT
T-cells	AAGGTTCGTCTCTTAT
T-cells	AAGGTTCGTTCGGCAC
T-cells	AAGTCTGAGTCCGTAT
T-cells	AAGTCTGAGTGCGATG
T-cells	AAGTCTGCAGACTCGC
T-cells	AAGTCTGTCAATAAGG
T-cells	AAGTCTGTCCCTCTTT
T-cells	AATCCAGAGTCATCCA
T-cells	AATCCAGCACTGAAGG
T-cells	AATCCAGCATACGCCG
T-cells	AATCCAGGTCTGCGGT
T-cells	ACACCAAGTCATCCCT
T-cells	ACACCAATCAGTCCCT
T-cells	ACACCCTCAAGCCGTC
T-cells	ACACCCTGTCCAGTAT
T-cells	ACACCCTTCGTAGGTT
T-cells	ACACCGGAGTTTGCGT
T-cells	ACACCGGCAGGGATTG
T-cells	ACACCGGCATGTAAGA
T-cells	ACACCGGGTTGTGGAG
T-cells	ACACTGACACGAGAGT
T-cells	ACACTGAGTGTAACGG
T-cells	ACAGCCGAGGCGTACA
T-cells	ACAGCCGTCTGTGCAA
T-cells	ACAGCTATCTTTACAC
T-cells	ACATACGCAGATCTGT
T-cells	ACATACGCAGGGTACA
T-cells	ACATACGCATTAACCG
T-cells	ACATACGGTCGACTGC
T-cells	ACATCAGAGATGTAAC
T-cells	ACATCAGCAAAGGAAG
T-cells	ACATCAGGTAGCACGA
T-cells	ACATCAGGTATGAATG
T-cells	ACATGGTAGGCATTGG
T-cells	ACATGGTAGGCTCATT
T-cells	ACATGGTCACATCCGG
T-cells	ACCAGTATCACGACTA
T-cells	ACCCACTGTACCAGTT
T-cells	ACCCACTTCACATAGC
T-cells	ACCCACTTCGTTTATC
T-cells	ACCGTAAGTCGCGTGT
T-cells	ACCTTTACATGGATGG
T-cells	ACCTTTATCAATCTCT
T-cells	ACCTTTATCTCGGACG
T-cells	ACGAGCCCACCTCGGA
T-cells	ACGAGCCCATCATCCC
T-cells	ACGAGGAAGCGCCTTG
T-cells	ACGAGGAAGTGGTAAT
T-cells	ACGAGGATCTTGTATC
T-cells	ACGATGTAGGGTTTCT
T-cells	ACGATGTGTGAAAGAG
T-cells	ACGATGTTCTCTGAGA
T-cells	ACGATGTTCTGTCAAG
T-cells	ACGCAGCAGCTAGTGG
T-cells	ACGCCAGCACGGATAG
T-cells	ACGCCAGCAGATGGGT
T-cells	ACGCCAGCAGGAATGC
T-cells	ACGCCAGCAGGGAGAG
T-cells	ACGCCAGTCAACACTG
T-cells	ACGCCGAAGAGTGAGA
T-cells	ACGCCGAGTCCAGTGC
T-cells	ACGCCGATCTTGCCGT
T-cells	ACGGAGAAGGGTATCG
T-cells	ACGGCCACACGAAACG
T-cells	ACGGGCTCACGCCAGT
[truncated: 1,339 more rows]
