# Supplementary material for: scQCEA: a framework for annotation and quality control report of single-cell RNA-sequencing data
Source: BMC Genomics. 2023 Jul 6;24:381. doi: 10.1186/s12864-023-09447-6 (PMC10327311; doi:10.1186/s12864-023-09447-6)
Supplement: Supplementary file 2 — Additional file 2: Supplementary file 2. To demonstrate the utility of scQCEA, we apply the workflow to the sixteen gene expression profiles of eight patients with metastatic melanoma, prepared from pre- and post-treatment experimental batches. You can find the QC interactive report at: https://github.com/isarnassiri/scQCEA/tree/Example-of-Application. Download and unzip the OGC_Interactive_QC_Report_P180121.zip file. You can open CLICK_ME.html file without using rStudio/R. [file 12864_2023_9447_MOESM2_ESM.zip › Inputs/10X-gex/500667_03/P180121-keep_500667_03_Celltype_assignment_toCells_PlusClusters.txt]

geneSet	cell	Freq	cluster
T-cells	AAACCTGAGGAGTTTA	1873	1
T-cells	AAACCTGAGTCCAGGA	1873	1
T-cells	AAACCTGCAAAGGCGT	1873	1
T-cells	AAACCTGCACCAGGTC	1873	1
T-cells	AAACCTGCATTGGTAC	1873	1
T-cells	AAACCTGGTCGGATCC	1873	1
T-cells	AAACCTGTCTGGTGTA	1873	1
T-cells	AAACGGGAGACTACAA	1873	1
T-cells	AAACGGGAGGAATGGA	1873	1
T-cells	AAACGGGCAGCTGCAC	1873	1
T-cells	AAACGGGGTATGAAAC	1873	1
T-cells	AAACGGGTCGGATGGA	1873	1
T-cells	AAAGATGAGTTTGCGT	1873	1
T-cells	AAAGATGCAAGCGCTC	1873	1
T-cells	AAAGATGCAGGTTTCA	1873	1
T-cells	AAAGATGTCCATGCTC	1873	1
T-cells	AAAGCAAAGCAGACTG	1873	1
T-cells	AAAGCAAGTCACTGGC	1873	1
T-cells	AAAGCAATCTCCAACC	1873	1
T-cells	AAAGTAGAGTTTAGGA	1873	1
T-cells	AAAGTAGCATCACGAT	1873	1
T-cells	AAAGTAGGTCATATGC	1873	1
T-cells	AAAGTAGGTGTAATGA	1873	1
T-cells	AAATGCCAGCCATCGC	1873	1
T-cells	AAATGCCAGGAATTAC	1873	1
T-cells	AAATGCCAGGCCCTCA	1873	1
T-cells	AAATGCCAGTGACATA	1873	1
T-cells	AAATGCCAGTTCGCGC	1873	1
T-cells	AAATGCCCAAGGACTG	1873	1
T-cells	AAATGCCTCTCGTTTA	1873	1
T-cells	AACACGTAGCTATGCT	1873	1
T-cells	AACACGTGTAATCGTC	1873	1
T-cells	AACCATGAGCTAACTC	1873	1
T-cells	AACCATGGTCCGCTGA	1873	1
T-cells	AACCGCGAGGGATGGG	1873	1
T-cells	AACCGCGCAGGTGGAT	1873	1
T-cells	AACCGCGTCACGAAGG	1873	1
T-cells	AACGTTGAGACCACGA	1873	1
T-cells	AACGTTGAGCCTCGTG	1873	1
T-cells	AACGTTGCAGAGTGTG	1873	1
T-cells	AACGTTGTCTTCCTTC	1873	1
T-cells	AACTCAGAGACTAGAT	1873	1
T-cells	AACTCAGAGAGCCTAG	1873	1
T-cells	AACTCAGAGCCAACAG	1873	1
T-cells	AACTCAGAGCTTCGCG	1873	1
T-cells	AACTCAGCACCAGTTA	1873	1
T-cells	AACTCAGTCAACCAAC	1873	1
T-cells	AACTCAGTCGTAGGAG	1873	1
T-cells	AACTCCCAGGATGGTC	1873	1
T-cells	AACTCCCAGGTCGGAT	1873	1
T-cells	AACTCCCGTACGCTGC	1873	1
T-cells	AACTCCCTCACCGTAA	1873	1
T-cells	AACTCTTAGGCACATG	1873	1
T-cells	AACTCTTCAAGTCTGT	1873	1
T-cells	AACTCTTGTGTAAGTA	1873	1
T-cells	AACTCTTGTTTACTCT	1873	1
T-cells	AACTCTTTCAACGGGA	1873	1
T-cells	AACTCTTTCTAGAGTC	1873	1
T-cells	AACTGGTAGCGATCCC	1873	1
T-cells	AACTGGTCAAAGGTGC	1873	1
T-cells	AACTGGTCATATGGTC	1873	1
T-cells	AACTGGTCATCGATGT	1873	1
T-cells	AACTGGTCATTATCTC	1873	1
T-cells	AACTGGTTCTGTCAAG	1873	1
T-cells	AACTTTCAGTCCGGTC	1873	1
T-cells	AACTTTCAGTTAGCGG	1873	1
T-cells	AACTTTCGTAGAGCTG	1873	1
T-cells	AAGACCTAGAAGGTTT	1873	1
T-cells	AAGACCTGTCAGGACA	1873	1
T-cells	AAGCCGCAGCTGCAAG	1873	1
T-cells	AAGCCGCCAGCTCGCA	1873	1
T-cells	AAGCCGCGTACATCCA	1873	1
T-cells	AAGCCGCGTCATGCCG	1873	1
T-cells	AAGCCGCTCCTTCAAT	1873	1
T-cells	AAGGAGCAGGCATGGT	1873	1
T-cells	AAGGAGCCAAGTCATC	1873	1
T-cells	AAGGAGCCACGAAGCA	1873	1
T-cells	AAGGAGCTCCCGACTT	1873	1
T-cells	AAGGCAGAGACTTGAA	1873	1
T-cells	AAGGCAGCAAAGAATC	1873	1
T-cells	AAGGCAGGTACAGTTC	1873	1
T-cells	AAGGCAGGTGAGGGAG	1873	1
T-cells	AAGGTTCAGAAACCTA	1873	1
T-cells	AAGGTTCCAACACCTA	1873	1
T-cells	AAGGTTCCACCAGATT	1873	1
T-cells	AAGGTTCCATGCCCGA	1873	1
T-cells	AAGGTTCGTGTATGGG	1873	1
T-cells	AAGGTTCGTTAGATGA	1873	1
T-cells	AAGGTTCTCACAACGT	1873	1
T-cells	AAGGTTCTCTGATTCT	1873	1
T-cells	AAGTCTGAGCAGGTCA	1873	1
T-cells	AAGTCTGAGGCTCATT	1873	1
T-cells	AAGTCTGGTCACTGGC	1873	1
T-cells	AAGTCTGTCAGCTTAG	1873	1
T-cells	AAGTCTGTCGGCTACG	1873	1
T-cells	AATCCAGCACGTAAGG	1873	1
T-cells	AATCCAGCAGCCACCA	1873	1
T-cells	AATCCAGGTAGCTAAA	1873	1
T-cells	AATCGGTAGCTAGTCT	1873	1
T-cells	AATCGGTCACAGGAGT	1873	1
T-cells	AATCGGTCATGCAATC	1873	1
T-cells	AATCGGTTCCCACTTG	1873	1
T-cells	ACACCAAAGCTAGCCC	1873	1
T-cells	ACACCAAAGTGAATTG	1873	1
T-cells	ACACCAAAGTGGAGTC	1873	1
T-cells	ACACCAAAGTTCGATC	1873	1
T-cells	ACACCCTAGACAAGCC	1873	1
T-cells	ACACCCTTCGTAGGAG	1873	1
T-cells	ACACCGGCAGCGTTCG	1873	1
T-cells	ACACCGGGTCGATTGT	1873	1
T-cells	ACACCGGTCAGTGTTG	1873	1
T-cells	ACACTGACACACATGT	1873	1
T-cells	ACACTGAGTATCAGTC	1873	1
T-cells	ACACTGATCTTTAGTC	1873	1
T-cells	ACAGCCGAGAATCTCC	1873	1
T-cells	ACAGCTAAGCCCAGCT	1873	1
T-cells	ACAGCTAAGCGATGAC	1873	1
T-cells	ACAGCTAAGCGTGAGT	1873	1
T-cells	ACAGCTACACCATGTA	1873	1
T-cells	ACAGCTACATCCAACA	1873	1
T-cells	ACAGCTACATGACGGA	1873	1
T-cells	ACAGCTAGTCCGTCAG	1873	1
T-cells	ACAGCTAGTTAAGACA	1873	1
T-cells	ACATACGAGAATCTCC	1873	1
T-cells	ACATACGAGCTAACTC	1873	1
T-cells	ACATACGGTAGCAAAT	1873	1
T-cells	ACATACGGTCGACTAT	1873	1
T-cells	ACATACGGTCTTTCAT	1873	1
T-cells	ACATACGTCAAACAAG	1873	1
T-cells	ACATACGTCTACCTGC	1873	1
T-cells	ACATCAGAGATGGGTC	1873	1
T-cells	ACATCAGCACGGTAAG	1873	1
T-cells	ACATGGTCAAGTTGTC	1873	1
T-cells	ACATGGTCATTAACCG	1873	1
T-cells	ACCAGTATCAAAGACA	1873	1
T-cells	ACCCACTAGCTCCTCT	1873	1
T-cells	ACCCACTCACCAGCAC	1873	1
T-cells	ACCCACTTCCTTGACC	1873	1
T-cells	ACCCACTTCGGAGCAA	1873	1
T-cells	ACCGTAAAGCCATCGC	1873	1
T-cells	ACCGTAAAGGGCATGT	1873	1
T-cells	ACCGTAACAGCCTGTG	1873	1
T-cells	ACCGTAATCTACGAGT	1873	1
T-cells	ACCTTTAAGAATCTCC	1873	1
T-cells	ACCTTTAGTTCAGGCC	1873	1
T-cells	ACGAGCCAGCGCTTAT	1873	1
T-cells	ACGAGCCGTAGCAAAT	1873	1
T-cells	ACGAGCCGTGTTTGGT	1873	1
T-cells	ACGAGCCTCTCGTATT	1873	1
T-cells	ACGAGGAAGAATGTTG	1873	1
T-cells	ACGAGGAAGGCGTACA	1873	1
T-cells	ACGAGGACAACTTGAC	1873	1
T-cells	ACGAGGACAGTCAGAG	1873	1
T-cells	ACGAGGAGTAATCACC	1873	1
T-cells	ACGATACCACATCCGG	1873	1
T-cells	ACGATACCAGGTGCCT	1873	1
T-cells	ACGATACGTATCAGTC	1873	1
T-cells	ACGATACTCCCGGATG	1873	1
T-cells	ACGATACTCTAGAGTC	1873	1
T-cells	ACGATACTCTTACCTA	1873	1
T-cells	ACGATGTAGACATAAC	1873	1
T-cells	ACGATGTCACGCCAGT	1873	1
T-cells	ACGATGTCAGCGTCCA	1873	1
T-cells	ACGATGTGTACCCAAT	1873	1
T-cells	ACGCAGCCAGACAGGT	1873	1
T-cells	ACGCAGCCAGCTTAAC	1873	1
T-cells	ACGCCAGAGAGGACGG	1873	1
T-cells	ACGCCAGAGGCTAGGT	1873	1
T-cells	ACGCCAGCACGAAACG	1873	1
T-cells	ACGCCAGCAGTCCTTC	1873	1
T-cells	ACGCCGAGTGCCTGGT	1873	1
T-cells	ACGCCGATCGGCCGAT	1873	1
T-cells	ACGGAGAAGATCGGGT	1873	1
T-cells	ACGGAGAAGCCCGAAA	1873	1
T-cells	ACGGAGACAAGTACCT	1873	1
T-cells	ACGGAGACAGACAGGT	1873	1
T-cells	ACGGAGACAGGAACGT	1873	1
T-cells	ACGGAGATCGCATGAT	1873	1
T-cells	ACGGAGATCTCGTTTA	1873	1
T-cells	ACGGCCAAGCGATAGC	1873	1
T-cells	ACGGCCAAGTCAATAG	1873	1
T-cells	ACGGCCACAAATACAG	1873	1
T-cells	ACGGCCAGTCGCCATG	1873	1
T-cells	ACGGCCATCGCTTAGA	1873	1
T-cells	ACGGGCTCATGAGCGA	1873	1
T-cells	ACGGGCTGTGCTCTTC	1873	1
T-cells	ACGGGCTTCGATCCCT	1873	1
T-cells	ACGGGCTTCGTTGCCT	1873	1
T-cells	ACGGGCTTCTCGTATT	1873	1
T-cells	ACGGGTCAGTCCAGGA	1873	1
T-cells	ACGGGTCTCTGGTGTA	1873	1
T-cells	ACGTCAAAGGCGCTCT	1873	1
T-cells	ACTATCTCAAGTTAAG	1873	1
T-cells	ACTATCTCAATGAAAC	1873	1
T-cells	ACTATCTCACGCGAAA	1873	1
T-cells	ACTATCTCAGCTATTG	1873	1
T-cells	ACTATCTGTAAAGGAG	1873	1
T-cells	ACTATCTTCGCGATCG	1873	1
T-cells	ACTGAACAGATCGGGT	1873	1
T-cells	ACTGAACAGGCCCTTG	1873	1
T-cells	ACTGAACAGGGAAACA	1873	1
T-cells	ACTGAACAGGGAACGG	1873	1
T-cells	ACTGAACCAATGGAGC	1873	1
T-cells	ACTGAACTCTGTGCAA	1873	1
T-cells	ACTGAGTAGACAATAC	1873	1
T-cells	ACTGAGTAGTGTTAGA	1873	1
T-cells	ACTGAGTCAACTGCTA	1873	1
T-cells	ACTGAGTGTACCGCTG	1873	1
T-cells	ACTGAGTGTATAATGG	1873	1
T-cells	ACTGAGTGTGCAGACA	1873	1
T-cells	ACTGAGTTCGGTTAAC	1873	1
T-cells	ACTGATGAGCCTTGAT	1873	1
T-cells	ACTGATGCAATGGACG	1873	1
T-cells	ACTGATGGTTGAGTTC	1873	1
T-cells	ACTGATGTCCGTTGCT	1873	1
T-cells	ACTGATGTCGCAGGCT	1873	1
T-cells	ACTGCTCAGATAGCAT	1873	1
T-cells	ACTGCTCGTGAGGGAG	1873	1
T-cells	ACTGCTCTCAGCTGGC	1873	1
T-cells	ACTGTCCAGATACACA	1873	1
T-cells	ACTGTCCCAAACTGTC	1873	1
T-cells	ACTGTCCCAGTGACAG	1873	1
T-cells	ACTGTCCGTGTCTGAT	1873	1
T-cells	ACTGTCCTCTGAGTGT	1873	1
T-cells	ACTTACTCATTCTTAC	1873	1
T-cells	ACTTGTTAGCACGCCT	1873	1
T-cells	ACTTGTTGTACAGACG	1873	1
T-cells	ACTTGTTTCCACGTTC	1873	1
T-cells	ACTTGTTTCGCGATCG	1873	1
T-cells	ACTTTCAGTCACAAGG	1873	1
T-cells	AGAATAGAGCCCAACC	1873	1
T-cells	AGAATAGTCTTTACAC	1873	1
T-cells	AGACGTTGTACCCAAT	1873	1
T-cells	AGACGTTGTTATCGGT	1873	1
T-cells	AGACGTTTCACATGCA	1873	1
T-cells	AGAGCGAAGCGGATCA	1873	1
T-cells	AGAGCGAAGTACGACG	1873	1
T-cells	AGAGCTTAGGTAGCTG	1873	1
T-cells	AGAGCTTAGTACGTAA	1873	1
T-cells	AGAGCTTAGTTACGGG	1873	1
T-cells	AGAGCTTCACACTGCG	1873	1
T-cells	AGAGCTTCAGGTTTCA	1873	1
T-cells	AGAGCTTCATCCTTGC	1873	1
T-cells	AGAGTGGCACGGTTTA	1873	1
T-cells	AGAGTGGCATAGAAAC	1873	1
T-cells	AGAGTGGGTATATGAG	1873	1
T-cells	AGAGTGGGTCGGCACT	1873	1
T-cells	AGAGTGGGTCTTCGTC	1873	1
T-cells	AGAGTGGGTGACTCAT	1873	1
T-cells	AGATCTGAGGACTGGT	1873	1
T-cells	AGATCTGGTATTAGCC	1873	1
T-cells	AGATTGCCAAGGTTTC	1873	1
T-cells	AGATTGCCAATGAATG	1873	1
T-cells	AGATTGCCATTGCGGC	1873	1
T-cells	AGATTGCGTCTAGCCG	1873	1
T-cells	AGCAGCCAGATGCCAG	1873	1
T-cells	AGCAGCCAGATTACCC	1873	1
T-cells	AGCAGCCAGCGTCTAT	1873	1
T-cells	AGCAGCCGTGCCTTGG	1873	1
T-cells	AGCAGCCGTGTTGGGA	1873	1
T-cells	AGCATACAGCAGCCTC	1873	1
T-cells	AGCATACAGCGCCTCA	1873	1
T-cells	AGCATACAGGCTAGAC	1873	1
T-cells	AGCATACAGGTAGCCA	1873	1
T-cells	AGCATACCAATCCGAT	1873	1
T-cells	AGCATACCACCGAATT	1873	1
T-cells	AGCATACCAGCAGTTT	1873	1
T-cells	AGCATACGTAACGACG	1873	1
T-cells	AGCATACTCCCTAACC	1873	1
T-cells	AGCATACTCTCTGCTG	1873	1
T-cells	AGCCTAAAGGAATCGC	1873	1
T-cells	AGCCTAACACAGACTT	1873	1
T-cells	AGCCTAACAGCTCGAC	1873	1
T-cells	AGCCTAAGTTCAGTAC	1873	1
T-cells	AGCCTAATCCGTAGGC	1873	1
T-cells	AGCGGTCGTAGAAAGG	1873	1
T-cells	AGCGGTCGTGAAAGAG	1873	1
T-cells	AGCGGTCTCCTAGTGA	1873	1
T-cells	AGCGTATGTTCCCTTG	1873	1
T-cells	AGCGTATTCTGATACG	1873	1
T-cells	AGCGTATTCTGCGGCA	1873	1
T-cells	AGCGTCGGTTACCGAT	1873	1
T-cells	AGCTCCTCACCAGGTC	1873	1
T-cells	AGCTCCTGTATATCCG	1873	1
T-cells	AGCTCCTGTGAGTATA	1873	1
T-cells	AGCTCCTTCCTGCCAT	1873	1
T-cells	AGCTCCTTCTCTGAGA	1873	1
T-cells	AGCTCCTTCTGTTGAG	1873	1
T-cells	AGCTCTCAGTGGAGAA	1873	1
T-cells	AGCTCTCCACATCCAA	1873	1
T-cells	AGCTCTCGTCTCACCT	1873	1
T-cells	AGCTTGACACGTGAGA	1873	1
T-cells	AGCTTGACAGCCACCA	1873	1
T-cells	AGCTTGACATCTCGCT	1873	1
T-cells	AGCTTGAGTCCTCCAT	1873	1
T-cells	AGCTTGAGTGCGAAAC	1873	1
T-cells	AGGCCACGTGGACGAT	1873	1
T-cells	AGGCCACTCTATGTGG	1873	1
T-cells	AGGGAGTCAGAAGCAC	1873	1
T-cells	AGGGAGTGTCAAGCGA	1873	1
T-cells	AGGGAGTGTCCGTGAC	1873	1
T-cells	AGGGAGTTCAGCCTAA	1873	1
T-cells	AGGGATGCAAGGTGTG	1873	1
T-cells	AGGGATGGTAAAGTCA	1873	1
T-cells	AGGGATGGTCACACGC	1873	1
T-cells	AGGGTGAAGGATGGTC	1873	1
T-cells	AGGGTGAAGGCCCTCA	1873	1
T-cells	AGGGTGACATCCGGGT	1873	1
T-cells	AGGGTGAGTCTAGCCG	1873	1
T-cells	AGGGTGAGTTCCACTC	1873	1
T-cells	AGGTCATCAAGCTGGA	1873	1
T-cells	AGGTCATCATGTCTCC	1873	1
T-cells	AGGTCATGTCTCTTAT	1873	1
T-cells	AGGTCATGTTTGGGCC	1873	1
T-cells	AGGTCCGAGCAACGGT	1873	1
T-cells	AGGTCCGTCATTGCCC	1873	1
T-cells	AGTAGTCCATCCGTGG	1873	1
T-cells	AGTCTTTAGGGATCTG	1873	1
T-cells	AGTCTTTTCACCGTAA	1873	1
T-cells	AGTGAGGAGCTACCTA	1873	1
T-cells	AGTGAGGAGTGGGCTA	1873	1
T-cells	AGTGAGGGTGTTGAGG	1873	1
T-cells	AGTGAGGGTTCGTGAT	1873	1
T-cells	AGTGAGGTCGAATCCA	1873	1
T-cells	AGTGAGGTCGCAGGCT	1873	1
T-cells	AGTGAGGTCTCACATT	1873	1
T-cells	AGTGAGGTCTGAGTGT	1873	1
T-cells	AGTGGGAAGATCACGG	1873	1
T-cells	AGTGGGACAGGACCCT	1873	1
T-cells	AGTGGGACAGTATGCT	1873	1
T-cells	AGTGGGAGTGCTAGCC	1873	1
T-cells	AGTGGGAGTTGAACTC	1873	1
T-cells	AGTGGGATCTGGTATG	1873	1
T-cells	AGTGTCAAGAATGTGT	1873	1
T-cells	AGTGTCAAGCCTATGT	1873	1
T-cells	AGTGTCATCTGGAGCC	1873	1
T-cells	AGTTGGTCAATAGCAA	1873	1
T-cells	AGTTGGTGTTATGCGT	1873	1
T-cells	ATAACGCAGACAAGCC	1873	1
T-cells	ATAACGCAGGATGGTC	1873	1
T-cells	ATAACGCAGTAACCCT	1873	1
T-cells	ATAACGCCATAGGATA	1873	1
T-cells	ATAACGCGTGGCGAAT	1873	1
T-cells	ATAACGCGTTAGTGGG	1873	1
T-cells	ATAGACCAGCTGTCTA	1873	1
T-cells	ATAGACCCAAAGTGCG	1873	1
T-cells	ATAGACCCATTGGCGC	1873	1
T-cells	ATAGACCTCCTGCCAT	1873	1
T-cells	ATCACGAAGAGCTTCT	1873	1
T-cells	ATCACGAAGGTTACCT	1873	1
T-cells	ATCACGACAAGGCTCC	1873	1
T-cells	ATCACGACACCGATAT	1873	1
T-cells	ATCACGATCGTCTGCT	1873	1
T-cells	ATCACGATCTCAAGTG	1873	1
T-cells	ATCACGATCTCCAACC	1873	1
T-cells	ATCATCTCACCAGGCT	1873	1
T-cells	ATCATCTGTGGGTATG	1873	1
T-cells	ATCATCTTCTAAGCCA	1873	1
T-cells	ATCATGGCAAGCGAGT	1873	1
T-cells	ATCATGGCAGCTGTTA	1873	1
T-cells	ATCATGGCATGATCCA	1873	1
T-cells	ATCATGGCATTGAGCT	1873	1
T-cells	ATCATGGTCACATGCA	1873	1
T-cells	ATCATGGTCTGTCTCG	1873	1
T-cells	ATCCACCCAAAGCAAT	1873	1
T-cells	ATCCACCGTCTCGTTC	1873	1
T-cells	ATCCACCGTTACCAGT	1873	1
T-cells	ATCCACCTCCAAGCCG	1873	1
T-cells	ATCCGAAAGCATGGCA	1873	1
T-cells	ATCCGAACACCCAGTG	1873	1
T-cells	ATCCGAAGTCTAACGT	1873	1
T-cells	ATCGAGTCAAGAGTCG	1873	1
T-cells	ATCGAGTGTACACCGC	1873	1
T-cells	ATCGAGTGTTAAGGGC	1873	1
T-cells	ATCGAGTTCCGGGTGT	1873	1
T-cells	ATCTACTAGTGACATA	1873	1
T-cells	ATCTACTGTAGCCTAT	1873	1
T-cells	ATCTACTGTCTCATCC	1873	1
T-cells	ATCTGCCCACGGTTTA	1873	1
T-cells	ATCTGCCCATGTTGAC	1873	1
T-cells	ATCTGCCGTACCCAAT	1873	1
T-cells	ATCTGCCGTTCCACTC	1873	1
T-cells	ATCTGCCTCTAACTGG	1873	1
T-cells	ATCTGCCTCTCCAGGG	1873	1
T-cells	ATGAGGGCAGACGTAG	1873	1
T-cells	ATGAGGGGTCTAGTCA	1873	1
T-cells	ATGCGATAGGTGGGTT	1873	1
T-cells	ATGCGATAGTCGCCGT	1873	1
T-cells	ATGCGATCACGGTAGA	1873	1
T-cells	ATGCGATGTAACGTTC	1873	1
T-cells	ATGCGATGTGTAAGTA	1873	1
T-cells	ATGCGATTCAGTTTGG	1873	1
T-cells	ATGGGAGAGATCCTGT	1873	1
T-cells	ATGGGAGAGCCACGTC	1873	1
T-cells	ATGGGAGGTGGTACAG	1873	1
T-cells	ATGGGAGTCAGAGACG	1873	1
T-cells	ATGGGAGTCCTTAATC	1873	1
T-cells	ATGTGTGAGACGCACA	1873	1
T-cells	ATGTGTGAGCGTTTAC	1873	1
T-cells	ATGTGTGAGGGATACC	1873	1
T-cells	ATGTGTGAGTGTACGG	1873	1
T-cells	ATGTGTGGTAGAAGGA	1873	1
T-cells	ATGTGTGGTCTACCTC	1873	1
T-cells	ATTACTCAGACAATAC	1873	1
T-cells	ATTACTCCAGCTGGCT	1873	1
T-cells	ATTATCCAGTGTCCCG	1873	1
T-cells	ATTATCCGTGAGCGAT	1873	1
T-cells	ATTATCCTCCCATTAT	1873	1
T-cells	ATTATCCTCGACAGCC	1873	1
T-cells	ATTCTACAGTTAGCGG	1873	1
T-cells	ATTCTACTCGGTGTTA	1873	1
T-cells	ATTCTACTCGTGACAT	1873	1
T-cells	ATTCTACTCTCCTATA	1873	1
T-cells	ATTGGACAGACGACGT	1873	1
T-cells	ATTGGACAGACTTTCG	1873	1
T-cells	ATTGGACAGGCAGGTT	1873	1
T-cells	ATTGGACGTATAGGGC	1873	1
T-cells	ATTGGACTCTTCCTTC	1873	1
T-cells	ATTGGTGCATAGTAAG	1873	1
T-cells	ATTGGTGTCCTGTAGA	1873	1
T-cells	ATTGGTGTCGCACTCT	1873	1
T-cells	ATTGGTGTCTGCTGTC	1873	1
T-cells	ATTTCTGAGAGTACCG	1873	1
T-cells	ATTTCTGAGGAGCGAG	1873	1
T-cells	ATTTCTGAGGCTATCT	1873	1
T-cells	ATTTCTGCAAGCGCTC	1873	1
T-cells	ATTTCTGCAATGGAAT	1873	1
T-cells	ATTTCTGCACATAACC	1873	1
T-cells	ATTTCTGGTACATCCA	1873	1
T-cells	CAACCAAAGTGACATA	1873	1
T-cells	CAACCTCAGTACGACG	1873	1
T-cells	CAACCTCCACGCATCG	1873	1
T-cells	CAACCTCGTCTTCAAG	1873	1
T-cells	CAACTAGAGGAGTTTA	1873	1
T-cells	CAACTAGAGGCCCTTG	1873	1
T-cells	CAACTAGCAAAGTGCG	1873	1
T-cells	CAACTAGCAGACACTT	1873	1
T-cells	CAACTAGTCATCGGAT	1873	1
T-cells	CAAGAAAAGCAGCGTA	1873	1
T-cells	CAAGAAAGTCCAGTAT	1873	1
T-cells	CAAGATCCACCACGTG	1873	1
T-cells	CAAGATCCATTGGGCC	1873	1
T-cells	CAAGATCGTACCGTTA	1873	1
T-cells	CAAGATCGTTCCGTCT	1873	1
T-cells	CAAGATCTCCGCGTTT	1873	1
T-cells	CAAGGCCAGGCATTGG	1873	1
T-cells	CAAGGCCCAAAGAATC	1873	1
T-cells	CAAGTTGAGATGTTAG	1873	1
T-cells	CAAGTTGTCCTAGGGC	1873	1
T-cells	CAAGTTGTCGCATGAT	1873	1
T-cells	CAAGTTGTCTAAGCCA	1873	1
T-cells	CACAAACAGATACACA	1873	1
T-cells	CACAAACAGCGGATCA	1873	1
T-cells	CACAAACCAGGAACGT	1873	1
T-cells	CACAAACCAGTAAGAT	1873	1
T-cells	CACAAACCATGCAACT	1873	1
T-cells	CACAAACGTACATGTC	1873	1
T-cells	CACACAAAGCGTAGTG	1873	1
T-cells	CACACAACATACGCTA	1873	1
T-cells	CACACAATCCTGTAGA	1873	1
T-cells	CACACAATCTTTAGTC	1873	1
T-cells	CACACCTAGCGTAATA	1873	1
T-cells	CACACCTCACTCTGTC	1873	1
T-cells	CACACCTGTAGGCATG	1873	1
T-cells	CACACCTGTTAGGGTG	1873	1
T-cells	CACACTCCAACCGCCA	1873	1
T-cells	CACACTCTCCGCATAA	1873	1
T-cells	CACAGGCGTCATCCCT	1873	1
T-cells	CACAGGCGTTAAGACA	1873	1
T-cells	CACAGGCGTTATTCTC	1873	1
T-cells	CACAGGCTCGATCCCT	1873	1
T-cells	CACAGTAAGCACCGCT	1873	1
T-cells	CACAGTAGTAAAGGAG	1873	1
T-cells	CACAGTAGTCAACTGT	1873	1
T-cells	CACAGTAGTGATAAGT	1873	1
T-cells	CACAGTAGTGCAGTAG	1873	1
T-cells	CACAGTAGTGTAACGG	1873	1
T-cells	CACATAGTCTACCTGC	1873	1
T-cells	CACATTTAGACTACAA	1873	1
T-cells	CACATTTAGATCTGCT	1873	1
T-cells	CACATTTCAATCCAAC	1873	1
T-cells	CACATTTTCTTTAGTC	1873	1
T-cells	CACCACTAGACTTGAA	1873	1
T-cells	CACCACTAGAGTAATC	1873	1
T-cells	CACCACTCAAATTGCC	1873	1
T-cells	CACCACTTCGCTAGCG	1873	1
T-cells	CACCAGGAGAGCCCAA	1873	1
T-cells	CACCAGGCACCCAGTG	1873	1
T-cells	CACCAGGGTACAGACG	1873	1
T-cells	CACCAGGTCAGCTCTC	1873	1
T-cells	CACCAGGTCATGTGGT	1873	1
T-cells	CACCTTGGTCCGTTAA	1873	1
T-cells	CACTCCAAGAGTACCG	1873	1
T-cells	CACTCCACACAACTGT	1873	1
T-cells	CACTCCACAGGCAGTA	1873	1
T-cells	CACTCCATCATGTCCC	1873	1
T-cells	CAGAATCGTAGCGTGA	1873	1
T-cells	CAGAATCGTCATATCG	1873	1
T-cells	CAGAATCGTTTGACAC	1873	1
T-cells	CAGAATCTCAGTTGAC	1873	1
T-cells	CAGAGAGCAAAGTGCG	1873	1
T-cells	CAGAGAGCATTAACCG	1873	1
T-cells	CAGAGAGTCTGTGCAA	1873	1
T-cells	CAGATCAAGCCACGCT	1873	1
T-cells	CAGATCAAGGCCCTCA	1873	1
T-cells	CAGATCACAGGGAGAG	1873	1
T-cells	CAGATCACATGGTTGT	1873	1
T-cells	CAGATCAGTCCAGTTA	1873	1
T-cells	CAGCAGCAGTGGAGAA	1873	1
T-cells	CAGCAGCGTCATACTG	1873	1
T-cells	CAGCATAAGACACGAC	1873	1
T-cells	CAGCATAAGATAGCAT	1873	1
T-cells	CAGCATAAGCTATGCT	1873	1
T-cells	CAGCATACACGGCGTT	1873	1
T-cells	CAGCATACAGGAATCG	1873	1
T-cells	CAGCCGAAGTACGACG	1873	1
T-cells	CAGCCGAGTCATCCCT	1873	1
T-cells	CAGCGACAGCCAGTAG	1873	1
T-cells	CAGCGACCAAGGTTTC	1873	1
T-cells	CAGCGACTCCCACTTG	1873	1
T-cells	CAGCTAAAGACCTAGG	1873	1
T-cells	CAGCTAAGTAAGTGTA	1873	1
T-cells	CAGCTAATCGGTGTTA	1873	1
T-cells	CAGCTGGCACTTCGAA	1873	1
T-cells	CAGCTGGCAGTCACTA	1873	1
T-cells	CAGCTGGCATGCCTAA	1873	1
T-cells	CAGCTGGTCCGTACAA	1873	1
T-cells	CAGGTGCAGCTCCTCT	1873	1
T-cells	CAGGTGCAGGAATCGC	1873	1
T-cells	CAGGTGCAGGCTAGGT	1873	1
T-cells	CAGGTGCTCCAGAGGA	1873	1
T-cells	CAGTAACAGAAAGTGG	1873	1
T-cells	CAGTAACCAAACGTGG	1873	1
T-cells	CAGTAACGTTTGTTGG	1873	1
T-cells	CAGTCCTCAGTTCATG	1873	1
T-cells	CAGTCCTGTCGTCTTC	1873	1
T-cells	CAGTCCTTCATAAAGG	1873	1
T-cells	CAGTCCTTCTCTTATG	1873	1
T-cells	CAGTCCTTCTTCCTTC	1873	1
T-cells	CATATGGTCGACAGCC	1873	1
T-cells	CATATTCCAGGTTTCA	1873	1
T-cells	CATATTCGTGCCTGCA	1873	1
T-cells	CATATTCTCCAGATCA	1873	1
T-cells	CATATTCTCGGCGCAT	1873	1
T-cells	CATCAAGAGCACCGTC	1873	1
T-cells	CATCAAGCATTCGACA	1873	1
T-cells	CATCAGAAGTTACCCA	1873	1
T-cells	CATCAGACACCTCGTT	1873	1
T-cells	CATCAGACACCTGGTG	1873	1
T-cells	CATCAGAGTCTGCCAG	1873	1
T-cells	CATCAGATCTTATCTG	1873	1
T-cells	CATCCACAGGTGATTA	1873	1
T-cells	CATCCACGTATTCTCT	1873	1
T-cells	CATCCACTCGTACGGC	1873	1
T-cells	CATCGAAAGAAGGGTA	1873	1
T-cells	CATCGAAAGAGACTTA	1873	1
T-cells	CATCGAAAGATCGATA	1873	1
T-cells	CATCGAAAGGGATCTG	1873	1
T-cells	CATCGAAAGTGCAAGC	1873	1
T-cells	CATCGAAGTATTAGCC	1873	1
T-cells	CATCGAATCAACTCTT	1873	1
T-cells	CATCGAATCGTACCGG	1873	1
T-cells	CATCGGGAGGCTAGCA	1873	1
T-cells	CATCGGGGTGAGGCTA	1873	1
T-cells	CATCGGGGTGCCTTGG	1873	1
T-cells	CATCGGGGTTTACTCT	1873	1
T-cells	CATCGGGGTTTGGGCC	1873	1
T-cells	CATCGGGTCAGAAATG	1873	1
T-cells	CATCGGGTCATCATTC	1873	1
T-cells	CATCGGGTCCTGCCAT	1873	1
T-cells	CATGACAAGCGGCTTC	1873	1
T-cells	CATGACATCTACTCAT	1873	1
T-cells	CATGCCTCACATAACC	1873	1
T-cells	CATGGCGCAGACAAGC	1873	1
T-cells	CATGGCGGTAAGTGGC	1873	1
T-cells	CATGGCGGTCTCATCC	1873	1
T-cells	CATGGCGGTGTATGGG	1873	1
T-cells	CATGGCGTCTCCAACC	1873	1
T-cells	CATTATCAGTGGAGTC	1873	1
T-cells	CATTATCGTTGTTTGG	1873	1
T-cells	CATTATCTCAGTTAGC	1873	1
T-cells	CATTATCTCTGAGTGT	1873	1
T-cells	CATTCGCAGGCGATAC	1873	1
T-cells	CATTCGCAGGTCGGAT	1873	1
T-cells	CATTCGCGTGCCTGCA	1873	1
T-cells	CATTCGCTCACTTACT	1873	1
T-cells	CCAATCCAGAAGGGTA	1873	1
T-cells	CCAATCCAGTAGCCGA	1873	1
T-cells	CCAATCCCAAACGTGG	1873	1
T-cells	CCAATCCCAAGCCGCT	1873	1
T-cells	CCAATCCCACCAGTTA	1873	1
T-cells	CCAATCCCACGACTCG	1873	1
T-cells	CCAATCCCACGCCAGT	1873	1
T-cells	CCAATCCGTAAGTTCC	1873	1
T-cells	CCAATCCGTACATGTC	1873	1
T-cells	CCAATCCGTATATGAG	1873	1
T-cells	CCAATCCGTCTCTTAT	1873	1
T-cells	CCAATCCGTGCGAAAC	1873	1
T-cells	CCAATCCTCATATCGG	1873	1
T-cells	CCACCTACACCTCGTT	1873	1
T-cells	CCACCTACAGTTAACC	1873	1
T-cells	CCACCTAGTTGATTCG	1873	1
T-cells	CCACCTAGTTTAGGAA	1873	1
T-cells	CCACCTATCCAGAGGA	1873	1
T-cells	CCACCTATCGATCCCT	1873	1
T-cells	CCACCTATCGTTGCCT	1873	1
T-cells	CCACCTATCTACCAGA	1873	1
T-cells	CCACTACAGCACCGCT	1873	1
T-cells	CCACTACGTGAAATCA	1873	1
T-cells	CCACTACTCAAACCGT	1873	1
T-cells	CCACTACTCTACCAGA	1873	1
T-cells	CCAGCGAAGACACTAA	1873	1
T-cells	CCAGCGAAGGCGATAC	1873	1
T-cells	CCAGCGACAGGGAGAG	1873	1
T-cells	CCAGCGAGTGGCAAAC	1873	1
T-cells	CCAGCGAGTTATCCGA	1873	1
T-cells	CCAGCGATCCCTCTTT	1873	1
T-cells	CCAGCGATCGTTACAG	1873	1
T-cells	CCATGTCAGATACACA	1873	1
T-cells	CCATGTCAGCCAACAG	1873	1
T-cells	CCATGTCCAACCGCCA	1873	1
T-cells	CCATTCGAGGGATGGG	1873	1
T-cells	CCATTCGCAAGGCTCC	1873	1
T-cells	CCATTCGCAATTGCTG	1873	1
T-cells	CCATTCGCACAAGCCC	1873	1
T-cells	CCATTCGGTAGAGTGC	1873	1
T-cells	CCCAATCCACGCTTTC	1873	1
T-cells	CCCAATCTCCGCTGTT	1873	1
T-cells	CCCAGTTCAGCCTTTC	1873	1
T-cells	CCCAGTTCATCGTCGG	1873	1
T-cells	CCCAGTTGTCCGTGAC	1873	1
T-cells	CCCTCCTCAACACCTA	1873	1
T-cells	CCCTCCTCACAGGTTT	1873	1
T-cells	CCCTCCTGTCACACGC	1873	1
T-cells	CCGGGATCAGCTGTTA	1873	1
T-cells	CCGGGATGTCCGACGT	1873	1
T-cells	CCGGTAGCAGCGAACA	1873	1
T-cells	CCGGTAGTCAGTTAGC	1873	1
T-cells	CCGGTAGTCCTATTCA	1873	1
T-cells	CCGTACTCACTCTGTC	1873	1
T-cells	CCGTACTGTATATGGA	1873	1
T-cells	CCGTACTGTTTGTGTG	1873	1
T-cells	CCGTACTTCAGATAAG	1873	1
T-cells	CCGTGGAAGAGACTAT	1873	1
T-cells	CCGTGGAAGATGTTAG	1873	1
T-cells	CCGTGGAAGGGATCTG	1873	1
T-cells	CCGTGGAGTACTCAAC	1873	1
T-cells	CCGTGGAGTGAAGGCT	1873	1
T-cells	CCGTGGATCACTTATC	1873	1
T-cells	CCGTGGATCGACGGAA	1873	1
T-cells	CCGTTCAAGACCGGAT	1873	1
T-cells	CCGTTCAAGGGAGTAA	1873	1
T-cells	CCGTTCAGTCCAACTA	1873	1
T-cells	CCGTTCAGTGATGATA	1873	1
T-cells	CCGTTCATCACGAAGG	1873	1
T-cells	CCGTTCATCTGCTGTC	1873	1
T-cells	CCTAAAGAGAATTCCC	1873	1
T-cells	CCTAAAGAGGAGCGAG	1873	1
T-cells	CCTAAAGAGGGCTTGA	1873	1
T-cells	CCTAAAGCAGCTGTTA	1873	1
T-cells	CCTAAAGGTGGACGAT	1873	1
T-cells	CCTAAAGTCGGAATCT	1873	1
T-cells	CCTACACAGTATCGAA	1873	1
T-cells	CCTACACCAGTCGATT	1873	1
T-cells	CCTACACGTAAGTGGC	1873	1
T-cells	CCTACACTCCCAACGG	1873	1
T-cells	CCTACCAAGAGCTATA	1873	1
T-cells	CCTACCAAGTACGACG	1873	1
T-cells	CCTACCAGTTCGCTAA	1873	1
T-cells	CCTACCATCAGGTTCA	1873	1
T-cells	CCTAGCTAGCCGTCGT	1873	1
T-cells	CCTAGCTCAACGCACC	1873	1
T-cells	CCTAGCTGTCGCGGTT	1873	1
T-cells	CCTAGCTTCACATACG	1873	1
T-cells	CCTAGCTTCATTATCC	1873	1
T-cells	CCTAGCTTCGGCGGTT	1873	1
T-cells	CCTATTACATGATCCA	1873	1
T-cells	CCTATTAGTCTGATCA	1873	1
T-cells	CCTATTAGTGCAACTT	1873	1
T-cells	CCTCAGTCAGCAGTTT	1873	1
T-cells	CCTCTGAAGCTAAACA	1873	1
T-cells	CCTCTGAGTGTCCTCT	1873	1
T-cells	CCTCTGATCTCACATT	1873	1
T-cells	CCTCTGATCTTGACGA	1873	1
T-cells	CCTTACGAGCTTTGGT	1873	1
T-cells	CCTTACGAGTTACGGG	1873	1
T-cells	CCTTACGCAAGTTAAG	1873	1
T-cells	CCTTACGCATCGGGTC	1873	1
T-cells	CCTTACGCATGTCGAT	1873	1
T-cells	CCTTACGGTACTTGAC	1873	1
T-cells	CCTTACGGTGGCAAAC	1873	1
T-cells	CCTTACGTCCCTTGTG	1873	1
T-cells	CCTTCCCAGACAAAGG	1873	1
T-cells	CCTTCCCAGCTCCCAG	1873	1
T-cells	CCTTCCCGTCAAAGCG	1873	1
T-cells	CCTTTCTGTCATCGGC	1873	1
T-cells	CCTTTCTTCAGAAATG	1873	1
T-cells	CCTTTCTTCATTGCGA	1873	1
T-cells	CGAACATAGAAGGTTT	1873	1
T-cells	CGAACATAGTCAATAG	1873	1
T-cells	CGAACATCAGATCTGT	1873	1
T-cells	CGAACATGTGACAAAT	1873	1
T-cells	CGAACATTCCAGTAGT	1873	1
T-cells	CGAACATTCGATAGAA	1873	1
T-cells	CGAATGTAGCTCTCGG	1873	1
T-cells	CGAATGTAGGGCTTGA	1873	1
T-cells	CGAATGTAGTATGACA	1873	1
T-cells	CGAATGTTCATTGCGA	1873	1
T-cells	CGAATGTTCCAAACAC	1873	1
T-cells	CGACCTTAGTGCGATG	1873	1
T-cells	CGACCTTCAATAAGCA	1873	1
T-cells	CGACCTTGTCCGTCAG	1873	1
T-cells	CGACCTTTCTGCTGCT	1873	1
T-cells	CGACTTCAGGGCTTGA	1873	1
T-cells	CGACTTCCAATCAGAA	1873	1
T-cells	CGACTTCTCTGTTTGT	1873	1
T-cells	CGAGAAGAGGGCTCTC	1873	1
T-cells	CGAGAAGTCCCATTTA	1873	1
T-cells	CGAGAAGTCCTGTACC	1873	1
T-cells	CGAGAAGTCTACTTAC	1873	1
T-cells	CGAGCACAGCGGATCA	1873	1
T-cells	CGAGCACAGGATTCGG	1873	1
T-cells	CGAGCACCAAACTGTC	1873	1
T-cells	CGAGCACCAACACCTA	1873	1
T-cells	CGAGCACTCAACACAC	1873	1
T-cells	CGAGCACTCAATACCG	1873	1
T-cells	CGAGCACTCGCAGGCT	1873	1
T-cells	CGAGCCACACATTTCT	1873	1
T-cells	CGAGCCACATGGGAAC	1873	1
T-cells	CGAGCCAGTTGCGTTA	1873	1
T-cells	CGAGCCATCCCTCTTT	1873	1
T-cells	CGATCGGAGCTAGTTC	1873	1
T-cells	CGATCGGCAACTGGCC	1873	1
T-cells	CGATCGGCATTTCACT	1873	1
T-cells	CGATGGCAGAGCCCAA	1873	1
T-cells	CGATGGCAGCGATCCC	1873	1
T-cells	CGATGGCGTACCATCA	1873	1
T-cells	CGATGGCGTTGTACAC	1873	1
T-cells	CGATGGCTCTTGACGA	1873	1
T-cells	CGATGTACAAGCGCTC	1873	1
T-cells	CGATGTACACAAGTAA	1873	1
T-cells	CGATGTAGTAAAGTCA	1873	1
T-cells	CGATGTAGTTACGCGC	1873	1
T-cells	CGATGTATCTAACGGT	1873	1
T-cells	CGATTGACACCCATTC	1873	1
T-cells	CGATTGACAGTGGAGT	1873	1
T-cells	CGATTGACATGTAAGA	1873	1
T-cells	CGATTGATCCAGAAGG	1873	1
T-cells	CGATTGATCGATCCCT	1873	1
T-cells	CGCCAAGAGCTAGTCT	1873	1
T-cells	CGCCAAGCAGCATGAG	1873	1
T-cells	CGCCAAGGTCCGCTGA	1873	1
T-cells	CGCCAAGGTCTCTTAT	1873	1
T-cells	CGCGGTACAAACCCAT	1873	1
T-cells	CGCGGTACATGCATGT	1873	1
T-cells	CGCGGTACATGGTTGT	1873	1
T-cells	CGCGTTTCAATGACCT	1873	1
T-cells	CGCGTTTCACAACTGT	1873	1
T-cells	CGCGTTTGTGGCCCTA	1873	1
T-cells	CGCTATCAGGATATAC	1873	1
T-cells	CGCTGGAAGTACGTTC	1873	1
T-cells	CGCTGGAAGTGGCACA	1873	1
T-cells	CGCTGGAGTCTCCCTA	1873	1
T-cells	CGCTGGAGTGAAATCA	1873	1
T-cells	CGCTGGAGTGTGAATA	1873	1
T-cells	CGCTGGAGTTGGTTTG	1873	1
T-cells	CGCTGGATCATAAAGG	1873	1
T-cells	CGCTGGATCTTCTGGC	1873	1
T-cells	CGCTTCAAGAGAGCTC	1873	1
T-cells	CGCTTCATCTGATTCT	1873	1
T-cells	CGCTTCATCTTCGAGA	1873	1
T-cells	CGGACACAGATCCCAT	1873	1
T-cells	CGGACACAGCTATGCT	1873	1
T-cells	CGGACACCAAGGTTTC	1873	1
T-cells	CGGACACTCCTATTCA	1873	1
T-cells	CGGACGTGTGCACGAA	1873	1
T-cells	CGGACGTGTGTTGAGG	1873	1
T-cells	CGGACGTGTTACAGAA	1873	1
T-cells	CGGACTGCATAGAAAC	1873	1
T-cells	CGGAGCTAGGCATGGT	1873	1
T-cells	CGGAGCTCAGGCGATA	1873	1
T-cells	CGGAGCTGTAATAGCA	1873	1
T-cells	CGGAGCTTCAGTGTTG	1873	1
T-cells	CGGAGTCCAACACGCC	1873	1
T-cells	CGGAGTCCATTCTTAC	1873	1
T-cells	CGGAGTCGTCTGCAAT	1873	1
T-cells	CGGAGTCTCCTCAACC	1873	1
T-cells	CGGAGTCTCGCCGTGA	1873	1
T-cells	CGGCTAGGTTAAAGAC	1873	1
T-cells	CGGCTAGTCATCTGTT	1873	1
T-cells	CGGCTAGTCGAGCCCA	1873	1
T-cells	CGGGTCAAGACGACGT	1873	1
T-cells	CGGGTCATCATGTAGC	1873	1
T-cells	CGGTTAAAGAGTTGGC	1873	1
T-cells	CGGTTAACAAGCCATT	1873	1
T-cells	CGGTTAATCCGCGCAA	1873	1
T-cells	CGGTTAATCGTTTAGG	1873	1
T-cells	CGGTTAATCTGGCGAC	1873	1
T-cells	CGTAGCGCAGGACCCT	1873	1
T-cells	CGTAGCGTCTTCAACT	1873	1
T-cells	CGTAGGCAGCCAGGAT	1873	1
T-cells	CGTAGGCAGCCCAGCT	1873	1
T-cells	CGTAGGCAGCTAAGAT	1873	1
T-cells	CGTAGGCAGTTCCACA	1873	1
T-cells	CGTAGGCCACTTGGAT	1873	1
T-cells	CGTAGGCCATCCTAGA	1873	1
T-cells	CGTAGGCGTCGATTGT	1873	1
T-cells	CGTAGGCTCGCTTAGA	1873	1
T-cells	CGTCCATAGCCCTAAT	1873	1
T-cells	CGTCCATTCAATAAGG	1873	1
T-cells	CGTCTACAGTGGTAAT	1873	1
T-cells	CGTCTACGTGATAAGT	1873	1
T-cells	CGTGAGCTCAGAAATG	1873	1
T-cells	CGTGAGCTCTGGAGCC	1873	1
T-cells	CGTGTAAAGCTACCTA	1873	1
T-cells	CGTGTAAAGTTAAGTG	1873	1
T-cells	CGTGTAACAATCGGTT	1873	1
T-cells	CGTGTAACATGAACCT	1873	1
T-cells	CGTGTAAGTCAGAATA	1873	1
T-cells	CGTGTCTAGAAACCAT	1873	1
T-cells	CGTGTCTGTAAGGGAA	1873	1
T-cells	CGTTAGAAGAACTCGG	1873	1
T-cells	CGTTAGACAACTGCGC	1873	1
T-cells	CGTTAGACACGAGAGT	1873	1
T-cells	CGTTAGAGTATGAATG	1873	1
T-cells	CGTTAGAGTCATACTG	1873	1
T-cells	CGTTCTGCACAGACAG	1873	1
T-cells	CGTTCTGCAGTCAGAG	1873	1
T-cells	CGTTCTGCATGTTCCC	1873	1
T-cells	CGTTCTGTCAATACCG	1873	1
T-cells	CGTTCTGTCACCACCT	1873	1
T-cells	CGTTGGGCATCCCACT	1873	1
T-cells	CGTTGGGTCCCATTAT	1873	1
T-cells	CTAACTTCAGTCTTCC	1873	1
T-cells	CTAACTTGTCATGCCG	1873	1
T-cells	CTAAGACAGAGCAATT	1873	1
T-cells	CTAAGACAGCTGAACG	1873	1
T-cells	CTAAGACAGGGCACTA	1873	1
T-cells	CTAAGACTCAACGGCC	1873	1
T-cells	CTAAGACTCGCCGTGA	1873	1
T-cells	CTAATGGCATGCTGGC	1873	1
T-cells	CTAATGGTCGTGGGAA	1873	1
T-cells	CTACACCAGCGATGAC	1873	1
T-cells	CTACACCAGGTCGGAT	1873	1
T-cells	CTACATTGTACAGTTC	1873	1
T-cells	CTACATTGTCTCATCC	1873	1
T-cells	CTACCCAAGCTTTGGT	1873	1
T-cells	CTACCCACAAGCGTAG	1873	1
T-cells	CTACCCAGTTATCACG	1873	1
T-cells	CTACCCATCAACACGT	1873	1
T-cells	CTACCCATCTGCAGTA	1873	1
T-cells	CTACGTCAGAGCTATA	1873	1
T-cells	CTACGTCGTCTAGAGG	1873	1
T-cells	CTAGAGTGTGTTTGGT	1873	1
T-cells	CTAGAGTTCGGACAAG	1873	1
T-cells	CTAGCCTAGCAGCGTA	1873	1
T-cells	CTAGCCTCACATCCAA	1873	1
T-cells	CTAGCCTTCCCTAACC	1873	1
T-cells	CTAGTGAAGCACAGGT	1873	1
T-cells	CTAGTGACAACTGGCC	1873	1
T-cells	CTAGTGACATTCCTCG	1873	1
T-cells	CTAGTGAGTCGAAAGC	1873	1
T-cells	CTAGTGAGTCTCACCT	1873	1
T-cells	CTAGTGATCTTACCTA	1873	1
T-cells	CTCACACCATAAGACA	1873	1
T-cells	CTCACACCATTCACTT	1873	1
T-cells	CTCAGAAAGGCTATCT	1873	1
T-cells	CTCAGAAGTCCGTCAG	1873	1
T-cells	CTCAGAAGTGTTGGGA	1873	1
T-cells	CTCAGAAGTGTTTGTG	1873	1
T-cells	CTCAGAATCAGTGTTG	1873	1
T-cells	CTCAGAATCCTGCCAT	1873	1
T-cells	CTCAGAATCGGATGGA	1873	1
T-cells	CTCATTAAGTGATCGG	1873	1
T-cells	CTCATTATCAGAGCTT	1873	1
T-cells	CTCATTATCAGTTTGG	1873	1
T-cells	CTCATTATCTGATTCT	1873	1
T-cells	CTCCTAGCACGTCTCT	1873	1
T-cells	CTCCTAGCAGCTTAAC	1873	1
T-cells	CTCCTAGTCATCGCTC	1873	1
T-cells	CTCCTAGTCCACTGGG	1873	1
T-cells	CTCCTAGTCCAGTATG	1873	1
T-cells	CTCCTAGTCTATCCTA	1873	1
T-cells	CTCGAAAAGTGGGCTA	1873	1
T-cells	CTCGAAAGTTAAGAAC	1873	1
T-cells	CTCGAAATCGCCGTGA	1873	1
T-cells	CTCGAAATCTGTCTAT	1873	1
T-cells	CTCGAGGAGGTGCACA	1873	1
T-cells	CTCGAGGCATGGTCTA	1873	1
T-cells	CTCGAGGGTCACAAGG	1873	1
T-cells	CTCGAGGTCGGACAAG	1873	1
T-cells	CTCGGAGAGAACTCGG	1873	1
T-cells	CTCGGAGTCTGCTGTC	1873	1
T-cells	CTCGGGACATGTCTCC	1873	1
T-cells	CTCGGGAGTATAAACG	1873	1
T-cells	CTCGGGAGTCACACGC	1873	1
T-cells	CTCGGGAGTGTGCCTG	1873	1
T-cells	CTCGTACAGAGAACAG	1873	1
T-cells	CTCGTACAGATCGATA	1873	1
T-cells	CTCGTACAGCTAGGCA	1873	1
T-cells	CTCGTACAGGGCTTGA	1873	1
T-cells	CTCGTACCATACGCTA	1873	1
T-cells	CTCGTACGTGAGCGAT	1873	1
T-cells	CTCGTACGTTCCACTC	1873	1
T-cells	CTCGTACTCCTAGAAC	1873	1
T-cells	CTCGTCAAGCTCCCAG	1873	1
T-cells	CTCGTCACATCGTCGG	1873	1
T-cells	CTCGTCAGTAACGCGA	1873	1
T-cells	CTCGTCAGTTCCCTTG	1873	1
T-cells	CTCTAATCAAAGCGGT	1873	1
T-cells	CTCTAATCATCCTAGA	1873	1
T-cells	CTCTAATTCCATGCTC	1873	1
T-cells	CTCTAATTCGCATGAT	1873	1
T-cells	CTCTAATTCTCACATT	1873	1
T-cells	CTCTACGAGCGTTTAC	1873	1
T-cells	CTCTACGCAAACCCAT	1873	1
T-cells	CTCTACGGTTACGACT	1873	1
T-cells	CTCTACGTCCACGACG	1873	1
T-cells	CTCTGGTAGTTTAGGA	1873	1
T-cells	CTCTGGTCAGTGACAG	1873	1
T-cells	CTCTGGTGTAAACACA	1873	1
T-cells	CTCTGGTTCTCTGAGA	1873	1
T-cells	CTGAAACAGACATAAC	1873	1
T-cells	CTGAAACAGGGTATCG	1873	1
T-cells	CTGAAACCAGGCAGTA	1873	1
T-cells	CTGAAACGTGTGTGCC	1873	1
T-cells	CTGAAACTCCCATTAT	1873	1
T-cells	CTGAAACTCGGAGGTA	1873	1
T-cells	CTGAAGTAGAACTCGG	1873	1
T-cells	CTGAAGTCACTTCTGC	1873	1
T-cells	CTGAAGTGTACGAAAT	1873	1
T-cells	CTGAAGTTCACATACG	1873	1
T-cells	CTGAAGTTCGGCTACG	1873	1
T-cells	CTGATAGAGTTCGCAT	1873	1
T-cells	CTGATAGCAGCTCGAC	1873	1
T-cells	CTGATAGGTAATAGCA	1873	1
T-cells	CTGATAGGTATAAACG	1873	1
T-cells	CTGATAGGTCCCTACT	1873	1
T-cells	CTGATAGTCGTCACGG	1873	1
T-cells	CTGATCCAGCTCCCAG	1873	1
T-cells	CTGATCCGTAAACGCG	1873	1
T-cells	CTGATCCTCGGCTTGG	1873	1
T-cells	CTGCCTAAGGGTCGAT	1873	1
T-cells	CTGCCTAAGTGAACGC	1873	1
T-cells	CTGCCTACATACGCCG	1873	1
T-cells	CTGCCTACATCTACGA	1873	1
T-cells	CTGCGGACAATGGTCT	1873	1
T-cells	CTGCGGACAGGGTATG	1873	1
T-cells	CTGCGGAGTTACGGAG	1873	1
T-cells	CTGCGGAGTTCGCGAC	1873	1
T-cells	CTGCGGATCTACTTAC	1873	1
T-cells	CTGCTGTCACGACGAA	1873	1
T-cells	CTGCTGTTCACCTTAT	1873	1
T-cells	CTGGTCTCACGCATCG	1873	1
T-cells	CTGGTCTGTCCATCCT	1873	1
T-cells	CTGGTCTGTGACGGTA	1873	1
T-cells	CTGGTCTGTGGCCCTA	1873	1
T-cells	CTGTGCTAGATGTCGG	1873	1
T-cells	CTGTGCTCAATTGCTG	1873	1
T-cells	CTGTGCTGTCACACGC	1873	1
T-cells	CTGTGCTGTTCAACCA	1873	1
T-cells	CTGTGCTTCTGTTGAG	1873	1
T-cells	CTGTTTAAGTGAAGAG	1873	1
T-cells	CTGTTTAAGTGCGATG	1873	1
T-cells	CTGTTTAGTACGCACC	1873	1
T-cells	CTTAACTAGTAAGTAC	1873	1
T-cells	CTTAACTCACGTGAGA	1873	1
T-cells	CTTAACTGTTCAGCGC	1873	1
T-cells	CTTAACTTCCTAGAAC	1873	1
T-cells	CTTACCGCAATGGAGC	1873	1
T-cells	CTTACCGCATCTCGCT	1873	1
T-cells	CTTAGGAAGATCGGGT	1873	1
T-cells	CTTAGGAAGCCAGAAC	1873	1
T-cells	CTTAGGAAGTAGGTGC	1873	1
T-cells	CTTAGGACATCCAACA	1873	1
T-cells	CTTAGGACATCCCACT	1873	1
T-cells	CTTAGGATCCTATGTT	1873	1
T-cells	CTTCTCTCACCTTGTC	1873	1
T-cells	CTTCTCTGTCGTTGTA	1873	1
T-cells	CTTGGCTAGAATTGTG	1873	1
T-cells	CTTGGCTGTAAACACA	1873	1
T-cells	CTTGGCTGTGGACGAT	1873	1
T-cells	CTTGGCTTCTTACCGC	1873	1
T-cells	CTTTGCGAGAGGTAGA	1873	1
T-cells	CTTTGCGCACGGTGTC	1873	1
T-cells	CTTTGCGTCGGATGGA	1873	1
T-cells	GAAACTCGTTTGTTGG	1873	1
T-cells	GAAACTCTCAAGGTAA	1873	1
T-cells	GAAATGACACTGTGTA	1873	1
T-cells	GAAATGAGTACTCTCC	1873	1
T-cells	GAAATGATCACAATGC	1873	1
T-cells	GAACATCCATGATCCA	1873	1
T-cells	GAACATCGTCATTAGC	1873	1
T-cells	GAACATCGTTCCTCCA	1873	1
T-cells	GAACATCTCAGCTGGC	1873	1
T-cells	GAACCTAGTGCGCTTG	1873	1
T-cells	GAACGGAAGGACTGGT	1873	1
T-cells	GAACGGAAGTCTCGGC	1873	1
T-cells	GAACGGAAGTTAACGA	1873	1
T-cells	GAACGGACAAGGCTCC	1873	1
T-cells	GAACGGACAGAGTGTG	1873	1
T-cells	GAACGGATCTGATACG	1873	1
T-cells	GAACGGATCTTGCATT	1873	1
T-cells	GAAGCAGAGGGTTTCT	1873	1
T-cells	GAAGCAGGTAATCGTC	1873	1
T-cells	GAATAAGAGAGACTAT	1873	1
T-cells	GAATAAGCAGATAATG	1873	1
T-cells	GAATAAGCATATACCG	1873	1
T-cells	GAATAAGGTGAGTATA	1873	1
T-cells	GAATGAACAGTGAGTG	1873	1
T-cells	GAATGAAGTTCCACAA	1873	1
T-cells	GAATGAATCTCTTGAT	1873	1
T-cells	GACACGCCATTTGCTT	1873	1
T-cells	GACAGAGCAAGCCCAC	1873	1
T-cells	GACAGAGGTAAACCTC	1873	1
T-cells	GACAGAGGTCGTGGCT	1873	1
T-cells	GACAGAGGTTATCCGA	1873	1
T-cells	GACAGAGTCCAAACAC	1873	1
T-cells	GACCAATCAACACGCC	1873	1
T-cells	GACCAATCACAAGTAA	1873	1
T-cells	GACCAATCACATCTTT	1873	1
T-cells	GACCAATGTCTGCGGT	1873	1
T-cells	GACCAATTCACCGTAA	1873	1
T-cells	GACCAATTCCGCGCAA	1873	1
T-cells	GACCTGGCATGGAATA	1873	1
T-cells	GACCTGGGTGAGCGAT	1873	1
T-cells	GACGCGTAGCGTAATA	1873	1
T-cells	GACGCGTAGGATGCGT	1873	1
T-cells	GACGCGTCAAACCCAT	1873	1
T-cells	GACGCGTGTCTAAACC	1873	1
T-cells	GACGGCTAGTGGTAAT	1873	1
T-cells	GACGGCTGTAGCTTGT	1873	1
T-cells	GACGGCTTCATCGGAT	1873	1
T-cells	GACGGCTTCTACCTGC	1873	1
T-cells	GACGTGCAGCTGCGAA	1873	1
T-cells	GACGTGCGTGCCTGGT	1873	1
T-cells	GACGTTAAGGGTGTTG	1873	1
T-cells	GACGTTAGTCGTCTTC	1873	1
T-cells	GACGTTAGTGAGCGAT	1873	1
T-cells	GACGTTATCGCCTGTT	1873	1
T-cells	GACTAACGTCCGCTGA	1873	1
T-cells	GACTAACGTTGATTCG	1873	1
T-cells	GACTAACTCACCATAG	1873	1
T-cells	GACTAACTCCTACAGA	1873	1
T-cells	GACTACAAGCAGACTG	1873	1
T-cells	GACTACAAGTCACGCC	1873	1
T-cells	GACTACAAGTGTACTC	1873	1
T-cells	GACTACACACCAGCAC	1873	1
T-cells	GACTACAGTCCGAATT	1873	1
T-cells	GACTACAGTGATAAAC	1873	1
T-cells	GACTACATCGTACCGG	1873	1
T-cells	GACTGCGAGAGGACGG	1873	1
T-cells	GACTGCGCACACGCTG	1873	1
T-cells	GACTGCGGTAGCTCCG	1873	1
T-cells	GACTGCGTCGATGAGG	1873	1
T-cells	GAGCAGACAAAGTCAA	1873	1
T-cells	GAGCAGACAATGGATA	1873	1
T-cells	GAGCAGACACGGACAA	1873	1
T-cells	GAGCAGAGTATATCCG	1873	1
T-cells	GAGCAGATCTCCGGTT	1873	1
T-cells	GAGGTGAAGTGCGATG	1873	1
T-cells	GAGGTGACACAGCCCA	1873	1
T-cells	GAGGTGACAGCTATTG	1873	1
T-cells	GAGGTGATCCCTTGCA	1873	1
T-cells	GAGTCCGAGACTGGGT	1873	1
T-cells	GAGTCCGAGCAGGTCA	1873	1
T-cells	GAGTCCGGTGTGACGA	1873	1
T-cells	GAGTCCGTCGCCAAAT	1873	1
T-cells	GATCGATAGTTACCCA	1873	1
T-cells	GATCGATGTTACGCGC	1873	1
T-cells	GATCGATTCCTGCTTG	1873	1
T-cells	GATCGCGAGCTTCGCG	1873	1
T-cells	GATCGCGCAGATCTGT	1873	1
T-cells	GATCGCGGTAGCTCCG	1873	1
T-cells	GATCGCGTCCTGTACC	1873	1
T-cells	GATCGCGTCTCCAGGG	1873	1
T-cells	GATCGTACACCAGATT	1873	1
T-cells	GATCGTACATCGTCGG	1873	1
T-cells	GATCGTACATGGTTGT	1873	1
T-cells	GATCGTAGTGGGTATG	1873	1
T-cells	GATCTAGAGACAAGCC	1873	1
T-cells	GATCTAGAGATGTGTA	1873	1
T-cells	GATCTAGAGGCCCGTT	1873	1
T-cells	GATCTAGCACCTGGTG	1873	1
T-cells	GATCTAGCAGCGAACA	1873	1
T-cells	GATCTAGTCTCGGACG	1873	1
T-cells	GATGAGGAGTGTTTGC	1873	1
T-cells	GATGAGGCACATCTTT	1873	1
T-cells	GATGAGGGTATTACCG	1873	1
T-cells	GATGAGGGTGATAAAC	1873	1
T-cells	GATGAGGTCATCATTC	1873	1
T-cells	GATGCTACACTTGGAT	1873	1
T-cells	GATGCTAGTAGCTTGT	1873	1
T-cells	GATGCTATCAGCCTAA	1873	1
T-cells	GATTCAGAGAGACTAT	1873	1
T-cells	GATTCAGCAATAGCAA	1873	1
T-cells	GATTCAGCACTGTGTA	1873	1
T-cells	GATTCAGTCCCTAATT	1873	1
T-cells	GATTCAGTCTTGCCGT	1873	1
T-cells	GCAAACTCAAACGTGG	1873	1
T-cells	GCAAACTTCACATGCA	1873	1
T-cells	GCAAACTTCAGGTTCA	1873	1
T-cells	GCAAACTTCGCTTGTC	1873	1
T-cells	GCAATCAAGGGCTTCC	1873	1
T-cells	GCAATCACAACACCCG	1873	1
T-cells	GCAATCACAATTCCTT	1873	1
T-cells	GCAATCAGTAAGGGCT	1873	1
T-cells	GCAATCAGTATCACCA	1873	1
T-cells	GCAATCATCCTTAATC	1873	1
T-cells	GCAATCATCGAACGGA	1873	1
T-cells	GCAATCATCTCTAGGA	1873	1
T-cells	GCACATAAGTACGCCC	1873	1
T-cells	GCACATAGTACTCAAC	1873	1
T-cells	GCACATAGTTCCAACA	1873	1
T-cells	GCACTCTAGCTAAACA	1873	1
T-cells	GCACTCTCAAGTTGTC	1873	1
T-cells	GCACTCTCAATGAATG	1873	1
T-cells	GCACTCTGTATGGTTC	1873	1
T-cells	GCACTCTGTCGTGGCT	1873	1
T-cells	GCAGCCAAGAGCTGGT	1873	1
T-cells	GCAGCCAAGATGTTAG	1873	1
T-cells	GCAGCCAAGCGAAGGG	1873	1
T-cells	GCAGCCACACACCGCA	1873	1
T-cells	GCAGCCAGTCACCTAA	1873	1
T-cells	GCAGCCATCTGTGCAA	1873	1
T-cells	GCATACAAGCAATCTC	1873	1
T-cells	GCATACACACAGTCGC	1873	1
T-cells	GCATACAGTACATCCA	1873	1
T-cells	GCATACAGTTGCGCAC	1873	1
T-cells	GCATGATCATGGTAGG	1873	1
T-cells	GCATGATGTCAGGACA	1873	1
T-cells	GCATGATTCGCTTGTC	1873	1
T-cells	GCATGCGAGAGCCCAA	1873	1
T-cells	GCATGCGGTTTAGGAA	1873	1
T-cells	GCATGTAAGCTAAACA	1873	1
T-cells	GCATGTAGTATGAAAC	1873	1
T-cells	GCATGTAGTCCTCCAT	1873	1
T-cells	GCATGTAGTGACGCCT	1873	1
T-cells	GCATGTATCACCCGAG	1873	1
T-cells	GCCAAATAGGACATTA	1873	1
T-cells	GCCAAATAGTAGTGCG	1873	1
T-cells	GCCAAATCAATCACAC	1873	1
T-cells	GCCAAATGTAGTAGTA	1873	1
T-cells	GCCAAATGTAGTGAAT	1873	1
T-cells	GCCAAATGTCGAATCT	1873	1
T-cells	GCCAAATTCAGAGCTT	1873	1
T-cells	GCCAAATTCTGCTGTC	1873	1
T-cells	GCCTCTAGTCTAAACC	1873	1
T-cells	GCCTCTAGTTCGTCTC	1873	1
T-cells	GCCTCTAGTTGATTGC	1873	1
T-cells	GCGACCAAGATCGGGT	1873	1
T-cells	GCGACCAAGCTATGCT	1873	1
T-cells	GCGACCAAGTAGATGT	1873	1
T-cells	GCGACCAAGTGCGATG	1873	1
T-cells	GCGACCATCAAGGTAA	1873	1
T-cells	GCGACCATCCTCAATT	1873	1
T-cells	GCGAGAACAAGTTAAG	1873	1
T-cells	GCGAGAACAGGCTCAC	1873	1
T-cells	GCGAGAAGTATATGAG	1873	1
T-cells	GCGAGAAGTCCGAACC	1873	1
T-cells	GCGAGAATCCTATGTT	1873	1
T-cells	GCGCAACAGAGCAATT	1873	1
T-cells	GCGCAACGTGGAAAGA	1873	1
T-cells	GCGCAACTCGGAATCT	1873	1
T-cells	GCGCAGTAGAGACTAT	1873	1
T-cells	GCGCAGTAGCTGCAAG	1873	1
T-cells	GCGCAGTAGGCATGTG	1873	1
T-cells	GCGCAGTCATCCTAGA	1873	1
T-cells	GCGCAGTTCAGCGACC	1873	1
T-cells	GCGCCAAAGATGCGAC	1873	1
T-cells	GCGCCAAAGTGTACTC	1873	1
T-cells	GCGCCAACAAACCTAC	1873	1
T-cells	GCGCCAACACAGACTT	1873	1
T-cells	GCGCCAACATCACCCT	1873	1
T-cells	GCGCCAATCACAGTAC	1873	1
T-cells	GCGCCAATCTGCCCTA	1873	1
T-cells	GCGGGTTAGTGGAGAA	1873	1
T-cells	GCGGGTTGTTAAGACA	1873	1
T-cells	GCGGGTTGTTCTGAAC	1873	1
T-cells	GCTCCTAAGGAGCGTT	1873	1
T-cells	GCTCCTACAAGACACG	1873	1
T-cells	GCTCCTACAGCCTGTG	1873	1
T-cells	GCTCCTAGTGACGCCT	1873	1
T-cells	GCTCCTAGTTCAACCA	1873	1
T-cells	GCTCCTATCAGGATCT	1873	1
T-cells	GCTCCTATCAGTGCAT	1873	1
T-cells	GCTCTGTAGACATAAC	1873	1
T-cells	GCTCTGTGTGTGACGA	1873	1
T-cells	GCTCTGTGTTCAGACT	1873	1
T-cells	GCTGCAGAGGACAGCT	1873	1
T-cells	GCTGCAGCAAGGACTG	1873	1
T-cells	GCTGCAGGTTCAGTAC	1873	1
T-cells	GCTGCAGTCATGCATG	1873	1
T-cells	GCTGCGAAGCCACGTC	1873	1
T-cells	GCTGCGACACTTGGAT	1873	1
T-cells	GCTGCGAGTGCTCTTC	1873	1
T-cells	GCTGCGATCATTGCCC	1873	1
T-cells	GCTGCGATCTTGACGA	1873	1
T-cells	GCTGCTTAGGCCGAAT	1873	1
T-cells	GCTGCTTGTAACGTTC	1873	1
T-cells	GCTGCTTGTAATCACC	1873	1
T-cells	GCTGCTTGTGTAAGTA	1873	1
T-cells	GCTGCTTTCGTCCGTT	1873	1
T-cells	GCTGGGTAGCGATTCT	1873	1
T-cells	GCTGGGTAGGAGCGTT	1873	1
T-cells	GCTGGGTCATGTTGAC	1873	1
T-cells	GCTGGGTGTCGAGTTT	1873	1
T-cells	GCTGGGTTCTGTTTGT	1873	1
T-cells	GCTGGGTTCTTAGCCC	1873	1
T-cells	GCTTCCAAGTCCCACG	1873	1
T-cells	GCTTCCACACTATCTT	1873	1
T-cells	GCTTCCAGTGGACGAT	1873	1
T-cells	GCTTCCAGTTGCTCCT	1873	1
T-cells	GCTTCCATCTAACGGT	1873	1
T-cells	GCTTGAAAGCTCCCAG	1873	1
T-cells	GCTTGAAAGGTAGCTG	1873	1
T-cells	GCTTGAAAGTATCTCG	1873	1
T-cells	GCTTGAACAGTCAGAG	1873	1
T-cells	GCTTGAAGTCACTTCC	1873	1
T-cells	GGAAAGCGTAATCACC	1873	1
T-cells	GGAAAGCGTGCTTCTC	1873	1
T-cells	GGAACTTAGGTGATAT	1873	1
T-cells	GGAACTTGTCAACTGT	1873	1
T-cells	GGAACTTGTTATCCGA	1873	1
T-cells	GGAACTTGTTTGTGTG	1873	1
T-cells	GGAACTTTCCAGATCA	1873	1
T-cells	GGAATAACAGTTCCCT	1873	1
T-cells	GGAATAATCCTGCTTG	1873	1
T-cells	GGAATAATCGGGAGTA	1873	1
T-cells	GGACAAGAGACTAGGC	1873	1
T-cells	GGACAAGCAGTAACGG	1873	1
T-cells	GGACAAGCATACAGCT	1873	1
T-cells	GGACAAGGTTGGTTTG	1873	1
T-cells	GGACAAGTCCCACTTG	1873	1
T-cells	GGACAAGTCGCCTGAG	1873	1
T-cells	GGACAGAAGTGAACAT	1873	1
T-cells	GGACAGATCTATGTGG	1873	1
T-cells	GGACATTAGAATGTGT	1873	1
T-cells	GGACATTGTTTGTGTG	1873	1
T-cells	GGACATTTCTGTCTCG	1873	1
T-cells	GGACGTCAGTTAACGA	1873	1
T-cells	GGACGTCCACGGCCAT	1873	1
T-cells	GGACGTCTCGATGAGG	1873	1
T-cells	GGACGTCTCGTAGATC	1873	1
T-cells	GGAGCAAAGGTGATTA	1873	1
T-cells	GGAGCAACAAACAACA	1873	1
T-cells	GGATGTTAGCACGCCT	1873	1
T-cells	GGATGTTAGTCGATAA	1873	1
T-cells	GGATGTTAGTTAGGTA	1873	1
T-cells	GGATGTTTCAAGGTAA	1873	1
T-cells	GGATTACAGCACCGCT	1873	1
T-cells	GGATTACCAATGGATA	1873	1
T-cells	GGATTACTCTGTGCAA	1873	1
T-cells	GGCAATTAGGATATAC	1873	1
T-cells	GGCAATTAGGCATGTG	1873	1
T-cells	GGCAATTAGTCAAGGC	1873	1
T-cells	GGCAATTCAATGGTCT	1873	1
T-cells	GGCAATTGTGTCTGAT	1873	1
T-cells	GGCAATTGTTCGTGAT	1873	1
T-cells	GGCCGATCATCACCCT	1873	1
T-cells	GGCCGATCATTATCTC	1873	1
T-cells	GGCGACTAGGACATTA	1873	1
T-cells	GGCGACTAGTTAACGA	1873	1
T-cells	GGCGACTGTGAGTATA	1873	1
T-cells	GGCGTGTAGATATACG	1873	1
T-cells	GGCGTGTCAGTATCTG	1873	1
T-cells	GGCGTGTTCAGGATCT	1873	1
T-cells	GGCTCGAAGATCACGG	1873	1
T-cells	GGCTCGAAGCGTCTAT	1873	1
T-cells	GGCTCGATCCTAGAAC	1873	1
T-cells	GGCTGGTAGATCCGAG	1873	1
T-cells	GGCTGGTAGCGATGAC	1873	1
T-cells	GGGAATGTCATGCTCC	1873	1
T-cells	GGGAGATAGGTAAACT	1873	1
T-cells	GGGAGATCATCGTCGG	1873	1
T-cells	GGGATGAAGATGGGTC	1873	1
T-cells	GGGATGATCTTCGAGA	1873	1
T-cells	GGGCACTCACTGTTAG	1873	1
T-cells	GGGCACTGTGGCTCCA	1873	1
T-cells	GGGCACTTCCTTGCCA	1873	1
T-cells	GGGCATCAGCCTCGTG	1873	1
T-cells	GGGCATCAGGATTCGG	1873	1
T-cells	GGGCATCAGTGTCCAT	1873	1
T-cells	GGGCATCCACGCCAGT	1873	1
T-cells	GGGTCTGGTCTAACGT	1873	1
T-cells	GGGTCTGGTTGAGTTC	1873	1
T-cells	GGGTCTGTCCTAGTGA	1873	1
T-cells	GGGTTGCAGCCGCCTA	1873	1
T-cells	GGGTTGCAGCGCTTAT	1873	1
T-cells	GGGTTGCCAAGTAGTA	1873	1
T-cells	GGGTTGCCACTCAGGC	1873	1
T-cells	GGGTTGCTCTCTAGGA	1873	1
T-cells	GGTATTGAGTACGTTC	1873	1
T-cells	GGTGAAGGTCAACTGT	1873	1
T-cells	GGTGAAGGTGGCGAAT	1873	1
T-cells	GGTGAAGGTGGTTTCA	1873	1
T-cells	GGTGAAGGTTATCCGA	1873	1
T-cells	GGTGCGTAGATCCCAT	1873	1
T-cells	GGTGCGTGTAGCTAAA	1873	1
T-cells	GGTGCGTTCGTATCAG	1873	1
T-cells	GGTGCGTTCGTCACGG	1873	1
T-cells	GGTGTTATCCACGTTC	1873	1
T-cells	GGTGTTATCTAACTCT	1873	1
T-cells	GTAACGTCACGAAACG	1873	1
T-cells	GTAACGTGTAATAGCA	1873	1
T-cells	GTAACGTTCAGCATGT	1873	1
T-cells	GTAACGTTCTTGGGTA	1873	1
T-cells	GTAACTGGTAGCTAAA	1873	1
T-cells	GTACGTAGTTCCGTCT	1873	1
T-cells	GTACGTATCATCGCTC	1873	1
T-cells	GTACTCCAGCCGATTT	1873	1
T-cells	GTACTCCTCAATAAGG	1873	1
T-cells	GTACTTTCAGACAAAT	1873	1
T-cells	GTACTTTCATCGGAAG	1873	1
T-cells	GTACTTTGTACACCGC	1873	1
T-cells	GTAGGCCAGGTTCCTA	1873	1
T-cells	GTAGGCCGTTTGGGCC	1873	1
T-cells	GTAGGCCTCGCCGTGA	1873	1
T-cells	GTAGGCCTCTATCCTA	1873	1
T-cells	GTAGTCAAGAGTACCG	1873	1
T-cells	GTAGTCAAGATCCCAT	1873	1
T-cells	GTAGTCAAGGGTCGAT	1873	1
T-cells	GTAGTCACAGTAAGAT	1873	1
T-cells	GTAGTCACATGCCTTC	1873	1
T-cells	GTAGTCAGTCGTCTTC	1873	1
T-cells	GTATCTTAGCCCAGCT	1873	1
T-cells	GTATCTTAGGTAAACT	1873	1
T-cells	GTATCTTAGTAGGTGC	1873	1
T-cells	GTATCTTAGTGGACGT	1873	1
T-cells	GTATCTTAGTGGGCTA	1873	1
T-cells	GTATCTTGTAGTAGTA	1873	1
T-cells	GTATCTTGTCTAAAGA	1873	1
T-cells	GTATCTTGTTAAGAAC	1873	1
T-cells	GTATCTTTCAATACCG	1873	1
T-cells	GTATCTTTCCCAACGG	1873	1
T-cells	GTATTCTAGCCTATGT	1873	1
T-cells	GTATTCTAGCGTGAGT	1873	1
T-cells	GTATTCTAGGACAGCT	1873	1
T-cells	GTATTCTCAAGCTGAG	1873	1
T-cells	GTATTCTCACAAGACG	1873	1
T-cells	GTATTCTGTCGCTTTC	1873	1
T-cells	GTATTCTTCAGGTAAA	1873	1
T-cells	GTCAAGTAGAATTGTG	1873	1
T-cells	GTCAAGTGTCAAGCGA	1873	1
T-cells	GTCAAGTTCCTCAATT	1873	1
T-cells	GTCACAAAGCCGGTAA	1873	1
T-cells	GTCACAAAGCTGCCCA	1873	1
T-cells	GTCACAAGTAGAAAGG	1873	1
T-cells	GTCACAATCCAAACTG	1873	1
T-cells	GTCACGGAGCTGTCTA	1873	1
T-cells	GTCACGGAGTACGTAA	1873	1
T-cells	GTCACGGCAAGAGTCG	1873	1
T-cells	GTCACGGGTCTCCCTA	1873	1
T-cells	GTCATTTAGAAACCAT	1873	1
T-cells	GTCATTTAGCCAGAAC	1873	1
T-cells	GTCATTTGTACTTCTT	1873	1
T-cells	GTCATTTGTCTAACGT	1873	1
T-cells	GTCATTTGTCTCCCTA	1873	1
T-cells	GTCATTTGTTGGTTTG	1873	1
T-cells	GTCCTCAAGACACGAC	1873	1
T-cells	GTCCTCACACTGTCGG	1873	1
T-cells	GTCCTCACATCTCGCT	1873	1
T-cells	GTCCTCAGTAAAGTCA	1873	1
T-cells	GTCCTCAGTAGAAAGG	1873	1
T-cells	GTCCTCAGTCCTAGCG	1873	1
T-cells	GTCCTCAGTTTGGGCC	1873	1
T-cells	GTCGGGTGTAAACCTC	1873	1
T-cells	GTCGGGTGTAGGGACT	1873	1
T-cells	GTCGTAAAGAACTCGG	1873	1
T-cells	GTCGTAAAGGCTCAGA	1873	1
T-cells	GTCGTAAGTTCAGACT	1873	1
T-cells	GTCGTAATCTATGTGG	1873	1
T-cells	GTCTCGTGTGTTTGGT	1873	1
T-cells	GTCTTCGGTCTCTTAT	1873	1
T-cells	GTCTTCGTCGTGGGAA	1873	1
T-cells	GTGAAGGCACGCGAAA	1873	1
T-cells	GTGAAGGCAGACTCGC	1873	1
T-cells	GTGAAGGGTGGTACAG	1873	1
T-cells	GTGAAGGGTTAAAGTG	1873	1
T-cells	GTGAAGGTCCGAGCCA	1873	1
T-cells	GTGCAGCCATTACCTT	1873	1
T-cells	GTGCAGCTCAGCTGGC	1873	1
T-cells	GTGCAGCTCTTGACGA	1873	1
T-cells	GTGCATAGTCTCATCC	1873	1
T-cells	GTGCATATCATCGGAT	1873	1
T-cells	GTGCGGTGTTAGGGTG	1873	1
T-cells	GTGCGGTGTTCCATGA	1873	1
T-cells	GTGCGGTTCTTCTGGC	1873	1
T-cells	GTGCTTCAGGCTCTTA	1873	1
T-cells	GTGCTTCGTAATCGTC	1873	1
T-cells	GTGCTTCTCAACCATG	1873	1
T-cells	GTGGGTCAGCGATTCT	1873	1
T-cells	GTGGGTCAGGTGCAAC	1873	1
T-cells	GTGGGTCAGTCAAGCG	1873	1
T-cells	GTGGGTCCATACAGCT	1873	1
T-cells	GTGGGTCGTGAGTATA	1873	1
T-cells	GTGGGTCTCTTGTTTG	1873	1
T-cells	GTGTGCGGTAGCCTAT	1873	1
T-cells	GTGTGCGGTCATATCG	1873	1
T-cells	GTGTGCGGTCCGACGT	1873	1
T-cells	GTGTGCGTCATCTGCC	1873	1
T-cells	GTGTGCGTCCATGCTC	1873	1
T-cells	GTGTTAGCATGTTCCC	1873	1
T-cells	GTGTTAGTCATAACCG	1873	1
T-cells	GTGTTAGTCCCATTTA	1873	1
T-cells	GTTAAGCAGGGAGTAA	1873	1
T-cells	GTTAAGCCAGTAGAGC	1873	1
T-cells	GTTAAGCGTCCGAGTC	1873	1
T-cells	GTTAAGCTCCTGCCAT	1873	1
T-cells	GTTACAGAGCACACAG	1873	1
T-cells	GTTACAGCACGTGAGA	1873	1
T-cells	GTTACAGCAGGACCCT	1873	1
T-cells	GTTACAGGTATGAATG	1873	1
T-cells	GTTACAGGTCAGCTAT	1873	1
T-cells	GTTACAGGTCCGACGT	1873	1
T-cells	GTTACAGGTTTAAGCC	1873	1
T-cells	GTTCATTAGAAGGTTT	1873	1
T-cells	GTTCATTAGCGTCAAG	1873	1
T-cells	GTTCATTAGTACTTGC	1873	1
T-cells	GTTCATTCACCAGGTC	1873	1
T-cells	GTTCATTTCGGCCGAT	1873	1
T-cells	GTTCATTTCTGCGGCA	1873	1
T-cells	GTTCGGGAGGTGCTTT	1873	1
T-cells	GTTCGGGCAGTCCTTC	1873	1
T-cells	GTTCGGGGTGCTGTAT	1873	1
T-cells	GTTCGGGTCACAATGC	1873	1
T-cells	GTTCTCGAGAGACTTA	1873	1
T-cells	GTTCTCGCAACCGCCA	1873	1
T-cells	GTTCTCGTCTCTAGGA	1873	1
T-cells	GTTTCTACAAGTTGTC	1873	1
T-cells	GTTTCTACACGGCGTT	1873	1
T-cells	GTTTCTATCCTTTACA	1873	1
T-cells	TAAACCGAGCCAACAG	1873	1
T-cells	TAAACCGCAATACGCT	1873	1
T-cells	TAAACCGTCTCGATGA	1873	1
T-cells	TAAACCGTCTTGACGA	1873	1
T-cells	TAAGAGAAGGATATAC	1873	1
T-cells	TAAGAGACAAGGGTCA	1873	1
T-cells	TAAGAGACACAGCGTC	1873	1
T-cells	TAAGAGACATCCGGGT	1873	1
T-cells	TAAGAGAGTAAAGGAG	1873	1
T-cells	TAAGAGAGTCGATTGT	1873	1
T-cells	TAAGCGTAGAAAGTGG	1873	1
T-cells	TAAGCGTGTCTCATCC	1873	1
T-cells	TAAGCGTGTTGCGCAC	1873	1
T-cells	TAAGTGCAGATTACCC	1873	1
T-cells	TAAGTGCTCTGTCCGT	1873	1
T-cells	TACACGACACATCCGG	1873	1
T-cells	TACACGACATCAGTAC	1873	1
T-cells	TACACGAGTCGGCATC	1873	1
T-cells	TACACGAGTTACGACT	1873	1
T-cells	TACAGTGCACGGCCAT	1873	1
T-cells	TACAGTGGTATAGGTA	1873	1
T-cells	TACAGTGGTCATATGC	1873	1
T-cells	TACAGTGGTTGGACCC	1873	1
T-cells	TACAGTGTCTGCTGTC	1873	1
T-cells	TACCTATAGCAACGGT	1873	1
T-cells	TACCTATCAATCACAC	1873	1
T-cells	TACCTATCACGCCAGT	1873	1
T-cells	TACCTATCATGTTGAC	1873	1
T-cells	TACCTATGTCCCTTGT	1873	1
T-cells	TACCTATGTGATAAAC	1873	1
T-cells	TACCTATTCAGTACGT	1873	1
T-cells	TACCTTACACGAGAGT	1873	1
T-cells	TACCTTACATCGATGT	1873	1
T-cells	TACCTTAGTCAAAGCG	1873	1
T-cells	TACCTTATCTCTGAGA	1873	1
T-cells	TACGGATAGCGATCCC	1873	1
T-cells	TACGGATCACCCATTC	1873	1
T-cells	TACGGATCAGACTCGC	1873	1
T-cells	TACGGATGTACTCAAC	1873	1
T-cells	TACGGATGTGACTACT	1873	1
T-cells	TACGGATTCTCAACTT	1873	1
T-cells	TACGGGCAGAATGTGT	1873	1
T-cells	TACGGGCAGGGTCGAT	1873	1
T-cells	TACGGGCAGTAGCCGA	1873	1
T-cells	TACGGGCCAGGGCATA	1873	1
T-cells	TACGGGCGTATAATGG	1873	1
T-cells	TACGGGCTCGCGTTTC	1873	1
T-cells	TACGGGCTCTCGATGA	1873	1
T-cells	TACGGTACAAGTAGTA	1873	1
T-cells	TACGGTACAGTAAGAT	1873	1
T-cells	TACGGTATCCTAGGGC	1873	1
T-cells	TACGGTATCTGTGCAA	1873	1
T-cells	TACTCATGTAATTGGA	1873	1
T-cells	TACTCGCAGACTTTCG	1873	1
T-cells	TACTCGCAGAGTCGGT	1873	1
T-cells	TACTCGCAGTCATCCA	1873	1
T-cells	TACTCGCGTATTCGTG	1873	1
T-cells	TACTCGCTCCAGGGCT	1873	1
T-cells	TACTCGCTCGTGGACC	1873	1
T-cells	TACTTACAGGTTCCTA	1873	1
T-cells	TACTTACCATTATCTC	1873	1
T-cells	TACTTGTAGTTACCCA	1873	1
T-cells	TACTTGTCACCTGGTG	1873	1
T-cells	TACTTGTGTAAGTTCC	1873	1
T-cells	TACTTGTGTAGCGCTC	1873	1
T-cells	TACTTGTGTTGGGACA	1873	1
T-cells	TAGACCAAGCTGAACG	1873	1
T-cells	TAGACCAGTACAGTGG	1873	1
T-cells	TAGACCAGTTCCCGAG	1873	1
T-cells	TAGAGCTAGAGTAATC	1873	1
T-cells	TAGAGCTAGGATGCGT	1873	1
T-cells	TAGAGCTCACTACAGT	1873	1
T-cells	TAGAGCTCAGATCGGA	1873	1
T-cells	TAGAGCTCATATACGC	1873	1
T-cells	TAGAGCTGTATGCTTG	1873	1
T-cells	TAGAGCTGTGACTACT	1873	1
T-cells	TAGAGCTTCAGGCCCA	1873	1
T-cells	TAGCCGGAGAGTGACC	1873	1
T-cells	TAGCCGGAGCTAAGAT	1873	1
T-cells	TAGCCGGAGCTGTCTA	1873	1
T-cells	TAGCCGGCAAGCCTAT	1873	1
T-cells	TAGCCGGGTCACACGC	1873	1
T-cells	TAGCCGGGTCTAGGTT	1873	1
T-cells	TAGGCATGTTTGACTG	1873	1
T-cells	TAGGCATTCATCACCC	1873	1
T-cells	TAGGCATTCGTTACGA	1873	1
T-cells	TAGTGGTAGCTGATAA	1873	1
T-cells	TAGTGGTAGGATGTAT	1873	1
T-cells	TAGTGGTCATGGTCAT	1873	1
T-cells	TAGTGGTTCTCGCTTG	1873	1
T-cells	TAGTTGGCATTGCGGC	1873	1
T-cells	TAGTTGGTCAGCACAT	1873	1
T-cells	TATCAGGAGATGTAAC	1873	1
T-cells	TATCAGGAGCTGAACG	1873	1
T-cells	TATCAGGCATTCGACA	1873	1
T-cells	TATCAGGGTATTAGCC	1873	1
T-cells	TATCAGGGTCCGTGAC	1873	1
T-cells	TATCAGGTCGACCAGC	1873	1
T-cells	TATCTCAAGATGCCAG	1873	1
T-cells	TATCTCACAACTTGAC	1873	1
T-cells	TATCTCACAGCCTTGG	1873	1
T-cells	TATCTCAGTTTGTGTG	1873	1
T-cells	TATCTCATCTAACCGA	1873	1
T-cells	TATGCCCAGACTGGGT	1873	1
T-cells	TATGCCCAGCTGTTCA	1873	1
T-cells	TATGCCCCAATAGAGT	1873	1
T-cells	TATGCCCTCAATAAGG	1873	1
T-cells	TATGCCCTCCACGCAG	1873	1
T-cells	TATTACCAGTACATGA	1873	1
T-cells	TATTACCCACCTTGTC	1873	1
T-cells	TATTACCTCAACACGT	1873	1
T-cells	TATTACCTCTCCAACC	1873	1
T-cells	TATTACCTCTTTCCTC	1873	1
T-cells	TCAACGAAGACATAAC	1873	1
T-cells	TCAACGACAAGGCTCC	1873	1
T-cells	TCAACGACAGTTCATG	1873	1
T-cells	TCAACGAGTGCCTGTG	1873	1
T-cells	TCAACGAGTTCGGCAC	1873	1
T-cells	TCAATCTAGACTCGGA	1873	1
T-cells	TCAATCTAGGCTATCT	1873	1
T-cells	TCAATCTAGGTGATAT	1873	1
T-cells	TCAATCTCATCACCCT	1873	1
T-cells	TCACAAGAGCATGGCA	1873	1
T-cells	TCACAAGCAATCTACG	1873	1
T-cells	TCACAAGCATGCCACG	1873	1
T-cells	TCACAAGCATGGAATA	1873	1
T-cells	TCACAAGTCTTTCCTC	1873	1
T-cells	TCACGAACATGCCTAA	1873	1
T-cells	TCACGAAGTAACGTTC	1873	1
T-cells	TCACGAAGTAGCTGCC	1873	1
T-cells	TCACGAAGTCTAGTCA	1873	1
T-cells	TCACGAATCATGTCCC	1873	1
T-cells	TCAGATGAGCCCAATT	1873	1
T-cells	TCAGATGCACCCATTC	1873	1
T-cells	TCAGATGTCTGCTTGC	1873	1
T-cells	TCAGCAAAGCTCCTTC	1873	1
T-cells	TCAGCAAGTTGCGCAC	1873	1
T-cells	TCAGCTCCACTGTTAG	1873	1
T-cells	TCAGGATAGACGCAAC	1873	1
T-cells	TCAGGATAGCACCGTC	1873	1
T-cells	TCAGGATAGGACAGCT	1873	1
T-cells	TCAGGATAGGGAACGG	1873	1
T-cells	TCAGGATAGTTATCGC	1873	1
T-cells	TCAGGATCAACCGCCA	1873	1
T-cells	TCAGGTAGTAGCCTCG	1873	1
T-cells	TCAGGTAGTTCGGCAC	1873	1
T-cells	TCAGGTATCCCGGATG	1873	1
T-cells	TCATTACAGTTAGCGG	1873	1
T-cells	TCATTACCACCGAATT	1873	1
T-cells	TCATTACCATGTTCCC	1873	1
T-cells	TCATTACTCATTCACT	1873	1
T-cells	TCATTTGCAATGTAAG	1873	1
T-cells	TCCACACAGCAGCCTC	1873	1
T-cells	TCCACACAGCCAGTTT	1873	1
T-cells	TCCACACAGGCGATAC	1873	1
T-cells	TCCACACCAACACCTA	1873	1
T-cells	TCCCGATCACCTGGTG	1873	1
T-cells	TCCCGATCATGTTCCC	1873	1
T-cells	TCCCGATTCAATCTCT	1873	1
T-cells	TCCCGATTCCATGAGT	1873	1
T-cells	TCCCGATTCTCAAACG	1873	1
T-cells	TCGAGGCCAGACACTT	1873	1
T-cells	TCGAGGCCAGCCTGTG	1873	1
T-cells	TCGAGGCCATGTAAGA	1873	1
T-cells	TCGAGGCGTGACGCCT	1873	1
T-cells	TCGCGAGAGCTCCTCT	1873	1
T-cells	TCGCGAGCACCTTGTC	1873	1
T-cells	TCGCGAGCAGAAGCAC	1873	1
T-cells	TCGCGAGGTCTGCCAG	1873	1
T-cells	TCGCGAGTCGTGGGAA	1873	1
T-cells	TCGCGTTCATTTGCTT	1873	1
T-cells	TCGCGTTGTCAGATAA	1873	1
T-cells	TCGCGTTTCACATGCA	1873	1
T-cells	TCGCGTTTCGGTGTCG	1873	1
T-cells	TCGGGACAGAAACCTA	1873	1
T-cells	TCGGGACAGAAGGTTT	1873	1
T-cells	TCGGGACAGACGCAAC	1873	1
T-cells	TCGGGACAGCGATCCC	1873	1
T-cells	TCGGGACCACAACGTT	1873	1
T-cells	TCGGGACCACGGCTAC	1873	1
T-cells	TCGGGACGTCTACCTC	1873	1
T-cells	TCGGGACGTTAAGACA	1873	1
T-cells	TCGGTAAGTTGTCTTT	1873	1
T-cells	TCGGTAATCCCTAACC	1873	1
T-cells	TCGTACCAGCAGCGTA	1873	1
T-cells	TCGTACCCAGATCCAT	1873	1
T-cells	TCGTACCGTCCGTGAC	1873	1
T-cells	TCGTAGAGTGCAACGA	1873	1
T-cells	TCTATTGGTACATCCA	1873	1
T-cells	TCTATTGTCATCTGCC	1873	1
T-cells	TCTATTGTCCGCTGTT	1873	1
T-cells	TCTCATAAGACAGACC	1873	1
T-cells	TCTCATAGTTGTCGCG	1873	1
T-cells	TCTCATATCGGCCGAT	1873	1
T-cells	TCTCTAAAGAGCTTCT	1873	1
T-cells	TCTCTAAAGGACACCA	1873	1
T-cells	TCTCTAAGTCAAAGAT	1873	1
T-cells	TCTCTAAGTCTCCCTA	1873	1
T-cells	TCTCTAATCGCCATAA	1873	1
T-cells	TCTCTAATCTCGAGTA	1873	1
T-cells	TCTCTAATCTGGTTCC	1873	1
T-cells	TCTGAGAGTACGACCC	1873	1
T-cells	TCTGAGAGTGGCTCCA	1873	1
T-cells	TCTGAGATCTGTTTGT	1873	1
T-cells	TCTGGAACATTCTTAC	1873	1
T-cells	TCTGGAAGTCGCGGTT	1873	1
T-cells	TCTGGAAGTGTTTGTG	1873	1
T-cells	TCTGGAATCGTGGGAA	1873	1
T-cells	TCTTCGGAGCCACCTG	1873	1
T-cells	TCTTCGGCAATAAGCA	1873	1
T-cells	TCTTCGGGTTTCCACC	1873	1
T-cells	TCTTCGGTCGCCTGTT	1873	1
T-cells	TCTTTCCCAAGGTTTC	1873	1
T-cells	TCTTTCCGTAAAGTCA	1873	1
T-cells	TCTTTCCGTCCATCCT	1873	1
T-cells	TCTTTCCGTTCCAACA	1873	1
T-cells	TCTTTCCTCAACGAAA	1873	1
T-cells	TGAAAGAAGTGGGTTG	1873	1
T-cells	TGAAAGACATCGATGT	1873	1
T-cells	TGAAAGAGTCTTCGTC	1873	1
T-cells	TGAAAGATCGTGTAGT	1873	1
T-cells	TGAAAGATCTCTGAGA	1873	1
T-cells	TGACAACAGACAGAGA	1873	1
T-cells	TGACAACAGCTTTGGT	1873	1
T-cells	TGACAACCATTGGCGC	1873	1
T-cells	TGACGGCCAGTCTTCC	1873	1
T-cells	TGACGGCGTGTGTGCC	1873	1
T-cells	TGACGGCTCCTGTACC	1873	1
T-cells	TGACGGCTCGCTTAGA	1873	1
T-cells	TGACTAGAGACACGAC	1873	1
T-cells	TGACTAGAGCAATCTC	1873	1
T-cells	TGACTAGGTGCGATAG	1873	1
T-cells	TGACTAGGTTGCGCAC	1873	1
T-cells	TGACTAGTCGGAATCT	1873	1
T-cells	TGACTTTAGTAGCGGT	1873	1
T-cells	TGACTTTAGTTGTAGA	1873	1
T-cells	TGACTTTTCCAGATCA	1873	1
T-cells	TGAGAGGCAAGGACTG	1873	1
T-cells	TGAGAGGGTGTCCTCT	1873	1
T-cells	TGAGCATCAAGGGTCA	1873	1
T-cells	TGAGCATTCCATTCTA	1873	1
T-cells	TGAGCATTCGGAAACG	1873	1
T-cells	TGAGCATTCTGGAGCC	1873	1
T-cells	TGAGCCGCAGACTCGC	1873	1
T-cells	TGAGCCGCAGCTGTGC	1873	1
T-cells	TGAGCCGGTGGCTCCA	1873	1
T-cells	TGAGCCGGTGTCAATC	1873	1
T-cells	TGAGCCGGTTAAGATG	1873	1
T-cells	TGAGCCGTCTTACCTA	1873	1
T-cells	TGAGGGACAGACGCTC	1873	1
T-cells	TGAGGGATCGCTTAGA	1873	1
T-cells	TGAGGGATCGTTACAG	1873	1
T-cells	TGATTTCCACCTTGTC	1873	1
T-cells	TGATTTCTCCGATATG	1873	1
T-cells	TGCACCTAGAGGTAGA	1873	1
T-cells	TGCACCTAGATCGATA	1873	1
T-cells	TGCACCTAGATGTAAC	1873	1
T-cells	TGCACCTAGGCGTACA	1873	1
T-cells	TGCACCTAGTATCTCG	1873	1
T-cells	TGCACCTAGTATGACA	1873	1
T-cells	TGCACCTGTAAACACA	1873	1
T-cells	TGCACCTTCCTCAACC	1873	1
T-cells	TGCACCTTCGCCTGAG	1873	1
T-cells	TGCCAAAAGGCTCATT	1873	1
T-cells	TGCCAAACAAACAACA	1873	1
T-cells	TGCCAAACAGTAAGCG	1873	1
T-cells	TGCCAAAGTTTGGGCC	1873	1
T-cells	TGCCCATAGCCCAGCT	1873	1
T-cells	TGCCCATAGGAACTGC	1873	1
T-cells	TGCCCTAAGGAGTACC	1873	1
T-cells	TGCCCTAAGGGCACTA	1873	1
T-cells	TGCCCTAGTGTGGTTT	1873	1
T-cells	TGCGCAGAGAATTGTG	1873	1
T-cells	TGCGCAGAGACTAAGT	1873	1
T-cells	TGCGCAGCACAAGCCC	1873	1
T-cells	TGCGCAGCACGGACAA	1873	1
T-cells	TGCGCAGGTCAATGTC	1873	1
T-cells	TGCGGGTAGAGGGATA	1873	1
T-cells	TGCGGGTAGCCATCGC	1873	1
T-cells	TGCGGGTCACATAACC	1873	1
T-cells	TGCGGGTCACGCTTTC	1873	1
T-cells	TGCGGGTGTACCGAGA	1873	1
T-cells	TGCGGGTGTGATGTGG	1873	1
T-cells	TGCGGGTTCCAGAGGA	1873	1
T-cells	TGCGTGGAGAGTGACC	1873	1
T-cells	TGCTACCCATGCGCAC	1873	1
T-cells	TGCTACCGTTTGACAC	1873	1
T-cells	TGCTACCTCACGACTA	1873	1
T-cells	TGCTACCTCCAGGGCT	1873	1
T-cells	TGCTGCTAGGTAGCTG	1873	1
T-cells	TGCTGCTTCTCGAGTA	1873	1
T-cells	TGGACGCCAATGTAAG	1873	1
T-cells	TGGACGCCACATTAGC	1873	1
T-cells	TGGACGCCAGCCTGTG	1873	1
T-cells	TGGACGCCAGTAGAGC	1873	1
T-cells	TGGCCAGAGCTGTTCA	1873	1
T-cells	TGGCCAGCAGTCGTGC	1873	1
T-cells	TGGCCAGGTACGCTGC	1873	1
T-cells	TGGCCAGTCAAACGGG	1873	1
T-cells	TGGCCAGTCTGTACGA	1873	1
T-cells	TGGCGCACAATAGCAA	1873	1
T-cells	TGGCGCAGTACCGTTA	1873	1
T-cells	TGGCTGGAGTGATCGG	1873	1
T-cells	TGGCTGGCATGCTGGC	1873	1
T-cells	TGGCTGGGTCGCTTTC	1873	1
T-cells	TGGCTGGGTTCAGACT	1873	1
T-cells	TGGGAAGCATTGGCGC	1873	1
T-cells	TGGGCGTAGACTAGGC	1873	1
T-cells	TGGGCGTTCTACGAGT	1873	1
T-cells	TGGTTAGAGGAATCGC	1873	1
T-cells	TGGTTAGAGGCACATG	1873	1
T-cells	TGGTTAGAGGCGCTCT	1873	1
T-cells	TGGTTAGCAAACGCGA	1873	1
T-cells	TGGTTAGCACACATGT	1873	1
T-cells	TGGTTAGCAGGTTTCA	1873	1
T-cells	TGGTTAGGTATAAACG	1873	1
T-cells	TGGTTAGGTATTACCG	1873	1
T-cells	TGGTTAGGTTCGGGCT	1873	1
T-cells	TGGTTAGTCATGGTCA	1873	1
T-cells	TGGTTAGTCCCTTGCA	1873	1
T-cells	TGGTTCCAGCCCGAAA	1873	1
T-cells	TGGTTCCGTAAGAGGA	1873	1
T-cells	TGGTTCCGTGACAAAT	1873	1
T-cells	TGTATTCCACAGTCGC	1873	1
T-cells	TGTATTCCACCGATAT	1873	1
T-cells	TGTATTCCAGACACTT	1873	1
T-cells	TGTATTCCAGACAGGT	1873	1
T-cells	TGTATTCTCTTCCTTC	1873	1
T-cells	TGTCCCACACCGCTAG	1873	1
T-cells	TGTCCCAGTGCTGTAT	1873	1
T-cells	TGTCCCAGTTAAGTAG	1873	1
T-cells	TGTCCCAGTTGAGTTC	1873	1
T-cells	TGTCCCATCAACACGT	1873	1
T-cells	TGTCCCATCGTGACAT	1873	1
T-cells	TGTGGTAAGGATGGAA	1873	1
T-cells	TGTGGTACAGGAATGC	1873	1
T-cells	TGTGTTTAGCGTTCCG	1873	1
T-cells	TGTGTTTAGGGCTTGA	1873	1
T-cells	TGTGTTTCACCACCAG	1873	1
T-cells	TGTGTTTCAGGACGTA	1873	1
T-cells	TGTGTTTCATGTTGAC	1873	1
T-cells	TGTGTTTGTCACACGC	1873	1
T-cells	TGTGTTTGTTACGGAG	1873	1
T-cells	TGTTCCGCACGCATCG	1873	1
T-cells	TGTTCCGCAGGACGTA	1873	1
T-cells	TGTTCCGCATACTCTT	1873	1
T-cells	TGTTCCGTCGTGGACC	1873	1
T-cells	TTAACTCAGATAGTCA	1873	1
T-cells	TTAACTCGTGCGGTAA	1873	1
T-cells	TTAACTCGTTCTGGTA	1873	1
T-cells	TTAGGACGTCCTAGCG	1873	1
T-cells	TTAGTTCGTAGCCTAT	1873	1
T-cells	TTAGTTCGTCATACTG	1873	1
T-cells	TTAGTTCGTGATGATA	1873	1
T-cells	TTATGCTAGATCACGG	1873	1
T-cells	TTATGCTCAAATTGCC	1873	1
T-cells	TTATGCTGTAAGTTCC	1873	1
T-cells	TTATGCTTCAGGCGAA	1873	1
T-cells	TTCCCAGGTCTGCGGT	1873	1
T-cells	TTCCCAGGTGACAAAT	1873	1
T-cells	TTCCCAGTCCAGTATG	1873	1
T-cells	TTCGAAGAGGCTCTTA	1873	1
T-cells	TTCGAAGAGTCAAGCG	1873	1
T-cells	TTCGAAGCAAGGTGTG	1873	1
T-cells	TTCGAAGCAGTCAGCC	1873	1
T-cells	TTCGAAGGTAGCTTGT	1873	1
T-cells	TTCGAAGGTGCCTGGT	1873	1
T-cells	TTCGAAGTCCTATTCA	1873	1
T-cells	TTCGAAGTCCTTCAAT	1873	1
T-cells	TTCGAAGTCGTCGTTC	1873	1
T-cells	TTCGGTCAGCCACGCT	1873	1
T-cells	TTCGGTCCAGCGTCCA	1873	1
T-cells	TTCGGTCGTCAACATC	1873	1
T-cells	TTCGGTCGTCATATCG	1873	1
T-cells	TTCGGTCTCCTATGTT	1873	1
T-cells	TTCTACACACCAGTTA	1873	1
T-cells	TTCTACAGTGTCTGAT	1873	1
T-cells	TTCTACATCACAAACC	1873	1
T-cells	TTCTACATCAGCTTAG	1873	1
T-cells	TTCTACATCGCACTCT	1873	1
T-cells	TTCTCAAAGTGAAGTT	1873	1
T-cells	TTCTCAACACTTAAGC	1873	1
T-cells	TTCTCAACATTCTTAC	1873	1
T-cells	TTCTCAAGTCAGAGGT	1873	1
T-cells	TTCTCAATCAGGTTCA	1873	1
T-cells	TTCTCCTAGCCACCTG	1873	1
T-cells	TTCTCCTAGTGCCATT	1873	1
T-cells	TTCTCCTCACTGTGTA	1873	1
T-cells	TTCTTAGCAGGTGGAT	1873	1
T-cells	TTCTTAGGTTCAGACT	1873	1
T-cells	TTCTTAGTCAACACTG	1873	1
T-cells	TTCTTAGTCGATCCCT	1873	1
T-cells	TTGACTTCAATAACGA	1873	1
T-cells	TTGACTTGTCCCGACA	1873	1
T-cells	TTGACTTTCAGTGCAT	1873	1
T-cells	TTGACTTTCGGTCTAA	1873	1
T-cells	TTGCGTCAGTGCGTGA	1873	1
T-cells	TTGCGTCCAGCGTCCA	1873	1
T-cells	TTGCGTCGTCATCGGC	1873	1
T-cells	TTGCGTCGTCCCTTGT	1873	1
T-cells	TTGCGTCGTCGTCTTC	1873	1
T-cells	TTGCGTCGTTTAAGCC	1873	1
T-cells	TTGCGTCGTTTGACAC	1873	1
T-cells	TTGGAACAGATCCTGT	1873	1
T-cells	TTGGAACCAATCCAAC	1873	1
T-cells	TTGGAACGTCGATTGT	1873	1
T-cells	TTGGAACGTCGTCTTC	1873	1
T-cells	TTGGCAAAGCTAACAA	1873	1
T-cells	TTGGCAAAGGCCATAG	1873	1
T-cells	TTGGCAAGTAAATACG	1873	1
T-cells	TTGGCAATCTAGAGTC	1873	1
T-cells	TTGTAGGAGTGGTCCC	1873	1
T-cells	TTGTAGGCAAGGTGTG	1873	1
T-cells	TTGTAGGCAGCGTTCG	1873	1
T-cells	TTGTAGGTCCGGCACA	1873	1
T-cells	TTGTAGGTCCTTGACC	1873	1
T-cells	TTTACTGAGATATACG	1873	1
T-cells	TTTACTGGTCTAGGTT	1873	1
T-cells	TTTACTGGTTAAGGGC	1873	1
T-cells	TTTACTGGTTATCCGA	1873	1
T-cells	TTTACTGTCACCCTCA	1873	1
T-cells	TTTATGCAGCCACGCT	1873	1
T-cells	TTTATGCCAAGAGGCT	1873	1
T-cells	TTTATGCCAGTAAGCG	1873	1
T-cells	TTTATGCGTAATCACC	1873	1
T-cells	TTTCCTCCAGTAAGAT	1873	1
T-cells	TTTCCTCCATACCATG	1873	1
T-cells	TTTCCTCTCAACCAAC	1873	1
T-cells	TTTGCGCCATTAGCCA	1873	1
T-cells	TTTGCGCGTAAGGGAA	1873	1
T-cells	TTTGCGCGTCGCATAT	1873	1
T-cells	TTTGCGCTCACTGGGC	1873	1
T-cells	TTTGCGCTCAGAAATG	1873	1
T-cells	TTTGCGCTCTCTGCTG	1873	1
T-cells	TTTGGTTAGGAATCGC	1873	1
T-cells	TTTGGTTTCCGTCAAA	1873	1
T-cells	TTTGTCAAGAAGGTGA	1873	1
T-cells	TTTGTCAAGCCGCCTA	1873	1
T-cells	TTTGTCAGTCTTGATG	1873	1
T-cells	TTTGTCATCACGGTTA	1873	1
T-cells	TTTGTCATCTCTAAGG	1873	1
Monocytes	AAACCTGCATGCCACG	1242	2
Monocytes	AAACGGGAGTCTCAAC	1242	2
Monocytes	AAACGGGTCGCGGATC	1242	2
Monocytes	AAAGATGAGAAGGGTA	1242	2
Monocytes	AAAGATGCATACAGCT	1242	2
Monocytes	AAAGATGGTCGCGAAA	1242	2
Monocytes	AAAGCAACAAACCCAT	1242	2
Monocytes	AAAGCAAGTCGAAAGC	1242	2
Monocytes	AAAGCAATCACGGTTA	1242	2
Monocytes	AAAGTAGAGCTCAACT	1242	2
Monocytes	AAAGTAGTCAGTGCAT	1242	2
Monocytes	AAATGCCCATCCGCGA	1242	2
Monocytes	AAATGCCGTCTTGTCC	1242	2
Monocytes	AAATGCCGTGTTGGGA	1242	2
Monocytes	AAATGCCTCACCTTAT	1242	2
Monocytes	AAATGCCTCACGCATA	1242	2
Monocytes	AAATGCCTCTGATTCT	1242	2
Monocytes	AACACGTAGCCCAATT	1242	2
Monocytes	AACACGTAGGACAGAA	1242	2
Monocytes	AACACGTAGGTGCTAG	1242	2
Monocytes	AACACGTCAAAGGCGT	1242	2
Monocytes	AACACGTCAGCTGTTA	1242	2
Monocytes	AACACGTGTAGAGCTG	1242	2
Monocytes	AACACGTTCACGACTA	1242	2
Monocytes	AACACGTTCACTCTTA	1242	2
Monocytes	AACCATGAGAGGTACC	1242	2
Monocytes	AACCATGCACCAACCG	1242	2
Monocytes	AACCATGGTCAACATC	1242	2
Monocytes	AACCGCGAGCTAAACA	1242	2
Monocytes	AACCGCGAGCTATGCT	1242	2
Monocytes	AACCGCGGTACATGTC	1242	2
Monocytes	AACCGCGTCAAACGGG	1242	2
Monocytes	AACGTTGCAATAACGA	1242	2
Monocytes	AACGTTGCAGCTGTGC	1242	2
Monocytes	AACGTTGGTGGTAACG	1242	2
Monocytes	AACGTTGTCAACCATG	1242	2
Monocytes	AACTCAGCAGCCTTGG	1242	2
Monocytes	AACTCAGTCAATCACG	1242	2
Monocytes	AACTCAGTCATGCTCC	1242	2
Monocytes	AACTCCCGTCAGAAGC	1242	2
Monocytes	AACTCTTAGAAGGTTT	1242	2
Monocytes	AACTCTTCACTTCGAA	1242	2
Monocytes	AACTCTTCAGTTCCCT	1242	2
Monocytes	AACTCTTCATTACGAC	1242	2
Monocytes	AACTCTTGTAAGAGGA	1242	2
Monocytes	AACTCTTTCGCAAACT	1242	2
Monocytes	AACTCTTTCGCACTCT	1242	2
Monocytes	AACTGGTAGCTCCTCT	1242	2
Monocytes	AACTGGTCATCGGGTC	1242	2
Monocytes	AACTGGTCATTACCTT	1242	2
Monocytes	AACTTTCAGAAACCTA	1242	2
Monocytes	AACTTTCCACGAGGTA	1242	2
Monocytes	AAGACCTGTACGCTGC	1242	2
Monocytes	AAGACCTGTCCCTTGT	1242	2
Monocytes	AAGACCTGTCGAGATG	1242	2
Monocytes	AAGACCTGTGGACGAT	1242	2
Monocytes	AAGCCGCAGAAACCAT	1242	2
Monocytes	AAGCCGCCAAGAGGCT	1242	2
Monocytes	AAGGAGCAGACCCACC	1242	2
Monocytes	AAGGAGCAGGGCACTA	1242	2
Monocytes	AAGGAGCAGTGACATA	1242	2
Monocytes	AAGGAGCGTGCCTGCA	1242	2
Monocytes	AAGGAGCTCCGTAGGC	1242	2
Monocytes	AAGGCAGGTAGCACGA	1242	2
Monocytes	AAGGTTCAGCTGCAAG	1242	2
Monocytes	AAGGTTCCACCACCAG	1242	2
Monocytes	AAGTCTGCAGAGTGTG	1242	2
Monocytes	AATCCAGAGAAACCGC	1242	2
Monocytes	AATCCAGCAAGTACCT	1242	2
Monocytes	AATCCAGCATGTAAGA	1242	2
Monocytes	AATCCAGGTTATGTGC	1242	2
Monocytes	AATCGGTAGCATGGCA	1242	2
Monocytes	AATCGGTAGTCTCAAC	1242	2
Monocytes	AATCGGTTCACAAACC	1242	2
Monocytes	AATCGGTTCCCTTGCA	1242	2
Monocytes	ACACCAATCTCGAGTA	1242	2
Monocytes	ACACCAATCTGAGTGT	1242	2
Monocytes	ACACCCTAGATCCCAT	1242	2
Monocytes	ACACCCTTCAATAAGG	1242	2
Monocytes	ACACCGGCAATGGAGC	1242	2
Monocytes	ACACCGGGTAAACACA	1242	2
Monocytes	ACACCGGGTCCATCCT	1242	2
Monocytes	ACACCGGTCCACGAAT	1242	2
Monocytes	ACACTGAAGCCGATTT	1242	2
Monocytes	ACACTGAGTCAATACC	1242	2
Monocytes	ACACTGAGTCTTCGTC	1242	2
Monocytes	ACACTGAGTTATCACG	1242	2
Monocytes	ACACTGATCACCGGGT	1242	2
Monocytes	ACAGCCGAGTTAGGTA	1242	2
Monocytes	ACAGCCGCATGGAATA	1242	2
Monocytes	ACAGCCGGTGTGACCC	1242	2
Monocytes	ACAGCTAAGCGACGTA	1242	2
Monocytes	ACAGCTAAGGATGCGT	1242	2
Monocytes	ACAGCTAAGGGTTCCC	1242	2
Monocytes	ACAGCTAAGTGGGATC	1242	2
Monocytes	ACAGCTACACAGACAG	1242	2
Monocytes	ACAGCTAGTAGTGAAT	1242	2
Monocytes	ACAGCTATCAGAGGTG	1242	2
Monocytes	ACAGCTATCTCCAACC	1242	2
Monocytes	ACAGCTATCTCGAGTA	1242	2
Monocytes	ACATCAGAGTGCGTGA	1242	2
Monocytes	ACATCAGCAAGGTTCT	1242	2
Monocytes	ACATCAGCAGGTCTCG	1242	2
Monocytes	ACATCAGGTGTTGAGG	1242	2
Monocytes	ACATCAGGTTATGCGT	1242	2
Monocytes	ACATCAGTCGCATGGC	1242	2
Monocytes	ACATCAGTCGTTACAG	1242	2
Monocytes	ACCAGTACAAAGGCGT	1242	2
Monocytes	ACCAGTAGTGCAGACA	1242	2
Monocytes	ACCAGTAGTTAAGTAG	1242	2
Monocytes	ACCAGTATCAACACGT	1242	2
Monocytes	ACCAGTATCTACCAGA	1242	2
Monocytes	ACCCACTCATGCAATC	1242	2
Monocytes	ACCGTAAAGAATGTGT	1242	2
Monocytes	ACCGTAAAGTATCTCG	1242	2
Monocytes	ACCGTAAGTAGCGATG	1242	2
Monocytes	ACCGTAAGTGGCAAAC	1242	2
Monocytes	ACCGTAATCAATACCG	1242	2
Monocytes	ACCTTTAGTCGGCTCA	1242	2
Monocytes	ACCTTTAGTCTAGTCA	1242	2
Monocytes	ACGAGCCCACAACTGT	1242	2
Monocytes	ACGAGGACAAGGACAC	1242	2
Monocytes	ACGAGGACAGATGAGC	1242	2
Monocytes	ACGAGGACATAGGATA	1242	2
Monocytes	ACGAGGATCTCGATGA	1242	2
Monocytes	ACGAGGATCTTCGAGA	1242	2
[truncated: 3,771 more rows]
