# Supplementary material for: scQCEA: a framework for annotation and quality control report of single-cell RNA-sequencing data
Source: BMC Genomics. 2023 Jul 6;24:381. doi: 10.1186/s12864-023-09447-6 (PMC10327311; doi:10.1186/s12864-023-09447-6)
Supplement: Supplementary file 2 — Additional file 2: Supplementary file 2. To demonstrate the utility of scQCEA, we apply the workflow to the sixteen gene expression profiles of eight patients with metastatic melanoma, prepared from pre- and post-treatment experimental batches. You can find the QC interactive report at: https://github.com/isarnassiri/scQCEA/tree/Example-of-Application. Download and unzip the OGC_Interactive_QC_Report_P180121.zip file. You can open CLICK_ME.html file without using rStudio/R. [file 12864_2023_9447_MOESM2_ESM.zip › Inputs/10X-gex/500667_03/P180121-keep_500667_03_Celltype_assignment_toCells.txt]

geneSet	cell
B-cells	AACCGCGCACGAAGCA
B-cells	AACTGGTAGAGTACCG
B-cells	AAGGCAGCAATCCGAT
B-cells	AAGGTTCAGGAATGGA
B-cells	AAGGTTCCATCCAACA
B-cells	AATCGGTCAGTATAAG
B-cells	ACACCGGGTCGGATCC
B-cells	ACCCACTGTTTACTCT
B-cells	ACGAGGATCCGCAGTG
B-cells	ACGATACAGCGGCTTC
B-cells	ACGGGCTGTCGCGTGT
B-cells	ACGTCAAAGGTGATTA
B-cells	ACTGATGCAGTCGATT
B-cells	AGACGTTAGTACACCT
B-cells	AGAGTGGAGTGTCCAT
B-cells	AGATTGCGTTTAGCTG
B-cells	AGGCCGTTCTGCTGCT
B-cells	AGTAGTCTCTGTCCGT
B-cells	ATAGACCCATTAGCCA
B-cells	ATCCGAAGTCACTTCC
B-cells	CACACAAGTTCATGGT
B-cells	CACACAATCACAACGT
B-cells	CACAGGCTCTTACCGC
B-cells	CAGAGAGTCGGCTTGG
B-cells	CAGAGAGTCGTTGACA
B-cells	CAGCGACCATCCCACT
B-cells	CAGCTGGTCAAGCCTA
B-cells	CATGCCTTCATGGTCA
B-cells	CCACCTATCGATAGAA
B-cells	CCAGCGATCTGAGGGA
B-cells	CCATGTCCAGCCTTGG
B-cells	CCGTACTGTTATCCGA
B-cells	CCTACCACATCATCCC
B-cells	CCTATTACAGCCAGAA
B-cells	CCTCAGTAGAAACCTA
B-cells	CGAGAAGGTTTGCATG
B-cells	CGAGCACAGACGACGT
B-cells	CGATGTAAGGCATTGG
B-cells	CGGACTGCACTCAGGC
B-cells	CGTAGCGTCTCGTATT
B-cells	CGTTAGAAGTGAAGAG
B-cells	CGTTCTGCAATCGGTT
B-cells	CGTTGGGAGAGTGAGA
B-cells	CTACATTAGAGTACAT
B-cells	CTAGAGTCAGCTGTAT
B-cells	CTCACACTCAGCTCTC
B-cells	CTCGGAGCAGATGGGT
B-cells	CTCTGGTGTTGAGTTC
B-cells	CTGATAGAGACACTAA
B-cells	CTGTGCTAGCGTCAAG
B-cells	GAAATGAGTTTCGCTC
B-cells	GACAGAGCAAATCCGT
B-cells	GACAGAGTCAGCATGT
B-cells	GACCAATCACACATGT
B-cells	GACGTGCGTAGCACGA
B-cells	GACGTGCTCCACGCAG
B-cells	GATCAGTAGAAACGCC
B-cells	GATCTAGCAAGCTGTT
B-cells	GATTCAGTCCCATTAT
B-cells	GCAAACTAGAGATGAG
B-cells	GCACATAAGAGGGATA
B-cells	GCATGATGTGGCGAAT
B-cells	GCATGTAAGCTCTCGG
B-cells	GCGCAACCAAGTACCT
B-cells	GGAACTTGTCCAGTTA
B-cells	GGAACTTGTCGAGATG
B-cells	GGACAAGGTCCTCCAT
B-cells	GGACATTGTGACTCAT
B-cells	GGATTACCATGCAACT
B-cells	GGGAATGCAGTTCCCT
B-cells	GGGACCTAGTTCGCAT
B-cells	GGGAGATGTTGCGTTA
B-cells	GGTGCGTCACGACTCG
B-cells	GTAACTGAGAACTCGG
B-cells	GTACTTTAGACGACGT
B-cells	GTCGTAACACTATCTT
B-cells	GTCGTAATCCCTTGCA
B-cells	GTGGGTCCAGTACACT
B-cells	GTTCATTCAGCTGTGC
B-cells	TACCTTAAGCGCTCCA
B-cells	TACCTTAGTATCTGCA
B-cells	TACGGATAGCCTTGAT
B-cells	TACTTGTAGATCCGAG
B-cells	TAGTGGTAGGGCATGT
B-cells	TATGCCCAGAGCCTAG
B-cells	TCGGGACCAGTAACGG
B-cells	TCGGGACGTCTGGAGA
B-cells	TCTGGAATCCTTGCCA
B-cells	TCTTTCCTCCCATTAT
B-cells	TGAGCCGCATAAGACA
B-cells	TGCACCTGTAAGAGAG
B-cells	TGGGAAGTCTTTCCTC
B-cells	TGGTTCCAGAATCTCC
B-cells	TGTATTCGTAAGTGGC
B-cells	TGTCCCACAATAACGA
B-cells	TGTGTTTGTTGATTCG
B-cells	TTAGGACCATGTTCCC
B-cells	TTAGGACGTACAGTTC
B-cells	TTAGTTCTCCAGAGGA
B-cells	TTCTACATCCTTAATC
Dendritic	AAACCTGAGAATGTTG
Dendritic	AAAGATGGTACCATCA
Dendritic	AAAGCAAAGGGATGGG
Dendritic	AAAGTAGTCTTGCATT
Dendritic	AACACGTGTGCTCTTC
Dendritic	AACACGTTCCTATGTT
Dendritic	AACCATGAGACTGTAA
Dendritic	AACTCAGTCCAGGGCT
Dendritic	AAGCCGCGTCTGATCA
Dendritic	AAGCCGCGTCTTGCGG
Dendritic	AAGGAGCCAACTGGCC
Dendritic	AAGTCTGTCAGTTTGG
Dendritic	AATCGGTGTCTCTTTA
Dendritic	ACACCCTCACGCCAGT
Dendritic	ACAGCTATCCATGAAC
Dendritic	ACGGAGAGTTACCAGT
Dendritic	ACGGCCAGTAAGTGGC
Dendritic	ACGGCCATCACCGTAA
Dendritic	ACGGGCTAGCAGCCTC
Dendritic	ACTTTCATCTCGATGA
Dendritic	AGAATAGAGACGCAAC
Dendritic	AGAATAGAGCGATAGC
Dendritic	AGACGTTTCGTAGGTT
Dendritic	AGAGCGACATCACAAC
Dendritic	AGATTGCAGGCACATG
Dendritic	AGCAGCCAGAGACGAA
Dendritic	AGCTCTCCACCATGTA
Dendritic	AGGCCACCAATCCAAC
Dendritic	AGGCCACGTGTGGCTC
Dendritic	AGGCCACTCACCGTAA
Dendritic	AGGCCGTGTCTAGCGC
Dendritic	AGGTCCGTCTGCCAGG
Dendritic	AGTAGTCAGACGACGT
Dendritic	AGTGGGAAGCCCAATT
Dendritic	AGTGGGAGTTCACCTC
Dendritic	AGTTGGTGTGAAATCA
Dendritic	ATAAGAGCACAGTCGC
Dendritic	ATCATGGCAAGTCTGT
Dendritic	ATCCACCCACATCCAA
Dendritic	ATCCACCCAGTAAGCG
Dendritic	ATCCACCTCTCCTATA
Dendritic	ATCTGCCCATCAGTCA
Dendritic	ATGTGTGAGCACAGGT
Dendritic	ATTATCCCACCACCAG
Dendritic	ATTATCCGTCGTGGCT
Dendritic	ATTCTACGTGTCAATC
Dendritic	ATTCTACTCATGCATG
Dendritic	ATTTCTGAGGGATCTG
Dendritic	CAACCAATCGCTTGTC
Dendritic	CAAGAAAGTCCCTACT
Dendritic	CAAGGCCAGTGCTGCC
Dendritic	CAAGTTGCAGACGTAG
Dendritic	CACACCTAGACATAAC
Dendritic	CACATTTCACCTATCC
Dendritic	CACCACTGTCGGCACT
Dendritic	CACCTTGAGAGAGCTC
Dendritic	CAGAATCAGTCGCCGT
Dendritic	CAGCCGATCCGTCATC
Dendritic	CAGCTAAAGGGTGTGT
Dendritic	CATATTCAGAGCTGCA
Dendritic	CATCGAAAGAAAGTGG
Dendritic	CATCGAATCAGCAACT
Dendritic	CATCGAATCTCACATT
Dendritic	CATCGGGCATATACGC
Dendritic	CATGACACACCCTATC
Dendritic	CCACTACCACAAGCCC
Dendritic	CCACTACTCCGCGGTA
Dendritic	CCATGTCCACCGAAAG
Dendritic	CCATGTCCACCGGAAA
Dendritic	CCCAATCGTACTTAGC
Dendritic	CCCAATCGTTGAGGTG
Dendritic	CCCAGTTTCTGTACGA
Dendritic	CCCATACTCACATACG
Dendritic	CCGGGATGTATAAACG
Dendritic	CCGGTAGGTCATATGC
Dendritic	CCTAGCTAGAAACGAG
Dendritic	CCTAGCTGTACCGTTA
Dendritic	CGAGAAGCAGACTCGC
Dendritic	CGCCAAGGTCGGCACT
Dendritic	CGCGTTTTCCATTCTA
Dendritic	CGGAGCTCATGACGGA
Dendritic	CGGAGTCGTGACTACT
Dendritic	CGGCTAGCAGTTTACG
Dendritic	CGGTTAATCCAGTATG
Dendritic	CGTCACTGTACATCCA
Dendritic	CGTCACTGTCTAACGT
Dendritic	CGTGAGCAGAAACCAT
Dendritic	CGTTAGAGTTAGATGA
Dendritic	CGTTCTGAGGAATGGA
Dendritic	CGTTGGGTCCCATTTA
Dendritic	CTAAGACTCCGTTGCT
Dendritic	CTAGTGAAGTTCGATC
Dendritic	CTCAGAACACAGCCCA
Dendritic	CTCCTAGAGTGGCACA
Dendritic	CTCGAAAGTCGCTTCT
Dendritic	CTCGTACGTATGCTTG
Dendritic	CTGAAACGTACACCGC
Dendritic	CTGAAACTCAACGAAA
Dendritic	CTGAAGTTCACGATGT
Dendritic	CTGCCTAAGTGGAGAA
Dendritic	CTGCTGTAGGCAGTCA
Dendritic	CTTACCGAGTTGAGTA
Dendritic	CTTAGGATCGGAATCT
Dendritic	CTTGGCTGTTGGTAAA
Dendritic	GAACATCAGCGATCCC
Dendritic	GAACATCGTACTTCTT
Dendritic	GAACGGAGTCGCTTTC
Dendritic	GACACGCCACGAAACG
Dendritic	GACAGAGGTACGACCC
Dendritic	GACAGAGGTTTGCATG
Dendritic	GAGCAGACAGGACCCT
Dendritic	GAGTCCGGTACATCCA
Dendritic	GATGAAACAAGCTGTT
Dendritic	GATGCTATCGGTTAAC
Dendritic	GCAATCAGTCCCTACT
Dendritic	GCATACAGTGTTGAGG
Dendritic	GCCTCTAAGGACAGCT
Dendritic	GCCTCTAAGTGGAGTC
Dendritic	GCGACCACATGGTAGG
Dendritic	GCGACCAGTAGCGTAG
Dendritic	GCGACCAGTTACGGAG
Dendritic	GCTCCTACATGCTGGC
Dendritic	GCTCCTATCCCAACGG
Dendritic	GCTGCAGCAACACGCC
Dendritic	GCTGCTTCAGCCAATT
Dendritic	GGAATAAGTTTAGGAA
Dendritic	GGACGTCAGTGGTAAT
Dendritic	GGAGCAACAATGAAAC
Dendritic	GGGACCTAGACTAGAT
Dendritic	GGGATGACATGAGCGA
Dendritic	GGGCACTTCTGAGGGA
Dendritic	GGGCATCTCTCGGACG
Dendritic	GGTGAAGTCAGTCAGT
Dendritic	GGTGCGTAGATAGTCA
Dendritic	GTACGTACAAACTGTC
Dendritic	GTATTCTTCTTGCCGT
Dendritic	GTGCAGCTCTGCGGCA
Dendritic	GTGCATAAGCAAATCA
Dendritic	GTGTTAGAGATGCCAG
Dendritic	GTGTTAGAGCGGATCA
Dendritic	TACCTATAGCAAATCA
Dendritic	TACCTATGTGGTAACG
Dendritic	TACGGATCACGTAAGG
Dendritic	TAGCCGGCAACAACCT
Dendritic	TATCTCATCTATCGCC
Dendritic	TCACAAGGTATTCGTG
Dendritic	TCAGCAAAGAACAATC
Dendritic	TCATTTGCACGGTGTC
Dendritic	TCATTTGGTACCGCTG
Dendritic	TCGAGGCAGCCGGTAA
Dendritic	TCGAGGCGTCGCGGTT
Dendritic	TCGCGAGAGAGACTAT
Dendritic	TCGGGACCACTTCTGC
Dendritic	TCGGGACCAGACACTT
Dendritic	TCGTACCGTCTTCTCG
Dendritic	TCGTACCTCCGATATG
Dendritic	TCTATTGGTGTATGGG
Dendritic	TGAAAGAAGGATGGTC
Dendritic	TGACGGCCAAAGAATC
Dendritic	TGACGGCGTCAGATAA
Dendritic	TGACGGCGTTGTGGAG
Dendritic	TGACTTTGTGGTCTCG
Dendritic	TGACTTTTCGGCTACG
Dendritic	TGAGCATGTTCCCGAG
Dendritic	TGATTTCAGAGAACAG
Dendritic	TGCACCTAGCCAACAG
Dendritic	TGCGGGTCACAGTCGC
Dendritic	TGGCTGGCAGCGATCC
Dendritic	TGGCTGGGTACAGTTC
Dendritic	TGGGAAGTCGTCCAGG
Dendritic	TGGGCGTGTGTGACGA
Dendritic	TGTTCCGGTGATGCCC
Dendritic	TTAGGACAGTCCTCCT
Dendritic	TTAGGCAGTCTTCGTC
Dendritic	TTAGTTCTCGTCCGTT
Dendritic	TTCCCAGTCGGATGGA
Dendritic	TTGAACGCACTGAAGG
Dendritic	TTGAACGTCCAGATCA
Dendritic	TTGCCGTTCAGGCAAG
Dendritic	TTGCGTCAGTGTCTCA
Dendritic	TTGGAACAGAGAACAG
Dendritic	TTTGCGCTCGGTCTAA
Dendritic	TTTGGTTGTGTTCGAT
Granulocytes	CGTTCTGTCCGAGCCA
Granulocytes	CGTTGGGCACCCAGTG
Granulocytes	GACGTGCAGCTGATAA
Granulocytes	GCGACCACAGGGTTAG
Granulocytes	TCGGTAATCACCAGGC
MAIT	AAAGATGTCCCAACGG
MAIT	AAAGATGTCTGATACG
MAIT	AAAGCAAAGGAGTTGC
MAIT	AAAGCAATCAGTTAGC
MAIT	AAATGCCCAAGCTGTT
MAIT	AAATGCCTCTCTAGGA
MAIT	AACACGTTCATGTCCC
MAIT	AACCATGCACGCATCG
MAIT	AACTCCCCATCACAAC
MAIT	AACTCCCTCTGACCTC
MAIT	AACTCTTAGTGTCTCA
MAIT	AACTCTTGTGTCAATC
MAIT	AAGACCTAGCACCGCT
MAIT	AAGACCTGTATGAAAC
MAIT	AAGGCAGGTGTGAAAT
MAIT	AAGGCAGGTTCCACAA
MAIT	AAGGTTCAGGCGTACA
MAIT	AAGGTTCCACAGGCCT
MAIT	AAGGTTCTCAGCACAT
MAIT	ACACCAACACATTCGA
MAIT	ACACCAATCGCTAGCG
MAIT	ACACCGGGTGTGAATA
MAIT	ACACCGGTCACCGTAA
MAIT	ACACCGGTCATGCTCC
MAIT	ACACTGAGTCAGTGGA
MAIT	ACACTGAGTCTGGAGA
MAIT	ACAGCTAGTCCGTTAA
MAIT	ACATACGAGACTAGAT
MAIT	ACATACGGTAAGAGAG
MAIT	ACATACGTCTTCCTTC
MAIT	ACATACGTCTTGTATC
MAIT	ACATCAGAGGCTCATT
MAIT	ACCAGTACAGATTGCT
MAIT	ACCAGTAGTGGTGTAG
MAIT	ACCGTAACATCTGGTA
MAIT	ACCTTTATCTGTACGA
MAIT	ACGAGGAAGGTAAACT
MAIT	ACGATACGTCCAGTGC
MAIT	ACGCCAGTCGGACAAG
MAIT	ACGGAGACAGTGGAGT
MAIT	ACGGAGAGTCTTGTCC
MAIT	ACTGAACAGTCCATAC
MAIT	ACTGATGGTCCCGACA
MAIT	ACTTGTTAGAAACGAG
MAIT	ACTTGTTAGCCGCCTA
MAIT	ACTTTCAGTAATTGGA
MAIT	ACTTTCAGTGTGGCTC
MAIT	AGAGCTTCAGTTAACC
MAIT	AGAGTGGTCTGTTGAG
MAIT	AGATTGCAGAAGCCCA
MAIT	AGCAGCCCAGATCTGT
MAIT	AGCAGCCCAGCTATTG
MAIT	AGCATACGTCTTGTCC
MAIT	AGCCTAAGTCAATACC
MAIT	AGCGTCGCATGGTCTA
MAIT	AGCTCCTTCCATGCTC
MAIT	AGCTCTCTCCTTTCTC
MAIT	AGGCCACTCGTCGTTC
MAIT	AGGCCGTTCCTGTAGA
MAIT	AGGTCATCATCCTAGA
MAIT	AGTAGTCAGAGCTGCA
MAIT	AGTAGTCGTACTCAAC
MAIT	AGTCTTTCAAGTTCTG
MAIT	AGTGAGGCATGAACCT
MAIT	AGTGGGAAGAGCCTAG
MAIT	AGTGGGACAAACTGCT
MAIT	AGTGTCAAGCCCAGCT
MAIT	ATAACGCGTTAAGGGC
MAIT	ATAACGCTCATGTCTT
MAIT	ATAAGAGCAGGTGGAT
MAIT	ATCACGATCTGACCTC
MAIT	ATCATCTAGCTCTCGG
MAIT	ATCATGGGTTCGTTGA
MAIT	ATCCACCCAAGTCATC
MAIT	ATCCACCGTTCGAATC
MAIT	ATCGAGTTCATCTGTT
MAIT	ATCTGCCCACGTCTCT
MAIT	ATGAGGGAGCTGTCTA
MAIT	ATGAGGGGTATCGCAT
MAIT	ATGAGGGGTCTAGTGT
MAIT	ATGGGAGTCATCTGTT
MAIT	ATTATCCCAGTCTTCC
MAIT	ATTCTACCAATGGAGC
MAIT	ATTCTACTCTGTCAAG
MAIT	ATTGGACCATACTCTT
MAIT	ATTGGACCATGACATC
MAIT	ATTGGTGTCCAGAAGG
MAIT	ATTTCTGAGACTAGAT
MAIT	CAACCAAAGCCACGCT
MAIT	CAACCTCTCGTGTAGT
MAIT	CAACTAGGTGCTTCTC
MAIT	CAAGAAAGTGACGGTA
MAIT	CAAGAAATCCCTTGCA
MAIT	CAAGATCTCGACGGAA
MAIT	CAAGGCCAGGGAACGG
MAIT	CAAGTTGCAATAGCAA
MAIT	CAAGTTGCACATTCGA
MAIT	CACAAACGTACAGTTC
MAIT	CACACAAAGCCTTGAT
MAIT	CACACCTCACGAAAGC
MAIT	CACAGGCAGTTGAGTA
MAIT	CACATAGAGTACGTAA
MAIT	CACATAGGTACAGTTC
MAIT	CACATTTGTTCGTGAT
MAIT	CACCACTAGACTCGGA
MAIT	CACCAGGGTTCCACTC
MAIT	CACTCCAAGCCACGCT
MAIT	CAGAATCGTGGCGAAT
MAIT	CAGAGAGAGATGGCGT
MAIT	CAGAGAGTCGAACGGA
MAIT	CAGCATATCCAGGGCT
MAIT	CAGCGACCAGGGAGAG
MAIT	CAGCGACTCCAAACAC
MAIT	CAGCTGGAGGTCATCT
MAIT	CAGCTGGCACATAACC
MAIT	CAGGTGCGTAGCTCCG
MAIT	CAGTCCTTCCAACCAA
MAIT	CATATTCAGGGTGTGT
MAIT	CATATTCAGTTCGCGC
MAIT	CATATTCTCGCTTGTC
MAIT	CATATTCTCGGAAACG
MAIT	CATCAAGAGTTCGCAT
MAIT	CATCGAAAGGTGTGGT
MAIT	CATCGAACAATCGAAA
MAIT	CATCGAAGTGTTGGGA
MAIT	CATCGAAGTTCGAATC
MAIT	CATCGGGAGATATACG
MAIT	CATGGCGAGTTTGCGT
MAIT	CCACTACAGACGCACA
MAIT	CCACTACGTACGAAAT
MAIT	CCACTACTCAGGATCT
MAIT	CCAGCGATCTATCCTA
MAIT	CCATGTCCATATGAGA
MAIT	CCCATACCATACGCCG
MAIT	CCGGGATGTCTTTCAT
MAIT	CCGTACTAGAGACTAT
MAIT	CCGTTCACATGCCACG
MAIT	CCTACCAAGATATGGT
MAIT	CCTACCAAGTTGTCGT
MAIT	CCTACCATCATGTCCC
MAIT	CCTAGCTAGAAAGTGG
MAIT	CCTATTAAGGGTGTGT
MAIT	CCTATTATCAGCCTAA
MAIT	CCTCAGTCAGTATCTG
MAIT	CCTCTGACAAACCCAT
MAIT	CCTTACGAGCTAACAA
MAIT	CCTTTCTAGTAGCGGT
MAIT	CCTTTCTTCACGGTTA
MAIT	CGAACATCAGCTCCGA
MAIT	CGAACATGTAGCGTAG
MAIT	CGAATGTAGTGGGTTG
MAIT	CGACCTTAGACAAAGG
MAIT	CGACCTTGTAGGGACT
MAIT	CGACTTCCAATCGAAA
MAIT	CGAGAAGCACTTCTGC
MAIT	CGAGCACCACCACCAG
MAIT	CGAGCACCACGTGAGA
MAIT	CGAGCACGTGACGCCT
MAIT	CGAGCCATCCGTAGGC
MAIT	CGATGGCTCTCTGAGA
MAIT	CGATGTACAGGGAGAG
MAIT	CGATGTAGTGGTACAG
MAIT	CGCGTTTTCATCATTC
MAIT	CGCGTTTTCGTTGACA
MAIT	CGCGTTTTCTACCTGC
MAIT	CGCTGGACACCCATTC
MAIT	CGCTGGAGTCTGCGGT
MAIT	CGCTTCAAGCTAACTC
MAIT	CGCTTCAGTCTAGTGT
MAIT	CGGACGTCAGTCAGCC
MAIT	CGGACTGAGGTCATCT
MAIT	CGGACTGCATGTCTCC
MAIT	CGGAGCTAGCCAACAG
MAIT	CGGCTAGCATTGTGCA
MAIT	CGGTTAAAGACGACGT
MAIT	CGGTTAAAGCTGTCTA
MAIT	CGTAGCGTCAATAAGG
MAIT	CGTAGGCAGTGTTTGC
MAIT	CGTAGGCGTCTGGTCG
MAIT	CGTCACTGTGCAGTAG
MAIT	CGTCACTGTTATCGGT
MAIT	CGTCAGGTCAGCTTAG
MAIT	CGTCCATTCAATCACG
MAIT	CGTGTAAGTGGCGAAT
MAIT	CGTGTAAGTGGTGTAG
MAIT	CGTGTAATCATGCTCC
MAIT	CGTGTCTAGGGTCTCC
MAIT	CGTGTCTCATCATCCC
MAIT	CGTTAGACACAGGCCT
MAIT	CGTTAGAGTTATTCTC
MAIT	CGTTCTGCAAAGGAAG
MAIT	CGTTCTGGTCTTCTCG
MAIT	CGTTGGGAGGGCATGT
MAIT	CTAATGGCACTGCCAG
MAIT	CTAATGGCAGCGATCC
MAIT	CTAATGGTCTGATTCT
MAIT	CTACACCGTTACGGAG
MAIT	CTACACCTCTCGAGTA
MAIT	CTACGTCGTACTCTCC
MAIT	CTACGTCGTGTGACGA
MAIT	CTAGAGTGTGGGTATG
MAIT	CTAGAGTTCTCTGCTG
MAIT	CTAGTGACAATGGACG
MAIT	CTAGTGACATTGGGCC
MAIT	CTCACACCAACACGCC
MAIT	CTCACACCACCGCTAG
MAIT	CTCATTAAGTCCGGTC
MAIT	CTCATTACAACTGCGC
MAIT	CTCCTAGAGCCGTCGT
MAIT	CTCGAAACAGTGGAGT
MAIT	CTCGAAATCGTAGATC
MAIT	CTCGGAGTCAGGTTCA
MAIT	CTCGGGATCCCTCAGT
MAIT	CTCGTCAAGACCACGA
MAIT	CTGAAACAGCCACTAT
MAIT	CTGAAGTTCATGCTCC
MAIT	CTGCGGAAGATAGGAG
MAIT	CTGTTTATCCGATATG
MAIT	CTTACCGAGTGGGCTA
MAIT	CTTAGGATCTCGGACG
MAIT	CTTTGCGGTACCGCTG
MAIT	GAAATGAAGTACGATA
MAIT	GAAATGACACCCATTC
MAIT	GAACATCAGCTCTCGG
MAIT	GAACATCCACGAAATA
MAIT	GAACATCTCACCGGGT
MAIT	GAACATCTCGTAGATC
MAIT	GAACGGACATCGGTTA
MAIT	GAACGGATCCCATTAT
MAIT	GAACGGATCCTCAATT
MAIT	GAACGGATCGGACAAG
MAIT	GAACGGATCGTATCAG
MAIT	GAATAAGCAGGTTTCA
MAIT	GAATAAGGTCTCACCT
MAIT	GAATGAAAGGACAGAA
MAIT	GAATGAACACGAAATA
MAIT	GAATGAACAGTCGTGC
MAIT	GACACGCCATGACATC
MAIT	GACAGAGAGCGAAGGG
MAIT	GACCAATAGTAAGTAC
MAIT	GACCAATTCGGCTACG
MAIT	GACGCGTTCGCTTAGA
MAIT	GACGGCTAGTAGATGT
MAIT	GACGGCTCACAGTCGC
MAIT	GACGTTATCAGGCGAA
MAIT	GACGTTATCCCAAGAT
MAIT	GACTAACAGATGTTAG
MAIT	GACTACAAGATCACGG
MAIT	GACTGCGTCCGTAGGC
MAIT	GAGCAGAGTTTACTCT
MAIT	GAGCAGATCTGTCTAT
MAIT	GAGGTGAAGGAATTAC
MAIT	GAGGTGACATGGTCAT
MAIT	GAGGTGATCCTTGGTC
MAIT	GAGTCCGCATTGTGCA
MAIT	GATCGTACATCCCATC
MAIT	GATCGTAGTTCAGTAC
MAIT	GATCTAGTCAGAAATG
MAIT	GATGAAACATCTCCCA
MAIT	GATGAGGAGGGATCTG
MAIT	GATTCAGGTAGAAAGG
MAIT	GATTCAGGTCTTCAAG
MAIT	GATTCAGTCACCATAG
MAIT	GATTCAGTCCAAGCCG
MAIT	GCAATCAGTAGCGTCC
MAIT	GCAATCATCCGTTGTC
MAIT	GCAATCATCGCGATCG
MAIT	GCACTCTTCGACAGCC
MAIT	GCAGCCATCCCGGATG
MAIT	GCATACACAGGAATCG
MAIT	GCATGATAGACGCACA
MAIT	GCATGATGTTGGGACA
MAIT	GCATGCGCAGGTGCCT
MAIT	GCGCAGTCAGTCAGCC
MAIT	GCGCCAACATATGCTG
MAIT	GCGCGATAGTGCGTGA
MAIT	GCGGGTTTCGCGTAGC
MAIT	GCTCCTAGTACATCCA
MAIT	GCTCTGTGTGTGTGCC
MAIT	GCTGCGACAATCGAAA
MAIT	GCTGCGACATTTCACT
MAIT	GCTGCGATCCAGAGGA
MAIT	GCTGCTTAGGACAGAA
MAIT	GCTGGGTGTACTTGAC
MAIT	GCTGGGTTCCGCATCT
MAIT	GCTTCCAAGGAGTTGC
MAIT	GCTTGAAAGGGTGTTG
MAIT	GGAAAGCGTACTCAAC
MAIT	GGAATAAAGAGTACCG
MAIT	GGAATAAAGCCAGAAC
MAIT	GGAATAACACGTCAGC
MAIT	GGAATAATCGAACGGA
MAIT	GGACAGAGTACATGTC
MAIT	GGAGCAACATCATCCC
MAIT	GGATGTTAGGCCATAG
MAIT	GGCAATTTCTGAGGGA
MAIT	GGCGACTGTTCACGGC
MAIT	GGCTGGTAGTTAGCGG
MAIT	GGGAATGGTTAAAGAC
MAIT	GGGAATGTCTAACTTC
MAIT	GGGAGATTCGCCTGAG
MAIT	GGGATGATCAACGGGA
MAIT	GGGCACTCATTATCTC
MAIT	GGGCACTTCAGGCCCA
MAIT	GGGCATCCAGATTGCT
MAIT	GGGCATCTCACTTACT
MAIT	GGGTCTGTCCAGTAGT
MAIT	GGGTTGCAGGTGCAAC
MAIT	GGGTTGCAGTCATGCT
MAIT	GGTATTGAGAATGTTG
MAIT	GGTATTGCACGTGAGA
MAIT	GGTATTGCATGCTGGC
MAIT	GGTATTGTCTGGTTCC
MAIT	GGTGAAGAGTGGTCCC
MAIT	GGTGAAGCAGTCACTA
MAIT	GGTGCGTCAGGATTGG
MAIT	GGTGCGTTCTAGAGTC
MAIT	GGTGTTAAGTCGAGTG
MAIT	GTACGTAAGTGATCGG
MAIT	GTACTCCAGTCCCACG
MAIT	GTAGGCCTCGCGGATC
MAIT	GTATCTTGTTCACCTC
MAIT	GTCACAACATCGATTG
MAIT	GTCGTAAAGGCATGTG
MAIT	GTCTCGTCAGCCAATT
MAIT	GTCTTCGGTATAGTAG
MAIT	GTGAAGGGTTCGTTGA
MAIT	GTGCAGCAGCCCAACC
MAIT	GTGCATACATACCATG
MAIT	GTGCATAGTAGGGTAC
MAIT	GTGTGCGAGACTGTAA
MAIT	GTGTGCGGTTTGACTG
MAIT	GTGTGCGTCCAACCAA
MAIT	GTTACAGCAATGGTCT
MAIT	GTTCTCGAGAGAACAG
MAIT	GTTTCTAAGTGGCACA
MAIT	TAAACCGAGCAAATCA
MAIT	TAAACCGTCTTCATGT
MAIT	TACAGTGCAAGCCGCT
MAIT	TACCTTATCACAAACC
MAIT	TACGGGCAGGCGACAT
MAIT	TACGGGCCAATCACAC
MAIT	TACGGGCCAGACGCAA
MAIT	TACGGTAAGTTGAGTA
MAIT	TACTCATAGTATTGGA
MAIT	TACTCATTCACGACTA
MAIT	TAGACCAGTCCAGTAT
MAIT	TAGACCAGTTAGTGGG
MAIT	TAGGCATTCACTCCTG
MAIT	TAGTTGGTCACCCTCA
MAIT	TAGTTGGTCACTTCAT
MAIT	TATCAGGCAAAGCGGT
MAIT	TATCTCAAGGGTCTCC
MAIT	TATGCCCGTGATGTCT
MAIT	TATTACCCAGTCGTGC
MAIT	TCAACGATCATCGGAT
MAIT	TCAGATGCAGGGAGAG
MAIT	TCAGCAACACAAGCCC
MAIT	TCAGCAACACGGCTAC
MAIT	TCAGCTCGTAGCTCCG
MAIT	TCAGCTCTCGAGAGCA
MAIT	TCAGCTCTCGTAGGAG
MAIT	TCAGGATTCGTATCAG
MAIT	TCAGGTAAGGTGCACA
MAIT	TCAGGTACAGTCAGAG
MAIT	TCAGGTAGTCTAGAGG
MAIT	TCAGGTATCGATGAGG
MAIT	TCATTACAGGGATACC
MAIT	TCATTTGGTTCGTCTC
MAIT	TCCCGATAGTTCGCGC
MAIT	TCGCGTTAGACAAGCC
MAIT	TCGCGTTGTAGCGCTC
MAIT	TCGCGTTGTGGTTTCA
MAIT	TCGTACCGTGTTGAGG
MAIT	TCGTAGAGTGGACGAT
MAIT	TCTCATAGTAGAGTGC
MAIT	TCTCTAACACGTAAGG
MAIT	TCTCTAATCTCACATT
MAIT	TCTGAGACAAGAAGAG
MAIT	TCTGAGATCTTTAGGG
MAIT	TCTGGAACAATGGTCT
MAIT	TCTTTCCAGTACATGA
MAIT	TGAAAGATCCAAAGTC
MAIT	TGACGGCTCGACGGAA
MAIT	TGACTAGCATTGTGCA
MAIT	TGACTAGGTCTAACGT
MAIT	TGACTAGTCTGCGACG
MAIT	TGAGAGGGTGGTACAG
MAIT	TGAGCATAGAACTGTA
MAIT	TGAGCCGTCAGTTGAC
MAIT	TGAGCCGTCCACTCCA
MAIT	TGAGGGACAAGCGATG
MAIT	TGAGGGAGTCCGTTAA
MAIT	TGCACCTTCACAAACC
MAIT	TGCCAAACATGACATC
MAIT	TGCGGGTGTTATCACG
MAIT	TGCGTGGTCCAAATGC
MAIT	TGCTACCCAAACGTGG
MAIT	TGCTGCTAGCCCAACC
MAIT	TGGACGCGTCGGCATC
MAIT	TGGCCAGCACATGGGA
MAIT	TGGCGCATCATCGATG
MAIT	TGGGAAGTCGGTCCGA
MAIT	TGGGCGTGTGCGGTAA
MAIT	TGGGCGTTCTATCGCC
MAIT	TGGTTAGGTGGGTATG
MAIT	TGGTTAGTCACTTCAT
MAIT	TGTATTCAGTTAAGTG
MAIT	TGTGGTAGTTCAACCA
MAIT	TGTGTTTCACGCCAGT
MAIT	TGTGTTTGTAGAGCTG
MAIT	TTAACTCAGGTGATTA
MAIT	TTAGGACAGTTAGCGG
MAIT	TTAGGACTCATGTAGC
MAIT	TTAGGACTCCACTGGG
MAIT	TTAGGCAGTGATGCCC
MAIT	TTAGTTCTCAGATAAG
MAIT	TTAGTTCTCAGGCGAA
MAIT	TTCGAAGGTAGCGTCC
MAIT	TTCGGTCGTCATGCAT
MAIT	TTCTACAGTCTTTCAT
MAIT	TTCTCCTAGGAATTAC
MAIT	TTCTTAGCACAGAGGT
MAIT	TTCTTAGCATGCCTTC
MAIT	TTGCCGTTCATATCGG
MAIT	TTGCGTCGTTACAGAA
MAIT	TTGCGTCGTTTGGCGC
MAIT	TTGGAACTCGCCAGCA
MAIT	TTTCCTCGTGTAATGA
MAIT	TTTGCGCAGCTGTTCA
MAIT	TTTGCGCGTCATGCAT
MAIT	TTTGCGCTCGCCATAA
MAIT	TTTGGTTAGACTAAGT
MAIT	TTTGGTTCATCTGGTA
MAIT	TTTGGTTTCCGAGCCA
MAIT	TTTGTCATCAGGTTCA
Monocytes	AAACCTGCATGCCACG
Monocytes	AAACGGGAGTCTCAAC
Monocytes	AAACGGGTCGCGGATC
Monocytes	AAAGATGAGAAGGGTA
Monocytes	AAAGATGCATACAGCT
Monocytes	AAAGATGGTCGCGAAA
Monocytes	AAAGCAACAAACCCAT
Monocytes	AAAGCAAGTCGAAAGC
Monocytes	AAAGCAATCACGGTTA
Monocytes	AAAGTAGAGCTCAACT
Monocytes	AAAGTAGTCAGTGCAT
Monocytes	AAATGCCCATCCGCGA
Monocytes	AAATGCCGTCTTGTCC
Monocytes	AAATGCCGTGTTGGGA
Monocytes	AAATGCCTCACCTTAT
Monocytes	AAATGCCTCACGCATA
Monocytes	AAATGCCTCTGATTCT
Monocytes	AACACGTAGCCCAATT
Monocytes	AACACGTAGGACAGAA
Monocytes	AACACGTAGGTGCTAG
Monocytes	AACACGTCAAAGGCGT
Monocytes	AACACGTCAGCTGTTA
Monocytes	AACACGTGTAGAGCTG
Monocytes	AACACGTTCACGACTA
Monocytes	AACACGTTCACTCTTA
Monocytes	AACCATGAGAGGTACC
Monocytes	AACCATGCACCAACCG
Monocytes	AACCATGGTCAACATC
Monocytes	AACCGCGAGCTAAACA
Monocytes	AACCGCGAGCTATGCT
Monocytes	AACCGCGGTACATGTC
Monocytes	AACCGCGTCAAACGGG
Monocytes	AACGTTGCAATAACGA
Monocytes	AACGTTGCAGCTGTGC
Monocytes	AACGTTGGTGGTAACG
Monocytes	AACGTTGTCAACCATG
Monocytes	AACTCAGCAGCCTTGG
Monocytes	AACTCAGTCAATCACG
Monocytes	AACTCAGTCATGCTCC
Monocytes	AACTCCCGTCAGAAGC
Monocytes	AACTCTTAGAAGGTTT
Monocytes	AACTCTTCACTTCGAA
Monocytes	AACTCTTCAGTTCCCT
Monocytes	AACTCTTCATTACGAC
Monocytes	AACTCTTGTAAGAGGA
Monocytes	AACTCTTTCGCAAACT
Monocytes	AACTCTTTCGCACTCT
Monocytes	AACTGGTAGCTCCTCT
Monocytes	AACTGGTCATCGGGTC
Monocytes	AACTGGTCATTACCTT
Monocytes	AACTTTCAGAAACCTA
Monocytes	AACTTTCCACGAGGTA
Monocytes	AAGACCTGTACGCTGC
Monocytes	AAGACCTGTCCCTTGT
Monocytes	AAGACCTGTCGAGATG
Monocytes	AAGACCTGTGGACGAT
Monocytes	AAGCCGCAGAAACCAT
Monocytes	AAGCCGCCAAGAGGCT
Monocytes	AAGGAGCAGACCCACC
Monocytes	AAGGAGCAGGGCACTA
Monocytes	AAGGAGCAGTGACATA
Monocytes	AAGGAGCGTGCCTGCA
Monocytes	AAGGAGCTCCGTAGGC
Monocytes	AAGGCAGGTAGCACGA
Monocytes	AAGGTTCAGCTGCAAG
Monocytes	AAGGTTCCACCACCAG
Monocytes	AAGTCTGCAGAGTGTG
Monocytes	AATCCAGAGAAACCGC
Monocytes	AATCCAGCAAGTACCT
Monocytes	AATCCAGCATGTAAGA
Monocytes	AATCCAGGTTATGTGC
Monocytes	AATCGGTAGCATGGCA
Monocytes	AATCGGTAGTCTCAAC
Monocytes	AATCGGTTCACAAACC
Monocytes	AATCGGTTCCCTTGCA
Monocytes	ACACCAATCTCGAGTA
Monocytes	ACACCAATCTGAGTGT
Monocytes	ACACCCTAGATCCCAT
Monocytes	ACACCCTTCAATAAGG
Monocytes	ACACCGGCAATGGAGC
Monocytes	ACACCGGGTAAACACA
Monocytes	ACACCGGGTCCATCCT
Monocytes	ACACCGGTCCACGAAT
Monocytes	ACACTGAAGCCGATTT
Monocytes	ACACTGAGTCAATACC
Monocytes	ACACTGAGTCTTCGTC
Monocytes	ACACTGAGTTATCACG
Monocytes	ACACTGATCACCGGGT
Monocytes	ACAGCCGAGTTAGGTA
Monocytes	ACAGCCGCATGGAATA
Monocytes	ACAGCCGGTGTGACCC
Monocytes	ACAGCTAAGCGACGTA
Monocytes	ACAGCTAAGGATGCGT
Monocytes	ACAGCTAAGGGTTCCC
Monocytes	ACAGCTAAGTGGGATC
Monocytes	ACAGCTACACAGACAG
Monocytes	ACAGCTAGTAGTGAAT
Monocytes	ACAGCTATCAGAGGTG
Monocytes	ACAGCTATCTCCAACC
Monocytes	ACAGCTATCTCGAGTA
Monocytes	ACATCAGAGTGCGTGA
Monocytes	ACATCAGCAAGGTTCT
Monocytes	ACATCAGCAGGTCTCG
Monocytes	ACATCAGGTGTTGAGG
Monocytes	ACATCAGGTTATGCGT
Monocytes	ACATCAGTCGCATGGC
Monocytes	ACATCAGTCGTTACAG
Monocytes	ACCAGTACAAAGGCGT
Monocytes	ACCAGTAGTGCAGACA
Monocytes	ACCAGTAGTTAAGTAG
Monocytes	ACCAGTATCAACACGT
Monocytes	ACCAGTATCTACCAGA
Monocytes	ACCCACTCATGCAATC
Monocytes	ACCGTAAAGAATGTGT
Monocytes	ACCGTAAAGTATCTCG
Monocytes	ACCGTAAGTAGCGATG
Monocytes	ACCGTAAGTGGCAAAC
Monocytes	ACCGTAATCAATACCG
Monocytes	ACCTTTAGTCGGCTCA
Monocytes	ACCTTTAGTCTAGTCA
Monocytes	ACGAGCCCACAACTGT
Monocytes	ACGAGGACAAGGACAC
Monocytes	ACGAGGACAGATGAGC
Monocytes	ACGAGGACATAGGATA
Monocytes	ACGAGGATCTCGATGA
Monocytes	ACGAGGATCTTCGAGA
Monocytes	ACGATACAGTAGGTGC
Monocytes	ACGATACTCGGACAAG
Monocytes	ACGATGTGTCGAAAGC
Monocytes	ACGCCGAAGCGTCTAT
Monocytes	ACGCCGACAGTCACTA
Monocytes	ACGCCGATCCCTCTTT
Monocytes	ACGGAGACAGGGTTAG
Monocytes	ACGGCCACATACGCTA
Monocytes	ACGGCCATCCCTAACC
Monocytes	ACGGGCTGTGCACGAA
Monocytes	ACGGGTCTCACAGGCC
Monocytes	ACGGGTCTCACCCTCA
Monocytes	ACGTCAAAGAGCCTAG
Monocytes	ACTATCTGTCGATTGT
Monocytes	ACTATCTTCCGTAGTA
Monocytes	ACTATCTTCTTGGGTA
Monocytes	ACTGAGTAGTCTCAAC
Monocytes	ACTGAGTAGTGGCACA
Monocytes	ACTGAGTCAACACCTA
Monocytes	ACTGAGTCAATCACAC
Monocytes	ACTGATGAGGCCCGTT
Monocytes	ACTGATGGTCTAGAGG
Monocytes	ACTGCTCAGGACTGGT
Monocytes	ACTGCTCAGTACGCCC
Monocytes	ACTGCTCTCCGTAGGC
Monocytes	ACTGTCCAGCTCCCAG
Monocytes	ACTGTCCGTCTTGCGG
Monocytes	ACTGTCCGTTCCATGA
Monocytes	ACTGTCCGTTGCGCAC
Monocytes	ACTTACTAGATGGGTC
Monocytes	ACTTACTGTTACGACT
Monocytes	ACTTACTGTTTGTTGG
Monocytes	ACTTGTTCACTTACGA
Monocytes	ACTTGTTTCCCATTAT
Monocytes	ACTTTCAAGGGCATGT
Monocytes	ACTTTCACAGGGTTAG
Monocytes	AGAATAGCAGACGCAA
Monocytes	AGAATAGTCCTTTCTC
Monocytes	AGAATAGTCTAACTCT
Monocytes	AGACGTTAGTGGGTTG
Monocytes	AGACGTTCAAGCCGCT
Monocytes	AGACGTTCATTGCGGC
Monocytes	AGACGTTGTAAATGTG
Monocytes	AGAGCGAAGAAGCCCA
Monocytes	AGAGCGAAGCTGCGAA
Monocytes	AGAGCGACACACATGT
Monocytes	AGAGCGACATTGGTAC
Monocytes	AGAGCTTAGCTAGTCT
Monocytes	AGAGCTTCATCTATGG
Monocytes	AGAGCTTGTCCTCCAT
Monocytes	AGAGTGGCACATCCAA
Monocytes	AGAGTGGGTACAGTGG
Monocytes	AGAGTGGGTCCGTTAA
Monocytes	AGAGTGGGTCCTCTTG
Monocytes	AGAGTGGTCGATCCCT
Monocytes	AGATCTGCACAGTCGC
Monocytes	AGATCTGTCGTACCGG
Monocytes	AGATCTGTCTGCTTGC
Monocytes	AGATTGCCATCCGGGT
Monocytes	AGCAGCCAGGACAGAA
Monocytes	AGCATACAGAATTGTG
Monocytes	AGCATACCATGCCTAA
Monocytes	AGCATACGTCTAGGTT
Monocytes	AGCCTAAAGAACTGTA
Monocytes	AGCCTAACATCCCATC
Monocytes	AGCGGTCAGAGTCGGT
Monocytes	AGCGGTCCAATGGAAT
Monocytes	AGCGTATCATGGGAAC
Monocytes	AGCGTATGTACCGAGA
Monocytes	AGCGTCGAGAGGGATA
Monocytes	AGCGTCGCAATGAATG
Monocytes	AGCGTCGCAGTCGTGC
Monocytes	AGCTCCTAGAGACTTA
Monocytes	AGCTCCTCAGACGTAG
Monocytes	AGCTCTCAGGCATTGG
Monocytes	AGCTTGAGTCGAGATG
Monocytes	AGCTTGATCAGCTCTC
Monocytes	AGGCCACAGTCCCACG
Monocytes	AGGCCGTGTTGAGTTC
Monocytes	AGGCCGTTCACGCGGT
Monocytes	AGGCCGTTCAGCTCTC
Monocytes	AGGGAGTAGCTGCGAA
Monocytes	AGGGAGTCAGGGTACA
Monocytes	AGGGAGTCATCTCGCT
Monocytes	AGGTCATAGACAAAGG
Monocytes	AGGTCATCAGAGCCAA
Monocytes	AGGTCATGTCAATGTC
Monocytes	AGGTCATTCGCTAGCG
Monocytes	AGGTCCGAGTACGCCC
Monocytes	AGGTCCGGTCACAAGG
Monocytes	AGGTCCGGTGAACCTT
Monocytes	AGGTCCGGTGGCGAAT
Monocytes	AGGTCCGTCATGTCTT
Monocytes	AGGTCCGTCCGAACGC
Monocytes	AGGTCCGTCGCTAGCG
Monocytes	AGTCTTTAGGGCACTA
Monocytes	AGTCTTTGTCTAGAGG
Monocytes	AGTGAGGTCATCTGTT
Monocytes	AGTGGGAAGGTGCTAG
Monocytes	AGTGGGAGTAAGTAGT
Monocytes	AGTGGGATCAGATAAG
Monocytes	AGTTGGTAGTCCGTAT
Monocytes	ATAACGCCACTCTGTC
Monocytes	ATAACGCGTAGTGAAT
Monocytes	ATAACGCTCACCACCT
Monocytes	ATAAGAGCACGCATCG
Monocytes	ATAAGAGTCACCTTAT
Monocytes	ATAGACCAGGGTGTTG
Monocytes	ATAGACCCAACGATGG
Monocytes	ATAGACCCACACGCTG
Monocytes	ATAGACCCAGCCAATT
Monocytes	ATAGACCCATGGTCTA
Monocytes	ATAGACCGTAGGGTAC
Monocytes	ATAGACCGTGCCTTGG
Monocytes	ATAGACCTCAAACAAG
Monocytes	ATCACGAAGGCTAGGT
Monocytes	ATCATCTAGGAATGGA
Monocytes	ATCATCTTCTAGAGTC
Monocytes	ATCATGGTCAAAGACA
Monocytes	ATCCACCGTTAGAACA
Monocytes	ATCCACCGTTGTGGCC
Monocytes	ATCCACCTCTTCGGTC
Monocytes	ATCCGAAAGTCACGCC
Monocytes	ATCCGAAAGTGGTCCC
Monocytes	ATCCGAATCACGACTA
Monocytes	ATCGAGTAGTGGGTTG
Monocytes	ATCGAGTGTCCAAGTT
Monocytes	ATCGAGTTCATGCAAC
Monocytes	ATGCGATAGGAGTTGC
Monocytes	ATGCGATCAGCCACCA
Monocytes	ATGCGATGTTCATGGT
Monocytes	ATGCGATTCCTGTAGA
Monocytes	ATGCGATTCTAGCACA
Monocytes	ATGCGATTCTTCGAGA
Monocytes	ATGGGAGGTCTAGTGT
Monocytes	ATGTGTGTCTTCGGTC
Monocytes	ATTACTCGTCCGTTAA
Monocytes	ATTATCCCAGGGTTAG
Monocytes	ATTATCCGTTTGTGTG
Monocytes	ATTATCCTCGGTTCGG
Monocytes	ATTCTACAGTAATCCC
Monocytes	ATTCTACCACCGTTGG
Monocytes	ATTCTACGTGAGGCTA
Monocytes	ATTCTACGTTACGTCA
Monocytes	ATTGGTGTCGTCCAGG
Monocytes	ATTTCTGCAAACTGTC
Monocytes	ATTTCTGCATAGTAAG
Monocytes	ATTTCTGTCACAGTAC
Monocytes	ATTTCTGTCTTGACGA
Monocytes	CAACCAAGTTAAGATG
Monocytes	CAACCAAGTTCGAATC
Monocytes	CAACCTCGTTCTCATT
Monocytes	CAACTAGAGAACAATC
Monocytes	CAACTAGAGTTGTAGA
Monocytes	CAACTAGCAGGAATGC
Monocytes	CAACTAGCATGGTCTA
Monocytes	CAACTAGTCACGGTTA
Monocytes	CAAGAAAAGCCTATGT
Monocytes	CAAGATCAGATCCGAG
Monocytes	CAAGATCAGGTAGCTG
Monocytes	CAAGATCCAGTCAGCC
Monocytes	CAAGGCCAGTGCGTGA
Monocytes	CAAGGCCTCCTAAGTG
Monocytes	CAAGTTGCACCACGTG
Monocytes	CAAGTTGTCGCTAGCG
Monocytes	CAAGTTGTCTTATCTG
Monocytes	CACAAACGTACTCAAC
Monocytes	CACACAAAGCAAATCA
Monocytes	CACACAACAGGATCGA
Monocytes	CACACAAGTAGCGCTC
Monocytes	CACACCTAGGCAATTA
Monocytes	CACACCTGTTGGTGGA
Monocytes	CACACCTTCAAGGCTT
Monocytes	CACACCTTCTATCGCC
Monocytes	CACACTCAGTGTTTGC
Monocytes	CACAGGCAGCGCCTTG
Monocytes	CACAGGCTCGTCTGCT
Monocytes	CACAGTACATGGGACA
Monocytes	CACAGTATCTTTAGTC
Monocytes	CACATAGAGATGTCGG
Monocytes	CACATTTAGAGTCTGG
Monocytes	CACATTTAGCCAGGAT
Monocytes	CACCACTCAAGGACAC
Monocytes	CACCACTCAGGGTATG
Monocytes	CACCACTGTGTTCGAT
Monocytes	CACCAGGAGCCGTCGT
Monocytes	CACCAGGCACATTTCT
Monocytes	CACCTTGCATAAAGGT
Monocytes	CACTCCACAAGCCGCT
Monocytes	CACTCCAGTTATCGGT
Monocytes	CACTCCATCCGCAAGC
Monocytes	CACTCCATCTGGGCCA
Monocytes	CAGAATCCATCTGGTA
Monocytes	CAGAATCGTCTTCTCG
Monocytes	CAGAATCGTGATGCCC
Monocytes	CAGAATCTCTGCAGTA
Monocytes	CAGATCAAGCCAGGAT
Monocytes	CAGATCATCAAGGTAA
Monocytes	CAGATCATCAGCACAT
Monocytes	CAGCAGCTCCTTCAAT
Monocytes	CAGCAGCTCTGTTTGT
Monocytes	CAGCATAAGAGACTTA
Monocytes	CAGCATACACTACAGT
Monocytes	CAGCATAGTTCAGTAC
Monocytes	CAGCATAGTTTGGGCC
Monocytes	CAGCCGAGTCATGCAT
Monocytes	CAGCCGAGTGCACTTA
Monocytes	CAGCTAACATGGATGG
Monocytes	CAGCTAAGTAGCAAAT
Monocytes	CAGCTAAGTTTCGCTC
Monocytes	CAGCTAATCCCAGGTG
Monocytes	CAGCTGGAGACGCTTT
Monocytes	CAGCTGGAGGGTTCCC
Monocytes	CAGCTGGCAAGTCTAC
Monocytes	CAGCTGGCAATAGAGT
Monocytes	CAGCTGGTCATCACCC
Monocytes	CAGCTGGTCTTACCTA
Monocytes	CAGCTGGTCTTGAGAC
Monocytes	CAGGTGCGTCCAACTA
Monocytes	CAGTCCTCAATAGAGT
Monocytes	CAGTCCTCACCGATAT
Monocytes	CAGTCCTGTTTGGCGC
Monocytes	CATATGGCACATGTGT
Monocytes	CATATGGCACCGGAAA
Monocytes	CATATTCCAATAACGA
Monocytes	CATATTCCAATGTTGC
Monocytes	CATATTCCATGCCACG
Monocytes	CATCAAGGTCTAGCCG
Monocytes	CATCAAGGTGTTTGTG
Monocytes	CATCAAGGTTTAGGAA
Monocytes	CATCAGAAGCACCGTC
Monocytes	CATCAGAGTTATTCTC
Monocytes	CATCAGATCCGTTGTC
Monocytes	CATCCACAGCCAGTAG
Monocytes	CATCCACAGGGATGGG
Monocytes	CATCCACCATTTCACT
Monocytes	CATCCACTCGTAGGAG
Monocytes	CATCGAAAGCAGCGTA
Monocytes	CATCGAATCTACTCAT
Monocytes	CATCGGGAGGTAGCTG
Monocytes	CATGACAAGGAGTACC
Monocytes	CATGACAGTGACGCCT
Monocytes	CATGCCTAGACCCACC
Monocytes	CATGCCTGTCCGTCAG
Monocytes	CATGCCTTCTTGCATT
Monocytes	CATGGCGAGGAGCGAG
Monocytes	CATTATCCAGTATCTG
Monocytes	CATTATCCATACGCCG
Monocytes	CATTATCGTCTCAACA
Monocytes	CATTATCTCGGTCCGA
Monocytes	CATTATCTCTCGCATC
Monocytes	CATTCGCCAGTCGATT
Monocytes	CATTCGCCATCGACGC
Monocytes	CCAATCCAGTTAGCGG
Monocytes	CCAATCCCATTGAGCT
Monocytes	CCAATCCGTCGAAAGC
Monocytes	CCAATCCGTGTCTGAT
Monocytes	CCACCTAGTGGCGAAT
Monocytes	CCACGGAAGATATGCA
Monocytes	CCACGGAAGGGTTTCT
Monocytes	CCACGGAGTTACCAGT
Monocytes	CCACTACAGTAACCCT
Monocytes	CCACTACCAATCGGTT
Monocytes	CCACTACCATATGAGA
Monocytes	CCAGCGAAGACTTTCG
Monocytes	CCATGTCAGCATGGCA
Monocytes	CCATGTCCAATCGGTT
Monocytes	CCATGTCTCTTCGGTC
Monocytes	CCATTCGAGAAGATTC
Monocytes	CCCAATCGTAGCTAAA
Monocytes	CCCAATCGTTGGTAAA
Monocytes	CCCAATCTCCGTAGTA
Monocytes	CCCAATCTCGTAGATC
Monocytes	CCCATACCACCAGGTC
Monocytes	CCCTCCTAGATCCTGT
Monocytes	CCCTCCTAGCTGTTCA
Monocytes	CCCTCCTCACCGAAAG
Monocytes	CCCTCCTCAGATTGCT
Monocytes	CCCTCCTTCTGAGTGT
Monocytes	CCCTCCTTCTGGTGTA
Monocytes	CCGGGATCACCACCAG
Monocytes	CCGTACTGTGAGTGAC
Monocytes	CCGTGGAGTCTCTCGT
Monocytes	CCGTGGATCTATCGCC
Monocytes	CCGTTCAAGGCACATG
Monocytes	CCTAAAGCAGCTGTAT
Monocytes	CCTAAAGGTTCTGTTT
Monocytes	CCTACACAGGTCATCT
Monocytes	CCTACACCAGCTGTAT
Monocytes	CCTACACGTTAAGTAG
Monocytes	CCTACACGTTCGAATC
Monocytes	CCTACCATCTTGACGA
Monocytes	CCTAGCTAGGCCCTTG
Monocytes	CCTAGCTGTGCCTGGT
Monocytes	CCTAGCTGTGTCCTCT
Monocytes	CCTCTGAAGGCAATTA
Monocytes	CCTCTGAAGTGCGTGA
Monocytes	CCTCTGACAGCGATCC
Monocytes	CCTCTGACAGGTCCAC
Monocytes	CCTCTGACATAGACTC
Monocytes	CCTCTGAGTAAGAGGA
Monocytes	CCTCTGAGTCAATACC
Monocytes	CCTTACGAGAGGTACC
Monocytes	CCTTCCCAGGCTAGCA
Monocytes	CCTTCCCCACCGCTAG
Monocytes	CCTTCCCCACCTCGTT
Monocytes	CCTTCCCCATGAAGTA
Monocytes	CCTTTCTCACAGACTT
Monocytes	CCTTTCTGTACACCGC
Monocytes	CCTTTCTGTCGCGGTT
Monocytes	CCTTTCTTCTGTCTAT
Monocytes	CGAACATTCGCGATCG
Monocytes	CGAATGTCATGGAATA
Monocytes	CGACCTTAGATATGGT
Monocytes	CGACCTTAGTAACCCT
Monocytes	CGACTTCTCCTGCCAT
Monocytes	CGAGCACAGCTGATAA
Monocytes	CGAGCACCATGACGGA
Monocytes	CGAGCCAAGCCGGTAA
Monocytes	CGAGCCAGTACTTCTT
Monocytes	CGAGCCAGTGATAAGT
Monocytes	CGATCGGTCGGTTAAC
Monocytes	CGATCGGTCTTCATGT
Monocytes	CGATGGCAGAGCTTCT
Monocytes	CGATGGCCAATCTGCA
Monocytes	CGATGGCCAGCTATTG
Monocytes	CGATGGCGTAAGGGCT
Monocytes	CGATGGCGTCCCTACT
Monocytes	CGATGGCTCAACTCTT
Monocytes	CGATGGCTCGCCAGCA
Monocytes	CGATGGCTCTCATTCA
Monocytes	CGATGTATCACTTCAT
Monocytes	CGATGTATCTATGTGG
Monocytes	CGCCAAGAGAATGTTG
Monocytes	CGCCAAGAGATATGCA
Monocytes	CGCCAAGTCTTGTACT
Monocytes	CGCGGTAAGATGTGGC
Monocytes	CGCGGTAAGGATGTAT
Monocytes	CGCGTTTAGAGGTTGC
Monocytes	CGCGTTTAGGGTTCCC
Monocytes	CGCGTTTCATCGATTG
Monocytes	CGCGTTTCATTGAGCT
Monocytes	CGCGTTTTCTCGATGA
Monocytes	CGCTATCAGTGGTAAT
Monocytes	CGCTATCGTAAACGCG
Monocytes	CGCTATCTCAGATAAG
Monocytes	CGCTGGAAGTGCTGCC
Monocytes	CGCTGGACAGCCTATA
Monocytes	CGCTGGATCAGCGACC
Monocytes	CGCTGGATCCGGCACA
Monocytes	CGCTGGATCGAATCCA
Monocytes	CGCTGGATCTACTCAT
Monocytes	CGCTTCATCGCTAGCG
Monocytes	CGGACGTAGACTCGGA
Monocytes	CGGACGTCAAGTCTGT
Monocytes	CGGACGTGTCATATCG
Monocytes	CGGACGTTCGTTACAG
Monocytes	CGGACGTTCTGCAAGT
Monocytes	CGGACTGAGTAGCGGT
Monocytes	CGGACTGGTTGCTCCT
Monocytes	CGGAGCTCACCACGTG
Monocytes	CGGAGCTGTATTACCG
Monocytes	CGGAGTCAGAATTCCC
Monocytes	CGGAGTCAGACATAAC
Monocytes	CGGAGTCAGTCCCACG
Monocytes	CGGAGTCCACACAGAG
Monocytes	CGGAGTCGTCTCTCTG
Monocytes	CGGAGTCGTTAGAACA
Monocytes	CGGAGTCTCGCAAACT
Monocytes	CGGCTAGCACGTCAGC
Monocytes	CGGGTCAAGTGTACCT
Monocytes	CGGGTCACAGGGAGAG
Monocytes	CGGGTCACATGTCTCC
Monocytes	CGGGTCAGTACAAGTA
Monocytes	CGGGTCAGTAGGCATG
Monocytes	CGGGTCAGTCATATCG
Monocytes	CGGGTCATCACAACGT
Monocytes	CGGTTAACAATCGAAA
Monocytes	CGGTTAAGTCGGCACT
Monocytes	CGTAGCGAGAACTGTA
Monocytes	CGTAGCGGTCGCGTGT
Monocytes	CGTAGCGGTCGGCACT
Monocytes	CGTAGCGTCACCTTAT
Monocytes	CGTAGGCAGATGCCAG
Monocytes	CGTAGGCAGCCGATTT
Monocytes	CGTAGGCTCTCTAGGA
Monocytes	CGTAGGCTCTTCAACT
Monocytes	CGTCAGGAGATCGGGT
Monocytes	CGTCCATAGGTGCTAG
Monocytes	CGTCCATGTTTGTTGG
Monocytes	CGTCCATTCAATACCG
Monocytes	CGTCCATTCACCTCGT
Monocytes	CGTCCATTCACTTATC
Monocytes	CGTCCATTCAGGATCT
Monocytes	CGTCCATTCGGAGGTA
Monocytes	CGTCTACAGACAGAGA
Monocytes	CGTCTACGTTAAGGGC
Monocytes	CGTGAGCAGCCTCGTG
Monocytes	CGTGAGCCACTGTTAG
Monocytes	CGTGAGCGTAGCTGCC
Monocytes	CGTGAGCTCTGGTTCC
Monocytes	CGTGTAACACATGGGA
Monocytes	CGTGTAACACCTCGTT
Monocytes	CGTGTAACATAGACTC
Monocytes	CGTGTCTAGGTAAACT
Monocytes	CGTGTCTGTGAGGGTT
Monocytes	CGTGTCTTCCAAGTAC
Monocytes	CGTTAGACATCACGTA
Monocytes	CGTTAGACATTCCTGC
Monocytes	CGTTAGAGTCGCGGTT
Monocytes	CGTTCTGCACAGTCGC
Monocytes	CGTTCTGTCTGGTGTA
Monocytes	CGTTCTGTCTGTCTAT
Monocytes	CGTTGGGAGTGAAGAG
Monocytes	CGTTGGGAGTGTCCAT
Monocytes	CGTTGGGCATGCCTAA
Monocytes	CGTTGGGGTAGCTTGT
Monocytes	CGTTGGGGTCCAGTTA
Monocytes	CTAACTTTCACGCATA
Monocytes	CTAACTTTCTTGCATT
Monocytes	CTAAGACAGCCACCTG
Monocytes	CTAAGACAGGCTATCT
Monocytes	CTAAGACCAAGGTTTC
Monocytes	CTAAGACCATGGTTGT
Monocytes	CTAATGGCAGTCGTGC
Monocytes	CTACACCTCGAACGGA
Monocytes	CTACATTCATGCATGT
Monocytes	CTACATTGTCACAAGG
Monocytes	CTACCCATCGGAAACG
Monocytes	CTACGTCAGAATCTCC
Monocytes	CTACGTCAGTCTCCTC
Monocytes	CTACGTCCACTATCTT
Monocytes	CTACGTCGTGACTCAT
Monocytes	CTAGCCTAGAGGGATA
Monocytes	CTAGCCTCATTGCGGC
Monocytes	CTAGCCTGTAAGTGGC
Monocytes	CTAGCCTGTCGCGAAA
Monocytes	CTAGCCTGTTAAGACA
Monocytes	CTAGCCTGTTGGTGGA
Monocytes	CTCACACCATCAGTAC
Monocytes	CTCACACGTCGAAAGC
Monocytes	CTCAGAAGTTATGCGT
Monocytes	CTCAGAATCTGAAAGA
Monocytes	CTCATTAAGTGCGTGA
Monocytes	CTCATTATCATATCGG
Monocytes	CTCCTAGAGTGGGCTA
Monocytes	CTCCTAGGTCTTGTCC
Monocytes	CTCCTAGGTGCAGACA
Monocytes	CTCGAAAAGAACAACT
Monocytes	CTCGAAAAGGTAGCCA
Monocytes	CTCGAGGAGGTGATTA
Monocytes	CTCGAGGCAAATACAG
Monocytes	CTCGGAGCAGCATACT
Monocytes	CTCGGGAAGAGCTTCT
Monocytes	CTCGGGAAGTATGACA
Monocytes	CTCGGGAAGTGTGGCA
Monocytes	CTCGGGAGTGCAACGA
Monocytes	CTCGTACCACTAAGTC
Monocytes	CTCGTACTCCGAATGT
Monocytes	CTCGTCACACCGAATT
Monocytes	CTCGTCAGTCTGCAAT
Monocytes	CTCTAATGTTCGTGAT
Monocytes	CTCTAATTCACAACGT
Monocytes	CTCTACGAGCGCCTTG
Monocytes	CTCTACGCAGCTCGCA
Monocytes	CTCTACGGTCTGGAGA
Monocytes	CTCTACGTCCGCGTTT
Monocytes	CTCTGGTAGGACAGAA
Monocytes	CTCTGGTCAAGAGGCT
Monocytes	CTGAAACCAAAGCGGT
Monocytes	CTGAAACCAATCCGAT
Monocytes	CTGAAACGTAACGCGA
Monocytes	CTGAAGTAGTACGACG
Monocytes	CTGATAGTCACGGTTA
Monocytes	CTGATCCAGGCTATCT
Monocytes	CTGATCCCAAGGTTTC
Monocytes	CTGATCCGTAATTGGA
Monocytes	CTGATCCGTAGTGAAT
Monocytes	CTGATCCTCGCGCCAA
Monocytes	CTGCCTAAGACTCGGA
Monocytes	CTGCCTAAGCTACCGC
Monocytes	CTGCCTAGTGTGGTTT
Monocytes	CTGCGGACACCAGGCT
Monocytes	CTGCTGTAGAAGGTTT
Monocytes	CTGCTGTGTCTCCACT
Monocytes	CTGGTCTCAAAGCAAT
Monocytes	CTGGTCTCACCAGTTA
Monocytes	CTGGTCTCACGCGAAA
Monocytes	CTGGTCTTCCCTAACC
Monocytes	CTGTGCTCAAGGTGTG
Monocytes	CTGTGCTTCCGCAAGC
Monocytes	CTGTGCTTCCGTCATC
Monocytes	CTGTTTAAGACGCACA
Monocytes	CTGTTTACAACAACCT
Monocytes	CTGTTTAGTTATCACG
Monocytes	CTGTTTATCCGCAAGC
Monocytes	CTTAACTTCAGGATCT
Monocytes	CTTAACTTCGCACTCT
Monocytes	CTTAACTTCGTGGGAA
Monocytes	CTTACCGAGGTAGCTG
Monocytes	CTTACCGCAGGTCTCG
Monocytes	CTTACCGTCAACGGGA
Monocytes	CTTAGGAAGGCATTGG
Monocytes	CTTAGGATCAGCATGT
Monocytes	CTTCTCTAGATAGTCA
Monocytes	CTTCTCTTCCTTGGTC
Monocytes	CTTGGCTTCACCATAG
Monocytes	CTTGGCTTCGGTTCGG
Monocytes	CTTGGCTTCTCGGACG
Monocytes	CTTTGCGAGGTGTTAA
Monocytes	CTTTGCGGTGCGAAAC
Monocytes	CTTTGCGTCATGGTCA
Monocytes	GAAACTCCACGCCAGT
Monocytes	GAAACTCTCAGAAATG
Monocytes	GAAATGAAGTATGACA
Monocytes	GAAATGACAGCCTGTG
Monocytes	GAAATGAGTCCAGTGC
Monocytes	GAACATCAGAAGGGTA
Monocytes	GAACATCCAAGCGTAG
Monocytes	GAACATCCAGTTTACG
Monocytes	GAACCTAAGACCTAGG
Monocytes	GAACCTACATGCTGGC
Monocytes	GAACGGAAGACCTAGG
Monocytes	GAACGGAAGGACGAAA
Monocytes	GAACGGACACCAACCG
Monocytes	GAACGGACACCCATTC
Monocytes	GAACGGAGTGATGTGG
Monocytes	GAACGGAGTTTGGCGC
Monocytes	GAACGGATCGCCATAA
Monocytes	GAACGGATCTACTTAC
Monocytes	GAAGCAGCACTCAGGC
Monocytes	GAATAAGAGACTAAGT
Monocytes	GAATGAAAGTCGATAA
Monocytes	GAATGAACACGTAAGG
Monocytes	GAATGAATCTTTAGGG
Monocytes	GACACGCAGTTAACGA
Monocytes	GACACGCCATCGGTTA
Monocytes	GACACGCTCGATAGAA
Monocytes	GACAGAGTCCTTAATC
Monocytes	GACCAATAGAGACTAT
Monocytes	GACCAATAGGACATTA
Monocytes	GACCAATCAGCCTGTG
Monocytes	GACCAATGTGGTACAG
Monocytes	GACCTGGAGACAGGCT
Monocytes	GACCTGGAGTTGAGAT
Monocytes	GACCTGGCAGCTATTG
Monocytes	GACGCGTAGTCCGGTC
Monocytes	GACGCGTTCCACGTGG
Monocytes	GACGCGTTCTTGAGGT
Monocytes	GACGGCTAGATCGGGT
Monocytes	GACGGCTCACAGGCCT
Monocytes	GACGGCTCACTTAAGC
Monocytes	GACGGCTGTCTGGAGA
Monocytes	GACGGCTGTGGTGTAG
Monocytes	GACGTGCGTCTCCATC
Monocytes	GACGTTAAGCACACAG
Monocytes	GACTAACAGAGCCCAA
Monocytes	GACTAACGTCTCTTTA
Monocytes	GACTACACATTACGAC
Monocytes	GACTGCGAGCAGGTCA
Monocytes	GACTGCGAGTACGCCC
Monocytes	GACTGCGGTTCCTCCA
Monocytes	GACTGCGTCATCGCTC
Monocytes	GAGCAGAAGTATGACA
Monocytes	GAGCAGACACGACTCG
Monocytes	GAGCAGAGTTATCCGA
Monocytes	GAGGTGACAATAGCGG
Monocytes	GAGGTGAGTAGGAGTC
Monocytes	GAGGTGAGTGCTAGCC
Monocytes	GAGGTGATCCTGTACC
Monocytes	GAGGTGATCTGTTGAG
Monocytes	GAGTCCGCAACTGGCC
Monocytes	GAGTCCGCATTAGCCA
Monocytes	GATCAGTCACATCTTT
Monocytes	GATCAGTGTATAATGG
Monocytes	GATCAGTTCGACCAGC
Monocytes	GATCGCGAGTGTTAGA
Monocytes	GATCGCGCACAACTGT
Monocytes	GATCGTACACTCTGTC
Monocytes	GATCGTACAGATGGCA
Monocytes	GATCGTATCACGGTTA
Monocytes	GATCTAGAGCAGCCTC
Monocytes	GATCTAGAGCTAGTTC
Monocytes	GATCTAGCAAGACGTG
Monocytes	GATCTAGGTCACTGGC
Monocytes	GATCTAGGTTGAGGTG
Monocytes	GATGAAACACATCCGG
Monocytes	GATGAAAGTCTCCACT
Monocytes	GATGAAATCGAGCCCA
Monocytes	GATGAGGGTGTGCCTG
Monocytes	GATTCAGCACGAGGTA
Monocytes	GATTCAGGTTACTGAC
Monocytes	GCAAACTCAGCTGTGC
Monocytes	GCAAACTGTCGATTGT
Monocytes	GCAATCACAACTGCGC
Monocytes	GCAATCATCAATCTCT
Monocytes	GCACATATCGAACTGT
Monocytes	GCACTCTAGTCTCGGC
Monocytes	GCACTCTCAGCGTAAG
Monocytes	GCACTCTGTAGGGTAC
Monocytes	GCACTCTGTTATTCTC
Monocytes	GCACTCTTCCAGTATG
Monocytes	GCACTCTTCTACTTAC
Monocytes	GCAGCCAAGCCTTGAT
Monocytes	GCAGCCAAGTGTACGG
Monocytes	GCAGCCACAGACGTAG
Monocytes	GCAGCCAGTCTAGTGT
Monocytes	GCAGTTAGTCTCAACA
Monocytes	GCAGTTATCAGAGCTT
Monocytes	GCAGTTATCCAGGGCT
Monocytes	GCAGTTATCGTCGTTC
Monocytes	GCAGTTATCTTTCCTC
Monocytes	GCATACAAGATGCCAG
Monocytes	GCATACAAGCTTTGGT
Monocytes	GCATACACACCAACCG
Monocytes	GCATACACACCCATTC
Monocytes	GCATACACAGGCTCAC
Monocytes	GCATACAGTCTAGCCG
Monocytes	GCATGATAGCCCGAAA
Monocytes	GCATGATCAAGAAAGG
Monocytes	GCATGATCACAGCGTC
Monocytes	GCATGTAAGCGAAGGG
Monocytes	GCATGTACAAGTTCTG
Monocytes	GCCAAATCACGGCCAT
Monocytes	GCCAAATTCAACCAAC
Monocytes	GCCTCTAAGATGTGGC
Monocytes	GCCTCTAAGCCTCGTG
Monocytes	GCCTCTAGTCTGCAAT
Monocytes	GCCTCTATCTAACGGT
Monocytes	GCGACCACACTTCTGC
Monocytes	GCGACCACAGTCAGAG
Monocytes	GCGACCATCACTATTC
Monocytes	GCGAGAAGTGAGTGAC
Monocytes	GCGCAACAGACTCGGA
Monocytes	GCGCAACCAAGCGTAG
Monocytes	GCGCAACCAGCTTAAC
Monocytes	GCGCAACGTGCCTGTG
Monocytes	GCGCAGTAGCCGTCGT
Monocytes	GCGCAGTCAATCTGCA
Monocytes	GCGCAGTCAGGAATGC
Monocytes	GCGCCAAAGAGCTGGT
Monocytes	GCGCCAAAGCTGATAA
Monocytes	GCGCCAACAGACGTAG
Monocytes	GCGCCAAGTTACAGAA
Monocytes	GCGCGATAGAACAACT
Monocytes	GCGCGATCAGTGGGAT
Monocytes	GCGCGATCATCACCCT
Monocytes	GCGCGATGTAGCGCTC
Monocytes	GCGCGATGTGTCAATC
Monocytes	GCGCGATGTTTGTTGG
Monocytes	GCGCGATTCATCTGCC
Monocytes	GCGGGTTCACAACGCC
Monocytes	GCTCCTAAGGTGTTAA
Monocytes	GCTCCTATCGGCTACG
Monocytes	GCTCTGTAGAGTGAGA
Monocytes	GCTCTGTGTAGAAAGG
Monocytes	GCTCTGTGTTGGTGGA
Monocytes	GCTGCAGAGAAGATTC
Monocytes	GCTGCAGGTCTAGTGT
Monocytes	GCTGCAGGTTGACGTT
Monocytes	GCTGCAGGTTTCCACC
Monocytes	GCTGCAGTCAGATAAG
Monocytes	GCTGCTTTCACCACCT
Monocytes	GCTGGGTAGTATTGGA
Monocytes	GCTTCCAAGGACAGAA
Monocytes	GCTTCCATCAATAAGG
Monocytes	GCTTCCATCTACTCAT
Monocytes	GCTTGAAGTACTCTCC
Monocytes	GCTTGAAGTAGCCTCG
Monocytes	GGAAAGCAGCGAGAAA
Monocytes	GGAAAGCAGGAGTACC
Monocytes	GGAAAGCCAATGAAAC
Monocytes	GGAACTTAGAAGGACA
Monocytes	GGAACTTCAATGCCAT
Monocytes	GGAACTTGTAGAGTGC
Monocytes	GGAACTTGTTCCATGA
Monocytes	GGAACTTTCATGCAAC
Monocytes	GGAACTTTCGATCCCT
Monocytes	GGAATAAAGAAGGGTA
Monocytes	GGAATAAGTTCGTGAT
Monocytes	GGACAAGGTCGCGAAA
Monocytes	GGACAAGTCCGCTGTT
Monocytes	GGACAAGTCGTCTGCT
Monocytes	GGACAAGTCTTGTCAT
Monocytes	GGACAGAAGGGATGGG
Monocytes	GGACAGATCCGTAGTA
Monocytes	GGACATTAGTCCGTAT
Monocytes	GGACATTGTACCATCA
Monocytes	GGACATTGTATCTGCA
Monocytes	GGACGTCAGGAATGGA
Monocytes	GGACGTCAGGCTATCT
Monocytes	GGACGTCTCTTAGAGC
Monocytes	GGAGCAAAGAACTCGG
Monocytes	GGAGCAACATTTCAGG
Monocytes	GGAGCAAGTCCGAACC
Monocytes	GGAGCAAGTTCTGTTT
Monocytes	GGAGCAATCAGCTCTC
Monocytes	GGATTACAGAGGACGG
Monocytes	GGATTACAGGGTCTCC
Monocytes	GGATTACCACCACGTG
Monocytes	GGATTACTCGTAGGAG
Monocytes	GGATTACTCGTGGACC
Monocytes	GGCAATTCACGGTTTA
Monocytes	GGCAATTTCCTGTAGA
Monocytes	GGCCGATGTCCTCCAT
Monocytes	GGCGACTGTCGCCATG
Monocytes	GGCGTGTCACGCGAAA
Monocytes	GGCGTGTTCTTGACGA
Monocytes	GGCTCGAAGTCAAGGC
Monocytes	GGCTCGAGTACATGTC
Monocytes	GGCTCGATCGTGGGAA
Monocytes	GGCTGGTAGTTGCAGG
Monocytes	GGCTGGTCATTAACCG
Monocytes	GGCTGGTGTCAATGTC
Monocytes	GGGAATGAGATGCCAG
Monocytes	GGGAATGAGTCATGCT
Monocytes	GGGAATGGTACAGCAG
Monocytes	GGGACCTGTAAACCTC
Monocytes	GGGACCTGTCGATTGT
Monocytes	GGGACCTGTGGCCCTA
Monocytes	GGGACCTTCCGCGGTA
Monocytes	GGGAGATAGGAGTTTA
Monocytes	GGGAGATCAAGTAGTA
Monocytes	GGGAGATCAGTTTACG
Monocytes	GGGAGATGTTCAGACT
Monocytes	GGGAGATTCCTTTACA
Monocytes	GGGATGAGTTACGTCA
Monocytes	GGGCACTAGACCCACC
Monocytes	GGGCACTGTCTAAACC
Monocytes	GGGCATCAGAGTCTGG
Monocytes	GGGCATCAGATGTGGC
Monocytes	GGGCATCGTTCGTTGA
Monocytes	GGGTCTGAGGATGTAT
Monocytes	GGGTCTGCAACACCTA
Monocytes	GGGTCTGGTATCAGTC
Monocytes	GGGTCTGGTTACCGAT
Monocytes	GGGTCTGTCCACGTGG
Monocytes	GGGTTGCAGGGCATGT
Monocytes	GGGTTGCAGTAGGCCA
Monocytes	GGGTTGCTCTGGCGTG
Monocytes	GGTATTGCACTTCTGC
Monocytes	GGTATTGTCCCGGATG
Monocytes	GGTATTGTCTCGATGA
Monocytes	GGTGAAGCACCAGGCT
Monocytes	GGTGAAGCAGGAATCG
Monocytes	GGTGCGTGTAAGTGTA
Monocytes	GGTGTTAAGGGATCTG
Monocytes	GGTGTTAAGGTGCTAG
Monocytes	GGTGTTACACAGGTTT
Monocytes	GGTGTTAGTATAAACG
Monocytes	GGTGTTAGTCAGCTAT
Monocytes	GGTGTTAGTTGTTTGG
Monocytes	GTAACGTCAATCGGTT
Monocytes	GTAACGTCATAGACTC
Monocytes	GTAACTGCATCCCACT
Monocytes	GTACGTAAGCCACGTC
Monocytes	GTACGTACAGGACGTA
Monocytes	GTACTCCAGGGTCTCC
Monocytes	GTACTCCGTGGCCCTA
Monocytes	GTACTCCTCGCAAACT
Monocytes	GTACTCCTCTATCCCG
Monocytes	GTACTTTAGTCTCAAC
Monocytes	GTACTTTAGTTGTAGA
Monocytes	GTACTTTCAGGAATGC
Monocytes	GTACTTTTCGCCAAAT
Monocytes	GTAGGCCTCCACGTTC
Monocytes	GTAGGCCTCCTTGACC
Monocytes	GTAGTCAAGACTAGAT
Monocytes	GTAGTCAAGCCGGTAA
Monocytes	GTAGTCACACGGACAA
Monocytes	GTAGTCAGTCAATGTC
Monocytes	GTATCTTTCGCCTGAG
Monocytes	GTATTCTGTGCAGTAG
Monocytes	GTCAAGTAGCAGGTCA
Monocytes	GTCAAGTAGCTGCCCA
Monocytes	GTCAAGTTCGGAAATA
Monocytes	GTCACAACAAGCTGAG
Monocytes	GTCACAAGTATCACCA
Monocytes	GTCACAATCACAGGCC
Monocytes	GTCACAATCTACTATC
Monocytes	GTCACGGAGGCCGAAT
Monocytes	GTCACGGCATTCCTGC
Monocytes	GTCACGGGTCTCATCC
Monocytes	GTCATTTAGGATCGCA
Monocytes	GTCATTTCACATCCAA
Monocytes	GTCATTTTCGGCGCAT
Monocytes	GTCATTTTCGGTCCGA
Monocytes	GTCCTCACAGCTGCTG
Monocytes	GTCCTCAGTCTAGGTT
Monocytes	GTCGGGTCATCTATGG
Monocytes	GTCGTAAAGATACACA
Monocytes	GTCGTAACACAAGCCC
Monocytes	GTCGTAAGTCCGAAGA
Monocytes	GTCGTAAGTTCTGTTT
Monocytes	GTCTCGTAGGTGCTAG
Monocytes	GTCTCGTGTGGTACAG
Monocytes	GTCTTCGGTTCTGGTA
Monocytes	GTGAAGGTCGTGGGAA
Monocytes	GTGCAGCCAGGAATCG
Monocytes	GTGCATAAGATATGGT
Monocytes	GTGCATACATTACGAC
Monocytes	GTGCGGTCAAACGCGA
Monocytes	GTGCGGTCAACTGGCC
Monocytes	GTGCTTCAGAGGTACC
Monocytes	GTGCTTCAGCTAAGAT
Monocytes	GTGCTTCAGTGGTAGC
Monocytes	GTGCTTCCACACATGT
Monocytes	GTGCTTCCAGCTGCTG
Monocytes	GTGCTTCTCGCCGTGA
Monocytes	GTGGGTCCAGGTCGTC
Monocytes	GTGTGCGAGATCACGG
Monocytes	GTGTGCGGTACCGTTA
Monocytes	GTGTTAGCACAACGTT
Monocytes	GTGTTAGGTTCGGGCT
Monocytes	GTGTTAGTCGGTGTCG
Monocytes	GTTAAGCAGAGTACAT
Monocytes	GTTAAGCGTCATATGC
Monocytes	GTTACAGCATACTCTT
Monocytes	GTTACAGGTCCCGACA
Monocytes	GTTACAGTCAGGCCCA
Monocytes	GTTCATTCAGGGTTAG
Monocytes	GTTCATTCATCGATTG
Monocytes	GTTCATTGTACTTGAC
Monocytes	GTTCATTTCTCTGTCG
Monocytes	GTTCGGGCAGCGTTCG
Monocytes	GTTCGGGGTCGGCTCA
Monocytes	GTTCGGGTCACAGGCC
Monocytes	GTTCTCGAGGTGATTA
Monocytes	GTTCTCGCATGTCTCC
Monocytes	GTTTCTATCAGGCCCA
Monocytes	TAAACCGAGCTAACAA
Monocytes	TAAACCGGTGCTTCTC
Monocytes	TAAACCGTCACTCTTA
Monocytes	TAAGAGAGTAAATGTG
Monocytes	TAAGAGAGTCGACTGC
Monocytes	TAAGCGTAGCTGTCTA
Monocytes	TAAGCGTGTAATTGGA
Monocytes	TAAGTGCGTCTAGTGT
Monocytes	TAAGTGCTCGGCCGAT
Monocytes	TACACGACAGTCCTTC
Monocytes	TACACGACAGTTTACG
Monocytes	TACAGTGAGGGATGGG
Monocytes	TACCTATCACATTAGC
Monocytes	TACCTATCACGCGAAA
Monocytes	TACCTATCAGCGTCCA
Monocytes	TACCTATTCAAGGCTT
Monocytes	TACCTATTCAGGTAAA
Monocytes	TACCTTATCAGTCCCT
Monocytes	TACCTTATCGAGAGCA
Monocytes	TACGGATAGCCAGTAG
Monocytes	TACGGATGTGAACCTT
Monocytes	TACGGATTCGATCCCT
Monocytes	TACGGGCGTGCACGAA
Monocytes	TACGGGCTCCAGTAGT
Monocytes	TACGGTACAGCCAATT
Monocytes	TACGGTAGTCAGTGGA
Monocytes	TACTCATGTGAGTATA
Monocytes	TACTCATTCCACGAAT
Monocytes	TACTCGCCAATCACAC
Monocytes	TACTCGCCATTGGTAC
Monocytes	TACTTACAGACACGAC
Monocytes	TACTTACAGTCATCCA
Monocytes	TACTTACCACGGATAG
Monocytes	TACTTGTGTCCAGTGC
Monocytes	TACTTGTTCGCATGGC
Monocytes	TAGACCAAGGAGCGTT
Monocytes	TAGAGCTAGCCATCGC
Monocytes	TAGAGCTAGGGTCTCC
Monocytes	TAGAGCTTCACCTCGT
Monocytes	TAGCCGGAGATCCCAT
Monocytes	TAGCCGGAGCAACGGT
Monocytes	TAGCCGGAGGGATCTG
Monocytes	TAGCCGGTCGGTGTTA
Monocytes	TAGGCATAGAGCTGCA
Monocytes	TAGGCATTCGTTGCCT
Monocytes	TAGTGGTAGGGTATCG
Monocytes	TAGTGGTAGTGGGATC
Monocytes	TAGTGGTGTAAAGGAG
Monocytes	TAGTGGTGTGCTAGCC
Monocytes	TAGTGGTTCACAATGC
Monocytes	TAGTTGGCAATCTGCA
Monocytes	TAGTTGGCACAGACAG
Monocytes	TATCAGGTCCAGAGGA
Monocytes	TATCAGGTCCCTGACT
Monocytes	TATCAGGTCTGGTGTA
Monocytes	TATCTCAAGTTATCGC
Monocytes	TATGCCCAGAAACCAT
Monocytes	TATTACCCACATCTTT
Monocytes	TATTACCTCCACTGGG
Monocytes	TCAACGAGTAGAAAGG
Monocytes	TCAACGAGTCCGTCAG
Monocytes	TCAATCTAGACAAAGG
Monocytes	TCAATCTAGTTCGCAT
Monocytes	TCAATCTCACAGACTT
Monocytes	TCAATCTGTTGTCGCG
Monocytes	TCAATCTGTTGTGGCC
Monocytes	TCAATCTTCCGAATGT
Monocytes	TCACAAGCAGCTGGCT
Monocytes	TCACAAGGTGTGACCC
Monocytes	TCACAAGTCGGAGCAA
Monocytes	TCACAAGTCTACTTAC
Monocytes	TCACGAAGTAAACACA
Monocytes	TCAGATGCAAACCTAC
Monocytes	TCAGATGTCACCATAG
Monocytes	TCAGCAAAGTAGATGT
Monocytes	TCAGCAACAACTGGCC
Monocytes	TCAGCAACAAGCGTAG
Monocytes	TCAGCAAGTAGCTAAA
Monocytes	TCAGCAAGTTACTGAC
Monocytes	TCAGCAAGTTTGACAC
Monocytes	TCAGCAATCGTGGTCG
Monocytes	TCAGCTCAGAGTCGGT
Monocytes	TCAGCTCGTATTACCG
Monocytes	TCAGCTCTCCTATTCA
Monocytes	TCAGGATCACCTCGTT
Monocytes	TCAGGTATCAACGCTA
Monocytes	TCAGGTATCTGCCCTA
Monocytes	TCATTACAGGGAGTAA
Monocytes	TCATTACGTCTGATTG
Monocytes	TCATTACGTTGGAGGT
Monocytes	TCATTTGTCCCTTGTG
Monocytes	TCCACACAGGGATGGG
Monocytes	TCCACACGTTCAGTAC
Monocytes	TCCACACTCTACTTAC
Monocytes	TCGCGAGCATACTACG
Monocytes	TCGCGAGGTGGCAAAC
Monocytes	TCGCGTTAGAGAGCTC
Monocytes	TCGCGTTCATCACGAT
Monocytes	TCGCGTTGTCGAGATG
Monocytes	TCGCGTTTCCCTGACT
Monocytes	TCGGGACAGGCTAGCA
Monocytes	TCGGGACTCCAAACTG
Monocytes	TCGGGACTCTTGACGA
Monocytes	TCGGTAACAAACGCGA
Monocytes	TCGTACCAGAGCTATA
Monocytes	TCGTACCTCGGAGCAA
Monocytes	TCGTAGAAGATAGGAG
Monocytes	TCGTAGATCAGTCAGT
Monocytes	TCGTAGATCATAAAGG
Monocytes	TCTATTGAGTCTCAAC
Monocytes	TCTATTGAGTGGAGAA
Monocytes	TCTATTGGTCAGATAA
Monocytes	TCTATTGTCCTAGGGC
Monocytes	TCTCTAAAGCGTCAAG
Monocytes	TCTGAGACAGGTCTCG
Monocytes	TCTGAGAGTTCCGGCA
Monocytes	TCTGGAATCGTCGTTC
Monocytes	TCTTCGGAGATATGGT
Monocytes	TCTTCGGAGCCGGTAA
Monocytes	TCTTCGGAGGACATTA
Monocytes	TCTTCGGCAGCGAACA
Monocytes	TCTTCGGTCTTGCAAG
Monocytes	TCTTTCCAGGTAGCTG
Monocytes	TCTTTCCAGTGGTCCC
Monocytes	TCTTTCCTCGTGACAT
Monocytes	TGAAAGAAGTGTCTCA
Monocytes	TGAAAGACAGACGCCT
Monocytes	TGAAAGAGTATATCCG
Monocytes	TGAAAGAGTCCGAAGA
Monocytes	TGAAAGATCACTCTTA
Monocytes	TGAAAGATCCAAATGC
Monocytes	TGACAACCACTGAAGG
Monocytes	TGACAACCACTTCTGC
Monocytes	TGACAACGTACTCTCC
Monocytes	TGACAACGTCTTGTCC
Monocytes	TGACAACGTGCTGTAT
Monocytes	TGACGGCCACCAGCAC
Monocytes	TGACGGCGTCTGATTG
Monocytes	TGACGGCGTGACGGTA
Monocytes	TGACTAGTCTCGTTTA
Monocytes	TGACTAGTCTTCCTTC
Monocytes	TGACTTTGTTAAGAAC
Monocytes	TGAGAGGAGTGTTGAA
Monocytes	TGAGAGGCACCAGATT
Monocytes	TGAGAGGCATCTACGA
Monocytes	TGAGAGGGTGAACCTT
Monocytes	TGAGAGGTCTTGAGGT
Monocytes	TGAGCCGCAAAGCAAT
Monocytes	TGAGGGAAGCAGCGTA
Monocytes	TGAGGGAGTAGCACGA
Monocytes	TGATTTCCAAACTGTC
Monocytes	TGATTTCCACGAGAGT
Monocytes	TGATTTCGTCGCCATG
Monocytes	TGATTTCGTTTAGCTG
Monocytes	TGATTTCTCTAGCACA
Monocytes	TGCACCTCACGTAAGG
Monocytes	TGCACCTCATGCAACT
Monocytes	TGCACCTGTAGCGCAA
Monocytes	TGCACCTTCGAGAACG
Monocytes	TGCCAAACAGGAACGT
Monocytes	TGCCAAACAGTCCTTC
Monocytes	TGCCAAACATGCCTTC
Monocytes	TGCCAAAGTTGACGTT
Monocytes	TGCCAAATCCCAAGTA
Monocytes	TGCCCATCAAGCGCTC
Monocytes	TGCCCATTCACCCTCA
Monocytes	TGCCCTAAGCCACGCT
Monocytes	TGCCCTAAGTCCGTAT
Monocytes	TGCCCTACATTGAGCT
Monocytes	TGCCCTAGTCTAGTGT
Monocytes	TGCCCTAGTTCCAACA
Monocytes	TGCCCTATCAACACCA
Monocytes	TGCGGGTAGATGGCGT
Monocytes	TGCGGGTAGTGTCCAT
Monocytes	TGCGGGTAGTTTAGGA
Monocytes	TGCGGGTCAAGCCCAC
Monocytes	TGCGGGTGTCCGTTAA
Monocytes	TGCGGGTGTGTTGAGG
Monocytes	TGCGTGGAGAAACCGC
Monocytes	TGCGTGGCAGATCTGT
Monocytes	TGCGTGGCATCGATGT
Monocytes	TGCGTGGGTCTGCGGT
Monocytes	TGCTACCCAAAGTCAA
Monocytes	TGCTGCTCAAATCCGT
Monocytes	TGCTGCTCAGTGACAG
Monocytes	TGCTGCTCAGTGGGAT
Monocytes	TGGACGCAGATCACGG
Monocytes	TGGACGCTCGTTTATC
Monocytes	TGGCCAGAGATAGCAT
Monocytes	TGGCCAGCAAGTCTGT
Monocytes	TGGCCAGTCAACACCA
Monocytes	TGGCCAGTCATCTGTT
Monocytes	TGGCCAGTCTCTAAGG
Monocytes	TGGCGCATCAGTACGT
Monocytes	TGGCGCATCCGCGCAA
Monocytes	TGGCTGGAGATGCCTT
Monocytes	TGGCTGGAGCGAAGGG
Monocytes	TGGCTGGTCCTGCTTG
Monocytes	TGGGAAGAGTAAGTAC
Monocytes	TGGGAAGCAGTACACT
Monocytes	TGGGCGTCATCTGGTA
Monocytes	TGGGCGTGTCCTCTTG
Monocytes	TGGGCGTTCGTTTATC
Monocytes	TGGTTAGCACCGCTAG
Monocytes	TGGTTCCGTGGACGAT
Monocytes	TGTATTCTCGTTTATC
Monocytes	TGTCCCAAGAAGAAGC
Monocytes	TGTCCCAAGGTGGGTT
Monocytes	TGTCCCATCAGTTAGC
Monocytes	TGTCCCATCTCTTATG
Monocytes	TGTGGTATCAGCATGT
Monocytes	TGTGGTATCTTCGAGA
Monocytes	TGTGTTTCAGTTTACG
Monocytes	TGTGTTTGTCTAGAGG
Monocytes	TGTGTTTTCCAGTAGT
Monocytes	TGTGTTTTCCGTACAA
Monocytes	TGTGTTTTCGGATGGA
Monocytes	TGTTCCGAGGAGTTTA
Monocytes	TGTTCCGGTGCAGTAG
Monocytes	TGTTCCGGTTCTGAAC
Monocytes	TGTTCCGTCAGCTCTC
Monocytes	TGTTCCGTCCTAGAAC
Monocytes	TTAACTCAGATGGCGT
Monocytes	TTAACTCTCTTGTACT
Monocytes	TTAGGACAGGGAGTAA
Monocytes	TTAGGACCAGTAACGG
Monocytes	TTAGGCACAAGGTGTG
Monocytes	TTAGGCATCCTCGCAT
Monocytes	TTAGTTCGTCTGGAGA
Monocytes	TTAGTTCGTTCACGGC
Monocytes	TTATGCTAGACGCACA
Monocytes	TTATGCTAGAGACTAT
Monocytes	TTATGCTAGTACGCCC
Monocytes	TTATGCTCAAGTCATC
Monocytes	TTCCCAGAGAGGTTGC
Monocytes	TTCCCAGAGATATACG
Monocytes	TTCGAAGCAATGACCT
Monocytes	TTCGAAGGTAGAGTGC
Monocytes	TTCGAAGGTCAAACTC
Monocytes	TTCGAAGTCTGCGGCA
Monocytes	TTCGGTCAGTATCGAA
Monocytes	TTCGGTCGTCGGCATC
Monocytes	TTCGGTCGTCTGCGGT
Monocytes	TTCGGTCGTGCACTTA
Monocytes	TTCGGTCTCAGCTCTC
Monocytes	TTCTACAAGGTGCAAC
Monocytes	TTCTACAGTTAGATGA
Monocytes	TTCTACATCTTTCCTC
Monocytes	TTCTCAACACGGCTAC
Monocytes	TTCTCCTCAAGTTAAG
Monocytes	TTCTCCTGTAAACGCG
Monocytes	TTCTCCTGTCACAAGG
Monocytes	TTCTTAGCAGCTCCGA
Monocytes	TTCTTAGCATGAGCGA
Monocytes	TTCTTAGGTGCCTGCA
Monocytes	TTCTTAGTCAGTACGT
Monocytes	TTGAACGCAAGGGTCA
Monocytes	TTGAACGCAGGTGGAT
Monocytes	TTGAACGGTACGCACC
Monocytes	TTGAACGGTCCAGTTA
Monocytes	TTGACTTCAATAGCAA
Monocytes	TTGCCGTGTGAACCTT
Monocytes	TTGCGTCAGATGCCAG
Monocytes	TTGCGTCAGTGTACCT
Monocytes	TTGGAACTCTCCAGGG
Monocytes	TTGGCAAAGCTGAAAT
Monocytes	TTGGCAAAGGAGTACC
Monocytes	TTGGCAAAGGTTCCTA
Monocytes	TTGGCAAGTCACACGC
Monocytes	TTGGCAAGTGGTACAG
Monocytes	TTGGCAATCAGAGGTG
Monocytes	TTGTAGGTCCGAAGAG
Monocytes	TTGTAGGTCCTCATTA
Monocytes	TTGTAGGTCTCGCTTG
Monocytes	TTTACTGCATACGCTA
Monocytes	TTTCCTCAGGGTCTCC
Monocytes	TTTCCTCCAGGATCGA
Monocytes	TTTCCTCCATTCGACA
Monocytes	TTTCCTCGTCGCTTTC
Monocytes	TTTCCTCTCGGAATCT
Monocytes	TTTGCGCCACGAGGTA
Monocytes	TTTGGTTAGGCTCATT
Monocytes	TTTGGTTCAAATCCGT
Monocytes	TTTGTCAGTCGCATCG
Monocytes	TTTGTCAGTTACTGAC
Monocytes	TTTGTCAGTTCGTCTC
NK-cells	AAACCTGCAAGGACTG
NK-cells	AAACGGGTCATTGCCC
NK-cells	AAACGGGTCTATCCTA
NK-cells	AAACGGGTCTTAACCT
NK-cells	AAAGATGAGATGTGTA
NK-cells	AAAGATGAGGGTCGAT
NK-cells	AAAGATGTCGATAGAA
NK-cells	AAAGATGTCGTTACGA
NK-cells	AAAGCAAAGGGTCTCC
NK-cells	AAAGCAAGTGCATCTA
NK-cells	AAAGCAAGTTACGACT
NK-cells	AAAGTAGCACCCAGTG
NK-cells	AAAGTAGTCAAGAAGT
NK-cells	AAATGCCTCTGCGTAA
NK-cells	AACACGTCAACCGCCA
NK-cells	AACACGTGTGAAGGCT
NK-cells	AACCATGAGAATGTGT
NK-cells	AACCATGAGCCTCGTG
NK-cells	AACCATGCAACGATGG
NK-cells	AACCGCGGTCTGCGGT
NK-cells	AACGTTGTCTTCATGT
NK-cells	AACTCAGAGGGTTCCC
NK-cells	AACTCAGCATGCAATC
NK-cells	AACTGGTCACGCTTTC
NK-cells	AACTTTCCAGTACACT
NK-cells	AACTTTCCAGTATCTG
NK-cells	AAGACCTTCTAACTTC
NK-cells	AAGCCGCAGCCGATTT
NK-cells	AAGCCGCCAGGTCTCG
NK-cells	AAGGAGCAGCACGCCT
NK-cells	AAGGAGCCAGGACCCT
NK-cells	AAGGTTCAGGCCATAG
NK-cells	AAGGTTCCATGCAATC
[truncated: 3,771 more rows]
