# Supplementary material for: scQCEA: a framework for annotation and quality control report of single-cell RNA-sequencing data
Source: BMC Genomics. 2023 Jul 6;24:381. doi: 10.1186/s12864-023-09447-6 (PMC10327311; doi:10.1186/s12864-023-09447-6)
Supplement: Supplementary file 2 — Additional file 2: Supplementary file 2. To demonstrate the utility of scQCEA, we apply the workflow to the sixteen gene expression profiles of eight patients with metastatic melanoma, prepared from pre- and post-treatment experimental batches. You can find the QC interactive report at: https://github.com/isarnassiri/scQCEA/tree/Example-of-Application. Download and unzip the OGC_Interactive_QC_Report_P180121.zip file. You can open CLICK_ME.html file without using rStudio/R. [file 12864_2023_9447_MOESM2_ESM.zip › Inputs/10X-gex/500667_15/P180121-keep_500667_15_Celltype_assignment_toCells_PlusClusters.txt]

geneSet	cell	Freq	cluster
Granulocytes	AAACCTGCACAGACTT	1685	1
Granulocytes	AAACCTGCACATCCGG	1685	1
Granulocytes	AAACCTGGTCTCCACT	1685	1
Granulocytes	AAACGGGCAAGGACAC	1685	1
Granulocytes	AAACGGGGTCTAGAGG	1685	1
Granulocytes	AAACGGGGTCTGGAGA	1685	1
Granulocytes	AAAGATGCATAGACTC	1685	1
Granulocytes	AAAGCAAAGAACTCGG	1685	1
Granulocytes	AAAGCAATCAATACCG	1685	1
Granulocytes	AAAGCAATCATAAAGG	1685	1
Granulocytes	AAAGCAATCTTGTACT	1685	1
Granulocytes	AAAGTAGAGATGTGTA	1685	1
Granulocytes	AAAGTAGGTCAACATC	1685	1
Granulocytes	AAAGTAGGTCTTCTCG	1685	1
Granulocytes	AAAGTAGGTGGCGAAT	1685	1
Granulocytes	AAAGTAGGTGTGCCTG	1685	1
Granulocytes	AAAGTAGTCCGCATAA	1685	1
Granulocytes	AAATGCCAGATGCGAC	1685	1
Granulocytes	AAATGCCAGTGTTAGA	1685	1
Granulocytes	AAATGCCCAATGAAAC	1685	1
Granulocytes	AAATGCCCACCAGATT	1685	1
Granulocytes	AAATGCCGTGCGATAG	1685	1
Granulocytes	AACACGTAGAGCCTAG	1685	1
Granulocytes	AACACGTCAAGAGTCG	1685	1
Granulocytes	AACACGTCACATTAGC	1685	1
Granulocytes	AACACGTGTTAAGATG	1685	1
Granulocytes	AACACGTGTTGAGGTG	1685	1
Granulocytes	AACCATGCACAGGTTT	1685	1
Granulocytes	AACCATGGTATATGGA	1685	1
Granulocytes	AACCATGTCAAACCGT	1685	1
Granulocytes	AACCGCGAGAGGACGG	1685	1
Granulocytes	AACCGCGAGCACCGTC	1685	1
Granulocytes	AACGTTGCACTAGTAC	1685	1
Granulocytes	AACGTTGTCACAAACC	1685	1
Granulocytes	AACTCAGAGCTGCCCA	1685	1
Granulocytes	AACTCAGCAATGAAAC	1685	1
Granulocytes	AACTCAGGTCATGCAT	1685	1
Granulocytes	AACTCAGTCATCGATG	1685	1
Granulocytes	AACTCAGTCGTACCGG	1685	1
Granulocytes	AACTCCCAGTGAAGTT	1685	1
Granulocytes	AACTCCCCAAAGTGCG	1685	1
Granulocytes	AACTCCCCACGGCGTT	1685	1
Granulocytes	AACTCTTAGGATGCGT	1685	1
Granulocytes	AACTCTTAGGCGATAC	1685	1
Granulocytes	AACTCTTGTATATGAG	1685	1
Granulocytes	AACTCTTGTTAAGGGC	1685	1
Granulocytes	AACTCTTTCATATCGG	1685	1
Granulocytes	AACTCTTTCCGCAGTG	1685	1
Granulocytes	AACTCTTTCCTGTAGA	1685	1
Granulocytes	AACTGGTAGGTCATCT	1685	1
Granulocytes	AACTGGTAGTTACCCA	1685	1
Granulocytes	AACTGGTCACCAGTTA	1685	1
Granulocytes	AACTGGTCACTCTGTC	1685	1
Granulocytes	AACTGGTGTGTATGGG	1685	1
Granulocytes	AACTGGTTCAAGAAGT	1685	1
Granulocytes	AAGACCTAGATGAGAG	1685	1
Granulocytes	AAGACCTAGTGAATTG	1685	1
Granulocytes	AAGACCTCACTAGTAC	1685	1
Granulocytes	AAGACCTTCTACGAGT	1685	1
Granulocytes	AAGCCGCAGGAGTTGC	1685	1
Granulocytes	AAGCCGCCATTGGTAC	1685	1
Granulocytes	AAGCCGCGTAGTAGTA	1685	1
Granulocytes	AAGGAGCGTGCTTCTC	1685	1
Granulocytes	AAGGCAGTCCGGGTGT	1685	1
Granulocytes	AAGGTTCCATTCACTT	1685	1
Granulocytes	AAGGTTCGTCGCCATG	1685	1
Granulocytes	AAGGTTCGTGCTAGCC	1685	1
Granulocytes	AAGGTTCGTGTGAAAT	1685	1
Granulocytes	AAGTCTGGTAAATACG	1685	1
Granulocytes	AATCCAGAGATACACA	1685	1
Granulocytes	AATCCAGAGCTGCCCA	1685	1
Granulocytes	AATCCAGCAGTTCCCT	1685	1
Granulocytes	AATCCAGGTCGCTTCT	1685	1
Granulocytes	AATCGGTAGTCCGGTC	1685	1
Granulocytes	AATCGGTAGTGAATTG	1685	1
Granulocytes	AATCGGTCAGCTGCTG	1685	1
Granulocytes	AATCGGTCATACAGCT	1685	1
Granulocytes	AATCGGTGTAGCAAAT	1685	1
Granulocytes	AATCGGTGTGCAGTAG	1685	1
Granulocytes	ACACCAAGTGCAGTAG	1685	1
Granulocytes	ACACCAATCTGCTTGC	1685	1
Granulocytes	ACACCCTCAAAGGTGC	1685	1
Granulocytes	ACACCCTGTTACGGAG	1685	1
Granulocytes	ACACCGGAGTCCGGTC	1685	1
Granulocytes	ACACCGGGTCGCGGTT	1685	1
Granulocytes	ACACCGGTCAAAGTAG	1685	1
Granulocytes	ACACCGGTCCCTCTTT	1685	1
Granulocytes	ACACTGACATGCAATC	1685	1
Granulocytes	ACAGCCGGTTGAACTC	1685	1
Granulocytes	ACAGCTACATAGACTC	1685	1
Granulocytes	ACATACGGTTGTACAC	1685	1
Granulocytes	ACATCAGAGCGAAGGG	1685	1
Granulocytes	ACATCAGAGTAGGCCA	1685	1
Granulocytes	ACATCAGGTGTCGCTG	1685	1
Granulocytes	ACATCAGTCTCGTATT	1685	1
Granulocytes	ACATGGTAGAGTAAGG	1685	1
Granulocytes	ACATGGTAGGATGCGT	1685	1
Granulocytes	ACATGGTCAACTGCTA	1685	1
Granulocytes	ACATGGTGTCTTCAAG	1685	1
Granulocytes	ACATGGTGTTGAACTC	1685	1
Granulocytes	ACATGGTGTTGCGTTA	1685	1
Granulocytes	ACATGGTTCCATGAAC	1685	1
Granulocytes	ACCAGTAAGTCTCCTC	1685	1
Granulocytes	ACCAGTATCAACCATG	1685	1
Granulocytes	ACCCACTCATGGTCTA	1685	1
Granulocytes	ACCGTAACATCGACGC	1685	1
Granulocytes	ACCGTAACATGACGGA	1685	1
Granulocytes	ACCGTAAGTGTGAATA	1685	1
Granulocytes	ACCGTAAGTTAGGGTG	1685	1
Granulocytes	ACCGTAAGTTATTCTC	1685	1
Granulocytes	ACCTTTAAGACCTAGG	1685	1
Granulocytes	ACCTTTAAGAGTAAGG	1685	1
Granulocytes	ACCTTTAAGCCCAATT	1685	1
Granulocytes	ACCTTTACAGTGGAGT	1685	1
Granulocytes	ACCTTTACATGACGGA	1685	1
Granulocytes	ACCTTTAGTAAACACA	1685	1
Granulocytes	ACCTTTATCAAACCAC	1685	1
Granulocytes	ACCTTTATCATCATTC	1685	1
Granulocytes	ACCTTTATCGGCTTGG	1685	1
Granulocytes	ACGAGCCAGCTTATCG	1685	1
Granulocytes	ACGAGCCCACTCGACG	1685	1
Granulocytes	ACGAGCCCAGCGAACA	1685	1
Granulocytes	ACGAGCCTCACTGGGC	1685	1
Granulocytes	ACGAGCCTCGAATGCT	1685	1
Granulocytes	ACGAGCCTCGGATGTT	1685	1
Granulocytes	ACGAGGACACAAGTAA	1685	1
Granulocytes	ACGAGGAGTACGCACC	1685	1
Granulocytes	ACGAGGAGTCGAAAGC	1685	1
Granulocytes	ACGATACCAAAGTGCG	1685	1
Granulocytes	ACGATACTCGGAGGTA	1685	1
Granulocytes	ACGATGTTCCATGCTC	1685	1
Granulocytes	ACGCAGCAGATCCTGT	1685	1
Granulocytes	ACGCAGCCAGACGCCT	1685	1
Granulocytes	ACGCAGCTCACTGGGC	1685	1
Granulocytes	ACGCAGCTCGGTGTCG	1685	1
Granulocytes	ACGCAGCTCTCGCTTG	1685	1
Granulocytes	ACGCAGCTCTGGTATG	1685	1
Granulocytes	ACGCCAGAGAGGTTGC	1685	1
Granulocytes	ACGCCAGAGTGAAGAG	1685	1
Granulocytes	ACGCCAGGTATTACCG	1685	1
Granulocytes	ACGCCAGGTGTAACGG	1685	1
Granulocytes	ACGCCGAAGGGAGTAA	1685	1
Granulocytes	ACGCCGACATTTCACT	1685	1
Granulocytes	ACGCCGAGTAGGCATG	1685	1
Granulocytes	ACGCCGAGTCCTCCAT	1685	1
Granulocytes	ACGCCGATCGAATGGG	1685	1
Granulocytes	ACGGAGACAGCTTCGG	1685	1
Granulocytes	ACGGAGAGTTCCGTCT	1685	1
Granulocytes	ACGGAGATCAGCTGGC	1685	1
Granulocytes	ACGGCCAAGATAGTCA	1685	1
Granulocytes	ACGGCCACAAGTTGTC	1685	1
Granulocytes	ACGGCCACAGGATTGG	1685	1
Granulocytes	ACGGCCATCACAGGCC	1685	1
Granulocytes	ACGGCCATCAGTTGAC	1685	1
Granulocytes	ACGGCCATCCTTTACA	1685	1
Granulocytes	ACGGCCATCGGGAGTA	1685	1
Granulocytes	ACGGGCTAGACTAAGT	1685	1
Granulocytes	ACGGGCTAGTCCCACG	1685	1
Granulocytes	ACGGGCTCACAGAGGT	1685	1
Granulocytes	ACGGGCTGTGAGTATA	1685	1
Granulocytes	ACGGGTCAGCCCAGCT	1685	1
Granulocytes	ACGGGTCAGCCGCCTA	1685	1
Granulocytes	ACGGGTCAGGATCGCA	1685	1
Granulocytes	ACGGGTCAGGGTATCG	1685	1
Granulocytes	ACGTCAAAGTCACGCC	1685	1
Granulocytes	ACGTCAAAGTCTCGGC	1685	1
Granulocytes	ACGTCAAGTCAGATAA	1685	1
Granulocytes	ACGTCAATCACGCGGT	1685	1
Granulocytes	ACGTCAATCATGTGGT	1685	1
Granulocytes	ACGTCAATCGGATGGA	1685	1
Granulocytes	ACTATCTAGACGCAAC	1685	1
Granulocytes	ACTATCTCAACTGCTA	1685	1
Granulocytes	ACTATCTCACGGTTTA	1685	1
Granulocytes	ACTATCTTCAAGCCTA	1685	1
Granulocytes	ACTATCTTCCAAACTG	1685	1
Granulocytes	ACTGAACCAATGGAGC	1685	1
Granulocytes	ACTGAACTCGATAGAA	1685	1
Granulocytes	ACTGAGTGTAAATGAC	1685	1
Granulocytes	ACTGATGAGGAGTACC	1685	1
Granulocytes	ACTGATGAGGCTCATT	1685	1
Granulocytes	ACTGCTCAGGGCACTA	1685	1
Granulocytes	ACTGCTCCACAGGTTT	1685	1
Granulocytes	ACTGCTCGTACGACCC	1685	1
Granulocytes	ACTGCTCTCTGCTGCT	1685	1
Granulocytes	ACTGTCCAGGAGTCTG	1685	1
Granulocytes	ACTGTCCAGTGGGATC	1685	1
Granulocytes	ACTGTCCCAAATTGCC	1685	1
Granulocytes	ACTGTCCCAGACGTAG	1685	1
Granulocytes	ACTGTCCGTAAGTAGT	1685	1
Granulocytes	ACTGTCCGTAGAAAGG	1685	1
Granulocytes	ACTGTCCGTCTCTTTA	1685	1
Granulocytes	ACTGTCCGTCTTCTCG	1685	1
Granulocytes	ACTGTCCGTGCAGTAG	1685	1
Granulocytes	ACTTACTAGCCACGCT	1685	1
Granulocytes	ACTTACTTCCGCGTTT	1685	1
Granulocytes	ACTTGTTAGATGTGTA	1685	1
Granulocytes	ACTTGTTAGCACCGTC	1685	1
Granulocytes	ACTTGTTCACACGCTG	1685	1
Granulocytes	ACTTGTTGTTTAGCTG	1685	1
Granulocytes	ACTTTCAAGACCACGA	1685	1
Granulocytes	ACTTTCAAGTAGCGGT	1685	1
Granulocytes	AGAATAGAGAGGACGG	1685	1
Granulocytes	AGAATAGAGCTCCTCT	1685	1
Granulocytes	AGAATAGCAACTGCGC	1685	1
Granulocytes	AGAATAGCACGTTGGC	1685	1
Granulocytes	AGAATAGGTATAGGGC	1685	1
Granulocytes	AGAATAGGTGATGTGG	1685	1
Granulocytes	AGAATAGTCTTGCATT	1685	1
Granulocytes	AGACGTTCAGCGTAAG	1685	1
Granulocytes	AGACGTTGTTGCGCAC	1685	1
Granulocytes	AGAGCGAAGCTAGGCA	1685	1
Granulocytes	AGAGCGACAAGCCTAT	1685	1
Granulocytes	AGAGCGAGTCCAACTA	1685	1
Granulocytes	AGAGCGAGTGTATGGG	1685	1
Granulocytes	AGAGCGATCTTGTCAT	1685	1
Granulocytes	AGAGCTTAGAAGCCCA	1685	1
Granulocytes	AGAGCTTTCTGACCTC	1685	1
Granulocytes	AGAGTGGCAGCCTTGG	1685	1
Granulocytes	AGAGTGGGTAGAGTGC	1685	1
Granulocytes	AGAGTGGTCGTTTAGG	1685	1
Granulocytes	AGATCTGCAGACGCAA	1685	1
Granulocytes	AGATTGCCACCAGGTC	1685	1
Granulocytes	AGATTGCCAGCTATTG	1685	1
Granulocytes	AGATTGCGTACAGTTC	1685	1
Granulocytes	AGATTGCGTGTGGTTT	1685	1
Granulocytes	AGATTGCTCGCAAACT	1685	1
Granulocytes	AGCAGCCAGGTGCTTT	1685	1
Granulocytes	AGCAGCCTCGCGATCG	1685	1
Granulocytes	AGCATACCAATACGCT	1685	1
Granulocytes	AGCATACGTTACCAGT	1685	1
Granulocytes	AGCCTAAAGAGTAAGG	1685	1
Granulocytes	AGCCTAAAGCAGCGTA	1685	1
Granulocytes	AGCCTAACAAAGTCAA	1685	1
Granulocytes	AGCCTAACAAATACAG	1685	1
Granulocytes	AGCCTAACACGTCTCT	1685	1
Granulocytes	AGCCTAATCCTCATTA	1685	1
Granulocytes	AGCCTAATCGGTGTTA	1685	1
Granulocytes	AGCGGTCCAGATCCAT	1685	1
Granulocytes	AGCGGTCGTCAAAGAT	1685	1
Granulocytes	AGCGTATAGCTCCTTC	1685	1
Granulocytes	AGCGTATAGGTAAACT	1685	1
Granulocytes	AGCGTATGTAGCGTCC	1685	1
Granulocytes	AGCGTCGCAAGTACCT	1685	1
Granulocytes	AGCGTCGGTGAGGGAG	1685	1
Granulocytes	AGCTCCTCAAGCGAGT	1685	1
Granulocytes	AGCTCCTTCATGTGGT	1685	1
Granulocytes	AGCTCCTTCTTCGGTC	1685	1
Granulocytes	AGCTCTCGTAAGTGTA	1685	1
Granulocytes	AGCTCTCTCGGCGCTA	1685	1
Granulocytes	AGCTTGAAGACTGTAA	1685	1
Granulocytes	AGCTTGAAGCAAATCA	1685	1
Granulocytes	AGCTTGACATATGAGA	1685	1
Granulocytes	AGCTTGATCGAATGGG	1685	1
Granulocytes	AGCTTGATCGGACAAG	1685	1
Granulocytes	AGGCCACAGATCTGCT	1685	1
Granulocytes	AGGCCACTCGTGGTCG	1685	1
Granulocytes	AGGCCGTAGGATCGCA	1685	1
Granulocytes	AGGCCGTCAGCGTTCG	1685	1
Granulocytes	AGGCCGTCAGCTCGAC	1685	1
Granulocytes	AGGCCGTGTAAGGGCT	1685	1
Granulocytes	AGGCCGTGTACCAGTT	1685	1
Granulocytes	AGGCCGTGTCGCGTGT	1685	1
Granulocytes	AGGCCGTTCATTTGGG	1685	1
Granulocytes	AGGGAGTAGAGAACAG	1685	1
Granulocytes	AGGGAGTGTTACGGAG	1685	1
Granulocytes	AGGGAGTTCAGCAACT	1685	1
Granulocytes	AGGGAGTTCCTACAGA	1685	1
Granulocytes	AGGGAGTTCTATCCTA	1685	1
Granulocytes	AGGGTGAAGGAGTTTA	1685	1
Granulocytes	AGGGTGAAGTCTCCTC	1685	1
Granulocytes	AGGGTGATCGAACTGT	1685	1
Granulocytes	AGGTCATAGGACAGAA	1685	1
Granulocytes	AGGTCATTCAGTGTTG	1685	1
Granulocytes	AGGTCCGCATGTCCTC	1685	1
Granulocytes	AGGTCCGGTCTCCATC	1685	1
Granulocytes	AGGTCCGGTGACTACT	1685	1
Granulocytes	AGGTCCGTCTCGTATT	1685	1
Granulocytes	AGTAGTCGTTCATGGT	1685	1
Granulocytes	AGTAGTCGTTGCGCAC	1685	1
Granulocytes	AGTAGTCTCATGCTCC	1685	1
Granulocytes	AGTCTTTAGGACAGAA	1685	1
Granulocytes	AGTCTTTGTGCTGTAT	1685	1
Granulocytes	AGTGAGGAGCCGGTAA	1685	1
Granulocytes	AGTGAGGAGGCATGTG	1685	1
Granulocytes	AGTGAGGGTACCGGCT	1685	1
Granulocytes	AGTGAGGGTCTAAACC	1685	1
Granulocytes	AGTGAGGGTTCCGGCA	1685	1
Granulocytes	AGTGAGGTCACCGTAA	1685	1
Granulocytes	AGTGGGACACCTATCC	1685	1
Granulocytes	AGTGGGACAGCTCCGA	1685	1
Granulocytes	AGTGGGAGTCCAGTGC	1685	1
Granulocytes	AGTGTCACATGATCCA	1685	1
Granulocytes	AGTTGGTAGCCCTAAT	1685	1
Granulocytes	AGTTGGTAGGATGGAA	1685	1
Granulocytes	AGTTGGTCAATGAATG	1685	1
Granulocytes	AGTTGGTTCAAGGTAA	1685	1
Granulocytes	AGTTGGTTCGCCAGCA	1685	1
Granulocytes	ATAACGCAGAGACTAT	1685	1
Granulocytes	ATAACGCGTGTGAATA	1685	1
Granulocytes	ATAACGCTCAACTCTT	1685	1
Granulocytes	ATAACGCTCTAACGGT	1685	1
Granulocytes	ATAAGAGAGTTACCCA	1685	1
Granulocytes	ATAAGAGCAATGAAAC	1685	1
Granulocytes	ATAAGAGCACAAGCCC	1685	1
Granulocytes	ATAAGAGGTGATGTGG	1685	1
Granulocytes	ATAAGAGTCTTTAGTC	1685	1
Granulocytes	ATAAGAGTCTTTCCTC	1685	1
Granulocytes	ATAGACCCAATGGACG	1685	1
Granulocytes	ATAGACCTCACATACG	1685	1
Granulocytes	ATCACGAAGGTAGCTG	1685	1
Granulocytes	ATCACGATCTTGAGAC	1685	1
Granulocytes	ATCATCTCATGGGAAC	1685	1
Granulocytes	ATCATCTGTCTGATCA	1685	1
Granulocytes	ATCATGGAGATGTCGG	1685	1
Granulocytes	ATCATGGCAAGTCATC	1685	1
Granulocytes	ATCATGGCAGGATCGA	1685	1
Granulocytes	ATCATGGCAGTCAGCC	1685	1
Granulocytes	ATCATGGGTATAGGGC	1685	1
Granulocytes	ATCCACCCACCCTATC	1685	1
Granulocytes	ATCCACCCATCGGGTC	1685	1
Granulocytes	ATCCACCGTGAGGCTA	1685	1
Granulocytes	ATCCGAAAGTCCATAC	1685	1
Granulocytes	ATCCGAACAGTGGAGT	1685	1
Granulocytes	ATCCGAACATCGGGTC	1685	1
Granulocytes	ATCCGAAGTTGGTGGA	1685	1
Granulocytes	ATCCGAAGTTTGACTG	1685	1
Granulocytes	ATCGAGTAGCCCAACC	1685	1
Granulocytes	ATCGAGTAGTTCGCGC	1685	1
Granulocytes	ATCGAGTCAATGGATA	1685	1
Granulocytes	ATCGAGTTCAGTTAGC	1685	1
Granulocytes	ATCTACTAGTCGTTTG	1685	1
Granulocytes	ATCTACTTCTACCTGC	1685	1
Granulocytes	ATCTGCCAGTTCGCGC	1685	1
Granulocytes	ATCTGCCTCTTGCCGT	1685	1
Granulocytes	ATGAGGGAGGCGCTCT	1685	1
Granulocytes	ATGAGGGCAGCCTGTG	1685	1
Granulocytes	ATGAGGGTCTAGAGTC	1685	1
Granulocytes	ATGCGATAGCTGATAA	1685	1
Granulocytes	ATGCGATAGGGAACGG	1685	1
Granulocytes	ATGCGATAGGTGGGTT	1685	1
Granulocytes	ATGCGATGTTATTCTC	1685	1
Granulocytes	ATGGGAGAGTATTGGA	1685	1
Granulocytes	ATGGGAGCACGCATCG	1685	1
Granulocytes	ATGGGAGGTTGGACCC	1685	1
Granulocytes	ATGGGAGGTTTGCATG	1685	1
Granulocytes	ATGGGAGTCGCCAAAT	1685	1
Granulocytes	ATGTGTGAGGTGACCA	1685	1
Granulocytes	ATGTGTGCACCACCAG	1685	1
Granulocytes	ATGTGTGCAGGATTGG	1685	1
Granulocytes	ATGTGTGGTCCTCCAT	1685	1
Granulocytes	ATTACTCAGGTGCACA	1685	1
Granulocytes	ATTACTCCAAGAGGCT	1685	1
Granulocytes	ATTACTCCACGGCGTT	1685	1
Granulocytes	ATTACTCGTACTCAAC	1685	1
Granulocytes	ATTACTCGTGCTAGCC	1685	1
Granulocytes	ATTACTCTCCGTAGGC	1685	1
Granulocytes	ATTATCCAGTGAACAT	1685	1
Granulocytes	ATTATCCCATGTCCTC	1685	1
Granulocytes	ATTATCCTCTTCGGTC	1685	1
Granulocytes	ATTCTACCATTTGCCC	1685	1
Granulocytes	ATTCTACGTAAGAGAG	1685	1
Granulocytes	ATTCTACGTGAACCTT	1685	1
Granulocytes	ATTGGACAGGCTCATT	1685	1
Granulocytes	ATTGGACCATTACCTT	1685	1
Granulocytes	ATTGGACTCACCATAG	1685	1
Granulocytes	ATTGGTGCACTAGTAC	1685	1
Granulocytes	ATTGGTGGTAACGCGA	1685	1
Granulocytes	ATTGGTGGTAGAGGAA	1685	1
Granulocytes	ATTGGTGGTCGCTTCT	1685	1
Granulocytes	ATTGGTGGTTAAGGGC	1685	1
Granulocytes	ATTGGTGGTTCGAATC	1685	1
Granulocytes	ATTGGTGTCTCCAACC	1685	1
Granulocytes	ATTTCTGAGTTGCAGG	1685	1
Granulocytes	ATTTCTGTCCATGCTC	1685	1
Granulocytes	ATTTCTGTCTACTCAT	1685	1
Granulocytes	CAACCAACAGCTGCAC	1685	1
Granulocytes	CAACCAATCATACGGT	1685	1
Granulocytes	CAACCAATCGCTAGCG	1685	1
Granulocytes	CAACCTCCACGTAAGG	1685	1
Granulocytes	CAACCTCTCACCATAG	1685	1
Granulocytes	CAACTAGAGTGAACAT	1685	1
Granulocytes	CAAGAAATCATTATCC	1685	1
Granulocytes	CAAGATCAGCAATCTC	1685	1
Granulocytes	CAAGATCAGGCATTGG	1685	1
Granulocytes	CAAGATCTCGGAGGTA	1685	1
Granulocytes	CAAGGCCAGCATCATC	1685	1
Granulocytes	CAAGGCCAGTTCGATC	1685	1
Granulocytes	CAAGGCCGTCTCGTTC	1685	1
Granulocytes	CAAGTTGAGCGGCTTC	1685	1
Granulocytes	CAAGTTGGTACCGTAT	1685	1
Granulocytes	CAAGTTGTCACTTATC	1685	1
Granulocytes	CACAAACAGAGTCGGT	1685	1
Granulocytes	CACAAACAGTTCGATC	1685	1
Granulocytes	CACAAACCAAGAAGAG	1685	1
Granulocytes	CACAAACCAGACAAAT	1685	1
Granulocytes	CACAAACTCCTCCTAG	1685	1
Granulocytes	CACAAACTCTATCGCC	1685	1
Granulocytes	CACACCTAGTGGGCTA	1685	1
Granulocytes	CACACCTCAATAGCAA	1685	1
Granulocytes	CACACCTGTCACACGC	1685	1
Granulocytes	CACACTCCAGATGGCA	1685	1
Granulocytes	CACACTCCATAACCTG	1685	1
Granulocytes	CACACTCGTGATGATA	1685	1
Granulocytes	CACACTCGTTCATGGT	1685	1
Granulocytes	CACAGGCTCAGCGACC	1685	1
Granulocytes	CACAGGCTCTCTGCTG	1685	1
Granulocytes	CACAGGCTCTGATACG	1685	1
Granulocytes	CACAGTAAGCTCCTCT	1685	1
Granulocytes	CACAGTACATCGATTG	1685	1
Granulocytes	CACAGTATCAACACGT	1685	1
Granulocytes	CACAGTATCGGCCGAT	1685	1
Granulocytes	CACATAGAGAGCTGGT	1685	1
Granulocytes	CACATTTCATACTCTT	1685	1
Granulocytes	CACATTTCATCACGAT	1685	1
Granulocytes	CACATTTGTACATCCA	1685	1
Granulocytes	CACATTTGTATAGTAG	1685	1
Granulocytes	CACATTTTCGCTAGCG	1685	1
Granulocytes	CACATTTTCTTTACGT	1685	1
Granulocytes	CACCACTAGACTAGAT	1685	1
Granulocytes	CACCACTGTAGGAGTC	1685	1
Granulocytes	CACCACTTCCCAACGG	1685	1
Granulocytes	CACCACTTCTTAACCT	1685	1
Granulocytes	CACCAGGCAAGTTGTC	1685	1
Granulocytes	CACCAGGGTAATCGTC	1685	1
Granulocytes	CACCAGGGTCTGCAAT	1685	1
Granulocytes	CACCAGGGTGCTTCTC	1685	1
Granulocytes	CACCAGGTCCCAAGAT	1685	1
Granulocytes	CACCAGGTCGCCAAAT	1685	1
Granulocytes	CACCAGGTCGTGGGAA	1685	1
Granulocytes	CACCAGGTCTCAACTT	1685	1
Granulocytes	CACCTTGAGGCCGAAT	1685	1
Granulocytes	CACCTTGCAGTCTTCC	1685	1
Granulocytes	CACCTTGGTATGAATG	1685	1
Granulocytes	CACCTTGGTCTAAACC	1685	1
Granulocytes	CACTCCACAAGCGAGT	1685	1
Granulocytes	CACTCCACACCGCTAG	1685	1
Granulocytes	CACTCCACAGCTCGAC	1685	1
Granulocytes	CACTCCACAGTAAGCG	1685	1
Granulocytes	CACTCCAGTGAAATCA	1685	1
Granulocytes	CACTCCATCATCGATG	1685	1
Granulocytes	CAGAATCCAGGCGATA	1685	1
Granulocytes	CAGAATCCATGAAGTA	1685	1
Granulocytes	CAGAATCGTGCTTCTC	1685	1
Granulocytes	CAGAATCTCTGGGCCA	1685	1
Granulocytes	CAGAGAGAGGATTCGG	1685	1
Granulocytes	CAGAGAGAGTGCGATG	1685	1
Granulocytes	CAGAGAGGTGCGAAAC	1685	1
Granulocytes	CAGATCAAGTGTACCT	1685	1
Granulocytes	CAGATCACATATACCG	1685	1
Granulocytes	CAGATCAGTAAGAGAG	1685	1
Granulocytes	CAGATCATCGTAGGAG	1685	1
Granulocytes	CAGATCATCTCAAACG	1685	1
Granulocytes	CAGATCATCTGGTGTA	1685	1
Granulocytes	CAGCAGCCATGGATGG	1685	1
Granulocytes	CAGCAGCGTGCAACTT	1685	1
Granulocytes	CAGCATACAACACCTA	1685	1
Granulocytes	CAGCCGAAGCCCTAAT	1685	1
Granulocytes	CAGCCGAAGCTGTTCA	1685	1
Granulocytes	CAGCCGACACCGATAT	1685	1
Granulocytes	CAGCCGAGTACGAAAT	1685	1
Granulocytes	CAGCCGAGTTTGTTGG	1685	1
Granulocytes	CAGCCGATCCCTTGTG	1685	1
Granulocytes	CAGCGACCACGAAGCA	1685	1
Granulocytes	CAGCGACGTCAGATAA	1685	1
Granulocytes	CAGCGACTCACAGGCC	1685	1
Granulocytes	CAGCGACTCGCAAGCC	1685	1
Granulocytes	CAGCGACTCTCCTATA	1685	1
Granulocytes	CAGCTAAAGCCTATGT	1685	1
Granulocytes	CAGCTAAGTAATCACC	1685	1
Granulocytes	CAGCTAAGTCGGATCC	1685	1
Granulocytes	CAGCTGGAGTACGATA	1685	1
Granulocytes	CAGCTGGCAGTAGAGC	1685	1
Granulocytes	CAGCTGGGTTCAGCGC	1685	1
Granulocytes	CAGCTGGTCACCGTAA	1685	1
Granulocytes	CAGGTGCCACATCCGG	1685	1
Granulocytes	CAGGTGCCACGACTCG	1685	1
Granulocytes	CAGGTGCCAGCTGTTA	1685	1
Granulocytes	CAGGTGCGTAGCTTGT	1685	1
Granulocytes	CAGTAACAGTATGACA	1685	1
Granulocytes	CAGTAACGTACATGTC	1685	1
Granulocytes	CAGTAACTCACCATAG	1685	1
Granulocytes	CAGTCCTAGCCACTAT	1685	1
Granulocytes	CAGTCCTGTGTTGGGA	1685	1
Granulocytes	CAGTCCTTCGGATGTT	1685	1
Granulocytes	CATATGGCACATTTCT	1685	1
Granulocytes	CATATGGTCACGCATA	1685	1
Granulocytes	CATATGGTCGCGATCG	1685	1
Granulocytes	CATATTCCACAGCCCA	1685	1
Granulocytes	CATATTCCAGGTGGAT	1685	1
Granulocytes	CATATTCGTGAACCTT	1685	1
Granulocytes	CATCAAGAGATGCGAC	1685	1
Granulocytes	CATCAGACATTACGAC	1685	1
Granulocytes	CATCAGAGTAAGTAGT	1685	1
Granulocytes	CATCAGAGTCGGCTCA	1685	1
Granulocytes	CATCAGATCCTTGACC	1685	1
Granulocytes	CATCAGATCGTTGACA	1685	1
Granulocytes	CATCCACGTCGGATCC	1685	1
Granulocytes	CATCGAAAGGCAGTCA	1685	1
Granulocytes	CATCGAAAGGTGATAT	1685	1
Granulocytes	CATCGAACACGGCGTT	1685	1
Granulocytes	CATCGAATCAAAGACA	1685	1
Granulocytes	CATCGAATCAACACAC	1685	1
Granulocytes	CATCGGGAGAGAACAG	1685	1
Granulocytes	CATCGGGCAGACGTAG	1685	1
Granulocytes	CATCGGGCATACTACG	1685	1
Granulocytes	CATCGGGTCGAGCCCA	1685	1
Granulocytes	CATGACACAGTCAGAG	1685	1
Granulocytes	CATGACATCGAGCCCA	1685	1
Granulocytes	CATGCCTTCCGTCATC	1685	1
Granulocytes	CATGGCGAGTGGTAAT	1685	1
Granulocytes	CATGGCGCACCCAGTG	1685	1
Granulocytes	CATGGCGGTCTTGATG	1685	1
Granulocytes	CATGGCGTCTGCGGCA	1685	1
Granulocytes	CATTATCAGTGGCACA	1685	1
Granulocytes	CATTATCGTATAGGTA	1685	1
Granulocytes	CATTATCGTATAGTAG	1685	1
Granulocytes	CATTATCTCAGGCAAG	1685	1
Granulocytes	CATTCGCAGTACTTGC	1685	1
Granulocytes	CATTCGCCAACCGCCA	1685	1
Granulocytes	CATTCGCCAATGGTCT	1685	1
Granulocytes	CATTCGCCAGACGTAG	1685	1
Granulocytes	CATTCGCGTACCGAGA	1685	1
Granulocytes	CATTCGCGTCTCTCGT	1685	1
Granulocytes	CATTCGCTCCGAATGT	1685	1
Granulocytes	CCAATCCCACACTGCG	1685	1
Granulocytes	CCAATCCCAGCTTCGG	1685	1
Granulocytes	CCAATCCTCAGTTTGG	1685	1
Granulocytes	CCACCTAGTCTTCTCG	1685	1
Granulocytes	CCACGGACAGATCTGT	1685	1
Granulocytes	CCACTACAGGGCATGT	1685	1
Granulocytes	CCACTACCAGGAATCG	1685	1
Granulocytes	CCACTACCAGGTCTCG	1685	1
Granulocytes	CCACTACGTCAGAATA	1685	1
Granulocytes	CCAGCGACATTGGCGC	1685	1
Granulocytes	CCAGCGAGTAGCTGCC	1685	1
Granulocytes	CCAGCGATCATGTCCC	1685	1
Granulocytes	CCATGTCCACCTCGGA	1685	1
Granulocytes	CCATGTCCACTAGTAC	1685	1
Granulocytes	CCATGTCCACTTCTGC	1685	1
Granulocytes	CCATTCGCAAACGTGG	1685	1
Granulocytes	CCATTCGCAGGAATCG	1685	1
Granulocytes	CCATTCGGTACCGTAT	1685	1
Granulocytes	CCATTCGTCCACGAAT	1685	1
Granulocytes	CCCAATCAGGAGTTTA	1685	1
Granulocytes	CCCAATCCAATGCCAT	1685	1
Granulocytes	CCCAGTTGTCAAAGAT	1685	1
Granulocytes	CCCTCCTAGAATGTTG	1685	1
Granulocytes	CCCTCCTAGAGGACGG	1685	1
Granulocytes	CCCTCCTAGCATCATC	1685	1
Granulocytes	CCCTCCTAGGGAGTAA	1685	1
Granulocytes	CCCTCCTCATCGGTTA	1685	1
Granulocytes	CCCTCCTGTTGCTCCT	1685	1
Granulocytes	CCCTCCTTCAGTCAGT	1685	1
Granulocytes	CCCTCCTTCCCTTGCA	1685	1
Granulocytes	CCGGGATAGTGTTGAA	1685	1
Granulocytes	CCGGGATCAATGGAGC	1685	1
Granulocytes	CCGGGATGTTCGAATC	1685	1
Granulocytes	CCGGGATGTTTAGGAA	1685	1
Granulocytes	CCGGGATTCAAAGTAG	1685	1
Granulocytes	CCGGGATTCTCTAAGG	1685	1
Granulocytes	CCGGTAGGTCATATCG	1685	1
Granulocytes	CCGGTAGTCCCTAATT	1685	1
Granulocytes	CCGGTAGTCTAACTCT	1685	1
Granulocytes	CCGTACTAGGGCTCTC	1685	1
Granulocytes	CCGTACTCATTTGCTT	1685	1
Granulocytes	CCGTACTGTAGCCTCG	1685	1
Granulocytes	CCGTGGAAGATCTGAA	1685	1
Granulocytes	CCGTGGACACGCGAAA	1685	1
Granulocytes	CCGTGGACATGCATGT	1685	1
Granulocytes	CCTAAAGAGAATGTTG	1685	1
Granulocytes	CCTAAAGCACAGTCGC	1685	1
Granulocytes	CCTAAAGGTACGCTGC	1685	1
Granulocytes	CCTAAAGGTATAAACG	1685	1
Granulocytes	CCTAAAGGTCAAACTC	1685	1
Granulocytes	CCTAAAGTCCTACAGA	1685	1
Granulocytes	CCTACACAGGCCCTCA	1685	1
Granulocytes	CCTACACAGGGCATGT	1685	1
Granulocytes	CCTACACAGTGTACCT	1685	1
Granulocytes	CCTACACTCGGAGCAA	1685	1
Granulocytes	CCTACCACAGGTGGAT	1685	1
Granulocytes	CCTACCACATCTCCCA	1685	1
Granulocytes	CCTACCAGTTCGTGAT	1685	1
Granulocytes	CCTACCATCAAAGTAG	1685	1
Granulocytes	CCTAGCTCATAAGACA	1685	1
Granulocytes	CCTAGCTCATCGTCGG	1685	1
Granulocytes	CCTAGCTTCCGGGTGT	1685	1
Granulocytes	CCTATTACAGCCACCA	1685	1
Granulocytes	CCTATTAGTCACACGC	1685	1
Granulocytes	CCTATTATCGAGGTAG	1685	1
Granulocytes	CCTCAGTTCATAGCAC	1685	1
Granulocytes	CCTCAGTTCCTAAGTG	1685	1
Granulocytes	CCTCTGACAGTAAGAT	1685	1
Granulocytes	CCTCTGAGTGACTCAT	1685	1
Granulocytes	CCTCTGATCCTATGTT	1685	1
Granulocytes	CCTCTGATCTGGCGAC	1685	1
Granulocytes	CCTTACGAGGCGCTCT	1685	1
Granulocytes	CCTTACGCAACTGCTA	1685	1
Granulocytes	CCTTCCCAGACGCTTT	1685	1
Granulocytes	CCTTCCCCACTATCTT	1685	1
Granulocytes	CCTTCCCCAGGTGGAT	1685	1
Granulocytes	CCTTCCCGTCCCTACT	1685	1
Granulocytes	CCTTCGAAGAAGGCCT	1685	1
Granulocytes	CCTTCGAAGCGCTTAT	1685	1
Granulocytes	CCTTCGAAGGCCCGTT	1685	1
Granulocytes	CCTTCGAGTAGCGCTC	1685	1
Granulocytes	CCTTCGATCAACACCA	1685	1
Granulocytes	CCTTCGATCGTAGGAG	1685	1
Granulocytes	CCTTTCTGTCGCTTTC	1685	1
Granulocytes	CCTTTCTGTCTCGTTC	1685	1
Granulocytes	CCTTTCTGTTGTACAC	1685	1
Granulocytes	CGAACATGTAACGACG	1685	1
Granulocytes	CGAACATGTTAAGAAC	1685	1
Granulocytes	CGAATGTCAAACAACA	1685	1
Granulocytes	CGAATGTCAGCGTAAG	1685	1
Granulocytes	CGAATGTTCCTTTACA	1685	1
Granulocytes	CGACCTTAGCAGGTCA	1685	1
Granulocytes	CGACCTTAGTCAAGCG	1685	1
Granulocytes	CGACCTTGTAAACACA	1685	1
Granulocytes	CGACCTTGTCTCTCTG	1685	1
Granulocytes	CGACCTTGTTCCCTTG	1685	1
Granulocytes	CGACCTTGTTTAGGAA	1685	1
Granulocytes	CGACCTTTCCGATATG	1685	1
Granulocytes	CGACCTTTCTTGTACT	1685	1
Granulocytes	CGACTTCAGTATGACA	1685	1
Granulocytes	CGACTTCAGTGTACCT	1685	1
Granulocytes	CGACTTCCAAGCTGTT	1685	1
Granulocytes	CGACTTCGTGTAATGA	1685	1
Granulocytes	CGAGAAGAGCCAGTAG	1685	1
Granulocytes	CGAGAAGAGGGTGTGT	1685	1
Granulocytes	CGAGAAGAGTCGTTTG	1685	1
Granulocytes	CGAGAAGGTAGAGGAA	1685	1
Granulocytes	CGAGAAGGTATAGGTA	1685	1
Granulocytes	CGAGAAGTCCGTCATC	1685	1
Granulocytes	CGAGAAGTCGATCCCT	1685	1
Granulocytes	CGAGCACAGCGTTCCG	1685	1
Granulocytes	CGAGCACTCAGTCCCT	1685	1
Granulocytes	CGAGCCAAGAAGATTC	1685	1
Granulocytes	CGAGCCACATCGGACC	1685	1
Granulocytes	CGAGCCAGTAGGGTAC	1685	1
Granulocytes	CGAGCCAGTATAAACG	1685	1
Granulocytes	CGAGCCAGTGATGATA	1685	1
Granulocytes	CGATCGGAGCGAGAAA	1685	1
Granulocytes	CGATCGGAGGTGTGGT	1685	1
Granulocytes	CGATCGGCAAGAGGCT	1685	1
Granulocytes	CGATCGGGTATAGGGC	1685	1
Granulocytes	CGATCGGGTGGCCCTA	1685	1
Granulocytes	CGATCGGTCAGGCGAA	1685	1
Granulocytes	CGATGGCAGGCGATAC	1685	1
Granulocytes	CGATGGCCATGGTAGG	1685	1
Granulocytes	CGATGGCCATTGGGCC	1685	1
Granulocytes	CGATGGCGTATGAAAC	1685	1
Granulocytes	CGATGGCGTCTTCTCG	1685	1
Granulocytes	CGATGGCTCAACGCTA	1685	1
Granulocytes	CGATGGCTCACGACTA	1685	1
Granulocytes	CGATGGCTCCTCATTA	1685	1
Granulocytes	CGATGGCTCCTGCCAT	1685	1
Granulocytes	CGATGTAAGAGCTGGT	1685	1
Granulocytes	CGATGTATCCGGGTGT	1685	1
Granulocytes	CGATGTATCTTCCTTC	1685	1
Granulocytes	CGATTGACATGCCTTC	1685	1
Granulocytes	CGATTGAGTACGAAAT	1685	1
Granulocytes	CGCCAAGAGAAACGAG	1685	1
Granulocytes	CGCGGTAAGACAAAGG	1685	1
Granulocytes	CGCGGTACAGAGCCAA	1685	1
Granulocytes	CGCGGTACAGCTGTTA	1685	1
Granulocytes	CGCGGTAGTGTTCTTT	1685	1
Granulocytes	CGCGTTTAGGCTATCT	1685	1
Granulocytes	CGCGTTTCATTCGACA	1685	1
Granulocytes	CGCGTTTTCCGTTGCT	1685	1
Granulocytes	CGCTATCAGGACAGCT	1685	1
Granulocytes	CGCTATCGTATAGGTA	1685	1
Granulocytes	CGCTATCGTGACCAAG	1685	1
Granulocytes	CGCTATCTCAAAGACA	1685	1
Granulocytes	CGCTGGAAGGTGCTAG	1685	1
Granulocytes	CGCTGGAAGTGGTCCC	1685	1
Granulocytes	CGCTGGAAGTTGTAGA	1685	1
Granulocytes	CGCTGGACAAACCCAT	1685	1
Granulocytes	CGCTGGACAATGGAAT	1685	1
Granulocytes	CGCTGGACACAAGTAA	1685	1
Granulocytes	CGCTGGACATGCCCGA	1685	1
Granulocytes	CGCTGGAGTTCCTCCA	1685	1
Granulocytes	CGCTGGATCTGCCCTA	1685	1
Granulocytes	CGCTTCAAGATAGTCA	1685	1
Granulocytes	CGCTTCACACCCATTC	1685	1
Granulocytes	CGCTTCAGTTATCGGT	1685	1
Granulocytes	CGGACACGTATGAATG	1685	1
Granulocytes	CGGACACGTGTGCCTG	1685	1
Granulocytes	CGGACACTCCAATGGT	1685	1
Granulocytes	CGGACACTCGTTGCCT	1685	1
Granulocytes	CGGACACTCTGCCAGG	1685	1
Granulocytes	CGGACGTCACGGCTAC	1685	1
Granulocytes	CGGACTGAGAGCTTCT	1685	1
Granulocytes	CGGACTGAGGTTACCT	1685	1
Granulocytes	CGGACTGCATGTCGAT	1685	1
Granulocytes	CGGACTGCATTCGACA	1685	1
Granulocytes	CGGACTGGTCAAAGAT	1685	1
Granulocytes	CGGACTGGTTTCCACC	1685	1
Granulocytes	CGGACTGTCCTAGGGC	1685	1
Granulocytes	CGGAGCTAGAGACGAA	1685	1
Granulocytes	CGGAGCTCAGCCTTGG	1685	1
Granulocytes	CGGAGCTGTAGTAGTA	1685	1
Granulocytes	CGGAGCTGTATCAGTC	1685	1
Granulocytes	CGGAGCTGTTGCCTCT	1685	1
Granulocytes	CGGAGCTTCAACACCA	1685	1
Granulocytes	CGGAGTCCAGCGATCC	1685	1
Granulocytes	CGGAGTCGTTCAGACT	1685	1
Granulocytes	CGGAGTCTCTTCGAGA	1685	1
Granulocytes	CGGCTAGAGTGAAGTT	1685	1
Granulocytes	CGGCTAGGTGCTCTTC	1685	1
Granulocytes	CGGGTCAAGAGTAATC	1685	1
Granulocytes	CGGGTCAAGATACACA	1685	1
Granulocytes	CGGGTCAGTGTGACGA	1685	1
Granulocytes	CGGTTAAAGGGTCGAT	1685	1
Granulocytes	CGGTTAACAGTACACT	1685	1
Granulocytes	CGGTTAAGTATAATGG	1685	1
Granulocytes	CGGTTAAGTATGGTTC	1685	1
Granulocytes	CGGTTAATCGCCAAAT	1685	1
Granulocytes	CGTAGCGCAGCATGAG	1685	1
Granulocytes	CGTAGCGGTGAGGGAG	1685	1
Granulocytes	CGTAGGCAGCCACCTG	1685	1
Granulocytes	CGTAGGCAGTAGGCCA	1685	1
Granulocytes	CGTAGGCCAAGCTGTT	1685	1
Granulocytes	CGTAGGCCAATGCCAT	1685	1
Granulocytes	CGTAGGCCAGCTTAAC	1685	1
Granulocytes	CGTAGGCCATAGAAAC	1685	1
Granulocytes	CGTAGGCGTATCTGCA	1685	1
Granulocytes	CGTAGGCGTCGAGTTT	1685	1
Granulocytes	CGTAGGCGTGCACCAC	1685	1
Granulocytes	CGTCACTTCACAGGCC	1685	1
Granulocytes	CGTCAGGAGTGTTAGA	1685	1
Granulocytes	CGTCAGGCACCACCAG	1685	1
Granulocytes	CGTCAGGGTAAATGTG	1685	1
Granulocytes	CGTCAGGGTGAGGCTA	1685	1
Granulocytes	CGTCCATAGAAACGAG	1685	1
Granulocytes	CGTCCATAGCCATCGC	1685	1
Granulocytes	CGTCCATCATTGAGCT	1685	1
Granulocytes	CGTCTACAGATCACGG	1685	1
Granulocytes	CGTCTACGTAACGACG	1685	1
Granulocytes	CGTCTACGTCGCTTTC	1685	1
Granulocytes	CGTCTACGTTAGAACA	1685	1
Granulocytes	CGTGAGCTCAGCGACC	1685	1
Granulocytes	CGTGAGCTCGAATGCT	1685	1
Granulocytes	CGTGTAACAATAACGA	1685	1
Granulocytes	CGTGTAAGTTGTGGAG	1685	1
Granulocytes	CGTGTCTGTGAGTATA	1685	1
Granulocytes	CGTTAGAGTCGGCACT	1685	1
Granulocytes	CGTTCTGTCCTCAATT	1685	1
Granulocytes	CGTTCTGTCGGAATCT	1685	1
Granulocytes	CGTTGGGCAGGGTTAG	1685	1
Granulocytes	CGTTGGGGTCGGCATC	1685	1
Granulocytes	CGTTGGGGTTTGGGCC	1685	1
Granulocytes	CGTTGGGTCACCCGAG	1685	1
Granulocytes	CGTTGGGTCGGATGGA	1685	1
Granulocytes	CTAACTTGTCTCACCT	1685	1
Granulocytes	CTAACTTGTGTGGCTC	1685	1
Granulocytes	CTAACTTTCGAGGTAG	1685	1
Granulocytes	CTAAGACAGAGGTTGC	1685	1
Granulocytes	CTAAGACAGAGTCGGT	1685	1
Granulocytes	CTAATGGTCATGCTCC	1685	1
Granulocytes	CTACACCAGGGCTCTC	1685	1
Granulocytes	CTACACCGTAATTGGA	1685	1
Granulocytes	CTACACCGTAGCAAAT	1685	1
Granulocytes	CTACACCGTCTGCCAG	1685	1
Granulocytes	CTACACCTCACCTCGT	1685	1
Granulocytes	CTACATTAGGCCCTTG	1685	1
Granulocytes	CTACATTCACACGCTG	1685	1
Granulocytes	CTACATTTCGTTTAGG	1685	1
Granulocytes	CTACCCAAGGAGTAGA	1685	1
Granulocytes	CTACCCACAAATCCGT	1685	1
Granulocytes	CTACGTCAGTCTCCTC	1685	1
Granulocytes	CTACGTCCAAGCTGAG	1685	1
Granulocytes	CTACGTCCACTTCGAA	1685	1
Granulocytes	CTACGTCCAGCCAGAA	1685	1
Granulocytes	CTAGAGTCAGACGCAA	1685	1
Granulocytes	CTAGCCTAGCAGATCG	1685	1
Granulocytes	CTAGCCTAGGTGCACA	1685	1
Granulocytes	CTAGCCTCAGGACCCT	1685	1
Granulocytes	CTAGCCTCAGGCTCAC	1685	1
Granulocytes	CTAGCCTGTAGCGCTC	1685	1
Granulocytes	CTAGCCTGTCCGAATT	1685	1
Granulocytes	CTAGTGACAGGTTTCA	1685	1
Granulocytes	CTAGTGATCTTGTCAT	1685	1
Granulocytes	CTCACACGTCGGCATC	1685	1
Granulocytes	CTCAGAACAGAGCCAA	1685	1
Granulocytes	CTCAGAAGTCTCTCGT	1685	1
Granulocytes	CTCAGAATCGCGTAGC	1685	1
Granulocytes	CTCATTAAGTTGTAGA	1685	1
Granulocytes	CTCATTAGTAGCGATG	1685	1
Granulocytes	CTCCTAGAGGCTATCT	1685	1
Granulocytes	CTCCTAGCAGTATCTG	1685	1
Granulocytes	CTCCTAGTCGTACGGC	1685	1
Granulocytes	CTCGAAACACCACGTG	1685	1
Granulocytes	CTCGAAAGTAAGTAGT	1685	1
Granulocytes	CTCGAAAGTCGTTGTA	1685	1
Granulocytes	CTCGAAATCAAAGTAG	1685	1
Granulocytes	CTCGAGGCAAGCCTAT	1685	1
Granulocytes	CTCGAGGGTGGGTATG	1685	1
Granulocytes	CTCGGAGGTCAGAATA	1685	1
Granulocytes	CTCGGGAAGCCGGTAA	1685	1
Granulocytes	CTCGGGATCTAACTGG	1685	1
Granulocytes	CTCGGGATCTCAACTT	1685	1
Granulocytes	CTCGTACAGATGTGGC	1685	1
Granulocytes	CTCGTACAGCCAGGAT	1685	1
Granulocytes	CTCGTACAGTTACCCA	1685	1
Granulocytes	CTCGTACCAGTATGCT	1685	1
Granulocytes	CTCGTACGTCTTCTCG	1685	1
Granulocytes	CTCGTACTCATCGCTC	1685	1
Granulocytes	CTCGTCACAGCTGCTG	1685	1
Granulocytes	CTCGTCACATGGTAGG	1685	1
Granulocytes	CTCGTCAGTCTCTCGT	1685	1
Granulocytes	CTCGTCATCCTAAGTG	1685	1
Granulocytes	CTCTAATCAGCGTAAG	1685	1
Granulocytes	CTCTACGAGCGTGAGT	1685	1
Granulocytes	CTCTGGTAGCAGACTG	1685	1
Granulocytes	CTCTGGTTCTGATACG	1685	1
Granulocytes	CTGAAACAGCCAGTTT	1685	1
Granulocytes	CTGAAGTAGGGATGGG	1685	1
Granulocytes	CTGATAGGTCATATCG	1685	1
Granulocytes	CTGATAGGTTCGTTGA	1685	1
Granulocytes	CTGATCCAGCGATGAC	1685	1
Granulocytes	CTGATCCTCATTGCCC	1685	1
Granulocytes	CTGATCCTCGTCCAGG	1685	1
Granulocytes	CTGATCCTCTCTTGAT	1685	1
Granulocytes	CTGCCTACAATCTGCA	1685	1
Granulocytes	CTGCCTACACCGAATT	1685	1
Granulocytes	CTGCCTACAGTTCATG	1685	1
Granulocytes	CTGCCTAGTTAGGGTG	1685	1
Granulocytes	CTGCGGACAATAGCAA	1685	1
Granulocytes	CTGCGGACAGCGAACA	1685	1
Granulocytes	CTGCGGACAGCTCCGA	1685	1
Granulocytes	CTGCGGAGTCAGTGGA	1685	1
Granulocytes	CTGCTGTCAGTATCTG	1685	1
Granulocytes	CTGCTGTGTGGTGTAG	1685	1
Granulocytes	CTGCTGTGTGTGCCTG	1685	1
Granulocytes	CTGCTGTTCTGCAAGT	1685	1
Granulocytes	CTGGTCTGTGCATCTA	1685	1
Granulocytes	CTGGTCTTCCTGCAGG	1685	1
Granulocytes	CTGGTCTTCTTGTCAT	1685	1
Granulocytes	CTGTGCTAGGAGTCTG	1685	1
Granulocytes	CTGTGCTAGTGAACAT	1685	1
Granulocytes	CTGTGCTCATATGCTG	1685	1
Granulocytes	CTGTGCTGTGAGGCTA	1685	1
Granulocytes	CTGTGCTTCGTGACAT	1685	1
Granulocytes	CTGTGCTTCTGTCCGT	1685	1
Granulocytes	CTGTTTACAACGATCT	1685	1
Granulocytes	CTGTTTACAAGAGTCG	1685	1
Granulocytes	CTTAACTGTAAGGGCT	1685	1
Granulocytes	CTTACCGGTGATGTCT	1685	1
Granulocytes	CTTACCGTCCTCATTA	1685	1
Granulocytes	CTTACCGTCGCAAGCC	1685	1
Granulocytes	CTTAGGAAGAAACCAT	1685	1
Granulocytes	CTTAGGAAGTCCGTAT	1685	1
Granulocytes	CTTAGGAGTCACCCAG	1685	1
Granulocytes	CTTCTCTCACAGTCGC	1685	1
Granulocytes	CTTCTCTTCTCGTTTA	1685	1
Granulocytes	CTTGGCTCAAGTAGTA	1685	1
Granulocytes	CTTGGCTCACATTCGA	1685	1
Granulocytes	CTTGGCTCATACAGCT	1685	1
Granulocytes	CTTGGCTGTAGAAAGG	1685	1
Granulocytes	CTTGGCTGTAGGACAC	1685	1
Granulocytes	CTTGGCTGTCGACTAT	1685	1
Granulocytes	CTTGGCTTCTTTACGT	1685	1
Granulocytes	CTTTGCGAGCCCAGCT	1685	1
Granulocytes	CTTTGCGAGCTAAGAT	1685	1
Granulocytes	CTTTGCGAGGGCTTGA	1685	1
Granulocytes	CTTTGCGCAAGAGTCG	1685	1
Granulocytes	CTTTGCGTCGAATCCA	1685	1
Granulocytes	GAAACTCAGGCATTGG	1685	1
Granulocytes	GAAACTCAGGGAAACA	1685	1
Granulocytes	GAAACTCAGGGTTTCT	1685	1
Granulocytes	GAAATGAGTAGCTTGT	1685	1
Granulocytes	GAAATGATCAGAGACG	1685	1
Granulocytes	GAACATCCATCCGTGG	1685	1
Granulocytes	GAACCTAAGAGCTGCA	1685	1
Granulocytes	GAACCTAAGGGTTTCT	1685	1
Granulocytes	GAACCTACAAGTCTAC	1685	1
Granulocytes	GAACCTACAGGACCCT	1685	1
Granulocytes	GAACGGAGTTGTTTGG	1685	1
Granulocytes	GAACGGATCTTGACGA	1685	1
Granulocytes	GAAGCAGCACTTAACG	1685	1
Granulocytes	GAAGCAGCAGCGAACA	1685	1
Granulocytes	GAAGCAGGTGCCTGGT	1685	1
Granulocytes	GAAGCAGGTTGCCTCT	1685	1
Granulocytes	GAAGCAGTCGCACTCT	1685	1
Granulocytes	GAAGCAGTCTTGAGAC	1685	1
Granulocytes	GAATAAGCAAACTGCT	1685	1
Granulocytes	GAATAAGGTCAATGTC	1685	1
Granulocytes	GAATAAGTCCTGCAGG	1685	1
Granulocytes	GAATAAGTCGCAAGCC	1685	1
Granulocytes	GAATGAAGTACTCTCC	1685	1
Granulocytes	GACACGCGTATAGGGC	1685	1
Granulocytes	GACACGCTCGTCTGCT	1685	1
Granulocytes	GACAGAGAGCCAGGAT	1685	1
Granulocytes	GACAGAGAGTTACGGG	1685	1
Granulocytes	GACAGAGCACCGATAT	1685	1
Granulocytes	GACAGAGGTCTGCAAT	1685	1
Granulocytes	GACCAATTCAACGCTA	1685	1
Granulocytes	GACCTGGAGCGTCTAT	1685	1
Granulocytes	GACCTGGAGGCTAGGT	1685	1
Granulocytes	GACCTGGCATGTAAGA	1685	1
Granulocytes	GACCTGGGTGCAGACA	1685	1
Granulocytes	GACCTGGTCGCAGGCT	1685	1
Granulocytes	GACGCGTCAGGGTATG	1685	1
Granulocytes	GACGCGTGTACACCGC	1685	1
Granulocytes	GACGCGTTCCTCTAGC	1685	1
Granulocytes	GACGCGTTCGCCAGCA	1685	1
Granulocytes	GACGTGCCACCAGATT	1685	1
Granulocytes	GACGTGCCACCAGGCT	1685	1
Granulocytes	GACGTGCCATCGGTTA	1685	1
Granulocytes	GACGTGCCATGCTGGC	1685	1
Granulocytes	GACGTTAGTAGCGTGA	1685	1
Granulocytes	GACGTTATCAACACCA	1685	1
Granulocytes	GACGTTATCACGACTA	1685	1
Granulocytes	GACGTTATCCTTTACA	1685	1
Granulocytes	GACTAACCACAAGTAA	1685	1
Granulocytes	GACTAACCATCAGTAC	1685	1
Granulocytes	GACTAACGTATTCTCT	1685	1
Granulocytes	GACTAACTCAAGATCC	1685	1
Granulocytes	GACTAACTCAATACCG	1685	1
Granulocytes	GACTAACTCGTATCAG	1685	1
Granulocytes	GACTGCGAGAGGTTGC	1685	1
Granulocytes	GACTGCGTCAGCTCTC	1685	1
Granulocytes	GAGCAGACAATCTACG	1685	1
Granulocytes	GAGCAGACAGGGTACA	1685	1
Granulocytes	GAGGTGAAGCCCGAAA	1685	1
Granulocytes	GAGGTGAAGTGCGATG	1685	1
Granulocytes	GAGGTGACACGCTTTC	1685	1
Granulocytes	GAGGTGACAGACAGGT	1685	1
Granulocytes	GAGGTGATCCCAGGTG	1685	1
Granulocytes	GAGGTGATCGTCCAGG	1685	1
Granulocytes	GAGTCCGGTCCAAGTT	1685	1
Granulocytes	GAGTCCGTCAGTCAGT	1685	1
Granulocytes	GATCAGTAGGCGATAC	1685	1
Granulocytes	GATCAGTAGTGACATA	1685	1
Granulocytes	GATCAGTCAAACCCAT	1685	1
Granulocytes	GATCAGTGTCCGTGAC	1685	1
Granulocytes	GATCAGTGTCTAGGTT	1685	1
Granulocytes	GATCAGTGTGATGATA	1685	1
Granulocytes	GATCGATGTAAGGGAA	1685	1
Granulocytes	GATCGATTCCTCTAGC	1685	1
Granulocytes	GATCGATTCCTGTAGA	1685	1
Granulocytes	GATCGATTCTCGCATC	1685	1
Granulocytes	GATCGCGCAAACTGCT	1685	1
Granulocytes	GATCGCGCATATACCG	1685	1
Granulocytes	GATCGCGGTGTAACGG	1685	1
Granulocytes	GATCGCGTCATCGATG	1685	1
Granulocytes	GATCGTACAACTGCTA	1685	1
Granulocytes	GATCGTACAAGCTGGA	1685	1
Granulocytes	GATCGTACACCACGTG	1685	1
Granulocytes	GATCGTAGTCTAGCCG	1685	1
Granulocytes	GATCGTATCGTGGACC	1685	1
Granulocytes	GATCTAGAGTGTACGG	1685	1
Granulocytes	GATGAAATCTACTTAC	1685	1
Granulocytes	GATGAGGGTAAACACA	1685	1
Granulocytes	GATGCTAAGCATCATC	1685	1
Granulocytes	GATGCTACACTTAACG	1685	1
Granulocytes	GATGCTACAGACAGGT	1685	1
Granulocytes	GATGCTACAGGAACGT	1685	1
Granulocytes	GATGCTAGTTAGGGTG	1685	1
Granulocytes	GCAAACTAGCACGCCT	1685	1
Granulocytes	GCAAACTCAACAACCT	1685	1
Granulocytes	GCAAACTCATGCAATC	1685	1
Granulocytes	GCAAACTTCATCGGAT	1685	1
Granulocytes	GCAATCAAGGGTCTCC	1685	1
Granulocytes	GCAATCACAAGCTGGA	1685	1
Granulocytes	GCAATCACAGACTCGC	1685	1
Granulocytes	GCAATCAGTTATCACG	1685	1
Granulocytes	GCAATCATCGTATCAG	1685	1
Granulocytes	GCACATAAGACACTAA	1685	1
Granulocytes	GCACATAAGCGTCAAG	1685	1
Granulocytes	GCACATAAGCTATGCT	1685	1
Granulocytes	GCACATACACATAACC	1685	1
Granulocytes	GCACATACATGAAGTA	1685	1
Granulocytes	GCACATAGTCTGCCAG	1685	1
Granulocytes	GCACATATCGGATGTT	1685	1
Granulocytes	GCACTCTCACAGCGTC	1685	1
Granulocytes	GCACTCTCATACCATG	1685	1
Granulocytes	GCACTCTCATTGGGCC	1685	1
Granulocytes	GCAGCCACAAACCCAT	1685	1
Granulocytes	GCAGCCACACGCATCG	1685	1
Granulocytes	GCAGCCACATCCTAGA	1685	1
Granulocytes	GCAGCCAGTCCCTTGT	1685	1
Granulocytes	GCAGCCAGTGGCCCTA	1685	1
Granulocytes	GCAGCCATCCGTACAA	1685	1
Granulocytes	GCAGTTAAGCACCGCT	1685	1
Granulocytes	GCAGTTAGTCATATGC	1685	1
Granulocytes	GCAGTTAGTGTGACCC	1685	1
Granulocytes	GCAGTTATCACGACTA	1685	1
Granulocytes	GCATACAAGAAGGCCT	1685	1
Granulocytes	GCATACAAGCGTCTAT	1685	1
Granulocytes	GCATACACAATAGCGG	1685	1
Granulocytes	GCATACACACTTCTGC	1685	1
Granulocytes	GCATGATAGCTAAGAT	1685	1
Granulocytes	GCATGATCAAATCCGT	1685	1
Granulocytes	GCATGATGTCTGCCAG	1685	1
Granulocytes	GCATGATGTTGGAGGT	1685	1
Granulocytes	GCATGATTCCGCATCT	1685	1
Granulocytes	GCATGCGTCAGTGTTG	1685	1
Granulocytes	GCATGCGTCAGTTAGC	1685	1
Granulocytes	GCATGTATCAAGGCTT	1685	1
Granulocytes	GCATGTATCTTGCAAG	1685	1
Granulocytes	GCCAAATAGATGGCGT	1685	1
Granulocytes	GCCAAATAGGACGAAA	1685	1
Granulocytes	GCCAAATCAGTCAGCC	1685	1
Granulocytes	GCCTCTAAGAGACTAT	1685	1
Granulocytes	GCCTCTAGTGCCTGTG	1685	1
Granulocytes	GCCTCTATCACCCTCA	1685	1
Granulocytes	GCCTCTATCGTCCGTT	1685	1
Granulocytes	GCGACCAAGTGGGATC	1685	1
Granulocytes	GCGACCAGTGTTTGGT	1685	1
Granulocytes	GCGAGAAAGATACACA	1685	1
Granulocytes	GCGAGAAAGGATTCGG	1685	1
Granulocytes	GCGAGAACAAACAACA	1685	1
Granulocytes	GCGAGAACAATCCAAC	1685	1
Granulocytes	GCGAGAACATAACCTG	1685	1
Granulocytes	GCGAGAAGTCTGATCA	1685	1
Granulocytes	GCGAGAAGTTGCTCCT	1685	1
Granulocytes	GCGAGAATCGGTCTAA	1685	1
Granulocytes	GCGCAACAGCCGATTT	1685	1
Granulocytes	GCGCAACAGCGAAGGG	1685	1
Granulocytes	GCGCAGTAGACATAAC	1685	1
Granulocytes	GCGCAGTCAGATCCAT	1685	1
Granulocytes	GCGCAGTGTTAGTGGG	1685	1
Granulocytes	GCGCAGTTCATGCATG	1685	1
Granulocytes	GCGCCAAAGGGAAACA	1685	1
Granulocytes	GCGCCAACACCACCAG	1685	1
Granulocytes	GCGCCAAGTCGAAAGC	1685	1
Granulocytes	GCGCCAATCACTCCTG	1685	1
Granulocytes	GCGCCAATCCAACCAA	1685	1
Granulocytes	GCGCCAATCGCACTCT	1685	1
Granulocytes	GCGCGATAGACATAAC	1685	1
Granulocytes	GCGCGATCAGGAATCG	1685	1
Granulocytes	GCGCGATTCTAAGCCA	1685	1
Granulocytes	GCGGGTTAGAGCTTCT	1685	1
Granulocytes	GCGGGTTCAAGTAGTA	1685	1
Granulocytes	GCGGGTTCAGCTGTGC	1685	1
Granulocytes	GCGGGTTCATACGCTA	1685	1
Granulocytes	GCGGGTTGTAATAGCA	1685	1
Granulocytes	GCGGGTTGTACCGGCT	1685	1
Granulocytes	GCTCCTAAGACTAGAT	1685	1
Granulocytes	GCTCCTAAGCGTGAGT	1685	1
Granulocytes	GCTCCTAGTTACGACT	1685	1
Granulocytes	GCTCCTATCTACGAGT	1685	1
Granulocytes	GCTCTGTAGAGCCCAA	1685	1
Granulocytes	GCTCTGTAGCCAGGAT	1685	1
Granulocytes	GCTCTGTTCGCCAAAT	1685	1
Granulocytes	GCTGCGAAGGCGTACA	1685	1
Granulocytes	GCTGCGACAGTTTACG	1685	1
Granulocytes	GCTGCGATCCCTTGTG	1685	1
Granulocytes	GCTGCGATCTACTCAT	1685	1
Granulocytes	GCTGCTTAGTCATCCA	1685	1
Granulocytes	GCTGCTTAGTCGATAA	1685	1
Granulocytes	GCTGCTTCAACTGCGC	1685	1
Granulocytes	GCTGCTTCAAGACGTG	1685	1
Granulocytes	GCTGCTTGTCTCCACT	1685	1
Granulocytes	GCTGCTTTCGCAGGCT	1685	1
Granulocytes	GCTGGGTAGGCTCATT	1685	1
Granulocytes	GCTGGGTCACCAGCAC	1685	1
Granulocytes	GCTGGGTCAGCTGGCT	1685	1
Granulocytes	GCTGGGTGTCCAGTTA	1685	1
Granulocytes	GCTGGGTTCGGATGTT	1685	1
Granulocytes	GCTTCCAAGTTGAGTA	1685	1
Granulocytes	GCTTCCACAAGAAAGG	1685	1
Granulocytes	GCTTCCACACAGACAG	1685	1
Granulocytes	GCTTCCACATTACCTT	1685	1
Granulocytes	GCTTCCAGTCTGATCA	1685	1
Granulocytes	GCTTCCATCGCCATAA	1685	1
Granulocytes	GCTTGAAAGCCACTAT	1685	1
Granulocytes	GCTTGAAAGGGCACTA	1685	1
Granulocytes	GCTTGAAGTCTCACCT	1685	1
Granulocytes	GCTTGAATCTCTGTCG	1685	1
Granulocytes	GGAAAGCCAGTTCCCT	1685	1
Granulocytes	GGAACTTGTCCCTTGT	1685	1
Granulocytes	GGAACTTGTTCCAACA	1685	1
Granulocytes	GGAATAAAGTGCTGCC	1685	1
Granulocytes	GGAATAAGTCTAGTCA	1685	1
Granulocytes	GGAATAATCCGCGGTA	1685	1
Granulocytes	GGAATAATCTATCCCG	1685	1
Granulocytes	GGAATAATCTGTGCAA	1685	1
Granulocytes	GGACAAGCATGGTTGT	1685	1
Granulocytes	GGACAAGGTATGCTTG	1685	1
Granulocytes	GGACAAGTCCAACCAA	1685	1
Granulocytes	GGACAGAAGAAACCGC	1685	1
Granulocytes	GGACATTAGACCCACC	1685	1
Granulocytes	GGACATTAGCCGCCTA	1685	1
Granulocytes	GGACATTAGGAGTACC	1685	1
Granulocytes	GGACATTCAAACTGTC	1685	1
Granulocytes	GGACATTGTAATCGTC	1685	1
Granulocytes	GGACATTGTCGAGTTT	1685	1
Granulocytes	GGACGTCAGGCAGTCA	1685	1
Granulocytes	GGACGTCCACCCATGG	1685	1
Granulocytes	GGAGCAACACATTAGC	1685	1
Granulocytes	GGATGTTAGCCAACAG	1685	1
Granulocytes	GGATGTTAGTGGTAAT	1685	1
Granulocytes	GGATGTTCACATCCGG	1685	1
Granulocytes	GGATTACGTTCCCGAG	1685	1
Granulocytes	GGATTACTCTCTAAGG	1685	1
Granulocytes	GGCAATTAGTATGACA	1685	1
Granulocytes	GGCAATTGTGAGGCTA	1685	1
Granulocytes	GGCAATTTCACCTCGT	1685	1
Granulocytes	GGCAATTTCCTGTACC	1685	1
Granulocytes	GGCCGATAGAAGGGTA	1685	1
Granulocytes	GGCCGATAGAGCTATA	1685	1
Granulocytes	GGCCGATAGCTGTCTA	1685	1
Granulocytes	GGCCGATCACCAACCG	1685	1
Granulocytes	GGCCGATCATGTCCTC	1685	1
Granulocytes	GGCCGATGTACCCAAT	1685	1
Granulocytes	GGCCGATTCTTAGCCC	1685	1
Granulocytes	GGCGACTAGGGAGTAA	1685	1
Granulocytes	GGCGACTCACCACCAG	1685	1
Granulocytes	GGCGACTGTCCGAACC	1685	1
Granulocytes	GGCGACTGTCTTCTCG	1685	1
Granulocytes	GGCGACTTCGCCTGAG	1685	1
Granulocytes	GGCGTGTCAGGAATGC	1685	1
Granulocytes	GGCGTGTGTCGGCATC	1685	1
Granulocytes	GGCGTGTGTTATCACG	1685	1
Granulocytes	GGCGTGTTCCCGGATG	1685	1
Granulocytes	GGCTCGAAGATCGGGT	1685	1
Granulocytes	GGCTCGAGTTCTCATT	1685	1
Granulocytes	GGCTGGTCAGCGTTCG	1685	1
Granulocytes	GGCTGGTGTAATCGTC	1685	1
Granulocytes	GGCTGGTTCCAAGTAC	1685	1
Granulocytes	GGGAATGAGAAGAAGC	1685	1
Granulocytes	GGGAATGAGCGTGTCC	1685	1
Granulocytes	GGGAATGAGGGTTCCC	1685	1
Granulocytes	GGGAATGGTACCGGCT	1685	1
Granulocytes	GGGAATGTCATTTGGG	1685	1
Granulocytes	GGGACCTCAATAGCAA	1685	1
Granulocytes	GGGACCTCAGCCTGTG	1685	1
Granulocytes	GGGACCTTCCGCATAA	1685	1
Granulocytes	GGGACCTTCTCCTATA	1685	1
Granulocytes	GGGAGATAGGATATAC	1685	1
Granulocytes	GGGAGATAGGCCGAAT	1685	1
Granulocytes	GGGAGATAGGTGCAAC	1685	1
Granulocytes	GGGAGATCACACGCTG	1685	1
Granulocytes	GGGAGATTCAAACCAC	1685	1
Granulocytes	GGGAGATTCAGCTTAG	1685	1
Granulocytes	GGGATGAAGACGCAAC	1685	1
Granulocytes	GGGATGAGTACTCGCG	1685	1
Granulocytes	GGGCACTCAAGTAGTA	1685	1
Granulocytes	GGGCACTCAGGAATGC	1685	1
Granulocytes	GGGCACTGTGATGTGG	1685	1
Granulocytes	GGGCACTTCGTGGGAA	1685	1
Granulocytes	GGGCATCGTAGAGCTG	1685	1
Granulocytes	GGGCATCGTGCAGTAG	1685	1
Granulocytes	GGGCATCTCTTGACGA	1685	1
Granulocytes	GGGTCTGAGACCTTTG	1685	1
Granulocytes	GGGTCTGGTCACCTAA	1685	1
Granulocytes	GGGTCTGTCACAACGT	1685	1
Granulocytes	GGGTTGCAGAGAACAG	1685	1
Granulocytes	GGGTTGCGTTGAGTTC	1685	1
Granulocytes	GGGTTGCTCACTCCTG	1685	1
Granulocytes	GGGTTGCTCGTTACGA	1685	1
Granulocytes	GGTATTGAGTCTCGGC	1685	1
Granulocytes	GGTATTGCAAGAGGCT	1685	1
Granulocytes	GGTATTGGTACCGTTA	1685	1
Granulocytes	GGTATTGGTGCCTGTG	1685	1
Granulocytes	GGTATTGGTTCTGGTA	1685	1
Granulocytes	GGTATTGTCAAAGACA	1685	1
Granulocytes	GGTGAAGGTATTACCG	1685	1
Granulocytes	GGTGAAGTCAGGTTCA	1685	1
Granulocytes	GGTGCGTAGTGAATTG	1685	1
Granulocytes	GGTGCGTAGTTAGCGG	1685	1
Granulocytes	GGTGCGTGTATGGTTC	1685	1
Granulocytes	GGTGCGTTCCTATTCA	1685	1
Granulocytes	GGTGCGTTCGCCCTTA	1685	1
Granulocytes	GGTGTTAAGCATGGCA	1685	1
Granulocytes	GGTGTTAGTGGTAACG	1685	1
Granulocytes	GGTGTTAGTGTGCGTC	1685	1
Granulocytes	GTAACGTAGATCGATA	1685	1
Granulocytes	GTAACGTAGCCGGTAA	1685	1
Granulocytes	GTAACGTAGGATCGCA	1685	1
Granulocytes	GTAACTGCAAGGACAC	1685	1
Granulocytes	GTAACTGGTGTGCCTG	1685	1
Granulocytes	GTAACTGTCACAAACC	1685	1
Granulocytes	GTAACTGTCCAAACAC	1685	1
Granulocytes	GTACTTTAGAGCTATA	1685	1
Granulocytes	GTACTTTCATTACCTT	1685	1
Granulocytes	GTACTTTTCAGTTCGA	1685	1
Granulocytes	GTAGGCCAGTGTCCAT	1685	1
Granulocytes	GTAGGCCCAAGCGCTC	1685	1
Granulocytes	GTAGGCCCACGCTTTC	1685	1
Granulocytes	GTAGGCCGTGCAACGA	1685	1
Granulocytes	GTAGGCCGTTGGACCC	1685	1
Granulocytes	GTAGTCACAGATGAGC	1685	1
Granulocytes	GTAGTCAGTCTTCAAG	1685	1
Granulocytes	GTAGTCAGTGCCTGTG	1685	1
Granulocytes	GTATCTTGTTAAGACA	1685	1
Granulocytes	GTATCTTTCACCACCT	1685	1
Granulocytes	GTATTCTGTGCGCTTG	1685	1
Granulocytes	GTATTCTGTTCCCGAG	1685	1
Granulocytes	GTATTCTTCTCACATT	1685	1
Granulocytes	GTCAAGTAGCGTTGCC	1685	1
Granulocytes	GTCAAGTCAAGCTGTT	1685	1
Granulocytes	GTCAAGTCATTAGCCA	1685	1
Granulocytes	GTCAAGTGTAAACGCG	1685	1
Granulocytes	GTCAAGTGTACGAAAT	1685	1
Granulocytes	GTCAAGTGTGAAATCA	1685	1
Granulocytes	GTCACAACACAGTCGC	1685	1
Granulocytes	GTCACAACAGTTCATG	1685	1
Granulocytes	GTCACGGAGTTAAGTG	1685	1
Granulocytes	GTCACGGCATCCAACA	1685	1
Granulocytes	GTCACGGCATTCTCAT	1685	1
Granulocytes	GTCACGGGTAAGGGAA	1685	1
Granulocytes	GTCACGGGTCGCATCG	1685	1
Granulocytes	GTCACGGTCGAACTGT	1685	1
Granulocytes	GTCATTTCAAGTTGTC	1685	1
Granulocytes	GTCATTTTCGTCTGCT	1685	1
Granulocytes	GTCATTTTCTCCCTGA	1685	1
Granulocytes	GTCCTCACATTTCACT	1685	1
Granulocytes	GTCCTCAGTATATCCG	1685	1
Granulocytes	GTCGGGTCAGGAATCG	1685	1
Granulocytes	GTCGGGTGTAGATTAG	1685	1
Granulocytes	GTCGGGTGTATATCCG	1685	1
Granulocytes	GTCGTAAAGACGACGT	1685	1
Granulocytes	GTCGTAAAGTCTCGGC	1685	1
Granulocytes	GTCGTAACACTTACGA	1685	1
Granulocytes	GTCGTAACAGACAGGT	1685	1
Granulocytes	GTCGTAACAGACGCCT	1685	1
Granulocytes	GTCGTAAGTCAAGCGA	1685	1
Granulocytes	GTCGTAAGTCATGCCG	1685	1
Granulocytes	GTCGTAATCGGTTCGG	1685	1
Granulocytes	GTCTCGTAGCTCTCGG	1685	1
Granulocytes	GTCTCGTAGTAGGCCA	1685	1
Granulocytes	GTCTCGTCAAATACAG	1685	1
Granulocytes	GTCTCGTGTTGTGGAG	1685	1
Granulocytes	GTCTTCGCACACCGAC	1685	1
Granulocytes	GTCTTCGGTAAGGGAA	1685	1
Granulocytes	GTCTTCGTCTAACTGG	1685	1
Granulocytes	GTGAAGGAGTGCTGCC	1685	1
Granulocytes	GTGAAGGCACAGCCCA	1685	1
Granulocytes	GTGAAGGGTTGAGGTG	1685	1
Granulocytes	GTGCAGCAGAAAGTGG	1685	1
Granulocytes	GTGCAGCGTCATTAGC	1685	1
Granulocytes	GTGCATAAGATGAGAG	1685	1
Granulocytes	GTGCATAGTATGGTTC	1685	1
Granulocytes	GTGCATATCCACTCCA	1685	1
Granulocytes	GTGCGGTAGTACTTGC	1685	1
Granulocytes	GTGCGGTTCACGCGGT	1685	1
Granulocytes	GTGCTTCCATTCGACA	1685	1
Granulocytes	GTGCTTCCATTGAGCT	1685	1
Granulocytes	GTGCTTCTCAGCAACT	1685	1
Granulocytes	GTGGGTCAGCCCAACC	1685	1
Granulocytes	GTGGGTCGTGGTACAG	1685	1
Granulocytes	GTGGGTCTCCAGTAGT	1685	1
Granulocytes	GTGTGCGCACCATCCT	1685	1
Granulocytes	GTGTGCGTCACAAACC	1685	1
Granulocytes	GTGTGCGTCCTATTCA	1685	1
Granulocytes	GTGTTAGAGCTGGAAC	1685	1
Granulocytes	GTGTTAGAGGAGTAGA	1685	1
Granulocytes	GTGTTAGAGTACGTTC	1685	1
Granulocytes	GTGTTAGAGTTACCCA	1685	1
Granulocytes	GTGTTAGGTACCGTTA	1685	1
Granulocytes	GTGTTAGTCTATGTGG	1685	1
Granulocytes	GTTAAGCCAGAGTGTG	1685	1
Granulocytes	GTTAAGCGTGCAGACA	1685	1
Granulocytes	GTTAAGCTCCAAAGTC	1685	1
Granulocytes	GTTACAGAGACGACGT	1685	1
Granulocytes	GTTACAGAGGGTGTGT	1685	1
Granulocytes	GTTACAGAGTAGGTGC	1685	1
Granulocytes	GTTACAGCAAGTTGTC	1685	1
Granulocytes	GTTACAGGTGCACCAC	1685	1
Granulocytes	GTTACAGTCCCTGACT	1685	1
Granulocytes	GTTCATTGTAGGACAC	1685	1
Granulocytes	GTTCATTTCAGTCAGT	1685	1
Granulocytes	GTTCATTTCCATGAAC	1685	1
Granulocytes	GTTCGGGCACATCCAA	1685	1
Granulocytes	GTTCGGGCATATGCTG	1685	1
Granulocytes	GTTCTCGTCACTTCAT	1685	1
Granulocytes	GTTTCTAAGTCGTACT	1685	1
Granulocytes	GTTTCTAGTCTTGATG	1685	1
Granulocytes	GTTTCTATCGTCTGAA	1685	1
Granulocytes	TAAACCGCAGCTGTGC	1685	1
Granulocytes	TAAACCGGTATATCCG	1685	1
Granulocytes	TAAACCGGTCTTGTCC	1685	1
Granulocytes	TAAACCGGTTGCGTTA	1685	1
Granulocytes	TAAACCGTCCTGCCAT	1685	1
Granulocytes	TAAACCGTCTAAGCCA	1685	1
Granulocytes	TAAGAGAAGGAGCGAG	1685	1
Granulocytes	TAAGAGAGTGACAAAT	1685	1
Granulocytes	TAAGAGAGTGCAGTAG	1685	1
Granulocytes	TAAGAGATCCCATTAT	1685	1
Granulocytes	TAAGAGATCGAACGGA	1685	1
Granulocytes	TAAGAGATCTGTCTCG	1685	1
Granulocytes	TAAGCGTAGTGTCTCA	1685	1
Granulocytes	TAAGCGTAGTTGCAGG	1685	1
Granulocytes	TAAGCGTCAAGCGAGT	1685	1
Granulocytes	TAAGCGTGTCCAACTA	1685	1
Granulocytes	TAAGCGTTCGGATGGA	1685	1
Granulocytes	TAAGTGCAGGTGCACA	1685	1
Granulocytes	TAAGTGCCAAGAGTCG	1685	1
Granulocytes	TAAGTGCGTTAGATGA	1685	1
Granulocytes	TAAGTGCGTTCAGCGC	1685	1
Granulocytes	TACACGAAGCGAAGGG	1685	1
Granulocytes	TACACGAAGTGCCATT	1685	1
Granulocytes	TACACGACACCAGGCT	1685	1
Granulocytes	TACACGACATCGGACC	1685	1
Granulocytes	TACACGATCGCCAAAT	1685	1
Granulocytes	TACACGATCTAACTTC	1685	1
Granulocytes	TACAGTGAGCACGCCT	1685	1
Granulocytes	TACAGTGAGTACGACG	1685	1
Granulocytes	TACAGTGTCACGACTA	1685	1
Granulocytes	TACAGTGTCAGAGCTT	1685	1
Granulocytes	TACAGTGTCTTGTTTG	1685	1
Granulocytes	TACCTATAGACAAAGG	1685	1
Granulocytes	TACCTATAGCCCGAAA	1685	1
Granulocytes	TACCTATCATGAAGTA	1685	1
Granulocytes	TACCTATGTAGATTAG	1685	1
Granulocytes	TACCTATTCTACGAGT	1685	1
Granulocytes	TACCTTACATCACAAC	1685	1
Granulocytes	TACCTTAGTAGCGTCC	1685	1
Granulocytes	TACCTTAGTCCAACTA	1685	1
Granulocytes	TACCTTAGTTCACCTC	1685	1
Granulocytes	TACGGATAGGCTAGCA	1685	1
Granulocytes	TACGGGCCATGGTCAT	1685	1
Granulocytes	TACGGGCTCTTGCCGT	1685	1
Granulocytes	TACGGTACACTAAGTC	1685	1
Granulocytes	TACGGTACATACAGCT	1685	1
Granulocytes	TACGGTAGTATTACCG	1685	1
Granulocytes	TACGGTATCAGGTTCA	1685	1
Granulocytes	TACGGTATCTTACCGC	1685	1
Granulocytes	TACTCATCACGCTTTC	1685	1
Granulocytes	TACTCATGTGCTCTTC	1685	1
Granulocytes	TACTCATTCCTGCTTG	1685	1
Granulocytes	TACTCGCAGTTGAGTA	1685	1
Granulocytes	TACTCGCCAAGGGTCA	1685	1
Granulocytes	TACTCGCGTACCGCTG	1685	1
Granulocytes	TACTCGCGTTATCACG	1685	1
Granulocytes	TACTCGCTCCGCATCT	1685	1
Granulocytes	TACTTACGTCATATGC	1685	1
Granulocytes	TACTTACGTCCTGCTT	1685	1
Granulocytes	TACTTACGTTAAGATG	1685	1
Granulocytes	TACTTACTCTGAGTGT	1685	1
Granulocytes	TACTTGTAGAGAGCTC	1685	1
Granulocytes	TACTTGTAGATATGCA	1685	1
Granulocytes	TACTTGTCAGCCAATT	1685	1
Granulocytes	TACTTGTGTAAAGTCA	1685	1
Granulocytes	TACTTGTGTCCTAGCG	1685	1
Granulocytes	TACTTGTGTGACAAAT	1685	1
Granulocytes	TACTTGTTCCCTAACC	1685	1
Granulocytes	TACTTGTTCTATCCTA	1685	1
Granulocytes	TAGACCAAGACACGAC	1685	1
Granulocytes	TAGACCATCTACCTGC	1685	1
Granulocytes	TAGACCATCTGCAGTA	1685	1
Granulocytes	TAGAGCTAGGTTACCT	1685	1
Granulocytes	TAGAGCTGTGTTGGGA	1685	1
Granulocytes	TAGAGCTTCAACGAAA	1685	1
Granulocytes	TAGCCGGAGTAGGCCA	1685	1
Granulocytes	TAGCCGGCAGTCACTA	1685	1
Granulocytes	TAGCCGGTCACTCCTG	1685	1
Granulocytes	TAGCCGGTCCACGCAG	1685	1
Granulocytes	TAGGCATTCCTCAACC	1685	1
Granulocytes	TAGTGGTAGGAGTACC	1685	1
Granulocytes	TAGTGGTCACCGAAAG	1685	1
Granulocytes	TAGTGGTGTCCCGACA	1685	1
Granulocytes	TAGTGGTTCCGCAGTG	1685	1
Granulocytes	TAGTTGGCATTTCACT	1685	1
Granulocytes	TATCAGGTCGTCTGCT	1685	1
Granulocytes	TATCAGGTCTTTAGGG	1685	1
Granulocytes	TATCAGGTCTTTCCTC	1685	1
Granulocytes	TATCTCAAGACTAGGC	1685	1
Granulocytes	TATCTCACACAGGTTT	1685	1
Granulocytes	TATCTCACATGTTGAC	1685	1
Granulocytes	TATCTCAGTATGAATG	1685	1
Granulocytes	TATCTCATCGCGGATC	1685	1
Granulocytes	TATCTCATCTCGTTTA	1685	1
Granulocytes	TATGCCCAGAAGAAGC	1685	1
Granulocytes	TATGCCCAGCAGATCG	1685	1
Granulocytes	TATGCCCAGGAGTAGA	1685	1
Granulocytes	TATGCCCAGTGTACCT	1685	1
Granulocytes	TATGCCCCAATAGAGT	1685	1
Granulocytes	TATGCCCGTTACCAGT	1685	1
Granulocytes	TATTACCAGAGACTAT	1685	1
Granulocytes	TATTACCGTCAAAGCG	1685	1
Granulocytes	TATTACCGTCTCCCTA	1685	1
Granulocytes	TATTACCTCGTATCAG	1685	1
Granulocytes	TATTACCTCGTTTAGG	1685	1
Granulocytes	TCAATCTCATCGATTG	1685	1
Granulocytes	TCACAAGCAGGCTGAA	1685	1
Granulocytes	TCACAAGGTAGATTAG	1685	1
Granulocytes	TCACAAGGTGGTACAG	1685	1
Granulocytes	TCACAAGTCTCCAGGG	1685	1
Granulocytes	TCACGAAAGACCACGA	1685	1
Granulocytes	TCACGAAGTCCAGTGC	1685	1
Granulocytes	TCACGAAGTTAAAGTG	1685	1
Granulocytes	TCACGAATCTAACTTC	1685	1
Granulocytes	TCAGATGAGTACGATA	1685	1
Granulocytes	TCAGATGCAGCCTTGG	1685	1
Granulocytes	TCAGATGCATTCACTT	1685	1
Granulocytes	TCAGATGTCCTCCTAG	1685	1
Granulocytes	TCAGATGTCTGGAGCC	1685	1
Granulocytes	TCAGATGTCTGTGCAA	1685	1
Granulocytes	TCAGCAACACTTCTGC	1685	1
Granulocytes	TCAGCAACATGGTAGG	1685	1
Granulocytes	TCAGCAAGTACTTAGC	1685	1
Granulocytes	TCAGCTCAGGATGGTC	1685	1
Granulocytes	TCAGCTCCAGACTCGC	1685	1
Granulocytes	TCAGCTCGTCATTAGC	1685	1
Granulocytes	TCAGCTCTCTCCAGGG	1685	1
Granulocytes	TCAGGATAGGCAGTCA	1685	1
Granulocytes	TCAGGATAGGCGCTCT	1685	1
Granulocytes	TCAGGATCAATAGCAA	1685	1
Granulocytes	TCAGGATCAGCCTTGG	1685	1
Granulocytes	TCAGGATCAGGAATCG	1685	1
Granulocytes	TCAGGATGTTGTCTTT	1685	1
Granulocytes	TCAGGATTCTCGATGA	1685	1
Granulocytes	TCAGGTAAGACCACGA	1685	1
Granulocytes	TCAGGTAAGCGTTGCC	1685	1
Granulocytes	TCAGGTACAAGCGATG	1685	1
Granulocytes	TCAGGTATCCTTTACA	1685	1
Granulocytes	TCAGGTATCGGCATCG	1685	1
Granulocytes	TCAGGTATCGTATCAG	1685	1
Granulocytes	TCATTACAGGTCATCT	1685	1
Granulocytes	TCATTACGTAAACCTC	1685	1
Granulocytes	TCATTACGTTGAGGTG	1685	1
Granulocytes	TCATTTGAGAAGGTGA	1685	1
Granulocytes	TCATTTGAGCTGCCCA	1685	1
Granulocytes	TCATTTGCAAAGGTGC	1685	1
Granulocytes	TCATTTGCAACTGCTA	1685	1
Granulocytes	TCATTTGCAGTACACT	1685	1
Granulocytes	TCATTTGTCTGGTTCC	1685	1
Granulocytes	TCCACACAGACACGAC	1685	1
Granulocytes	TCCACACAGAGGTAGA	1685	1
Granulocytes	TCCACACAGCCGGTAA	1685	1
Granulocytes	TCCACACCATTCTCAT	1685	1
Granulocytes	TCCCGATCACCCATGG	1685	1
Granulocytes	TCCCGATCATGTCGAT	1685	1
Granulocytes	TCCCGATGTCATGCCG	1685	1
Granulocytes	TCCCGATGTCCCTTGT	1685	1
Granulocytes	TCCCGATGTGCAACTT	1685	1
Granulocytes	TCCCGATGTGCGCTTG	1685	1
Granulocytes	TCGAGGCTCCGCGGTA	1685	1
Granulocytes	TCGCGAGCAAGGACTG	1685	1
Granulocytes	TCGCGAGGTCAGATAA	1685	1
Granulocytes	TCGCGAGTCACAGGCC	1685	1
Granulocytes	TCGCGTTAGCCAACAG	1685	1
Granulocytes	TCGCGTTCAATCTGCA	1685	1
Granulocytes	TCGCGTTCAGTCAGAG	1685	1
Granulocytes	TCGCGTTTCCAAAGTC	1685	1
Granulocytes	TCGGGACGTACGACCC	1685	1
Granulocytes	TCGGGACGTCTAGCCG	1685	1
Granulocytes	TCGGGACTCATTGCGA	1685	1
Granulocytes	TCGGTAAAGCTACCGC	1685	1
Granulocytes	TCGGTAACACATTCGA	1685	1
Granulocytes	TCGGTAAGTACCTACA	1685	1
Granulocytes	TCGGTAAGTTTGTGTG	1685	1
Granulocytes	TCGGTAATCTACGAGT	1685	1
Granulocytes	TCGTACCGTGACAAAT	1685	1
Granulocytes	TCGTACCTCAGCGACC	1685	1
Granulocytes	TCGTACCTCCTAGGGC	1685	1
Granulocytes	TCGTAGAAGACAGGCT	1685	1
Granulocytes	TCGTAGAAGAGATGAG	1685	1
Granulocytes	TCGTAGAAGTACGTAA	1685	1
Granulocytes	TCGTAGAAGTGGTCCC	1685	1
Granulocytes	TCGTAGAGTACTCGCG	1685	1
Granulocytes	TCGTAGAGTGCGGTAA	1685	1
Granulocytes	TCTATTGCACGAAACG	1685	1
Granulocytes	TCTATTGTCTTGCATT	1685	1
Granulocytes	TCTCATAAGTGGCACA	1685	1
Granulocytes	TCTCATATCGGTGTCG	1685	1
Granulocytes	TCTCTAAAGAGACTAT	1685	1
Granulocytes	TCTCTAAAGGACAGAA	1685	1
Granulocytes	TCTCTAACAAAGCGGT	1685	1
Granulocytes	TCTCTAAGTGTTCGAT	1685	1
Granulocytes	TCTCTAATCAGTTAGC	1685	1
Granulocytes	TCTCTAATCTCAAGTG	1685	1
Granulocytes	TCTCTAATCTCCGGTT	1685	1
Granulocytes	TCTGAGACAGCATACT	1685	1
Granulocytes	TCTGAGACAGCGATCC	1685	1
Granulocytes	TCTGAGAGTCACTGGC	1685	1
Granulocytes	TCTGGAAAGGAATCGC	1685	1
Granulocytes	TCTGGAAAGTCTCGGC	1685	1
Granulocytes	TCTGGAACACTACAGT	1685	1
Granulocytes	TCTGGAATCTATCCCG	1685	1
Granulocytes	TCTTTCCAGACTACAA	1685	1
Granulocytes	TCTTTCCGTACAGTTC	1685	1
Granulocytes	TCTTTCCGTAGTGAAT	1685	1
Granulocytes	TCTTTCCTCACTCTTA	1685	1
Granulocytes	TCTTTCCTCCAGATCA	1685	1
Granulocytes	TCTTTCCTCTTGAGAC	1685	1
Granulocytes	TGACAACAGAATAGGG	1685	1
Granulocytes	TGACAACGTACCAGTT	1685	1
Granulocytes	TGACAACGTGGTCCGT	1685	1
Granulocytes	TGACAACGTTAGTGGG	1685	1
Granulocytes	TGACAACTCAGAGGTG	1685	1
Granulocytes	TGACAACTCATTTGGG	1685	1
Granulocytes	TGACAACTCGCGGATC	1685	1
Granulocytes	TGACGGCAGACTAGGC	1685	1
Granulocytes	TGACGGCCAGATGGCA	1685	1
Granulocytes	TGACGGCGTAAGGATT	1685	1
Granulocytes	TGACGGCTCCTAGTGA	1685	1
Granulocytes	TGACGGCTCCTTTCGG	1685	1
Granulocytes	TGACTAGAGTACCGGA	1685	1
Granulocytes	TGACTAGGTTATCACG	1685	1
Granulocytes	TGACTAGTCGGTGTCG	1685	1
Granulocytes	TGACTTTCAGCTTAAC	1685	1
Granulocytes	TGAGAGGAGAGGGCTT	1685	1
Granulocytes	TGAGAGGCAAGTCTAC	1685	1
Granulocytes	TGAGCATCAATGGACG	1685	1
Granulocytes	TGAGCATCATATACGC	1685	1
Granulocytes	TGAGCATGTTGGACCC	1685	1
Granulocytes	TGAGCATTCGTCTGCT	1685	1
Granulocytes	TGAGCCGAGTGGTAGC	1685	1
Granulocytes	TGAGCCGCAATCCAAC	1685	1
Granulocytes	TGAGCCGGTAGCGTGA	1685	1
Granulocytes	TGAGCCGTCAACGGGA	1685	1
Granulocytes	TGAGCCGTCACTTCAT	1685	1
Granulocytes	TGAGGGAGTGAGGGAG	1685	1
Granulocytes	TGAGGGATCACCAGGC	1685	1
Granulocytes	TGATTTCGTAAGGATT	1685	1
Granulocytes	TGATTTCTCCTCTAGC	1685	1
Granulocytes	TGCACCTAGTATGACA	1685	1
Granulocytes	TGCACCTCAGCATACT	1685	1
Granulocytes	TGCACCTGTACCGTAT	1685	1
Granulocytes	TGCACCTGTAGCGTGA	1685	1
Granulocytes	TGCACCTTCGCTAGCG	1685	1
Granulocytes	TGCACCTTCTTGAGGT	1685	1
Granulocytes	TGCCAAAAGCTGGAAC	1685	1
Granulocytes	TGCCAAAAGGCTCAGA	1685	1
Granulocytes	TGCCAAAGTAGCCTAT	1685	1
Granulocytes	TGCCAAAGTCGACTGC	1685	1
Granulocytes	TGCCAAAGTGTTGGGA	1685	1
Granulocytes	TGCCAAATCTACCTGC	1685	1
Granulocytes	TGCCCATCAACGCACC	1685	1
Granulocytes	TGCCCATCATGTCCTC	1685	1
Granulocytes	TGCCCTAAGCTAGTCT	1685	1
Granulocytes	TGCGCAGAGTCTCGGC	1685	1
Granulocytes	TGCGCAGGTGTGAATA	1685	1
Granulocytes	TGCGCAGTCGGATGGA	1685	1
Granulocytes	TGCGGGTAGCACGCCT	1685	1
Granulocytes	TGCGGGTAGGTGCTTT	1685	1
Granulocytes	TGCGGGTCAAATTGCC	1685	1
Granulocytes	TGCGGGTGTCGCTTCT	1685	1
Granulocytes	TGCGGGTGTGGGTCAA	1685	1
Granulocytes	TGCGGGTGTTACAGAA	1685	1
Granulocytes	TGCGGGTTCTAACTGG	1685	1
Granulocytes	TGCGTGGGTCACCTAA	1685	1
Granulocytes	TGCGTGGTCCCAAGAT	1685	1
Granulocytes	TGCTACCAGTGACTCT	1685	1
Granulocytes	TGCTACCGTAGCGCAA	1685	1
Granulocytes	TGCTACCGTGACTCAT	1685	1
Granulocytes	TGCTACCGTTCCACTC	1685	1
Granulocytes	TGCTACCTCGTCGTTC	1685	1
Granulocytes	TGCTGCTCACCTCGTT	1685	1
Granulocytes	TGCTGCTTCTCCGGTT	1685	1
Granulocytes	TGGACGCCACAAGTAA	1685	1
Granulocytes	TGGACGCCACAGGAGT	1685	1
Granulocytes	TGGCCAGAGTCCAGGA	1685	1
Granulocytes	TGGCCAGAGTGACATA	1685	1
Granulocytes	TGGCCAGTCACAACGT	1685	1
Granulocytes	TGGCCAGTCACATGCA	1685	1
Granulocytes	TGGCCAGTCATATCGG	1685	1
Granulocytes	TGGCGCAAGCTGTTCA	1685	1
Granulocytes	TGGCGCAAGTTCGATC	1685	1
Granulocytes	TGGCGCACAAGGCTCC	1685	1
Granulocytes	TGGCGCATCTACGAGT	1685	1
Granulocytes	TGGCGCATCTGCTGTC	1685	1
Granulocytes	TGGCTGGAGGGTTTCT	1685	1
Granulocytes	TGGCTGGCACATCCGG	1685	1
Granulocytes	TGGCTGGGTAGCTGCC	1685	1
Granulocytes	TGGGAAGAGACCTAGG	1685	1
Granulocytes	TGGGAAGCAGGAATGC	1685	1
Granulocytes	TGGGAAGTCTTCGAGA	1685	1
Granulocytes	TGGGCGTGTAAGCACG	1685	1
Granulocytes	TGGGCGTGTATCTGCA	1685	1
Granulocytes	TGGGCGTTCGCGATCG	1685	1
Granulocytes	TGGTTAGCATCTACGA	1685	1
Granulocytes	TGGTTAGGTAAACACA	1685	1
Granulocytes	TGGTTAGGTAATAGCA	1685	1
Granulocytes	TGGTTAGGTACCGGCT	1685	1
Granulocytes	TGGTTAGGTCGTCTTC	1685	1
Granulocytes	TGGTTAGGTGTTGAGG	1685	1
Granulocytes	TGGTTAGTCGCTAGCG	1685	1
Granulocytes	TGGTTAGTCTTGCAAG	1685	1
Granulocytes	TGGTTCCAGTAGGTGC	1685	1
Granulocytes	TGGTTCCCAGGCGATA	1685	1
Granulocytes	TGGTTCCGTAGAAAGG	1685	1
Granulocytes	TGGTTCCTCAAGATCC	1685	1
Granulocytes	TGGTTCCTCTGAAAGA	1685	1
Granulocytes	TGTATTCCAGGAATGC	1685	1
Granulocytes	TGTATTCCAGTATCTG	1685	1
Granulocytes	TGTATTCTCCTTAATC	1685	1
Granulocytes	TGTCCCAAGAACTCGG	1685	1
Granulocytes	TGTCCCAGTCCCTACT	1685	1
Granulocytes	TGTCCCATCGTACCGG	1685	1
Granulocytes	TGTGGTAAGCTGTCTA	1685	1
Granulocytes	TGTGGTATCCATGAAC	1685	1
Granulocytes	TGTGGTATCGCAAACT	1685	1
Granulocytes	TGTGTTTCAATAGAGT	1685	1
Granulocytes	TGTGTTTCACTGCCAG	1685	1
Granulocytes	TGTGTTTTCCTAGGGC	1685	1
Granulocytes	TGTGTTTTCCTCATTA	1685	1
Granulocytes	TGTTCCGAGCCTCGTG	1685	1
Granulocytes	TGTTCCGAGCGTAATA	1685	1
Granulocytes	TGTTCCGCAAGACACG	1685	1
Granulocytes	TGTTCCGGTGAGTGAC	1685	1
Granulocytes	TGTTCCGGTTACGACT	1685	1
Granulocytes	TGTTCCGGTTCCACTC	1685	1
Granulocytes	TGTTCCGTCGGATGGA	1685	1
Granulocytes	TGTTCCGTCTACCAGA	1685	1
Granulocytes	TTAACTCAGTCGTACT	1685	1
Granulocytes	TTAACTCCAAGCCCAC	1685	1
Granulocytes	TTAACTCGTACTTGAC	1685	1
Granulocytes	TTAACTCGTTATTCTC	1685	1
Granulocytes	TTAACTCTCGTGGTCG	1685	1
Granulocytes	TTAACTCTCTTAACCT	1685	1
Granulocytes	TTAGGACGTACTCTCC	1685	1
Granulocytes	TTAGGACTCGCCTGTT	1685	1
Granulocytes	TTAGGCACAAAGTGCG	1685	1
Granulocytes	TTAGTTCAGGATCGCA	1685	1
Granulocytes	TTAGTTCCAGCTGTAT	1685	1
Granulocytes	TTAGTTCCATACAGCT	1685	1
Granulocytes	TTAGTTCTCCACTGGG	1685	1
Granulocytes	TTAGTTCTCCTAGAAC	1685	1
Granulocytes	TTAGTTCTCTACCAGA	1685	1
Granulocytes	TTATGCTAGTTACGGG	1685	1
Granulocytes	TTATGCTCACTGTGTA	1685	1
Granulocytes	TTATGCTGTTCAGCGC	1685	1
Granulocytes	TTCCCAGAGTGAAGTT	1685	1
Granulocytes	TTCGAAGAGATACACA	1685	1
Granulocytes	TTCGAAGAGATGCCTT	1685	1
Granulocytes	TTCGAAGCATATACCG	1685	1
Granulocytes	TTCGAAGGTGCTCTTC	1685	1
Granulocytes	TTCGAAGGTTCCATGA	1685	1
Granulocytes	TTCGGTCAGTTAGCGG	1685	1
Granulocytes	TTCGGTCGTACTCAAC	1685	1
Granulocytes	TTCGGTCGTCTCACCT	1685	1
Granulocytes	TTCTACAAGGCATGGT	1685	1
Granulocytes	TTCTACAAGGTAGCTG	1685	1
Granulocytes	TTCTACAAGTCCAGGA	1685	1
Granulocytes	TTCTACAAGTTAACGA	1685	1
Granulocytes	TTCTCAAAGTGTACGG	1685	1
Granulocytes	TTCTCAACACCAGGCT	1685	1
Granulocytes	TTCTCAAGTTCTGAAC	1685	1
Granulocytes	TTCTCCTAGGCATTGG	1685	1
Granulocytes	TTCTCCTAGGGCATGT	1685	1
Granulocytes	TTCTCCTCATGCAATC	1685	1
Granulocytes	TTCTCCTCATTCTCAT	1685	1
Granulocytes	TTCTCCTTCATGTAGC	1685	1
Granulocytes	TTCTCCTTCTGAAAGA	1685	1
Granulocytes	TTCTTAGTCGGTCTAA	1685	1
Granulocytes	TTGAACGCAAATCCGT	1685	1
Granulocytes	TTGAACGGTTGGTGGA	1685	1
Granulocytes	TTGAACGTCGCAAACT	1685	1
Granulocytes	TTGACTTAGAAGGTTT	1685	1
Granulocytes	TTGACTTAGATGTAAC	1685	1
Granulocytes	TTGACTTAGCAGGCTA	1685	1
Granulocytes	TTGACTTAGTGCCAGA	1685	1
Granulocytes	TTGACTTGTAAGGGCT	1685	1
Granulocytes	TTGACTTGTTAGATGA	1685	1
Granulocytes	TTGACTTTCTGTTTGT	1685	1
Granulocytes	TTGCCGTCAAGACACG	1685	1
Granulocytes	TTGCCGTTCAGGCCCA	1685	1
Granulocytes	TTGCGTCAGGCCCTTG	1685	1
Granulocytes	TTGCGTCGTTGCCTCT	1685	1
Granulocytes	TTGCGTCTCATCGATG	1685	1
Granulocytes	TTGGAACCACCAACCG	1685	1
Granulocytes	TTGGAACCACGCGAAA	1685	1
Granulocytes	TTGGAACGTCTTCTCG	1685	1
Granulocytes	TTGGCAAAGCCGCCTA	1685	1
Granulocytes	TTGGCAAGTTTAGGAA	1685	1
Granulocytes	TTGTAGGCATTACGAC	1685	1
Granulocytes	TTGTAGGGTCTTGTCC	1685	1
Granulocytes	TTGTAGGTCCCAAGTA	1685	1
Granulocytes	TTTACTGTCAACTCTT	1685	1
Granulocytes	TTTACTGTCTATCCTA	1685	1
Granulocytes	TTTATGCAGCTAAACA	1685	1
Granulocytes	TTTATGCAGTGCTGCC	1685	1
Granulocytes	TTTATGCCAGCATGAG	1685	1
Granulocytes	TTTATGCCAGGACGTA	1685	1
Granulocytes	TTTATGCGTTCGGCAC	1685	1
Granulocytes	TTTATGCTCATGTCTT	1685	1
Granulocytes	TTTCCTCTCAAGAAGT	1685	1
Granulocytes	TTTCCTCTCATGCATG	1685	1
Granulocytes	TTTCCTCTCCACTGGG	1685	1
Granulocytes	TTTGCGCCAGATCCAT	1685	1
Granulocytes	TTTGCGCGTGGTTTCA	1685	1
Granulocytes	TTTGCGCTCGTTGCCT	1685	1
Granulocytes	TTTGCGCTCTCAACTT	1685	1
Granulocytes	TTTGGTTAGTAATCCC	1685	1
Granulocytes	TTTGGTTCACAACGCC	1685	1
Granulocytes	TTTGGTTCATCGGACC	1685	1
Granulocytes	TTTGTCAAGCCAGTTT	1685	1
Granulocytes	TTTGTCACAACACCTA	1685	1
Granulocytes	TTTGTCACACATCCGG	1685	1
T-cells	AAACCTGAGCGTTCCG	1685	2
T-cells	AAACCTGGTCACCTAA	1685	2
T-cells	AAACGGGTCCAAGCCG	1685	2
T-cells	AAACGGGTCCGAAGAG	1685	2
T-cells	AAACGGGTCTTAACCT	1685	2
T-cells	AAAGATGCAGCCTATA	1685	2
T-cells	AAAGATGCAGGCAGTA	1685	2
T-cells	AAAGATGGTTATGTGC	1685	2
T-cells	AAAGCAAAGAATTGTG	1685	2
T-cells	AAAGCAAAGGTAGCTG	1685	2
T-cells	AAAGCAACATCACCCT	1685	2
T-cells	AAAGTAGAGGGCTTGA	1685	2
T-cells	AAAGTAGCAGCTTAAC	1685	2
T-cells	AAAGTAGCAGTAGAGC	1685	2
T-cells	AAAGTAGCATTAACCG	1685	2
T-cells	AAAGTAGTCTCTAGGA	1685	2
T-cells	AAATGCCTCACGCGGT	1685	2
T-cells	AACACGTAGGATGGAA	1685	2
T-cells	AACACGTCATCAGTCA	1685	2
T-cells	AACACGTGTCGGCACT	1685	2
T-cells	AACACGTGTTCAGGCC	1685	2
T-cells	AACCATGAGAAGAAGC	1685	2
T-cells	AACCATGAGAGGGCTT	1685	2
T-cells	AACCATGAGCACCGTC	1685	2
T-cells	AACCATGCAAGACACG	1685	2
T-cells	AACCATGCAAGGTGTG	1685	2
T-cells	AACCATGGTTACTGAC	1685	2
T-cells	AACCGCGCATTGGCGC	1685	2
T-cells	AACCGCGTCTAACGGT	1685	2
T-cells	AACGTTGAGTCGTTTG	1685	2
T-cells	AACGTTGGTCTCCCTA	1685	2
T-cells	AACGTTGTCCGTCATC	1685	2
T-cells	AACTCAGCACATAACC	1685	2
T-cells	AACTCAGCACTCAGGC	1685	2
T-cells	AACTCAGGTCCTCCAT	1685	2
T-cells	AACTCAGTCGTTACGA	1685	2
T-cells	AACTCCCCAACACGCC	1685	2
T-cells	AACTCCCGTGAGTATA	1685	2
T-cells	AACTCCCTCAGTACGT	1685	2
T-cells	AACTCTTTCTTGCCGT	1685	2
T-cells	AACTGGTAGGGCACTA	1685	2
T-cells	AACTGGTAGTCCATAC	1685	2
T-cells	AACTGGTAGTGTGGCA	1685	2
T-cells	AACTTTCAGAATAGGG	1685	2
T-cells	AACTTTCAGCCAGTTT	1685	2
T-cells	AACTTTCGTCTCTTAT	1685	2
T-cells	AACTTTCGTCTGCCAG	1685	2
T-cells	AACTTTCTCCTAGGGC	1685	2
T-cells	AACTTTCTCTTCTGGC	1685	2
T-cells	AAGACCTTCCACGCAG	1685	2
T-cells	AAGCCGCAGAGAACAG	1685	2
T-cells	AAGCCGCCACGTCTCT	1685	2
T-cells	AAGCCGCCATTGGCGC	1685	2
T-cells	AAGCCGCGTACGACCC	1685	2
T-cells	AAGCCGCGTATCAGTC	1685	2
T-cells	AAGCCGCGTTCAGCGC	1685	2
T-cells	AAGGAGCAGTGAACAT	1685	2
T-cells	AAGGAGCGTAAGAGGA	1685	2
T-cells	AAGGAGCGTGACAAAT	1685	2
T-cells	AAGGAGCTCCTGCTTG	1685	2
T-cells	AAGGCAGCAAAGCAAT	1685	2
T-cells	AAGGCAGCAAGTAATG	1685	2
T-cells	AAGGCAGCAGATCGGA	1685	2
T-cells	AAGGCAGGTACGACCC	1685	2
T-cells	AAGGTTCCAATCGAAA	1685	2
T-cells	AAGGTTCCACAACGCC	1685	2
T-cells	AAGGTTCCAGCAGTTT	1685	2
T-cells	AAGGTTCCAGTGACAG	1685	2
T-cells	AAGGTTCTCGCAAACT	1685	2
T-cells	AAGTCTGAGTTTCCTT	1685	2
T-cells	AAGTCTGCACATGTGT	1685	2
T-cells	AAGTCTGGTACCTACA	1685	2
T-cells	AATCCAGAGTTAAGTG	1685	2
T-cells	AATCCAGGTCGATTGT	1685	2
T-cells	AATCCAGTCTACTCAT	1685	2
T-cells	AATCGGTAGTCCAGGA	1685	2
T-cells	AATCGGTCATCGATTG	1685	2
T-cells	AATCGGTCATGGTCTA	1685	2
T-cells	AATCGGTTCATTGCCC	1685	2
T-cells	ACACCAAAGCGCCTTG	1685	2
T-cells	ACACCAAGTGCACGAA	1685	2
T-cells	ACACCAATCTATCGCC	1685	2
T-cells	ACACCCTAGGTGCACA	1685	2
T-cells	ACACCCTGTCTCCCTA	1685	2
T-cells	ACACCCTGTGGTAACG	1685	2
T-cells	ACACCCTTCATCTGCC	1685	2
T-cells	ACACCCTTCGAGCCCA	1685	2
T-cells	ACACCGGGTCGAATCT	1685	2
T-cells	ACACCGGTCGGAGCAA	1685	2
T-cells	ACACCGGTCGTCGTTC	1685	2
T-cells	ACACTGAAGGTCATCT	1685	2
T-cells	ACACTGAGTGATGATA	1685	2
T-cells	ACACTGATCAAACCAC	1685	2
T-cells	ACAGCCGAGCTTTGGT	1685	2
T-cells	ACAGCCGGTATAGGGC	1685	2
T-cells	ACAGCCGGTCCCGACA	1685	2
T-cells	ACAGCCGGTTAAGTAG	1685	2
T-cells	ACAGCCGTCCCAAGTA	1685	2
T-cells	ACAGCTAAGAAACCAT	1685	2
T-cells	ACAGCTAAGTGGGATC	1685	2
T-cells	ACAGCTACACGAAGCA	1685	2
T-cells	ACAGCTACAGTATGCT	1685	2
T-cells	ACATACGAGAGGTTGC	1685	2
T-cells	ACATACGAGAGTCTGG	1685	2
T-cells	ACATACGAGCTAACTC	1685	2
T-cells	ACATACGAGGTCATCT	1685	2
T-cells	ACATACGCACTTGGAT	1685	2
T-cells	ACATCAGGTGGCCCTA	1685	2
T-cells	ACATCAGGTGTAAGTA	1685	2
T-cells	ACATCAGTCGAATGGG	1685	2
T-cells	ACATGGTAGAGGACGG	1685	2
T-cells	ACCAGTAGTCAGATAA	1685	2
T-cells	ACCAGTATCCGTTGCT	1685	2
T-cells	ACCAGTATCTAACTCT	1685	2
T-cells	ACCCACTAGACAGACC	1685	2
T-cells	ACCCACTGTAAATGTG	1685	2
T-cells	ACCCACTTCTAAGCCA	1685	2
T-cells	ACCGTAAAGGCCCTCA	1685	2
T-cells	ACCGTAAGTTTGGGCC	1685	2
T-cells	ACCTTTAAGAAACGAG	1685	2
T-cells	ACCTTTAAGCCACTAT	1685	2
T-cells	ACCTTTACAGCATGAG	1685	2
T-cells	ACCTTTAGTATATGGA	1685	2
T-cells	ACGAGCCAGAGTGAGA	1685	2
T-cells	ACGAGCCGTCGGATCC	1685	2
T-cells	ACGAGCCTCCTTAATC	1685	2
T-cells	ACGAGCCTCTGCGTAA	1685	2
T-cells	ACGAGCCTCTTCATGT	1685	2
T-cells	ACGAGGAAGGGCTCTC	1685	2
T-cells	ACGAGGAGTGAAAGAG	1685	2
T-cells	ACGAGGATCCAAACAC	1685	2
T-cells	ACGAGGATCTTAGCCC	1685	2
T-cells	ACGATACAGGGTTTCT	1685	2
T-cells	ACGATACAGGTGCAAC	1685	2
T-cells	ACGATACTCAGTTTGG	1685	2
T-cells	ACGATGTCATTCTTAC	1685	2
T-cells	ACGCAGCCACATTAGC	1685	2
T-cells	ACGCAGCCAGTCACTA	1685	2
T-cells	ACGCAGCGTTATGTGC	1685	2
T-cells	ACGCAGCTCTGGGCCA	1685	2
T-cells	ACGCCAGAGCCAGGAT	1685	2
T-cells	ACGCCAGCAGCTGTAT	1685	2
T-cells	ACGCCAGGTACCGGCT	1685	2
T-cells	ACGCCAGTCGCAAACT	1685	2
T-cells	ACGCCAGTCGCACTCT	1685	2
T-cells	ACGCCAGTCTGCGGCA	1685	2
T-cells	ACGCCGAAGCTTTGGT	1685	2
T-cells	ACGGCCAAGCGATCCC	1685	2
T-cells	ACGGCCAAGGTAAACT	1685	2
T-cells	ACGGCCATCACTCTTA	1685	2
T-cells	ACGGGCTAGAGCTGCA	1685	2
T-cells	ACGGGCTAGCGAGAAA	1685	2
T-cells	ACGGGCTCACCAACCG	1685	2
T-cells	ACGGGCTTCGTCCAGG	1685	2
T-cells	ACGGGTCAGCTTATCG	1685	2
T-cells	ACGGGTCAGTTACCCA	1685	2
T-cells	ACGGGTCCACATAACC	1685	2
T-cells	ACGGGTCTCTTCGAGA	1685	2
T-cells	ACGTCAAGTAGAAAGG	1685	2
T-cells	ACTATCTAGGACGAAA	1685	2
T-cells	ACTATCTTCACCAGGC	1685	2
T-cells	ACTATCTTCGGTCTAA	1685	2
T-cells	ACTGAACGTAGGGACT	1685	2
T-cells	ACTGAACTCTCCAACC	1685	2
T-cells	ACTGAGTAGCATCATC	1685	2
T-cells	ACTGAGTTCAGGTTCA	1685	2
T-cells	ACTGAGTTCATCGATG	1685	2
T-cells	ACTGAGTTCGTCCGTT	1685	2
T-cells	ACTGATGAGCAGCGTA	1685	2
T-cells	ACTGATGAGTACATGA	1685	2
T-cells	ACTGATGAGTACTTGC	1685	2
T-cells	ACTGATGCATTTGCCC	1685	2
T-cells	ACTGATGGTCTGCAAT	1685	2
T-cells	ACTGCTCAGACTTTCG	1685	2
T-cells	ACTGCTCAGCTACCGC	1685	2
T-cells	ACTGCTCCACGCGAAA	1685	2
T-cells	ACTGCTCCAGTCCTTC	1685	2
T-cells	ACTGCTCCAGTTCCCT	1685	2
T-cells	ACTGCTCCATCATCCC	1685	2
T-cells	ACTGCTCGTCCGCTGA	1685	2
T-cells	ACTGTCCAGACAGAGA	1685	2
T-cells	ACTGTCCAGGAACTGC	1685	2
T-cells	ACTGTCCAGTCTCGGC	1685	2
T-cells	ACTGTCCGTAAACACA	1685	2
T-cells	ACTTACTGTGTCTGAT	1685	2
T-cells	ACTTACTTCCCTTGTG	1685	2
T-cells	ACTTGTTCAAGGACTG	1685	2
T-cells	ACTTGTTCACTTCTGC	1685	2
T-cells	ACTTGTTCATTACCTT	1685	2
T-cells	ACTTGTTGTGTTGAGG	1685	2
T-cells	ACTTGTTTCAACGGGA	1685	2
T-cells	ACTTTCACATGTTCCC	1685	2
T-cells	ACTTTCAGTCTCCACT	1685	2
T-cells	AGAATAGAGGTAGCCA	1685	2
T-cells	AGAATAGAGTTACCCA	1685	2
T-cells	AGAATAGCAAAGCGGT	1685	2
T-cells	AGAATAGCAAGACACG	1685	2
T-cells	AGAATAGTCATGCTCC	1685	2
T-cells	AGAATAGTCTACCTGC	1685	2
T-cells	AGACGTTCATGCAATC	1685	2
T-cells	AGACGTTGTACAGCAG	1685	2
T-cells	AGACGTTGTATAATGG	1685	2
T-cells	AGAGCGACATGTAAGA	1685	2
T-cells	AGAGCTTCACGGTAAG	1685	2
T-cells	AGAGTGGAGAGCTTCT	1685	2
T-cells	AGAGTGGAGAGGGATA	1685	2
T-cells	AGAGTGGGTGGGTATG	1685	2
T-cells	AGATCTGTCTGGTATG	1685	2
T-cells	AGATTGCGTCAAGCGA	1685	2
T-cells	AGATTGCGTCTTCTCG	1685	2
T-cells	AGATTGCGTTACCAGT	1685	2
T-cells	AGATTGCTCACGGTTA	1685	2
T-cells	AGATTGCTCAGTTTGG	1685	2
T-cells	AGCAGCCAGCACAGGT	1685	2
T-cells	AGCAGCCAGGCCATAG	1685	2
T-cells	AGCAGCCCAACTGCTA	1685	2
T-cells	AGCAGCCGTCTAGAGG	1685	2
T-cells	AGCAGCCGTTGCGCAC	1685	2
T-cells	AGCAGCCTCTGTGCAA	1685	2
T-cells	AGCATACGTTTAGGAA	1685	2
T-cells	AGCCTAAAGACATAAC	1685	2
T-cells	AGCCTAAAGCCGATTT	1685	2
T-cells	AGCCTAAAGCTAACTC	1685	2
T-cells	AGCCTAAAGGACAGCT	1685	2
T-cells	AGCCTAACAAGCTGAG	1685	2
T-cells	AGCCTAACAGGGTTAG	1685	2
T-cells	AGCCTAACAGGTCCAC	1685	2
T-cells	AGCCTAACAGTTCCCT	1685	2
T-cells	AGCCTAATCCTAGAAC	1685	2
T-cells	AGCGGTCAGCTCCTTC	1685	2
T-cells	AGCGGTCGTCGAGTTT	1685	2
T-cells	AGCGTATCAACTGCGC	1685	2
T-cells	AGCGTATCACGAAGCA	1685	2
T-cells	AGCGTATCATCTCCCA	1685	2
T-cells	AGCGTATGTGATGCCC	1685	2
T-cells	AGCGTATGTTTGCATG	1685	2
T-cells	AGCGTCGCACTGAAGG	1685	2
T-cells	AGCTCCTAGTGTACGG	1685	2
T-cells	AGCTCCTTCCTCCTAG	1685	2
T-cells	AGCTCTCAGACCCACC	1685	2
T-cells	AGCTCTCAGTCATCCA	1685	2
T-cells	AGCTCTCTCCGTAGTA	1685	2
T-cells	AGCTTGAAGTGTTAGA	1685	2
T-cells	AGCTTGAGTCAGAATA	1685	2
T-cells	AGCTTGAGTGACGGTA	1685	2
T-cells	AGGCCACAGCTGAAAT	1685	2
T-cells	AGGCCACCAACTGCTA	1685	2
T-cells	AGGCCACCAAGAAAGG	1685	2
T-cells	AGGCCACGTCCATGAT	1685	2
T-cells	AGGCCACGTTGCTCCT	1685	2
T-cells	AGGCCACTCAACACCA	1685	2
T-cells	AGGCCACTCTGCAAGT	1685	2
T-cells	AGGCCGTAGCCCGAAA	1685	2
T-cells	AGGCCGTAGTCCAGGA	1685	2
T-cells	AGGCCGTGTATCTGCA	1685	2
T-cells	AGGCCGTGTGCCTTGG	1685	2
T-cells	AGGCCGTGTTAGTGGG	1685	2
T-cells	AGGGAGTAGCTGAACG	1685	2
T-cells	AGGGAGTCACACCGAC	1685	2
T-cells	AGGGAGTGTTGATTGC	1685	2
T-cells	AGGGAGTTCTGGTATG	1685	2
T-cells	AGGGTGACAGCTGTGC	1685	2
T-cells	AGGGTGATCACGCATA	1685	2
T-cells	AGGGTGATCATAAAGG	1685	2
T-cells	AGGGTGATCTACCTGC	1685	2
T-cells	AGGGTGATCTTGACGA	1685	2
T-cells	AGGTCATAGCCCAACC	1685	2
T-cells	AGGTCATCATATACGC	1685	2
T-cells	AGGTCCGCAGGCAGTA	1685	2
T-cells	AGGTCCGCATTGAGCT	1685	2
T-cells	AGGTCCGGTGTATGGG	1685	2
T-cells	AGTAGTCAGATAGCAT	1685	2
T-cells	AGTAGTCGTGGAAAGA	1685	2
T-cells	AGTAGTCTCTCGATGA	1685	2
T-cells	AGTCTTTCAGACGCTC	1685	2
T-cells	AGTCTTTTCACATACG	1685	2
T-cells	AGTGAGGAGGCGATAC	1685	2
T-cells	AGTGAGGAGGGTGTTG	1685	2
T-cells	AGTGAGGTCAAACCGT	1685	2
T-cells	AGTGGGACAAGTCTGT	1685	2
T-cells	AGTGGGACAGGCAGTA	1685	2
T-cells	AGTGGGATCCACTCCA	1685	2
T-cells	AGTGGGATCTCTTATG	1685	2
T-cells	AGTGTCAGTGCGGTAA	1685	2
T-cells	AGTGTCAGTTCTCATT	1685	2
T-cells	AGTGTCAGTTTGTGTG	1685	2
T-cells	AGTGTCATCAACACGT	1685	2
T-cells	AGTGTCATCACCAGGC	1685	2
T-cells	AGTGTCATCATGTCCC	1685	2
T-cells	AGTTGGTAGATCCGAG	1685	2
T-cells	AGTTGGTCAATCTACG	1685	2
T-cells	ATAACGCAGGGTTCCC	1685	2
T-cells	ATAACGCCATACCATG	1685	2
T-cells	ATAACGCGTAGTAGTA	1685	2
T-cells	ATAACGCGTCAAAGAT	1685	2
T-cells	ATAACGCGTGTTGGGA	1685	2
T-cells	ATAAGAGCAAATCCGT	1685	2
T-cells	ATAAGAGCACGTCAGC	1685	2
T-cells	ATAAGAGCATTGTGCA	1685	2
T-cells	ATAAGAGTCTCAAGTG	1685	2
T-cells	ATAGACCCAATCCAAC	1685	2
T-cells	ATAGACCGTCATGCAT	1685	2
T-cells	ATAGACCGTTGTGGAG	1685	2
T-cells	ATCACGAAGCTGGAAC	1685	2
T-cells	ATCACGACACTGTGTA	1685	2
T-cells	ATCACGACAGCCAATT	1685	2
T-cells	ATCACGATCCCAAGAT	1685	2
T-cells	ATCACGATCCCTTGCA	1685	2
T-cells	ATCACGATCCTCTAGC	1685	2
T-cells	ATCATCTAGCTAACAA	1685	2
T-cells	ATCATGGAGAGGGCTT	1685	2
T-cells	ATCATGGCAAAGGCGT	1685	2
T-cells	ATCATGGCAAGCCGCT	1685	2
T-cells	ATCATGGCAAGGTTTC	1685	2
[truncated: 3,020 more rows]
