# Supplementary material for: scQCEA: a framework for annotation and quality control report of single-cell RNA-sequencing data
Source: BMC Genomics. 2023 Jul 6;24:381. doi: 10.1186/s12864-023-09447-6 (PMC10327311; doi:10.1186/s12864-023-09447-6)
Supplement: Supplementary file 2 — Additional file 2: Supplementary file 2. To demonstrate the utility of scQCEA, we apply the workflow to the sixteen gene expression profiles of eight patients with metastatic melanoma, prepared from pre- and post-treatment experimental batches. You can find the QC interactive report at: https://github.com/isarnassiri/scQCEA/tree/Example-of-Application. Download and unzip the OGC_Interactive_QC_Report_P180121.zip file. You can open CLICK_ME.html file without using rStudio/R. [file 12864_2023_9447_MOESM2_ESM.zip › Inputs/10X-gex/500667_15/P180121-keep_500667_15_Celltype_assignment_toCells.txt]

geneSet	cell
B-cells	AAACCTGCAGTATAAG
B-cells	AAAGCAATCGGCGCAT
B-cells	AACTCTTCAATAGCGG
B-cells	AACTCTTCACGTAAGG
B-cells	AATCGGTTCGTCACGG
B-cells	ACATACGAGGAGTACC
B-cells	ACGATGTTCGGTTCGG
B-cells	ACGCCGATCCGAGCCA
B-cells	ACTGAACTCCGATATG
B-cells	ACTTACTTCCGTAGTA
B-cells	ACTTGTTCACATAACC
B-cells	AGAGCTTCAGCGATCC
B-cells	AGATCTGTCGCCAAAT
B-cells	AGCGTATGTGTGTGCC
B-cells	AGCTCTCAGTCTTGCA
B-cells	AGGCCACAGGGCTCTC
B-cells	AGGGAGTTCTCCTATA
B-cells	AGGGTGAGTCAAAGAT
B-cells	AGTGAGGCATACAGCT
B-cells	ATCATGGAGATGTAAC
B-cells	ATCCGAAAGTAATCCC
B-cells	ATCGAGTGTAGCTGCC
B-cells	ATCTGCCGTACCGTTA
B-cells	ATGCGATAGTGTGAAT
B-cells	ATGCGATTCACAGGCC
B-cells	ATGGGAGGTACACCGC
B-cells	ATGGGAGTCCTTTCGG
B-cells	ATTACTCAGGTGATTA
B-cells	ATTCTACTCGATGAGG
B-cells	ATTGGTGTCTGTCTAT
B-cells	ATTTCTGAGCTGTCTA
B-cells	ATTTCTGTCATATCGG
B-cells	CAACCAACAGACAAAT
B-cells	CAACCTCGTAAGTGTA
B-cells	CAAGGCCAGCTCCCAG
B-cells	CAAGTTGAGCGTGAGT
B-cells	CAAGTTGTCTACCAGA
B-cells	CACACAAGTATGGTTC
B-cells	CACATAGAGAAGGTTT
B-cells	CACATAGGTTAAAGTG
B-cells	CACCACTCAGACAAAT
B-cells	CAGATCAAGAACAACT
B-cells	CAGATCACAATGGTCT
B-cells	CAGTCCTGTACAGTGG
B-cells	CATATGGTCGAGAGCA
B-cells	CATATTCAGCCGGTAA
B-cells	CATCCACGTATATGAG
B-cells	CCAGCGAGTCCCTACT
B-cells	CCTACCAAGATGAGAG
B-cells	CCTAGCTCAGTCCTTC
B-cells	CCTAGCTCATGGGACA
B-cells	CCTATTAGTATTCTCT
B-cells	CGCGGTAAGTACACCT
B-cells	CGCTATCGTATTAGCC
B-cells	CGGACGTCAAATCCGT
B-cells	CGGACTGAGAATTCCC
B-cells	CGGCTAGTCGTGGGAA
B-cells	CGTCCATCAAGTTGTC
B-cells	CGTCCATCATCCGCGA
B-cells	CGTGAGCAGGTGTGGT
B-cells	CTACGTCCACAGGAGT
B-cells	CTCCTAGCAAGCTGGA
B-cells	CTCGGGAAGGGTCTCC
B-cells	CTCTACGCAGCTGGCT
B-cells	CTGATCCTCACCTCGT
B-cells	CTGTGCTCAGGAACGT
B-cells	GACTACAGTTCGCTAA
B-cells	GAGTCCGAGCGTTCCG
B-cells	GAGTCCGTCTGCAAGT
B-cells	GCACTCTTCTTATCTG
B-cells	GCATGATCAAAGCAAT
B-cells	GCATGCGCACACTGCG
B-cells	GCGCCAAGTTGGTAAA
B-cells	GCTGCGAGTTCGGGCT
B-cells	GGAATAATCGAGAACG
B-cells	GGACGTCGTTCTCATT
B-cells	GGATGTTTCTTGCCGT
B-cells	GGCAATTTCTGGCGAC
B-cells	GGGAATGGTCCGAACC
B-cells	GGGAGATAGGTGATAT
B-cells	GGGAGATGTGTAACGG
B-cells	GGGCACTAGCGTTCCG
B-cells	GGGTTGCGTACCGAGA
B-cells	GTACGTAGTCCCTACT
B-cells	GTCATTTAGGCGTACA
B-cells	GTCTTCGCACTAAGTC
B-cells	GTGTGCGCAGATGGGT
B-cells	GTTACAGGTGATGTCT
B-cells	GTTCTCGGTAATCACC
B-cells	GTTCTCGGTACACCGC
B-cells	GTTTCTACATTTGCCC
B-cells	TACCTTAAGTTAGCGG
B-cells	TCAACGACACCGGAAA
B-cells	TCCACACTCCAGAGGA
B-cells	TCGAGGCAGCTGCGAA
B-cells	TCGGTAACACCAGCAC
B-cells	TCGGTAATCCTCCTAG
B-cells	TCTATTGAGCGTTGCC
B-cells	TCTATTGGTGTAATGA
B-cells	TGACGGCGTGATGATA
B-cells	TGAGAGGCAGTGAGTG
B-cells	TGCCCTAGTCGGGTCT
B-cells	TGCGGGTCAAGTTAAG
B-cells	TGGCCAGAGGGCATGT
B-cells	TGTGTTTGTTCGCGAC
B-cells	TTAGGACAGCACGCCT
B-cells	TTAGGACTCTGATTCT
B-cells	TTCTCCTTCAGTTTGG
B-cells	TTTGGTTAGGACATTA
Dendritic	AAACCTGCAAGTTGTC
Dendritic	AAACGGGAGCTGGAAC
Dendritic	AAACGGGAGGCTCATT
Dendritic	AAAGTAGAGCTGTCTA
Dendritic	AAAGTAGTCAGCTGGC
Dendritic	AACACGTCATCACAAC
Dendritic	AACCATGGTGCTAGCC
Dendritic	AACTCAGCAGATGAGC
Dendritic	AACTCCCTCGGTCCGA
Dendritic	AAGACCTCAGTGAGTG
Dendritic	AAGCCGCTCAGATAAG
Dendritic	AAGGCAGGTAAGTGGC
Dendritic	AAGGTTCTCAGGATCT
Dendritic	AATCGGTGTTGCCTCT
Dendritic	ACACCAACACCGCTAG
Dendritic	ACACCAAGTTCGAATC
Dendritic	ACACCCTGTACTCGCG
Dendritic	ACAGCCGCATTGAGCT
Dendritic	ACAGCTAGTGTGGCTC
Dendritic	ACATACGTCGTGGTCG
Dendritic	ACCGTAAAGCGGCTTC
Dendritic	ACGAGCCGTGGGTCAA
Dendritic	ACGCAGCGTTGTCTTT
Dendritic	ACGGAGAGTCGACTGC
Dendritic	ACGGCCACACAAGCCC
Dendritic	ACGGCCAGTTAAGGGC
Dendritic	ACGGGCTAGAGTCTGG
Dendritic	ACTATCTGTACAGCAG
Dendritic	AGAGCGATCCACGCAG
Dendritic	AGAGCTTAGGTGATTA
Dendritic	AGAGCTTGTAAGCACG
Dendritic	AGCCTAACAGCGTCCA
Dendritic	AGCGTATCATGGTTGT
Dendritic	AGCTTGATCAGAGCTT
Dendritic	AGGCCACAGTGAACGC
Dendritic	AGGCCACGTAACGACG
Dendritic	AGGCCACTCTTAGAGC
Dendritic	AGGGATGAGCGCTTAT
Dendritic	AGGGATGGTGTCGCTG
Dendritic	AGGTCCGGTTGCCTCT
Dendritic	AGTGAGGGTATAAACG
Dendritic	AGTGTCATCCTCGCAT
Dendritic	ATAAGAGTCCTGCCAT
Dendritic	ATAGACCGTTACGCGC
Dendritic	ATAGACCTCTGGTGTA
Dendritic	ATCCACCCACATTTCT
Dendritic	ATCCGAAAGACAGAGA
Dendritic	ATCGAGTAGCGTTTAC
Dendritic	ATGTGTGGTGCAGTAG
Dendritic	ATTACTCGTGGCTCCA
Dendritic	ATTCTACGTGTGGCTC
Dendritic	ATTGGACAGCCAGGAT
Dendritic	ATTGGTGGTTATCCGA
Dendritic	CAACCAAAGGACACCA
Dendritic	CAACCAACAGTAAGAT
Dendritic	CAACCAATCCCACTTG
Dendritic	CAACCTCCAGCCTATA
Dendritic	CAAGATCCACGAAAGC
Dendritic	CAAGATCCATGCTGGC
Dendritic	CAAGATCTCCCTAACC
Dendritic	CAAGTTGTCAGCGATT
Dendritic	CACAAACTCGTTGCCT
Dendritic	CACATTTGTCTAAACC
Dendritic	CACATTTGTCTTGATG
Dendritic	CACCAGGCATAACCTG
Dendritic	CAGAATCCAGACTCGC
Dendritic	CAGATCAAGGATGTAT
Dendritic	CAGATCAAGGTTACCT
Dendritic	CAGATCACAGACTCGC
Dendritic	CAGCAGCAGATACACA
Dendritic	CAGCGACGTTTGCATG
Dendritic	CAGGTGCCACGGTGTC
Dendritic	CAGTAACAGAGTGAGA
Dendritic	CATATTCCAGGCTCAC
Dendritic	CATGCCTAGACATAAC
Dendritic	CATGGCGGTGTGAAAT
Dendritic	CCACTACCAGCTGCAC
Dendritic	CCATTCGGTGATGTCT
Dendritic	CCCTCCTTCTCTGTCG
Dendritic	CCGGGATAGGATGGAA
Dendritic	CCGGGATGTGCACGAA
Dendritic	CCGTACTTCATTCACT
Dendritic	CCTAAAGTCTGGGCCA
Dendritic	CCTACCACACCGAAAG
Dendritic	CCTAGCTTCCTTAATC
Dendritic	CCTCAGTTCAGCTCTC
Dendritic	CCTCAGTTCTACCAGA
Dendritic	CCTCTGAGTCCAGTTA
Dendritic	CCTTCGAAGACAGAGA
Dendritic	CCTTTCTAGTGGAGAA
Dendritic	CCTTTCTCAGCCAATT
Dendritic	CCTTTCTTCTGCGGCA
Dendritic	CGAACATCATTGAGCT
Dendritic	CGAATGTGTACTTCTT
Dendritic	CGAGCCAAGTGAACGC
Dendritic	CGATGGCTCTGCGTAA
Dendritic	CGCCAAGAGAATTCCC
Dendritic	CGCTATCAGTACTTGC
Dendritic	CGCTTCAGTAGCGTAG
Dendritic	CGGACGTCAATCCGAT
Dendritic	CGGACGTCATACGCCG
Dendritic	CGGAGCTCAGCTGCAC
Dendritic	CGGAGCTCATTACCTT
Dendritic	CGGAGCTGTAGATTAG
Dendritic	CGGAGCTGTGCTAGCC
Dendritic	CGGAGTCAGGCGACAT
Dendritic	CGGCTAGAGGCAATTA
Dendritic	CGTAGGCCATCCGTGG
Dendritic	CGTCACTTCCGAACGC
Dendritic	CGTCAGGAGACGCACA
Dendritic	CGTCCATTCGTGGGAA
Dendritic	CGTCTACCAGACGCCT
Dendritic	CGTTCTGGTAAACACA
Dendritic	CGTTGGGTCGGCATCG
Dendritic	CTAACTTAGCAATCTC
Dendritic	CTAACTTTCAATAAGG
Dendritic	CTAACTTTCCTTTACA
Dendritic	CTAAGACAGCCGATTT
Dendritic	CTACATTAGGCAATTA
Dendritic	CTCATTAAGGAGCGTT
Dendritic	CTCGTACCAAAGAATC
Dendritic	CTCGTACCAGAGCCAA
Dendritic	CTCTAATAGCGCCTTG
Dendritic	CTGAAGTAGAATTCCC
Dendritic	CTGAAGTAGTTAGCGG
Dendritic	CTGAAGTGTTAGATGA
Dendritic	CTGATAGAGTTATCGC
Dendritic	CTGATAGCAATCGAAA
Dendritic	CTGATCCGTGTAAGTA
Dendritic	CTGCCTAGTGTAACGG
Dendritic	CTGCCTATCGCCCTTA
Dendritic	CTGCGGAAGACAGGCT
Dendritic	CTGCTGTAGCTGGAAC
Dendritic	CTGCTGTAGGTGATAT
Dendritic	CTGTGCTTCTTAGCCC
Dendritic	CTGTTTAAGGTGATTA
Dendritic	CTTACCGTCCAGAAGG
Dendritic	CTTCTCTCAATCAGAA
Dendritic	CTTCTCTTCAAACAAG
Dendritic	CTTTGCGAGGGTATCG
Dendritic	CTTTGCGCATCACCCT
Dendritic	GAAACTCAGTAAGTAC
Dendritic	GAACATCCATCGATTG
Dendritic	GAACATCTCGCACTCT
Dendritic	GAACCTACACACTGCG
Dendritic	GAACGGAGTCCCTACT
Dendritic	GACACGCAGTGATCGG
Dendritic	GACCAATTCTCTAAGG
Dendritic	GACCAATTCTTCATGT
Dendritic	GACCTGGTCATAAAGG
Dendritic	GACTAACCAAGGTGTG
Dendritic	GACTAACCAGTTTACG
Dendritic	GATCAGTGTCGGCTCA
Dendritic	GATCGATTCATAAAGG
Dendritic	GATCGCGGTATAATGG
Dendritic	GATCGTAGTCCGCTGA
Dendritic	GATCTAGGTTGACGTT
Dendritic	GATGAAAAGACGCTTT
Dendritic	GATGCTAGTACCTACA
Dendritic	GATGCTAGTAGAAAGG
Dendritic	GATTCAGGTATGCTTG
Dendritic	GCAGTTAAGGCAGGTT
Dendritic	GCCAAATGTAGAGGAA
Dendritic	GCGACCACAATGGACG
Dendritic	GCGCAGTTCTATCGCC
Dendritic	GCGCGATGTAAGTGGC
Dendritic	GCGGGTTCAATAGCAA
Dendritic	GCTCTGTAGTTAGCGG
Dendritic	GCTGCAGAGGGCATGT
Dendritic	GCTGCAGTCGCGGATC
Dendritic	GCTGCGAGTTCCGGCA
Dendritic	GCTGCTTTCGGTCTAA
Dendritic	GCTTCCAAGATCCGAG
Dendritic	GCTTCCACATGTTGAC
Dendritic	GCTTGAAAGGAGTAGA
Dendritic	GGAAAGCGTGGCCCTA
Dendritic	GGAACTTTCCTTTCGG
Dendritic	GGACAAGTCGCCTGAG
Dendritic	GGACAGAAGAATGTGT
Dendritic	GGACATTAGCCAGTAG
Dendritic	GGACATTTCTAAGCCA
Dendritic	GGCAATTAGCGTGTCC
Dendritic	GGCAATTAGTTAGGTA
Dendritic	GGCTCGACAATGTAAG
Dendritic	GGGAATGAGACAAGCC
Dendritic	GGGACCTAGTTCCACA
Dendritic	GGGATGAAGCTCTCGG
Dendritic	GGGCACTAGCACGCCT
Dendritic	GGGTCTGTCACAAACC
Dendritic	GGTATTGGTGAAAGAG
Dendritic	GGTGAAGTCATTGCCC
Dendritic	GGTGAAGTCTGACCTC
Dendritic	GGTGTTACAGGAATGC
Dendritic	GTACTCCAGATTACCC
Dendritic	GTAGGCCCAGGGTACA
Dendritic	GTAGTCAAGAAAGTGG
Dendritic	GTATCTTAGGCTCAGA
Dendritic	GTATTCTAGGACAGCT
Dendritic	GTCAAGTAGCAACGGT
Dendritic	GTCATTTTCAGCTTAG
Dendritic	GTCTCGTTCACGAAGG
Dendritic	GTCTTCGTCTTACCTA
Dendritic	GTGCAGCGTTCGCTAA
Dendritic	GTGCATATCAACACAC
Dendritic	GTGCGGTAGTCTCCTC
Dendritic	GTGTGCGTCAGGCCCA
Dendritic	GTTAAGCAGTTTCCTT
Dendritic	GTTACAGTCAAAGTAG
Dendritic	GTTCATTGTTGGTTTG
Dendritic	GTTCGGGAGACTAGGC
Dendritic	GTTCGGGAGTGGACGT
Dendritic	GTTTCTAAGTCGCCGT
Dendritic	TAAGCGTGTTGGAGGT
Dendritic	TACCTTACACCAGATT
Dendritic	TACTCATGTTCAGACT
Dendritic	TACTTACAGATGTGGC
Dendritic	TACTTACAGGAGCGTT
Dendritic	TAGTGGTAGGCGCTCT
Dendritic	TAGTTGGAGATATACG
Dendritic	TAGTTGGCAACTGCTA
Dendritic	TATCTCATCAGCACAT
Dendritic	TCAACGAGTTACCAGT
Dendritic	TCAATCTGTATGCTTG
Dendritic	TCACAAGGTTGAGTTC
Dendritic	TCACGAAAGACTAGGC
Dendritic	TCAGATGAGCGACGTA
Dendritic	TCAGCAATCACGCGGT
Dendritic	TCAGCTCGTTCAGTAC
Dendritic	TCAGGATAGCTGCGAA
Dendritic	TCAGGATCATAGGATA
Dendritic	TCAGGATGTCCGTTAA
Dendritic	TCATTACAGAGTAAGG
Dendritic	TCCACACCAATCCAAC
Dendritic	TCCACACTCGCGATCG
Dendritic	TCGAGGCCACAGTCGC
Dendritic	TCGCGAGGTATATGGA
Dendritic	TCGTACCCAGTTAACC
Dendritic	TCTCTAACAGCGATCC
Dendritic	TCTCTAATCACCACCT
Dendritic	TCTCTAATCTGTACGA
Dendritic	TGACAACAGATCCCAT
Dendritic	TGACAACCATCACGAT
Dendritic	TGACAACGTTGTCTTT
Dendritic	TGACTAGCAGACTCGC
Dendritic	TGAGCATAGCTAAACA
Dendritic	TGAGCATGTAGCGTCC
Dendritic	TGAGCCGTCGGTTAAC
Dendritic	TGAGGGAGTCAGAGGT
Dendritic	TGATTTCGTAAGGGCT
Dendritic	TGCACCTGTGTTAAGA
Dendritic	TGCCAAACAATCAGAA
Dendritic	TGCCAAATCAGTTTGG
Dendritic	TGCCCATCAATCGGTT
Dendritic	TGCGCAGTCCTTGCCA
Dendritic	TGCGGGTCATCCAACA
Dendritic	TGCGTGGTCCCTTGCA
Dendritic	TGCGTGGTCCTTCAAT
Dendritic	TGCTACCAGACTGGGT
Dendritic	TGCTACCGTCTGATTG
Dendritic	TGCTACCTCCTATGTT
Dendritic	TGGCGCATCGGTCTAA
Dendritic	TGGTTAGCAAGCGAGT
Dendritic	TGGTTCCAGTGGAGTC
Dendritic	TGTCCCACAGACAAGC
Dendritic	TTAGTTCGTCGAATCT
Dendritic	TTAGTTCTCCGAACGC
Dendritic	TTATGCTAGTTGAGAT
Dendritic	TTATGCTGTCCCTACT
Dendritic	TTATGCTGTTTGCATG
Dendritic	TTCCCAGAGGCGATAC
Dendritic	TTCTTAGCATTGCGGC
Dendritic	TTGAACGTCCTCATTA
Dendritic	TTGACTTCACAACGTT
Dendritic	TTGACTTCAGCTATTG
Dendritic	TTGACTTGTACACCGC
Dendritic	TTGCCGTGTTATGCGT
Dendritic	TTGCCGTGTTGCGTTA
Dendritic	TTGCGTCAGAGGTTGC
Dendritic	TTGGCAAAGACCACGA
Dendritic	TTGGCAACAGACAGGT
Dendritic	TTGTAGGCACCAGCAC
Dendritic	TTTCCTCCACCCAGTG
Dendritic	TTTGGTTAGTAACCCT
Granulocytes	AAACCTGCACAGACTT
Granulocytes	AAACCTGCACATCCGG
Granulocytes	AAACCTGGTCTCCACT
Granulocytes	AAACGGGCAAGGACAC
Granulocytes	AAACGGGGTCTAGAGG
Granulocytes	AAACGGGGTCTGGAGA
Granulocytes	AAAGATGCATAGACTC
Granulocytes	AAAGCAAAGAACTCGG
Granulocytes	AAAGCAATCAATACCG
Granulocytes	AAAGCAATCATAAAGG
Granulocytes	AAAGCAATCTTGTACT
Granulocytes	AAAGTAGAGATGTGTA
Granulocytes	AAAGTAGGTCAACATC
Granulocytes	AAAGTAGGTCTTCTCG
Granulocytes	AAAGTAGGTGGCGAAT
Granulocytes	AAAGTAGGTGTGCCTG
Granulocytes	AAAGTAGTCCGCATAA
Granulocytes	AAATGCCAGATGCGAC
Granulocytes	AAATGCCAGTGTTAGA
Granulocytes	AAATGCCCAATGAAAC
Granulocytes	AAATGCCCACCAGATT
Granulocytes	AAATGCCGTGCGATAG
Granulocytes	AACACGTAGAGCCTAG
Granulocytes	AACACGTCAAGAGTCG
Granulocytes	AACACGTCACATTAGC
Granulocytes	AACACGTGTTAAGATG
Granulocytes	AACACGTGTTGAGGTG
Granulocytes	AACCATGCACAGGTTT
Granulocytes	AACCATGGTATATGGA
Granulocytes	AACCATGTCAAACCGT
Granulocytes	AACCGCGAGAGGACGG
Granulocytes	AACCGCGAGCACCGTC
Granulocytes	AACGTTGCACTAGTAC
Granulocytes	AACGTTGTCACAAACC
Granulocytes	AACTCAGAGCTGCCCA
Granulocytes	AACTCAGCAATGAAAC
Granulocytes	AACTCAGGTCATGCAT
Granulocytes	AACTCAGTCATCGATG
Granulocytes	AACTCAGTCGTACCGG
Granulocytes	AACTCCCAGTGAAGTT
Granulocytes	AACTCCCCAAAGTGCG
Granulocytes	AACTCCCCACGGCGTT
Granulocytes	AACTCTTAGGATGCGT
Granulocytes	AACTCTTAGGCGATAC
Granulocytes	AACTCTTGTATATGAG
Granulocytes	AACTCTTGTTAAGGGC
Granulocytes	AACTCTTTCATATCGG
Granulocytes	AACTCTTTCCGCAGTG
Granulocytes	AACTCTTTCCTGTAGA
Granulocytes	AACTGGTAGGTCATCT
Granulocytes	AACTGGTAGTTACCCA
Granulocytes	AACTGGTCACCAGTTA
Granulocytes	AACTGGTCACTCTGTC
Granulocytes	AACTGGTGTGTATGGG
Granulocytes	AACTGGTTCAAGAAGT
Granulocytes	AAGACCTAGATGAGAG
Granulocytes	AAGACCTAGTGAATTG
Granulocytes	AAGACCTCACTAGTAC
Granulocytes	AAGACCTTCTACGAGT
Granulocytes	AAGCCGCAGGAGTTGC
Granulocytes	AAGCCGCCATTGGTAC
Granulocytes	AAGCCGCGTAGTAGTA
Granulocytes	AAGGAGCGTGCTTCTC
Granulocytes	AAGGCAGTCCGGGTGT
Granulocytes	AAGGTTCCATTCACTT
Granulocytes	AAGGTTCGTCGCCATG
Granulocytes	AAGGTTCGTGCTAGCC
Granulocytes	AAGGTTCGTGTGAAAT
Granulocytes	AAGTCTGGTAAATACG
Granulocytes	AATCCAGAGATACACA
Granulocytes	AATCCAGAGCTGCCCA
Granulocytes	AATCCAGCAGTTCCCT
Granulocytes	AATCCAGGTCGCTTCT
Granulocytes	AATCGGTAGTCCGGTC
Granulocytes	AATCGGTAGTGAATTG
Granulocytes	AATCGGTCAGCTGCTG
Granulocytes	AATCGGTCATACAGCT
Granulocytes	AATCGGTGTAGCAAAT
Granulocytes	AATCGGTGTGCAGTAG
Granulocytes	ACACCAAGTGCAGTAG
Granulocytes	ACACCAATCTGCTTGC
Granulocytes	ACACCCTCAAAGGTGC
Granulocytes	ACACCCTGTTACGGAG
Granulocytes	ACACCGGAGTCCGGTC
Granulocytes	ACACCGGGTCGCGGTT
Granulocytes	ACACCGGTCAAAGTAG
Granulocytes	ACACCGGTCCCTCTTT
Granulocytes	ACACTGACATGCAATC
Granulocytes	ACAGCCGGTTGAACTC
Granulocytes	ACAGCTACATAGACTC
Granulocytes	ACATACGGTTGTACAC
Granulocytes	ACATCAGAGCGAAGGG
Granulocytes	ACATCAGAGTAGGCCA
Granulocytes	ACATCAGGTGTCGCTG
Granulocytes	ACATCAGTCTCGTATT
Granulocytes	ACATGGTAGAGTAAGG
Granulocytes	ACATGGTAGGATGCGT
Granulocytes	ACATGGTCAACTGCTA
Granulocytes	ACATGGTGTCTTCAAG
Granulocytes	ACATGGTGTTGAACTC
Granulocytes	ACATGGTGTTGCGTTA
Granulocytes	ACATGGTTCCATGAAC
Granulocytes	ACCAGTAAGTCTCCTC
Granulocytes	ACCAGTATCAACCATG
Granulocytes	ACCCACTCATGGTCTA
Granulocytes	ACCGTAACATCGACGC
Granulocytes	ACCGTAACATGACGGA
Granulocytes	ACCGTAAGTGTGAATA
Granulocytes	ACCGTAAGTTAGGGTG
Granulocytes	ACCGTAAGTTATTCTC
Granulocytes	ACCTTTAAGACCTAGG
Granulocytes	ACCTTTAAGAGTAAGG
Granulocytes	ACCTTTAAGCCCAATT
Granulocytes	ACCTTTACAGTGGAGT
Granulocytes	ACCTTTACATGACGGA
Granulocytes	ACCTTTAGTAAACACA
Granulocytes	ACCTTTATCAAACCAC
Granulocytes	ACCTTTATCATCATTC
Granulocytes	ACCTTTATCGGCTTGG
Granulocytes	ACGAGCCAGCTTATCG
Granulocytes	ACGAGCCCACTCGACG
Granulocytes	ACGAGCCCAGCGAACA
Granulocytes	ACGAGCCTCACTGGGC
Granulocytes	ACGAGCCTCGAATGCT
Granulocytes	ACGAGCCTCGGATGTT
Granulocytes	ACGAGGACACAAGTAA
Granulocytes	ACGAGGAGTACGCACC
Granulocytes	ACGAGGAGTCGAAAGC
Granulocytes	ACGATACCAAAGTGCG
Granulocytes	ACGATACTCGGAGGTA
Granulocytes	ACGATGTTCCATGCTC
Granulocytes	ACGCAGCAGATCCTGT
Granulocytes	ACGCAGCCAGACGCCT
Granulocytes	ACGCAGCTCACTGGGC
Granulocytes	ACGCAGCTCGGTGTCG
Granulocytes	ACGCAGCTCTCGCTTG
Granulocytes	ACGCAGCTCTGGTATG
Granulocytes	ACGCCAGAGAGGTTGC
Granulocytes	ACGCCAGAGTGAAGAG
Granulocytes	ACGCCAGGTATTACCG
Granulocytes	ACGCCAGGTGTAACGG
Granulocytes	ACGCCGAAGGGAGTAA
Granulocytes	ACGCCGACATTTCACT
Granulocytes	ACGCCGAGTAGGCATG
Granulocytes	ACGCCGAGTCCTCCAT
Granulocytes	ACGCCGATCGAATGGG
Granulocytes	ACGGAGACAGCTTCGG
Granulocytes	ACGGAGAGTTCCGTCT
Granulocytes	ACGGAGATCAGCTGGC
Granulocytes	ACGGCCAAGATAGTCA
Granulocytes	ACGGCCACAAGTTGTC
Granulocytes	ACGGCCACAGGATTGG
Granulocytes	ACGGCCATCACAGGCC
Granulocytes	ACGGCCATCAGTTGAC
Granulocytes	ACGGCCATCCTTTACA
Granulocytes	ACGGCCATCGGGAGTA
Granulocytes	ACGGGCTAGACTAAGT
Granulocytes	ACGGGCTAGTCCCACG
Granulocytes	ACGGGCTCACAGAGGT
Granulocytes	ACGGGCTGTGAGTATA
Granulocytes	ACGGGTCAGCCCAGCT
Granulocytes	ACGGGTCAGCCGCCTA
Granulocytes	ACGGGTCAGGATCGCA
Granulocytes	ACGGGTCAGGGTATCG
Granulocytes	ACGTCAAAGTCACGCC
Granulocytes	ACGTCAAAGTCTCGGC
Granulocytes	ACGTCAAGTCAGATAA
Granulocytes	ACGTCAATCACGCGGT
Granulocytes	ACGTCAATCATGTGGT
Granulocytes	ACGTCAATCGGATGGA
Granulocytes	ACTATCTAGACGCAAC
Granulocytes	ACTATCTCAACTGCTA
Granulocytes	ACTATCTCACGGTTTA
Granulocytes	ACTATCTTCAAGCCTA
Granulocytes	ACTATCTTCCAAACTG
Granulocytes	ACTGAACCAATGGAGC
Granulocytes	ACTGAACTCGATAGAA
Granulocytes	ACTGAGTGTAAATGAC
Granulocytes	ACTGATGAGGAGTACC
Granulocytes	ACTGATGAGGCTCATT
Granulocytes	ACTGCTCAGGGCACTA
Granulocytes	ACTGCTCCACAGGTTT
Granulocytes	ACTGCTCGTACGACCC
Granulocytes	ACTGCTCTCTGCTGCT
Granulocytes	ACTGTCCAGGAGTCTG
Granulocytes	ACTGTCCAGTGGGATC
Granulocytes	ACTGTCCCAAATTGCC
Granulocytes	ACTGTCCCAGACGTAG
Granulocytes	ACTGTCCGTAAGTAGT
Granulocytes	ACTGTCCGTAGAAAGG
Granulocytes	ACTGTCCGTCTCTTTA
Granulocytes	ACTGTCCGTCTTCTCG
Granulocytes	ACTGTCCGTGCAGTAG
Granulocytes	ACTTACTAGCCACGCT
Granulocytes	ACTTACTTCCGCGTTT
Granulocytes	ACTTGTTAGATGTGTA
Granulocytes	ACTTGTTAGCACCGTC
Granulocytes	ACTTGTTCACACGCTG
Granulocytes	ACTTGTTGTTTAGCTG
Granulocytes	ACTTTCAAGACCACGA
Granulocytes	ACTTTCAAGTAGCGGT
Granulocytes	AGAATAGAGAGGACGG
Granulocytes	AGAATAGAGCTCCTCT
Granulocytes	AGAATAGCAACTGCGC
Granulocytes	AGAATAGCACGTTGGC
Granulocytes	AGAATAGGTATAGGGC
Granulocytes	AGAATAGGTGATGTGG
Granulocytes	AGAATAGTCTTGCATT
Granulocytes	AGACGTTCAGCGTAAG
Granulocytes	AGACGTTGTTGCGCAC
Granulocytes	AGAGCGAAGCTAGGCA
Granulocytes	AGAGCGACAAGCCTAT
Granulocytes	AGAGCGAGTCCAACTA
Granulocytes	AGAGCGAGTGTATGGG
Granulocytes	AGAGCGATCTTGTCAT
Granulocytes	AGAGCTTAGAAGCCCA
Granulocytes	AGAGCTTTCTGACCTC
Granulocytes	AGAGTGGCAGCCTTGG
Granulocytes	AGAGTGGGTAGAGTGC
Granulocytes	AGAGTGGTCGTTTAGG
Granulocytes	AGATCTGCAGACGCAA
Granulocytes	AGATTGCCACCAGGTC
Granulocytes	AGATTGCCAGCTATTG
Granulocytes	AGATTGCGTACAGTTC
Granulocytes	AGATTGCGTGTGGTTT
Granulocytes	AGATTGCTCGCAAACT
Granulocytes	AGCAGCCAGGTGCTTT
Granulocytes	AGCAGCCTCGCGATCG
Granulocytes	AGCATACCAATACGCT
Granulocytes	AGCATACGTTACCAGT
Granulocytes	AGCCTAAAGAGTAAGG
Granulocytes	AGCCTAAAGCAGCGTA
Granulocytes	AGCCTAACAAAGTCAA
Granulocytes	AGCCTAACAAATACAG
Granulocytes	AGCCTAACACGTCTCT
Granulocytes	AGCCTAATCCTCATTA
Granulocytes	AGCCTAATCGGTGTTA
Granulocytes	AGCGGTCCAGATCCAT
Granulocytes	AGCGGTCGTCAAAGAT
Granulocytes	AGCGTATAGCTCCTTC
Granulocytes	AGCGTATAGGTAAACT
Granulocytes	AGCGTATGTAGCGTCC
Granulocytes	AGCGTCGCAAGTACCT
Granulocytes	AGCGTCGGTGAGGGAG
Granulocytes	AGCTCCTCAAGCGAGT
Granulocytes	AGCTCCTTCATGTGGT
Granulocytes	AGCTCCTTCTTCGGTC
Granulocytes	AGCTCTCGTAAGTGTA
Granulocytes	AGCTCTCTCGGCGCTA
Granulocytes	AGCTTGAAGACTGTAA
Granulocytes	AGCTTGAAGCAAATCA
Granulocytes	AGCTTGACATATGAGA
Granulocytes	AGCTTGATCGAATGGG
Granulocytes	AGCTTGATCGGACAAG
Granulocytes	AGGCCACAGATCTGCT
Granulocytes	AGGCCACTCGTGGTCG
Granulocytes	AGGCCGTAGGATCGCA
Granulocytes	AGGCCGTCAGCGTTCG
Granulocytes	AGGCCGTCAGCTCGAC
Granulocytes	AGGCCGTGTAAGGGCT
Granulocytes	AGGCCGTGTACCAGTT
Granulocytes	AGGCCGTGTCGCGTGT
Granulocytes	AGGCCGTTCATTTGGG
Granulocytes	AGGGAGTAGAGAACAG
Granulocytes	AGGGAGTGTTACGGAG
Granulocytes	AGGGAGTTCAGCAACT
Granulocytes	AGGGAGTTCCTACAGA
Granulocytes	AGGGAGTTCTATCCTA
Granulocytes	AGGGTGAAGGAGTTTA
Granulocytes	AGGGTGAAGTCTCCTC
Granulocytes	AGGGTGATCGAACTGT
Granulocytes	AGGTCATAGGACAGAA
Granulocytes	AGGTCATTCAGTGTTG
Granulocytes	AGGTCCGCATGTCCTC
Granulocytes	AGGTCCGGTCTCCATC
Granulocytes	AGGTCCGGTGACTACT
Granulocytes	AGGTCCGTCTCGTATT
Granulocytes	AGTAGTCGTTCATGGT
Granulocytes	AGTAGTCGTTGCGCAC
Granulocytes	AGTAGTCTCATGCTCC
Granulocytes	AGTCTTTAGGACAGAA
Granulocytes	AGTCTTTGTGCTGTAT
Granulocytes	AGTGAGGAGCCGGTAA
Granulocytes	AGTGAGGAGGCATGTG
Granulocytes	AGTGAGGGTACCGGCT
Granulocytes	AGTGAGGGTCTAAACC
Granulocytes	AGTGAGGGTTCCGGCA
Granulocytes	AGTGAGGTCACCGTAA
Granulocytes	AGTGGGACACCTATCC
Granulocytes	AGTGGGACAGCTCCGA
Granulocytes	AGTGGGAGTCCAGTGC
Granulocytes	AGTGTCACATGATCCA
Granulocytes	AGTTGGTAGCCCTAAT
Granulocytes	AGTTGGTAGGATGGAA
Granulocytes	AGTTGGTCAATGAATG
Granulocytes	AGTTGGTTCAAGGTAA
Granulocytes	AGTTGGTTCGCCAGCA
Granulocytes	ATAACGCAGAGACTAT
Granulocytes	ATAACGCGTGTGAATA
Granulocytes	ATAACGCTCAACTCTT
Granulocytes	ATAACGCTCTAACGGT
Granulocytes	ATAAGAGAGTTACCCA
Granulocytes	ATAAGAGCAATGAAAC
Granulocytes	ATAAGAGCACAAGCCC
Granulocytes	ATAAGAGGTGATGTGG
Granulocytes	ATAAGAGTCTTTAGTC
Granulocytes	ATAAGAGTCTTTCCTC
Granulocytes	ATAGACCCAATGGACG
Granulocytes	ATAGACCTCACATACG
Granulocytes	ATCACGAAGGTAGCTG
Granulocytes	ATCACGATCTTGAGAC
Granulocytes	ATCATCTCATGGGAAC
Granulocytes	ATCATCTGTCTGATCA
Granulocytes	ATCATGGAGATGTCGG
Granulocytes	ATCATGGCAAGTCATC
Granulocytes	ATCATGGCAGGATCGA
Granulocytes	ATCATGGCAGTCAGCC
Granulocytes	ATCATGGGTATAGGGC
Granulocytes	ATCCACCCACCCTATC
Granulocytes	ATCCACCCATCGGGTC
Granulocytes	ATCCACCGTGAGGCTA
Granulocytes	ATCCGAAAGTCCATAC
Granulocytes	ATCCGAACAGTGGAGT
Granulocytes	ATCCGAACATCGGGTC
Granulocytes	ATCCGAAGTTGGTGGA
Granulocytes	ATCCGAAGTTTGACTG
Granulocytes	ATCGAGTAGCCCAACC
Granulocytes	ATCGAGTAGTTCGCGC
Granulocytes	ATCGAGTCAATGGATA
Granulocytes	ATCGAGTTCAGTTAGC
Granulocytes	ATCTACTAGTCGTTTG
Granulocytes	ATCTACTTCTACCTGC
Granulocytes	ATCTGCCAGTTCGCGC
Granulocytes	ATCTGCCTCTTGCCGT
Granulocytes	ATGAGGGAGGCGCTCT
Granulocytes	ATGAGGGCAGCCTGTG
Granulocytes	ATGAGGGTCTAGAGTC
Granulocytes	ATGCGATAGCTGATAA
Granulocytes	ATGCGATAGGGAACGG
Granulocytes	ATGCGATAGGTGGGTT
Granulocytes	ATGCGATGTTATTCTC
Granulocytes	ATGGGAGAGTATTGGA
Granulocytes	ATGGGAGCACGCATCG
Granulocytes	ATGGGAGGTTGGACCC
Granulocytes	ATGGGAGGTTTGCATG
Granulocytes	ATGGGAGTCGCCAAAT
Granulocytes	ATGTGTGAGGTGACCA
Granulocytes	ATGTGTGCACCACCAG
Granulocytes	ATGTGTGCAGGATTGG
Granulocytes	ATGTGTGGTCCTCCAT
Granulocytes	ATTACTCAGGTGCACA
Granulocytes	ATTACTCCAAGAGGCT
Granulocytes	ATTACTCCACGGCGTT
Granulocytes	ATTACTCGTACTCAAC
Granulocytes	ATTACTCGTGCTAGCC
Granulocytes	ATTACTCTCCGTAGGC
Granulocytes	ATTATCCAGTGAACAT
Granulocytes	ATTATCCCATGTCCTC
Granulocytes	ATTATCCTCTTCGGTC
Granulocytes	ATTCTACCATTTGCCC
Granulocytes	ATTCTACGTAAGAGAG
Granulocytes	ATTCTACGTGAACCTT
Granulocytes	ATTGGACAGGCTCATT
Granulocytes	ATTGGACCATTACCTT
Granulocytes	ATTGGACTCACCATAG
Granulocytes	ATTGGTGCACTAGTAC
Granulocytes	ATTGGTGGTAACGCGA
Granulocytes	ATTGGTGGTAGAGGAA
Granulocytes	ATTGGTGGTCGCTTCT
Granulocytes	ATTGGTGGTTAAGGGC
Granulocytes	ATTGGTGGTTCGAATC
Granulocytes	ATTGGTGTCTCCAACC
Granulocytes	ATTTCTGAGTTGCAGG
Granulocytes	ATTTCTGTCCATGCTC
Granulocytes	ATTTCTGTCTACTCAT
Granulocytes	CAACCAACAGCTGCAC
Granulocytes	CAACCAATCATACGGT
Granulocytes	CAACCAATCGCTAGCG
Granulocytes	CAACCTCCACGTAAGG
Granulocytes	CAACCTCTCACCATAG
Granulocytes	CAACTAGAGTGAACAT
Granulocytes	CAAGAAATCATTATCC
Granulocytes	CAAGATCAGCAATCTC
Granulocytes	CAAGATCAGGCATTGG
Granulocytes	CAAGATCTCGGAGGTA
Granulocytes	CAAGGCCAGCATCATC
Granulocytes	CAAGGCCAGTTCGATC
Granulocytes	CAAGGCCGTCTCGTTC
Granulocytes	CAAGTTGAGCGGCTTC
Granulocytes	CAAGTTGGTACCGTAT
Granulocytes	CAAGTTGTCACTTATC
Granulocytes	CACAAACAGAGTCGGT
Granulocytes	CACAAACAGTTCGATC
Granulocytes	CACAAACCAAGAAGAG
Granulocytes	CACAAACCAGACAAAT
Granulocytes	CACAAACTCCTCCTAG
Granulocytes	CACAAACTCTATCGCC
Granulocytes	CACACCTAGTGGGCTA
Granulocytes	CACACCTCAATAGCAA
Granulocytes	CACACCTGTCACACGC
Granulocytes	CACACTCCAGATGGCA
Granulocytes	CACACTCCATAACCTG
Granulocytes	CACACTCGTGATGATA
Granulocytes	CACACTCGTTCATGGT
Granulocytes	CACAGGCTCAGCGACC
Granulocytes	CACAGGCTCTCTGCTG
Granulocytes	CACAGGCTCTGATACG
Granulocytes	CACAGTAAGCTCCTCT
Granulocytes	CACAGTACATCGATTG
Granulocytes	CACAGTATCAACACGT
Granulocytes	CACAGTATCGGCCGAT
Granulocytes	CACATAGAGAGCTGGT
Granulocytes	CACATTTCATACTCTT
Granulocytes	CACATTTCATCACGAT
Granulocytes	CACATTTGTACATCCA
Granulocytes	CACATTTGTATAGTAG
Granulocytes	CACATTTTCGCTAGCG
Granulocytes	CACATTTTCTTTACGT
Granulocytes	CACCACTAGACTAGAT
Granulocytes	CACCACTGTAGGAGTC
Granulocytes	CACCACTTCCCAACGG
Granulocytes	CACCACTTCTTAACCT
Granulocytes	CACCAGGCAAGTTGTC
Granulocytes	CACCAGGGTAATCGTC
Granulocytes	CACCAGGGTCTGCAAT
Granulocytes	CACCAGGGTGCTTCTC
Granulocytes	CACCAGGTCCCAAGAT
Granulocytes	CACCAGGTCGCCAAAT
Granulocytes	CACCAGGTCGTGGGAA
Granulocytes	CACCAGGTCTCAACTT
Granulocytes	CACCTTGAGGCCGAAT
Granulocytes	CACCTTGCAGTCTTCC
Granulocytes	CACCTTGGTATGAATG
Granulocytes	CACCTTGGTCTAAACC
Granulocytes	CACTCCACAAGCGAGT
Granulocytes	CACTCCACACCGCTAG
Granulocytes	CACTCCACAGCTCGAC
Granulocytes	CACTCCACAGTAAGCG
Granulocytes	CACTCCAGTGAAATCA
Granulocytes	CACTCCATCATCGATG
Granulocytes	CAGAATCCAGGCGATA
Granulocytes	CAGAATCCATGAAGTA
Granulocytes	CAGAATCGTGCTTCTC
Granulocytes	CAGAATCTCTGGGCCA
Granulocytes	CAGAGAGAGGATTCGG
Granulocytes	CAGAGAGAGTGCGATG
Granulocytes	CAGAGAGGTGCGAAAC
Granulocytes	CAGATCAAGTGTACCT
Granulocytes	CAGATCACATATACCG
Granulocytes	CAGATCAGTAAGAGAG
Granulocytes	CAGATCATCGTAGGAG
Granulocytes	CAGATCATCTCAAACG
Granulocytes	CAGATCATCTGGTGTA
Granulocytes	CAGCAGCCATGGATGG
Granulocytes	CAGCAGCGTGCAACTT
Granulocytes	CAGCATACAACACCTA
Granulocytes	CAGCCGAAGCCCTAAT
Granulocytes	CAGCCGAAGCTGTTCA
Granulocytes	CAGCCGACACCGATAT
Granulocytes	CAGCCGAGTACGAAAT
Granulocytes	CAGCCGAGTTTGTTGG
Granulocytes	CAGCCGATCCCTTGTG
Granulocytes	CAGCGACCACGAAGCA
Granulocytes	CAGCGACGTCAGATAA
Granulocytes	CAGCGACTCACAGGCC
Granulocytes	CAGCGACTCGCAAGCC
Granulocytes	CAGCGACTCTCCTATA
Granulocytes	CAGCTAAAGCCTATGT
Granulocytes	CAGCTAAGTAATCACC
Granulocytes	CAGCTAAGTCGGATCC
Granulocytes	CAGCTGGAGTACGATA
Granulocytes	CAGCTGGCAGTAGAGC
Granulocytes	CAGCTGGGTTCAGCGC
Granulocytes	CAGCTGGTCACCGTAA
Granulocytes	CAGGTGCCACATCCGG
Granulocytes	CAGGTGCCACGACTCG
Granulocytes	CAGGTGCCAGCTGTTA
Granulocytes	CAGGTGCGTAGCTTGT
Granulocytes	CAGTAACAGTATGACA
Granulocytes	CAGTAACGTACATGTC
Granulocytes	CAGTAACTCACCATAG
Granulocytes	CAGTCCTAGCCACTAT
Granulocytes	CAGTCCTGTGTTGGGA
Granulocytes	CAGTCCTTCGGATGTT
Granulocytes	CATATGGCACATTTCT
Granulocytes	CATATGGTCACGCATA
Granulocytes	CATATGGTCGCGATCG
Granulocytes	CATATTCCACAGCCCA
Granulocytes	CATATTCCAGGTGGAT
Granulocytes	CATATTCGTGAACCTT
Granulocytes	CATCAAGAGATGCGAC
Granulocytes	CATCAGACATTACGAC
Granulocytes	CATCAGAGTAAGTAGT
Granulocytes	CATCAGAGTCGGCTCA
Granulocytes	CATCAGATCCTTGACC
Granulocytes	CATCAGATCGTTGACA
Granulocytes	CATCCACGTCGGATCC
Granulocytes	CATCGAAAGGCAGTCA
Granulocytes	CATCGAAAGGTGATAT
Granulocytes	CATCGAACACGGCGTT
Granulocytes	CATCGAATCAAAGACA
Granulocytes	CATCGAATCAACACAC
Granulocytes	CATCGGGAGAGAACAG
Granulocytes	CATCGGGCAGACGTAG
Granulocytes	CATCGGGCATACTACG
Granulocytes	CATCGGGTCGAGCCCA
Granulocytes	CATGACACAGTCAGAG
Granulocytes	CATGACATCGAGCCCA
Granulocytes	CATGCCTTCCGTCATC
Granulocytes	CATGGCGAGTGGTAAT
Granulocytes	CATGGCGCACCCAGTG
Granulocytes	CATGGCGGTCTTGATG
Granulocytes	CATGGCGTCTGCGGCA
Granulocytes	CATTATCAGTGGCACA
Granulocytes	CATTATCGTATAGGTA
Granulocytes	CATTATCGTATAGTAG
Granulocytes	CATTATCTCAGGCAAG
Granulocytes	CATTCGCAGTACTTGC
Granulocytes	CATTCGCCAACCGCCA
Granulocytes	CATTCGCCAATGGTCT
Granulocytes	CATTCGCCAGACGTAG
Granulocytes	CATTCGCGTACCGAGA
Granulocytes	CATTCGCGTCTCTCGT
Granulocytes	CATTCGCTCCGAATGT
Granulocytes	CCAATCCCACACTGCG
Granulocytes	CCAATCCCAGCTTCGG
Granulocytes	CCAATCCTCAGTTTGG
Granulocytes	CCACCTAGTCTTCTCG
Granulocytes	CCACGGACAGATCTGT
Granulocytes	CCACTACAGGGCATGT
Granulocytes	CCACTACCAGGAATCG
Granulocytes	CCACTACCAGGTCTCG
Granulocytes	CCACTACGTCAGAATA
Granulocytes	CCAGCGACATTGGCGC
Granulocytes	CCAGCGAGTAGCTGCC
Granulocytes	CCAGCGATCATGTCCC
Granulocytes	CCATGTCCACCTCGGA
Granulocytes	CCATGTCCACTAGTAC
Granulocytes	CCATGTCCACTTCTGC
Granulocytes	CCATTCGCAAACGTGG
Granulocytes	CCATTCGCAGGAATCG
Granulocytes	CCATTCGGTACCGTAT
Granulocytes	CCATTCGTCCACGAAT
Granulocytes	CCCAATCAGGAGTTTA
Granulocytes	CCCAATCCAATGCCAT
Granulocytes	CCCAGTTGTCAAAGAT
Granulocytes	CCCTCCTAGAATGTTG
Granulocytes	CCCTCCTAGAGGACGG
Granulocytes	CCCTCCTAGCATCATC
Granulocytes	CCCTCCTAGGGAGTAA
Granulocytes	CCCTCCTCATCGGTTA
Granulocytes	CCCTCCTGTTGCTCCT
Granulocytes	CCCTCCTTCAGTCAGT
Granulocytes	CCCTCCTTCCCTTGCA
Granulocytes	CCGGGATAGTGTTGAA
Granulocytes	CCGGGATCAATGGAGC
Granulocytes	CCGGGATGTTCGAATC
Granulocytes	CCGGGATGTTTAGGAA
Granulocytes	CCGGGATTCAAAGTAG
Granulocytes	CCGGGATTCTCTAAGG
Granulocytes	CCGGTAGGTCATATCG
Granulocytes	CCGGTAGTCCCTAATT
Granulocytes	CCGGTAGTCTAACTCT
Granulocytes	CCGTACTAGGGCTCTC
Granulocytes	CCGTACTCATTTGCTT
Granulocytes	CCGTACTGTAGCCTCG
Granulocytes	CCGTGGAAGATCTGAA
Granulocytes	CCGTGGACACGCGAAA
Granulocytes	CCGTGGACATGCATGT
Granulocytes	CCTAAAGAGAATGTTG
Granulocytes	CCTAAAGCACAGTCGC
Granulocytes	CCTAAAGGTACGCTGC
Granulocytes	CCTAAAGGTATAAACG
Granulocytes	CCTAAAGGTCAAACTC
Granulocytes	CCTAAAGTCCTACAGA
Granulocytes	CCTACACAGGCCCTCA
Granulocytes	CCTACACAGGGCATGT
Granulocytes	CCTACACAGTGTACCT
Granulocytes	CCTACACTCGGAGCAA
Granulocytes	CCTACCACAGGTGGAT
Granulocytes	CCTACCACATCTCCCA
Granulocytes	CCTACCAGTTCGTGAT
Granulocytes	CCTACCATCAAAGTAG
Granulocytes	CCTAGCTCATAAGACA
Granulocytes	CCTAGCTCATCGTCGG
Granulocytes	CCTAGCTTCCGGGTGT
Granulocytes	CCTATTACAGCCACCA
Granulocytes	CCTATTAGTCACACGC
Granulocytes	CCTATTATCGAGGTAG
Granulocytes	CCTCAGTTCATAGCAC
Granulocytes	CCTCAGTTCCTAAGTG
Granulocytes	CCTCTGACAGTAAGAT
Granulocytes	CCTCTGAGTGACTCAT
Granulocytes	CCTCTGATCCTATGTT
Granulocytes	CCTCTGATCTGGCGAC
Granulocytes	CCTTACGAGGCGCTCT
Granulocytes	CCTTACGCAACTGCTA
Granulocytes	CCTTCCCAGACGCTTT
Granulocytes	CCTTCCCCACTATCTT
Granulocytes	CCTTCCCCAGGTGGAT
Granulocytes	CCTTCCCGTCCCTACT
Granulocytes	CCTTCGAAGAAGGCCT
Granulocytes	CCTTCGAAGCGCTTAT
Granulocytes	CCTTCGAAGGCCCGTT
Granulocytes	CCTTCGAGTAGCGCTC
Granulocytes	CCTTCGATCAACACCA
Granulocytes	CCTTCGATCGTAGGAG
Granulocytes	CCTTTCTGTCGCTTTC
Granulocytes	CCTTTCTGTCTCGTTC
Granulocytes	CCTTTCTGTTGTACAC
Granulocytes	CGAACATGTAACGACG
Granulocytes	CGAACATGTTAAGAAC
Granulocytes	CGAATGTCAAACAACA
Granulocytes	CGAATGTCAGCGTAAG
Granulocytes	CGAATGTTCCTTTACA
Granulocytes	CGACCTTAGCAGGTCA
Granulocytes	CGACCTTAGTCAAGCG
Granulocytes	CGACCTTGTAAACACA
Granulocytes	CGACCTTGTCTCTCTG
Granulocytes	CGACCTTGTTCCCTTG
Granulocytes	CGACCTTGTTTAGGAA
Granulocytes	CGACCTTTCCGATATG
Granulocytes	CGACCTTTCTTGTACT
Granulocytes	CGACTTCAGTATGACA
Granulocytes	CGACTTCAGTGTACCT
Granulocytes	CGACTTCCAAGCTGTT
Granulocytes	CGACTTCGTGTAATGA
Granulocytes	CGAGAAGAGCCAGTAG
Granulocytes	CGAGAAGAGGGTGTGT
Granulocytes	CGAGAAGAGTCGTTTG
Granulocytes	CGAGAAGGTAGAGGAA
Granulocytes	CGAGAAGGTATAGGTA
Granulocytes	CGAGAAGTCCGTCATC
Granulocytes	CGAGAAGTCGATCCCT
Granulocytes	CGAGCACAGCGTTCCG
Granulocytes	CGAGCACTCAGTCCCT
Granulocytes	CGAGCCAAGAAGATTC
Granulocytes	CGAGCCACATCGGACC
Granulocytes	CGAGCCAGTAGGGTAC
Granulocytes	CGAGCCAGTATAAACG
Granulocytes	CGAGCCAGTGATGATA
Granulocytes	CGATCGGAGCGAGAAA
Granulocytes	CGATCGGAGGTGTGGT
Granulocytes	CGATCGGCAAGAGGCT
Granulocytes	CGATCGGGTATAGGGC
Granulocytes	CGATCGGGTGGCCCTA
Granulocytes	CGATCGGTCAGGCGAA
Granulocytes	CGATGGCAGGCGATAC
Granulocytes	CGATGGCCATGGTAGG
Granulocytes	CGATGGCCATTGGGCC
Granulocytes	CGATGGCGTATGAAAC
Granulocytes	CGATGGCGTCTTCTCG
Granulocytes	CGATGGCTCAACGCTA
Granulocytes	CGATGGCTCACGACTA
Granulocytes	CGATGGCTCCTCATTA
Granulocytes	CGATGGCTCCTGCCAT
Granulocytes	CGATGTAAGAGCTGGT
Granulocytes	CGATGTATCCGGGTGT
Granulocytes	CGATGTATCTTCCTTC
Granulocytes	CGATTGACATGCCTTC
Granulocytes	CGATTGAGTACGAAAT
Granulocytes	CGCCAAGAGAAACGAG
Granulocytes	CGCGGTAAGACAAAGG
Granulocytes	CGCGGTACAGAGCCAA
Granulocytes	CGCGGTACAGCTGTTA
Granulocytes	CGCGGTAGTGTTCTTT
Granulocytes	CGCGTTTAGGCTATCT
Granulocytes	CGCGTTTCATTCGACA
Granulocytes	CGCGTTTTCCGTTGCT
Granulocytes	CGCTATCAGGACAGCT
Granulocytes	CGCTATCGTATAGGTA
Granulocytes	CGCTATCGTGACCAAG
Granulocytes	CGCTATCTCAAAGACA
Granulocytes	CGCTGGAAGGTGCTAG
Granulocytes	CGCTGGAAGTGGTCCC
Granulocytes	CGCTGGAAGTTGTAGA
Granulocytes	CGCTGGACAAACCCAT
Granulocytes	CGCTGGACAATGGAAT
Granulocytes	CGCTGGACACAAGTAA
Granulocytes	CGCTGGACATGCCCGA
Granulocytes	CGCTGGAGTTCCTCCA
Granulocytes	CGCTGGATCTGCCCTA
Granulocytes	CGCTTCAAGATAGTCA
Granulocytes	CGCTTCACACCCATTC
Granulocytes	CGCTTCAGTTATCGGT
Granulocytes	CGGACACGTATGAATG
Granulocytes	CGGACACGTGTGCCTG
Granulocytes	CGGACACTCCAATGGT
Granulocytes	CGGACACTCGTTGCCT
Granulocytes	CGGACACTCTGCCAGG
Granulocytes	CGGACGTCACGGCTAC
Granulocytes	CGGACTGAGAGCTTCT
Granulocytes	CGGACTGAGGTTACCT
Granulocytes	CGGACTGCATGTCGAT
Granulocytes	CGGACTGCATTCGACA
Granulocytes	CGGACTGGTCAAAGAT
Granulocytes	CGGACTGGTTTCCACC
Granulocytes	CGGACTGTCCTAGGGC
Granulocytes	CGGAGCTAGAGACGAA
Granulocytes	CGGAGCTCAGCCTTGG
Granulocytes	CGGAGCTGTAGTAGTA
Granulocytes	CGGAGCTGTATCAGTC
Granulocytes	CGGAGCTGTTGCCTCT
Granulocytes	CGGAGCTTCAACACCA
Granulocytes	CGGAGTCCAGCGATCC
Granulocytes	CGGAGTCGTTCAGACT
Granulocytes	CGGAGTCTCTTCGAGA
Granulocytes	CGGCTAGAGTGAAGTT
Granulocytes	CGGCTAGGTGCTCTTC
Granulocytes	CGGGTCAAGAGTAATC
Granulocytes	CGGGTCAAGATACACA
Granulocytes	CGGGTCAGTGTGACGA
Granulocytes	CGGTTAAAGGGTCGAT
Granulocytes	CGGTTAACAGTACACT
Granulocytes	CGGTTAAGTATAATGG
Granulocytes	CGGTTAAGTATGGTTC
Granulocytes	CGGTTAATCGCCAAAT
Granulocytes	CGTAGCGCAGCATGAG
Granulocytes	CGTAGCGGTGAGGGAG
Granulocytes	CGTAGGCAGCCACCTG
Granulocytes	CGTAGGCAGTAGGCCA
Granulocytes	CGTAGGCCAAGCTGTT
Granulocytes	CGTAGGCCAATGCCAT
Granulocytes	CGTAGGCCAGCTTAAC
Granulocytes	CGTAGGCCATAGAAAC
Granulocytes	CGTAGGCGTATCTGCA
Granulocytes	CGTAGGCGTCGAGTTT
Granulocytes	CGTAGGCGTGCACCAC
Granulocytes	CGTCACTTCACAGGCC
Granulocytes	CGTCAGGAGTGTTAGA
Granulocytes	CGTCAGGCACCACCAG
Granulocytes	CGTCAGGGTAAATGTG
Granulocytes	CGTCAGGGTGAGGCTA
Granulocytes	CGTCCATAGAAACGAG
Granulocytes	CGTCCATAGCCATCGC
Granulocytes	CGTCCATCATTGAGCT
Granulocytes	CGTCTACAGATCACGG
Granulocytes	CGTCTACGTAACGACG
Granulocytes	CGTCTACGTCGCTTTC
Granulocytes	CGTCTACGTTAGAACA
Granulocytes	CGTGAGCTCAGCGACC
Granulocytes	CGTGAGCTCGAATGCT
Granulocytes	CGTGTAACAATAACGA
Granulocytes	CGTGTAAGTTGTGGAG
Granulocytes	CGTGTCTGTGAGTATA
Granulocytes	CGTTAGAGTCGGCACT
Granulocytes	CGTTCTGTCCTCAATT
Granulocytes	CGTTCTGTCGGAATCT
Granulocytes	CGTTGGGCAGGGTTAG
Granulocytes	CGTTGGGGTCGGCATC
Granulocytes	CGTTGGGGTTTGGGCC
Granulocytes	CGTTGGGTCACCCGAG
Granulocytes	CGTTGGGTCGGATGGA
Granulocytes	CTAACTTGTCTCACCT
Granulocytes	CTAACTTGTGTGGCTC
Granulocytes	CTAACTTTCGAGGTAG
Granulocytes	CTAAGACAGAGGTTGC
Granulocytes	CTAAGACAGAGTCGGT
Granulocytes	CTAATGGTCATGCTCC
Granulocytes	CTACACCAGGGCTCTC
Granulocytes	CTACACCGTAATTGGA
Granulocytes	CTACACCGTAGCAAAT
Granulocytes	CTACACCGTCTGCCAG
Granulocytes	CTACACCTCACCTCGT
Granulocytes	CTACATTAGGCCCTTG
Granulocytes	CTACATTCACACGCTG
Granulocytes	CTACATTTCGTTTAGG
Granulocytes	CTACCCAAGGAGTAGA
Granulocytes	CTACCCACAAATCCGT
Granulocytes	CTACGTCAGTCTCCTC
Granulocytes	CTACGTCCAAGCTGAG
Granulocytes	CTACGTCCACTTCGAA
Granulocytes	CTACGTCCAGCCAGAA
Granulocytes	CTAGAGTCAGACGCAA
Granulocytes	CTAGCCTAGCAGATCG
Granulocytes	CTAGCCTAGGTGCACA
Granulocytes	CTAGCCTCAGGACCCT
Granulocytes	CTAGCCTCAGGCTCAC
Granulocytes	CTAGCCTGTAGCGCTC
Granulocytes	CTAGCCTGTCCGAATT
Granulocytes	CTAGTGACAGGTTTCA
Granulocytes	CTAGTGATCTTGTCAT
Granulocytes	CTCACACGTCGGCATC
Granulocytes	CTCAGAACAGAGCCAA
Granulocytes	CTCAGAAGTCTCTCGT
Granulocytes	CTCAGAATCGCGTAGC
Granulocytes	CTCATTAAGTTGTAGA
Granulocytes	CTCATTAGTAGCGATG
Granulocytes	CTCCTAGAGGCTATCT
Granulocytes	CTCCTAGCAGTATCTG
Granulocytes	CTCCTAGTCGTACGGC
Granulocytes	CTCGAAACACCACGTG
Granulocytes	CTCGAAAGTAAGTAGT
Granulocytes	CTCGAAAGTCGTTGTA
Granulocytes	CTCGAAATCAAAGTAG
Granulocytes	CTCGAGGCAAGCCTAT
Granulocytes	CTCGAGGGTGGGTATG
Granulocytes	CTCGGAGGTCAGAATA
Granulocytes	CTCGGGAAGCCGGTAA
Granulocytes	CTCGGGATCTAACTGG
Granulocytes	CTCGGGATCTCAACTT
Granulocytes	CTCGTACAGATGTGGC
Granulocytes	CTCGTACAGCCAGGAT
Granulocytes	CTCGTACAGTTACCCA
Granulocytes	CTCGTACCAGTATGCT
Granulocytes	CTCGTACGTCTTCTCG
Granulocytes	CTCGTACTCATCGCTC
Granulocytes	CTCGTCACAGCTGCTG
Granulocytes	CTCGTCACATGGTAGG
Granulocytes	CTCGTCAGTCTCTCGT
Granulocytes	CTCGTCATCCTAAGTG
Granulocytes	CTCTAATCAGCGTAAG
Granulocytes	CTCTACGAGCGTGAGT
Granulocytes	CTCTGGTAGCAGACTG
Granulocytes	CTCTGGTTCTGATACG
Granulocytes	CTGAAACAGCCAGTTT
Granulocytes	CTGAAGTAGGGATGGG
Granulocytes	CTGATAGGTCATATCG
Granulocytes	CTGATAGGTTCGTTGA
Granulocytes	CTGATCCAGCGATGAC
Granulocytes	CTGATCCTCATTGCCC
Granulocytes	CTGATCCTCGTCCAGG
Granulocytes	CTGATCCTCTCTTGAT
Granulocytes	CTGCCTACAATCTGCA
Granulocytes	CTGCCTACACCGAATT
Granulocytes	CTGCCTACAGTTCATG
Granulocytes	CTGCCTAGTTAGGGTG
Granulocytes	CTGCGGACAATAGCAA
Granulocytes	CTGCGGACAGCGAACA
Granulocytes	CTGCGGACAGCTCCGA
Granulocytes	CTGCGGAGTCAGTGGA
Granulocytes	CTGCTGTCAGTATCTG
Granulocytes	CTGCTGTGTGGTGTAG
Granulocytes	CTGCTGTGTGTGCCTG
Granulocytes	CTGCTGTTCTGCAAGT
Granulocytes	CTGGTCTGTGCATCTA
Granulocytes	CTGGTCTTCCTGCAGG
Granulocytes	CTGGTCTTCTTGTCAT
Granulocytes	CTGTGCTAGGAGTCTG
Granulocytes	CTGTGCTAGTGAACAT
Granulocytes	CTGTGCTCATATGCTG
Granulocytes	CTGTGCTGTGAGGCTA
Granulocytes	CTGTGCTTCGTGACAT
Granulocytes	CTGTGCTTCTGTCCGT
Granulocytes	CTGTTTACAACGATCT
Granulocytes	CTGTTTACAAGAGTCG
Granulocytes	CTTAACTGTAAGGGCT
Granulocytes	CTTACCGGTGATGTCT
Granulocytes	CTTACCGTCCTCATTA
Granulocytes	CTTACCGTCGCAAGCC
Granulocytes	CTTAGGAAGAAACCAT
Granulocytes	CTTAGGAAGTCCGTAT
Granulocytes	CTTAGGAGTCACCCAG
Granulocytes	CTTCTCTCACAGTCGC
Granulocytes	CTTCTCTTCTCGTTTA
Granulocytes	CTTGGCTCAAGTAGTA
Granulocytes	CTTGGCTCACATTCGA
Granulocytes	CTTGGCTCATACAGCT
Granulocytes	CTTGGCTGTAGAAAGG
Granulocytes	CTTGGCTGTAGGACAC
Granulocytes	CTTGGCTGTCGACTAT
Granulocytes	CTTGGCTTCTTTACGT
Granulocytes	CTTTGCGAGCCCAGCT
Granulocytes	CTTTGCGAGCTAAGAT
Granulocytes	CTTTGCGAGGGCTTGA
Granulocytes	CTTTGCGCAAGAGTCG
Granulocytes	CTTTGCGTCGAATCCA
Granulocytes	GAAACTCAGGCATTGG
Granulocytes	GAAACTCAGGGAAACA
Granulocytes	GAAACTCAGGGTTTCT
Granulocytes	GAAATGAGTAGCTTGT
Granulocytes	GAAATGATCAGAGACG
Granulocytes	GAACATCCATCCGTGG
Granulocytes	GAACCTAAGAGCTGCA
Granulocytes	GAACCTAAGGGTTTCT
Granulocytes	GAACCTACAAGTCTAC
Granulocytes	GAACCTACAGGACCCT
Granulocytes	GAACGGAGTTGTTTGG
Granulocytes	GAACGGATCTTGACGA
Granulocytes	GAAGCAGCACTTAACG
Granulocytes	GAAGCAGCAGCGAACA
Granulocytes	GAAGCAGGTGCCTGGT
Granulocytes	GAAGCAGGTTGCCTCT
Granulocytes	GAAGCAGTCGCACTCT
Granulocytes	GAAGCAGTCTTGAGAC
Granulocytes	GAATAAGCAAACTGCT
Granulocytes	GAATAAGGTCAATGTC
Granulocytes	GAATAAGTCCTGCAGG
Granulocytes	GAATAAGTCGCAAGCC
Granulocytes	GAATGAAGTACTCTCC
Granulocytes	GACACGCGTATAGGGC
Granulocytes	GACACGCTCGTCTGCT
Granulocytes	GACAGAGAGCCAGGAT
Granulocytes	GACAGAGAGTTACGGG
Granulocytes	GACAGAGCACCGATAT
Granulocytes	GACAGAGGTCTGCAAT
Granulocytes	GACCAATTCAACGCTA
Granulocytes	GACCTGGAGCGTCTAT
Granulocytes	GACCTGGAGGCTAGGT
Granulocytes	GACCTGGCATGTAAGA
Granulocytes	GACCTGGGTGCAGACA
Granulocytes	GACCTGGTCGCAGGCT
Granulocytes	GACGCGTCAGGGTATG
Granulocytes	GACGCGTGTACACCGC
Granulocytes	GACGCGTTCCTCTAGC
Granulocytes	GACGCGTTCGCCAGCA
Granulocytes	GACGTGCCACCAGATT
Granulocytes	GACGTGCCACCAGGCT
Granulocytes	GACGTGCCATCGGTTA
Granulocytes	GACGTGCCATGCTGGC
Granulocytes	GACGTTAGTAGCGTGA
Granulocytes	GACGTTATCAACACCA
Granulocytes	GACGTTATCACGACTA
Granulocytes	GACGTTATCCTTTACA
Granulocytes	GACTAACCACAAGTAA
Granulocytes	GACTAACCATCAGTAC
Granulocytes	GACTAACGTATTCTCT
Granulocytes	GACTAACTCAAGATCC
Granulocytes	GACTAACTCAATACCG
Granulocytes	GACTAACTCGTATCAG
Granulocytes	GACTGCGAGAGGTTGC
Granulocytes	GACTGCGTCAGCTCTC
Granulocytes	GAGCAGACAATCTACG
Granulocytes	GAGCAGACAGGGTACA
Granulocytes	GAGGTGAAGCCCGAAA
Granulocytes	GAGGTGAAGTGCGATG
Granulocytes	GAGGTGACACGCTTTC
Granulocytes	GAGGTGACAGACAGGT
Granulocytes	GAGGTGATCCCAGGTG
Granulocytes	GAGGTGATCGTCCAGG
Granulocytes	GAGTCCGGTCCAAGTT
Granulocytes	GAGTCCGTCAGTCAGT
Granulocytes	GATCAGTAGGCGATAC
Granulocytes	GATCAGTAGTGACATA
Granulocytes	GATCAGTCAAACCCAT
Granulocytes	GATCAGTGTCCGTGAC
Granulocytes	GATCAGTGTCTAGGTT
Granulocytes	GATCAGTGTGATGATA
Granulocytes	GATCGATGTAAGGGAA
Granulocytes	GATCGATTCCTCTAGC
Granulocytes	GATCGATTCCTGTAGA
Granulocytes	GATCGATTCTCGCATC
Granulocytes	GATCGCGCAAACTGCT
Granulocytes	GATCGCGCATATACCG
Granulocytes	GATCGCGGTGTAACGG
Granulocytes	GATCGCGTCATCGATG
Granulocytes	GATCGTACAACTGCTA
Granulocytes	GATCGTACAAGCTGGA
Granulocytes	GATCGTACACCACGTG
Granulocytes	GATCGTAGTCTAGCCG
Granulocytes	GATCGTATCGTGGACC
Granulocytes	GATCTAGAGTGTACGG
Granulocytes	GATGAAATCTACTTAC
Granulocytes	GATGAGGGTAAACACA
Granulocytes	GATGCTAAGCATCATC
Granulocytes	GATGCTACACTTAACG
Granulocytes	GATGCTACAGACAGGT
Granulocytes	GATGCTACAGGAACGT
Granulocytes	GATGCTAGTTAGGGTG
Granulocytes	GCAAACTAGCACGCCT
Granulocytes	GCAAACTCAACAACCT
Granulocytes	GCAAACTCATGCAATC
Granulocytes	GCAAACTTCATCGGAT
Granulocytes	GCAATCAAGGGTCTCC
Granulocytes	GCAATCACAAGCTGGA
Granulocytes	GCAATCACAGACTCGC
Granulocytes	GCAATCAGTTATCACG
Granulocytes	GCAATCATCGTATCAG
Granulocytes	GCACATAAGACACTAA
Granulocytes	GCACATAAGCGTCAAG
Granulocytes	GCACATAAGCTATGCT
Granulocytes	GCACATACACATAACC
Granulocytes	GCACATACATGAAGTA
Granulocytes	GCACATAGTCTGCCAG
Granulocytes	GCACATATCGGATGTT
Granulocytes	GCACTCTCACAGCGTC
Granulocytes	GCACTCTCATACCATG
Granulocytes	GCACTCTCATTGGGCC
Granulocytes	GCAGCCACAAACCCAT
Granulocytes	GCAGCCACACGCATCG
Granulocytes	GCAGCCACATCCTAGA
Granulocytes	GCAGCCAGTCCCTTGT
Granulocytes	GCAGCCAGTGGCCCTA
Granulocytes	GCAGCCATCCGTACAA
Granulocytes	GCAGTTAAGCACCGCT
Granulocytes	GCAGTTAGTCATATGC
Granulocytes	GCAGTTAGTGTGACCC
Granulocytes	GCAGTTATCACGACTA
Granulocytes	GCATACAAGAAGGCCT
Granulocytes	GCATACAAGCGTCTAT
Granulocytes	GCATACACAATAGCGG
Granulocytes	GCATACACACTTCTGC
Granulocytes	GCATGATAGCTAAGAT
Granulocytes	GCATGATCAAATCCGT
Granulocytes	GCATGATGTCTGCCAG
Granulocytes	GCATGATGTTGGAGGT
Granulocytes	GCATGATTCCGCATCT
Granulocytes	GCATGCGTCAGTGTTG
Granulocytes	GCATGCGTCAGTTAGC
Granulocytes	GCATGTATCAAGGCTT
Granulocytes	GCATGTATCTTGCAAG
Granulocytes	GCCAAATAGATGGCGT
Granulocytes	GCCAAATAGGACGAAA
Granulocytes	GCCAAATCAGTCAGCC
Granulocytes	GCCTCTAAGAGACTAT
Granulocytes	GCCTCTAGTGCCTGTG
Granulocytes	GCCTCTATCACCCTCA
Granulocytes	GCCTCTATCGTCCGTT
Granulocytes	GCGACCAAGTGGGATC
Granulocytes	GCGACCAGTGTTTGGT
Granulocytes	GCGAGAAAGATACACA
Granulocytes	GCGAGAAAGGATTCGG
Granulocytes	GCGAGAACAAACAACA
Granulocytes	GCGAGAACAATCCAAC
Granulocytes	GCGAGAACATAACCTG
Granulocytes	GCGAGAAGTCTGATCA
Granulocytes	GCGAGAAGTTGCTCCT
Granulocytes	GCGAGAATCGGTCTAA
Granulocytes	GCGCAACAGCCGATTT
Granulocytes	GCGCAACAGCGAAGGG
Granulocytes	GCGCAGTAGACATAAC
Granulocytes	GCGCAGTCAGATCCAT
Granulocytes	GCGCAGTGTTAGTGGG
Granulocytes	GCGCAGTTCATGCATG
Granulocytes	GCGCCAAAGGGAAACA
Granulocytes	GCGCCAACACCACCAG
Granulocytes	GCGCCAAGTCGAAAGC
Granulocytes	GCGCCAATCACTCCTG
Granulocytes	GCGCCAATCCAACCAA
Granulocytes	GCGCCAATCGCACTCT
Granulocytes	GCGCGATAGACATAAC
Granulocytes	GCGCGATCAGGAATCG
Granulocytes	GCGCGATTCTAAGCCA
Granulocytes	GCGGGTTAGAGCTTCT
Granulocytes	GCGGGTTCAAGTAGTA
Granulocytes	GCGGGTTCAGCTGTGC
Granulocytes	GCGGGTTCATACGCTA
Granulocytes	GCGGGTTGTAATAGCA
Granulocytes	GCGGGTTGTACCGGCT
Granulocytes	GCTCCTAAGACTAGAT
Granulocytes	GCTCCTAAGCGTGAGT
Granulocytes	GCTCCTAGTTACGACT
Granulocytes	GCTCCTATCTACGAGT
Granulocytes	GCTCTGTAGAGCCCAA
Granulocytes	GCTCTGTAGCCAGGAT
Granulocytes	GCTCTGTTCGCCAAAT
Granulocytes	GCTGCGAAGGCGTACA
Granulocytes	GCTGCGACAGTTTACG
Granulocytes	GCTGCGATCCCTTGTG
Granulocytes	GCTGCGATCTACTCAT
Granulocytes	GCTGCTTAGTCATCCA
Granulocytes	GCTGCTTAGTCGATAA
Granulocytes	GCTGCTTCAACTGCGC
Granulocytes	GCTGCTTCAAGACGTG
Granulocytes	GCTGCTTGTCTCCACT
Granulocytes	GCTGCTTTCGCAGGCT
Granulocytes	GCTGGGTAGGCTCATT
Granulocytes	GCTGGGTCACCAGCAC
Granulocytes	GCTGGGTCAGCTGGCT
Granulocytes	GCTGGGTGTCCAGTTA
Granulocytes	GCTGGGTTCGGATGTT
Granulocytes	GCTTCCAAGTTGAGTA
Granulocytes	GCTTCCACAAGAAAGG
Granulocytes	GCTTCCACACAGACAG
Granulocytes	GCTTCCACATTACCTT
Granulocytes	GCTTCCAGTCTGATCA
Granulocytes	GCTTCCATCGCCATAA
Granulocytes	GCTTGAAAGCCACTAT
Granulocytes	GCTTGAAAGGGCACTA
Granulocytes	GCTTGAAGTCTCACCT
Granulocytes	GCTTGAATCTCTGTCG
Granulocytes	GGAAAGCCAGTTCCCT
Granulocytes	GGAACTTGTCCCTTGT
Granulocytes	GGAACTTGTTCCAACA
Granulocytes	GGAATAAAGTGCTGCC
Granulocytes	GGAATAAGTCTAGTCA
Granulocytes	GGAATAATCCGCGGTA
Granulocytes	GGAATAATCTATCCCG
Granulocytes	GGAATAATCTGTGCAA
Granulocytes	GGACAAGCATGGTTGT
Granulocytes	GGACAAGGTATGCTTG
Granulocytes	GGACAAGTCCAACCAA
Granulocytes	GGACAGAAGAAACCGC
Granulocytes	GGACATTAGACCCACC
Granulocytes	GGACATTAGCCGCCTA
Granulocytes	GGACATTAGGAGTACC
Granulocytes	GGACATTCAAACTGTC
Granulocytes	GGACATTGTAATCGTC
Granulocytes	GGACATTGTCGAGTTT
Granulocytes	GGACGTCAGGCAGTCA
Granulocytes	GGACGTCCACCCATGG
Granulocytes	GGAGCAACACATTAGC
Granulocytes	GGATGTTAGCCAACAG
Granulocytes	GGATGTTAGTGGTAAT
Granulocytes	GGATGTTCACATCCGG
Granulocytes	GGATTACGTTCCCGAG
Granulocytes	GGATTACTCTCTAAGG
Granulocytes	GGCAATTAGTATGACA
Granulocytes	GGCAATTGTGAGGCTA
Granulocytes	GGCAATTTCACCTCGT
Granulocytes	GGCAATTTCCTGTACC
Granulocytes	GGCCGATAGAAGGGTA
Granulocytes	GGCCGATAGAGCTATA
Granulocytes	GGCCGATAGCTGTCTA
Granulocytes	GGCCGATCACCAACCG
Granulocytes	GGCCGATCATGTCCTC
Granulocytes	GGCCGATGTACCCAAT
Granulocytes	GGCCGATTCTTAGCCC
Granulocytes	GGCGACTAGGGAGTAA
Granulocytes	GGCGACTCACCACCAG
Granulocytes	GGCGACTGTCCGAACC
Granulocytes	GGCGACTGTCTTCTCG
Granulocytes	GGCGACTTCGCCTGAG
Granulocytes	GGCGTGTCAGGAATGC
Granulocytes	GGCGTGTGTCGGCATC
Granulocytes	GGCGTGTGTTATCACG
Granulocytes	GGCGTGTTCCCGGATG
Granulocytes	GGCTCGAAGATCGGGT
Granulocytes	GGCTCGAGTTCTCATT
Granulocytes	GGCTGGTCAGCGTTCG
Granulocytes	GGCTGGTGTAATCGTC
Granulocytes	GGCTGGTTCCAAGTAC
Granulocytes	GGGAATGAGAAGAAGC
Granulocytes	GGGAATGAGCGTGTCC
Granulocytes	GGGAATGAGGGTTCCC
Granulocytes	GGGAATGGTACCGGCT
Granulocytes	GGGAATGTCATTTGGG
Granulocytes	GGGACCTCAATAGCAA
Granulocytes	GGGACCTCAGCCTGTG
Granulocytes	GGGACCTTCCGCATAA
Granulocytes	GGGACCTTCTCCTATA
Granulocytes	GGGAGATAGGATATAC
Granulocytes	GGGAGATAGGCCGAAT
Granulocytes	GGGAGATAGGTGCAAC
Granulocytes	GGGAGATCACACGCTG
Granulocytes	GGGAGATTCAAACCAC
Granulocytes	GGGAGATTCAGCTTAG
Granulocytes	GGGATGAAGACGCAAC
Granulocytes	GGGATGAGTACTCGCG
Granulocytes	GGGCACTCAAGTAGTA
Granulocytes	GGGCACTCAGGAATGC
Granulocytes	GGGCACTGTGATGTGG
Granulocytes	GGGCACTTCGTGGGAA
Granulocytes	GGGCATCGTAGAGCTG
Granulocytes	GGGCATCGTGCAGTAG
Granulocytes	GGGCATCTCTTGACGA
Granulocytes	GGGTCTGAGACCTTTG
Granulocytes	GGGTCTGGTCACCTAA
Granulocytes	GGGTCTGTCACAACGT
Granulocytes	GGGTTGCAGAGAACAG
Granulocytes	GGGTTGCGTTGAGTTC
Granulocytes	GGGTTGCTCACTCCTG
Granulocytes	GGGTTGCTCGTTACGA
Granulocytes	GGTATTGAGTCTCGGC
Granulocytes	GGTATTGCAAGAGGCT
Granulocytes	GGTATTGGTACCGTTA
Granulocytes	GGTATTGGTGCCTGTG
Granulocytes	GGTATTGGTTCTGGTA
Granulocytes	GGTATTGTCAAAGACA
Granulocytes	GGTGAAGGTATTACCG
Granulocytes	GGTGAAGTCAGGTTCA
Granulocytes	GGTGCGTAGTGAATTG
Granulocytes	GGTGCGTAGTTAGCGG
Granulocytes	GGTGCGTGTATGGTTC
Granulocytes	GGTGCGTTCCTATTCA
Granulocytes	GGTGCGTTCGCCCTTA
Granulocytes	GGTGTTAAGCATGGCA
Granulocytes	GGTGTTAGTGGTAACG
Granulocytes	GGTGTTAGTGTGCGTC
Granulocytes	GTAACGTAGATCGATA
Granulocytes	GTAACGTAGCCGGTAA
Granulocytes	GTAACGTAGGATCGCA
Granulocytes	GTAACTGCAAGGACAC
Granulocytes	GTAACTGGTGTGCCTG
Granulocytes	GTAACTGTCACAAACC
Granulocytes	GTAACTGTCCAAACAC
Granulocytes	GTACTTTAGAGCTATA
Granulocytes	GTACTTTCATTACCTT
Granulocytes	GTACTTTTCAGTTCGA
Granulocytes	GTAGGCCAGTGTCCAT
Granulocytes	GTAGGCCCAAGCGCTC
Granulocytes	GTAGGCCCACGCTTTC
Granulocytes	GTAGGCCGTGCAACGA
Granulocytes	GTAGGCCGTTGGACCC
Granulocytes	GTAGTCACAGATGAGC
Granulocytes	GTAGTCAGTCTTCAAG
Granulocytes	GTAGTCAGTGCCTGTG
Granulocytes	GTATCTTGTTAAGACA
Granulocytes	GTATCTTTCACCACCT
Granulocytes	GTATTCTGTGCGCTTG
Granulocytes	GTATTCTGTTCCCGAG
Granulocytes	GTATTCTTCTCACATT
Granulocytes	GTCAAGTAGCGTTGCC
Granulocytes	GTCAAGTCAAGCTGTT
Granulocytes	GTCAAGTCATTAGCCA
Granulocytes	GTCAAGTGTAAACGCG
Granulocytes	GTCAAGTGTACGAAAT
Granulocytes	GTCAAGTGTGAAATCA
Granulocytes	GTCACAACACAGTCGC
Granulocytes	GTCACAACAGTTCATG
Granulocytes	GTCACGGAGTTAAGTG
Granulocytes	GTCACGGCATCCAACA
Granulocytes	GTCACGGCATTCTCAT
Granulocytes	GTCACGGGTAAGGGAA
Granulocytes	GTCACGGGTCGCATCG
Granulocytes	GTCACGGTCGAACTGT
Granulocytes	GTCATTTCAAGTTGTC
Granulocytes	GTCATTTTCGTCTGCT
Granulocytes	GTCATTTTCTCCCTGA
Granulocytes	GTCCTCACATTTCACT
Granulocytes	GTCCTCAGTATATCCG
Granulocytes	GTCGGGTCAGGAATCG
Granulocytes	GTCGGGTGTAGATTAG
Granulocytes	GTCGGGTGTATATCCG
Granulocytes	GTCGTAAAGACGACGT
Granulocytes	GTCGTAAAGTCTCGGC
Granulocytes	GTCGTAACACTTACGA
Granulocytes	GTCGTAACAGACAGGT
Granulocytes	GTCGTAACAGACGCCT
Granulocytes	GTCGTAAGTCAAGCGA
Granulocytes	GTCGTAAGTCATGCCG
Granulocytes	GTCGTAATCGGTTCGG
Granulocytes	GTCTCGTAGCTCTCGG
Granulocytes	GTCTCGTAGTAGGCCA
Granulocytes	GTCTCGTCAAATACAG
Granulocytes	GTCTCGTGTTGTGGAG
Granulocytes	GTCTTCGCACACCGAC
Granulocytes	GTCTTCGGTAAGGGAA
Granulocytes	GTCTTCGTCTAACTGG
Granulocytes	GTGAAGGAGTGCTGCC
Granulocytes	GTGAAGGCACAGCCCA
Granulocytes	GTGAAGGGTTGAGGTG
Granulocytes	GTGCAGCAGAAAGTGG
Granulocytes	GTGCAGCGTCATTAGC
Granulocytes	GTGCATAAGATGAGAG
Granulocytes	GTGCATAGTATGGTTC
Granulocytes	GTGCATATCCACTCCA
Granulocytes	GTGCGGTAGTACTTGC
Granulocytes	GTGCGGTTCACGCGGT
Granulocytes	GTGCTTCCATTCGACA
Granulocytes	GTGCTTCCATTGAGCT
Granulocytes	GTGCTTCTCAGCAACT
Granulocytes	GTGGGTCAGCCCAACC
Granulocytes	GTGGGTCGTGGTACAG
Granulocytes	GTGGGTCTCCAGTAGT
Granulocytes	GTGTGCGCACCATCCT
Granulocytes	GTGTGCGTCACAAACC
Granulocytes	GTGTGCGTCCTATTCA
Granulocytes	GTGTTAGAGCTGGAAC
Granulocytes	GTGTTAGAGGAGTAGA
Granulocytes	GTGTTAGAGTACGTTC
Granulocytes	GTGTTAGAGTTACCCA
Granulocytes	GTGTTAGGTACCGTTA
Granulocytes	GTGTTAGTCTATGTGG
Granulocytes	GTTAAGCCAGAGTGTG
Granulocytes	GTTAAGCGTGCAGACA
Granulocytes	GTTAAGCTCCAAAGTC
Granulocytes	GTTACAGAGACGACGT
Granulocytes	GTTACAGAGGGTGTGT
Granulocytes	GTTACAGAGTAGGTGC
Granulocytes	GTTACAGCAAGTTGTC
Granulocytes	GTTACAGGTGCACCAC
Granulocytes	GTTACAGTCCCTGACT
Granulocytes	GTTCATTGTAGGACAC
Granulocytes	GTTCATTTCAGTCAGT
Granulocytes	GTTCATTTCCATGAAC
Granulocytes	GTTCGGGCACATCCAA
Granulocytes	GTTCGGGCATATGCTG
Granulocytes	GTTCTCGTCACTTCAT
Granulocytes	GTTTCTAAGTCGTACT
Granulocytes	GTTTCTAGTCTTGATG
Granulocytes	GTTTCTATCGTCTGAA
Granulocytes	TAAACCGCAGCTGTGC
Granulocytes	TAAACCGGTATATCCG
Granulocytes	TAAACCGGTCTTGTCC
Granulocytes	TAAACCGGTTGCGTTA
Granulocytes	TAAACCGTCCTGCCAT
Granulocytes	TAAACCGTCTAAGCCA
Granulocytes	TAAGAGAAGGAGCGAG
Granulocytes	TAAGAGAGTGACAAAT
Granulocytes	TAAGAGAGTGCAGTAG
Granulocytes	TAAGAGATCCCATTAT
Granulocytes	TAAGAGATCGAACGGA
Granulocytes	TAAGAGATCTGTCTCG
Granulocytes	TAAGCGTAGTGTCTCA
Granulocytes	TAAGCGTAGTTGCAGG
Granulocytes	TAAGCGTCAAGCGAGT
Granulocytes	TAAGCGTGTCCAACTA
Granulocytes	TAAGCGTTCGGATGGA
Granulocytes	TAAGTGCAGGTGCACA
Granulocytes	TAAGTGCCAAGAGTCG
Granulocytes	TAAGTGCGTTAGATGA
Granulocytes	TAAGTGCGTTCAGCGC
Granulocytes	TACACGAAGCGAAGGG
Granulocytes	TACACGAAGTGCCATT
Granulocytes	TACACGACACCAGGCT
Granulocytes	TACACGACATCGGACC
Granulocytes	TACACGATCGCCAAAT
Granulocytes	TACACGATCTAACTTC
Granulocytes	TACAGTGAGCACGCCT
Granulocytes	TACAGTGAGTACGACG
Granulocytes	TACAGTGTCACGACTA
Granulocytes	TACAGTGTCAGAGCTT
Granulocytes	TACAGTGTCTTGTTTG
Granulocytes	TACCTATAGACAAAGG
Granulocytes	TACCTATAGCCCGAAA
Granulocytes	TACCTATCATGAAGTA
Granulocytes	TACCTATGTAGATTAG
Granulocytes	TACCTATTCTACGAGT
Granulocytes	TACCTTACATCACAAC
Granulocytes	TACCTTAGTAGCGTCC
Granulocytes	TACCTTAGTCCAACTA
Granulocytes	TACCTTAGTTCACCTC
Granulocytes	TACGGATAGGCTAGCA
Granulocytes	TACGGGCCATGGTCAT
Granulocytes	TACGGGCTCTTGCCGT
Granulocytes	TACGGTACACTAAGTC
Granulocytes	TACGGTACATACAGCT
Granulocytes	TACGGTAGTATTACCG
Granulocytes	TACGGTATCAGGTTCA
Granulocytes	TACGGTATCTTACCGC
Granulocytes	TACTCATCACGCTTTC
Granulocytes	TACTCATGTGCTCTTC
Granulocytes	TACTCATTCCTGCTTG
Granulocytes	TACTCGCAGTTGAGTA
Granulocytes	TACTCGCCAAGGGTCA
Granulocytes	TACTCGCGTACCGCTG
Granulocytes	TACTCGCGTTATCACG
Granulocytes	TACTCGCTCCGCATCT
Granulocytes	TACTTACGTCATATGC
Granulocytes	TACTTACGTCCTGCTT
Granulocytes	TACTTACGTTAAGATG
Granulocytes	TACTTACTCTGAGTGT
Granulocytes	TACTTGTAGAGAGCTC
Granulocytes	TACTTGTAGATATGCA
Granulocytes	TACTTGTCAGCCAATT
Granulocytes	TACTTGTGTAAAGTCA
Granulocytes	TACTTGTGTCCTAGCG
Granulocytes	TACTTGTGTGACAAAT
Granulocytes	TACTTGTTCCCTAACC
Granulocytes	TACTTGTTCTATCCTA
Granulocytes	TAGACCAAGACACGAC
Granulocytes	TAGACCATCTACCTGC
Granulocytes	TAGACCATCTGCAGTA
Granulocytes	TAGAGCTAGGTTACCT
Granulocytes	TAGAGCTGTGTTGGGA
Granulocytes	TAGAGCTTCAACGAAA
Granulocytes	TAGCCGGAGTAGGCCA
Granulocytes	TAGCCGGCAGTCACTA
Granulocytes	TAGCCGGTCACTCCTG
Granulocytes	TAGCCGGTCCACGCAG
Granulocytes	TAGGCATTCCTCAACC
Granulocytes	TAGTGGTAGGAGTACC
Granulocytes	TAGTGGTCACCGAAAG
Granulocytes	TAGTGGTGTCCCGACA
Granulocytes	TAGTGGTTCCGCAGTG
Granulocytes	TAGTTGGCATTTCACT
Granulocytes	TATCAGGTCGTCTGCT
Granulocytes	TATCAGGTCTTTAGGG
Granulocytes	TATCAGGTCTTTCCTC
Granulocytes	TATCTCAAGACTAGGC
Granulocytes	TATCTCACACAGGTTT
Granulocytes	TATCTCACATGTTGAC
Granulocytes	TATCTCAGTATGAATG
Granulocytes	TATCTCATCGCGGATC
Granulocytes	TATCTCATCTCGTTTA
Granulocytes	TATGCCCAGAAGAAGC
Granulocytes	TATGCCCAGCAGATCG
Granulocytes	TATGCCCAGGAGTAGA
Granulocytes	TATGCCCAGTGTACCT
Granulocytes	TATGCCCCAATAGAGT
Granulocytes	TATGCCCGTTACCAGT
Granulocytes	TATTACCAGAGACTAT
Granulocytes	TATTACCGTCAAAGCG
Granulocytes	TATTACCGTCTCCCTA
Granulocytes	TATTACCTCGTATCAG
Granulocytes	TATTACCTCGTTTAGG
Granulocytes	TCAATCTCATCGATTG
Granulocytes	TCACAAGCAGGCTGAA
Granulocytes	TCACAAGGTAGATTAG
Granulocytes	TCACAAGGTGGTACAG
Granulocytes	TCACAAGTCTCCAGGG
Granulocytes	TCACGAAAGACCACGA
Granulocytes	TCACGAAGTCCAGTGC
Granulocytes	TCACGAAGTTAAAGTG
Granulocytes	TCACGAATCTAACTTC
Granulocytes	TCAGATGAGTACGATA
Granulocytes	TCAGATGCAGCCTTGG
Granulocytes	TCAGATGCATTCACTT
Granulocytes	TCAGATGTCCTCCTAG
Granulocytes	TCAGATGTCTGGAGCC
Granulocytes	TCAGATGTCTGTGCAA
Granulocytes	TCAGCAACACTTCTGC
Granulocytes	TCAGCAACATGGTAGG
Granulocytes	TCAGCAAGTACTTAGC
Granulocytes	TCAGCTCAGGATGGTC
Granulocytes	TCAGCTCCAGACTCGC
Granulocytes	TCAGCTCGTCATTAGC
Granulocytes	TCAGCTCTCTCCAGGG
Granulocytes	TCAGGATAGGCAGTCA
Granulocytes	TCAGGATAGGCGCTCT
Granulocytes	TCAGGATCAATAGCAA
Granulocytes	TCAGGATCAGCCTTGG
Granulocytes	TCAGGATCAGGAATCG
Granulocytes	TCAGGATGTTGTCTTT
Granulocytes	TCAGGATTCTCGATGA
Granulocytes	TCAGGTAAGACCACGA
Granulocytes	TCAGGTAAGCGTTGCC
Granulocytes	TCAGGTACAAGCGATG
Granulocytes	TCAGGTATCCTTTACA
Granulocytes	TCAGGTATCGGCATCG
Granulocytes	TCAGGTATCGTATCAG
Granulocytes	TCATTACAGGTCATCT
Granulocytes	TCATTACGTAAACCTC
Granulocytes	TCATTACGTTGAGGTG
Granulocytes	TCATTTGAGAAGGTGA
Granulocytes	TCATTTGAGCTGCCCA
Granulocytes	TCATTTGCAAAGGTGC
Granulocytes	TCATTTGCAACTGCTA
Granulocytes	TCATTTGCAGTACACT
Granulocytes	TCATTTGTCTGGTTCC
Granulocytes	TCCACACAGACACGAC
Granulocytes	TCCACACAGAGGTAGA
Granulocytes	TCCACACAGCCGGTAA
Granulocytes	TCCACACCATTCTCAT
Granulocytes	TCCCGATCACCCATGG
Granulocytes	TCCCGATCATGTCGAT
Granulocytes	TCCCGATGTCATGCCG
Granulocytes	TCCCGATGTCCCTTGT
Granulocytes	TCCCGATGTGCAACTT
Granulocytes	TCCCGATGTGCGCTTG
Granulocytes	TCGAGGCTCCGCGGTA
Granulocytes	TCGCGAGCAAGGACTG
Granulocytes	TCGCGAGGTCAGATAA
Granulocytes	TCGCGAGTCACAGGCC
Granulocytes	TCGCGTTAGCCAACAG
Granulocytes	TCGCGTTCAATCTGCA
Granulocytes	TCGCGTTCAGTCAGAG
Granulocytes	TCGCGTTTCCAAAGTC
Granulocytes	TCGGGACGTACGACCC
Granulocytes	TCGGGACGTCTAGCCG
Granulocytes	TCGGGACTCATTGCGA
Granulocytes	TCGGTAAAGCTACCGC
Granulocytes	TCGGTAACACATTCGA
Granulocytes	TCGGTAAGTACCTACA
Granulocytes	TCGGTAAGTTTGTGTG
Granulocytes	TCGGTAATCTACGAGT
Granulocytes	TCGTACCGTGACAAAT
Granulocytes	TCGTACCTCAGCGACC
Granulocytes	TCGTACCTCCTAGGGC
Granulocytes	TCGTAGAAGACAGGCT
Granulocytes	TCGTAGAAGAGATGAG
Granulocytes	TCGTAGAAGTACGTAA
Granulocytes	TCGTAGAAGTGGTCCC
Granulocytes	TCGTAGAGTACTCGCG
Granulocytes	TCGTAGAGTGCGGTAA
Granulocytes	TCTATTGCACGAAACG
Granulocytes	TCTATTGTCTTGCATT
Granulocytes	TCTCATAAGTGGCACA
Granulocytes	TCTCATATCGGTGTCG
Granulocytes	TCTCTAAAGAGACTAT
Granulocytes	TCTCTAAAGGACAGAA
Granulocytes	TCTCTAACAAAGCGGT
Granulocytes	TCTCTAAGTGTTCGAT
Granulocytes	TCTCTAATCAGTTAGC
Granulocytes	TCTCTAATCTCAAGTG
Granulocytes	TCTCTAATCTCCGGTT
Granulocytes	TCTGAGACAGCATACT
Granulocytes	TCTGAGACAGCGATCC
Granulocytes	TCTGAGAGTCACTGGC
Granulocytes	TCTGGAAAGGAATCGC
Granulocytes	TCTGGAAAGTCTCGGC
Granulocytes	TCTGGAACACTACAGT
Granulocytes	TCTGGAATCTATCCCG
Granulocytes	TCTTTCCAGACTACAA
Granulocytes	TCTTTCCGTACAGTTC
Granulocytes	TCTTTCCGTAGTGAAT
Granulocytes	TCTTTCCTCACTCTTA
Granulocytes	TCTTTCCTCCAGATCA
Granulocytes	TCTTTCCTCTTGAGAC
Granulocytes	TGACAACAGAATAGGG
Granulocytes	TGACAACGTACCAGTT
Granulocytes	TGACAACGTGGTCCGT
Granulocytes	TGACAACGTTAGTGGG
Granulocytes	TGACAACTCAGAGGTG
Granulocytes	TGACAACTCATTTGGG
Granulocytes	TGACAACTCGCGGATC
Granulocytes	TGACGGCAGACTAGGC
Granulocytes	TGACGGCCAGATGGCA
Granulocytes	TGACGGCGTAAGGATT
Granulocytes	TGACGGCTCCTAGTGA
Granulocytes	TGACGGCTCCTTTCGG
Granulocytes	TGACTAGAGTACCGGA
Granulocytes	TGACTAGGTTATCACG
Granulocytes	TGACTAGTCGGTGTCG
Granulocytes	TGACTTTCAGCTTAAC
Granulocytes	TGAGAGGAGAGGGCTT
Granulocytes	TGAGAGGCAAGTCTAC
Granulocytes	TGAGCATCAATGGACG
Granulocytes	TGAGCATCATATACGC
Granulocytes	TGAGCATGTTGGACCC
Granulocytes	TGAGCATTCGTCTGCT
Granulocytes	TGAGCCGAGTGGTAGC
Granulocytes	TGAGCCGCAATCCAAC
Granulocytes	TGAGCCGGTAGCGTGA
Granulocytes	TGAGCCGTCAACGGGA
Granulocytes	TGAGCCGTCACTTCAT
Granulocytes	TGAGGGAGTGAGGGAG
Granulocytes	TGAGGGATCACCAGGC
Granulocytes	TGATTTCGTAAGGATT
Granulocytes	TGATTTCTCCTCTAGC
Granulocytes	TGCACCTAGTATGACA
Granulocytes	TGCACCTCAGCATACT
Granulocytes	TGCACCTGTACCGTAT
Granulocytes	TGCACCTGTAGCGTGA
Granulocytes	TGCACCTTCGCTAGCG
Granulocytes	TGCACCTTCTTGAGGT
Granulocytes	TGCCAAAAGCTGGAAC
Granulocytes	TGCCAAAAGGCTCAGA
Granulocytes	TGCCAAAGTAGCCTAT
Granulocytes	TGCCAAAGTCGACTGC
Granulocytes	TGCCAAAGTGTTGGGA
Granulocytes	TGCCAAATCTACCTGC
Granulocytes	TGCCCATCAACGCACC
Granulocytes	TGCCCATCATGTCCTC
Granulocytes	TGCCCTAAGCTAGTCT
Granulocytes	TGCGCAGAGTCTCGGC
Granulocytes	TGCGCAGGTGTGAATA
Granulocytes	TGCGCAGTCGGATGGA
Granulocytes	TGCGGGTAGCACGCCT
Granulocytes	TGCGGGTAGGTGCTTT
Granulocytes	TGCGGGTCAAATTGCC
Granulocytes	TGCGGGTGTCGCTTCT
Granulocytes	TGCGGGTGTGGGTCAA
Granulocytes	TGCGGGTGTTACAGAA
Granulocytes	TGCGGGTTCTAACTGG
Granulocytes	TGCGTGGGTCACCTAA
Granulocytes	TGCGTGGTCCCAAGAT
Granulocytes	TGCTACCAGTGACTCT
Granulocytes	TGCTACCGTAGCGCAA
Granulocytes	TGCTACCGTGACTCAT
Granulocytes	TGCTACCGTTCCACTC
Granulocytes	TGCTACCTCGTCGTTC
Granulocytes	TGCTGCTCACCTCGTT
Granulocytes	TGCTGCTTCTCCGGTT
Granulocytes	TGGACGCCACAAGTAA
Granulocytes	TGGACGCCACAGGAGT
Granulocytes	TGGCCAGAGTCCAGGA
Granulocytes	TGGCCAGAGTGACATA
Granulocytes	TGGCCAGTCACAACGT
Granulocytes	TGGCCAGTCACATGCA
Granulocytes	TGGCCAGTCATATCGG
Granulocytes	TGGCGCAAGCTGTTCA
Granulocytes	TGGCGCAAGTTCGATC
Granulocytes	TGGCGCACAAGGCTCC
Granulocytes	TGGCGCATCTACGAGT
Granulocytes	TGGCGCATCTGCTGTC
Granulocytes	TGGCTGGAGGGTTTCT
Granulocytes	TGGCTGGCACATCCGG
Granulocytes	TGGCTGGGTAGCTGCC
Granulocytes	TGGGAAGAGACCTAGG
Granulocytes	TGGGAAGCAGGAATGC
Granulocytes	TGGGAAGTCTTCGAGA
Granulocytes	TGGGCGTGTAAGCACG
Granulocytes	TGGGCGTGTATCTGCA
Granulocytes	TGGGCGTTCGCGATCG
Granulocytes	TGGTTAGCATCTACGA
Granulocytes	TGGTTAGGTAAACACA
Granulocytes	TGGTTAGGTAATAGCA
Granulocytes	TGGTTAGGTACCGGCT
Granulocytes	TGGTTAGGTCGTCTTC
Granulocytes	TGGTTAGGTGTTGAGG
Granulocytes	TGGTTAGTCGCTAGCG
Granulocytes	TGGTTAGTCTTGCAAG
Granulocytes	TGGTTCCAGTAGGTGC
Granulocytes	TGGTTCCCAGGCGATA
Granulocytes	TGGTTCCGTAGAAAGG
Granulocytes	TGGTTCCTCAAGATCC
Granulocytes	TGGTTCCTCTGAAAGA
Granulocytes	TGTATTCCAGGAATGC
Granulocytes	TGTATTCCAGTATCTG
Granulocytes	TGTATTCTCCTTAATC
Granulocytes	TGTCCCAAGAACTCGG
Granulocytes	TGTCCCAGTCCCTACT
Granulocytes	TGTCCCATCGTACCGG
Granulocytes	TGTGGTAAGCTGTCTA
Granulocytes	TGTGGTATCCATGAAC
Granulocytes	TGTGGTATCGCAAACT
Granulocytes	TGTGTTTCAATAGAGT
Granulocytes	TGTGTTTCACTGCCAG
Granulocytes	TGTGTTTTCCTAGGGC
Granulocytes	TGTGTTTTCCTCATTA
Granulocytes	TGTTCCGAGCCTCGTG
Granulocytes	TGTTCCGAGCGTAATA
Granulocytes	TGTTCCGCAAGACACG
Granulocytes	TGTTCCGGTGAGTGAC
Granulocytes	TGTTCCGGTTACGACT
Granulocytes	TGTTCCGGTTCCACTC
Granulocytes	TGTTCCGTCGGATGGA
Granulocytes	TGTTCCGTCTACCAGA
Granulocytes	TTAACTCAGTCGTACT
Granulocytes	TTAACTCCAAGCCCAC
Granulocytes	TTAACTCGTACTTGAC
Granulocytes	TTAACTCGTTATTCTC
Granulocytes	TTAACTCTCGTGGTCG
Granulocytes	TTAACTCTCTTAACCT
Granulocytes	TTAGGACGTACTCTCC
[truncated: 3,020 more rows]
