# Supplementary material for: scQCEA: a framework for annotation and quality control report of single-cell RNA-sequencing data
Source: BMC Genomics. 2023 Jul 6;24:381. doi: 10.1186/s12864-023-09447-6 (PMC10327311; doi:10.1186/s12864-023-09447-6)
Supplement: Supplementary file 2 — Additional file 2: Supplementary file 2. To demonstrate the utility of scQCEA, we apply the workflow to the sixteen gene expression profiles of eight patients with metastatic melanoma, prepared from pre- and post-treatment experimental batches. You can find the QC interactive report at: https://github.com/isarnassiri/scQCEA/tree/Example-of-Application. Download and unzip the OGC_Interactive_QC_Report_P180121.zip file. You can open CLICK_ME.html file without using rStudio/R. [file 12864_2023_9447_MOESM2_ESM.zip › Inputs/10X-gex/500667_40/P180121-keep_500667_40_Celltype_assignment_toCells_PlusClusters.txt]

geneSet	cell	Freq	cluster
T-cells	AAACCTGAGACTAGGC	1436	1
T-cells	AAACCTGAGATGGGTC	1436	1
T-cells	AAACCTGAGCTCCCAG	1436	1
T-cells	AAACCTGCAGTATGCT	1436	1
T-cells	AAACCTGTCCGCGGTA	1436	1
T-cells	AAACCTGTCGAGGTAG	1436	1
T-cells	AAACCTGTCTGATACG	1436	1
T-cells	AAACGGGAGGATATAC	1436	1
T-cells	AAACGGGCAAGTTGTC	1436	1
T-cells	AAACGGGGTCCGTCAG	1436	1
T-cells	AAACGGGTCTCTAGGA	1436	1
T-cells	AAAGATGAGTAGCGGT	1436	1
T-cells	AAAGATGGTCTGCCAG	1436	1
T-cells	AAAGCAAGTGCTTCTC	1436	1
T-cells	AAAGTAGAGATGCGAC	1436	1
T-cells	AAAGTAGCATAGGATA	1436	1
T-cells	AAAGTAGGTGCGCTTG	1436	1
T-cells	AAATGCCAGGCATGGT	1436	1
T-cells	AAATGCCCAAAGTCAA	1436	1
T-cells	AAATGCCCACCCATGG	1436	1
T-cells	AAATGCCGTCCTCCAT	1436	1
T-cells	AAATGCCTCATCGCTC	1436	1
T-cells	AACACGTAGCAGGTCA	1436	1
T-cells	AACACGTCAGACAGGT	1436	1
T-cells	AACACGTGTACCATCA	1436	1
T-cells	AACCATGCATAACCTG	1436	1
T-cells	AACCGCGAGCCATCGC	1436	1
T-cells	AACCGCGAGTCGCCGT	1436	1
T-cells	AACCGCGGTAAGTAGT	1436	1
T-cells	AACCGCGGTCCAGTGC	1436	1
T-cells	AACGTTGAGAATGTTG	1436	1
T-cells	AACGTTGGTCGAGTTT	1436	1
T-cells	AACGTTGGTCTCACCT	1436	1
T-cells	AACGTTGGTCTCCACT	1436	1
T-cells	AACGTTGGTGTTCTTT	1436	1
T-cells	AACTCAGCAATTCCTT	1436	1
T-cells	AACTCCCAGGACACCA	1436	1
T-cells	AACTCCCGTAGCGTAG	1436	1
T-cells	AACTCCCGTTCCGTCT	1436	1
T-cells	AACTCCCTCCAAAGTC	1436	1
T-cells	AACTCTTGTAAGTTCC	1436	1
T-cells	AACTGGTCATCACGTA	1436	1
T-cells	AACTGGTCATTCGACA	1436	1
T-cells	AACTGGTGTTGTGGAG	1436	1
T-cells	AACTTTCAGAATTCCC	1436	1
T-cells	AACTTTCAGTACTTGC	1436	1
T-cells	AACTTTCAGTTAGGTA	1436	1
T-cells	AACTTTCCAAGCCGCT	1436	1
T-cells	AACTTTCGTACCTACA	1436	1
T-cells	AAGACCTAGCGTTGCC	1436	1
T-cells	AAGACCTCAGCGAACA	1436	1
T-cells	AAGACCTCATGGTCAT	1436	1
T-cells	AAGACCTGTACCATCA	1436	1
T-cells	AAGCCGCAGCGCTTAT	1436	1
T-cells	AAGCCGCAGGCTCAGA	1436	1
T-cells	AAGCCGCCACACGCTG	1436	1
T-cells	AAGCCGCGTTGCGCAC	1436	1
T-cells	AAGCCGCTCAGGTAAA	1436	1
T-cells	AAGCCGCTCCGCTGTT	1436	1
T-cells	AAGGAGCCATATACCG	1436	1
T-cells	AAGGAGCCATCCTTGC	1436	1
T-cells	AAGGCAGAGAGCTATA	1436	1
T-cells	AAGGCAGAGGACAGAA	1436	1
T-cells	AAGGCAGAGTTGAGTA	1436	1
T-cells	AAGGCAGTCCGCAAGC	1436	1
T-cells	AAGGCAGTCTCTAAGG	1436	1
T-cells	AAGGTTCCAGAGCCAA	1436	1
T-cells	AAGGTTCCATACCATG	1436	1
T-cells	AAGGTTCTCACTCCTG	1436	1
T-cells	AAGTCTGCACATGTGT	1436	1
T-cells	AAGTCTGGTAATCACC	1436	1
T-cells	AAGTCTGGTCCTCTTG	1436	1
T-cells	AAGTCTGGTCGCCATG	1436	1
T-cells	AATCCAGTCCGGGTGT	1436	1
T-cells	AATCCAGTCTTGTTTG	1436	1
T-cells	AATCGGTAGACAGACC	1436	1
T-cells	AATCGGTAGGTAAACT	1436	1
T-cells	AATCGGTAGTGACATA	1436	1
T-cells	AATCGGTGTCAGAATA	1436	1
T-cells	AATCGGTGTTCCGTCT	1436	1
T-cells	AATCGGTTCGATAGAA	1436	1
T-cells	ACACCAAAGCAATATG	1436	1
T-cells	ACACCAAAGTCGAGTG	1436	1
T-cells	ACACCAACAGGCTGAA	1436	1
T-cells	ACACCAAGTTGATTGC	1436	1
T-cells	ACACCCTGTATCACCA	1436	1
T-cells	ACACCCTGTGCTAGCC	1436	1
T-cells	ACACCCTGTGTGCCTG	1436	1
T-cells	ACACCCTTCGGCGCTA	1436	1
T-cells	ACACCGGAGATCCTGT	1436	1
T-cells	ACACCGGGTATAGGGC	1436	1
T-cells	ACACCGGTCGCCTGTT	1436	1
T-cells	ACACTGACAAGCCATT	1436	1
T-cells	ACACTGAGTAGCTGCC	1436	1
T-cells	ACACTGATCACCGTAA	1436	1
T-cells	ACAGCCGAGAATTCCC	1436	1
T-cells	ACAGCCGAGTGAAGTT	1436	1
T-cells	ACAGCCGGTCCCGACA	1436	1
T-cells	ACAGCCGGTCCGAACC	1436	1
T-cells	ACAGCTAGTGGGTCAA	1436	1
T-cells	ACAGCTAGTTCAGACT	1436	1
T-cells	ACAGCTATCGCAGGCT	1436	1
T-cells	ACATACGAGTGGGCTA	1436	1
T-cells	ACATACGCACACTGCG	1436	1
T-cells	ACATACGCATAGGATA	1436	1
T-cells	ACATACGTCGAACTGT	1436	1
T-cells	ACATCAGCACATTAGC	1436	1
T-cells	ACATCAGTCAGGTTCA	1436	1
T-cells	ACATGGTAGCTGGAAC	1436	1
T-cells	ACATGGTGTATCACCA	1436	1
T-cells	ACCAGTAAGTTTGCGT	1436	1
T-cells	ACCCACTAGAGGTTGC	1436	1
T-cells	ACCCACTGTCAATACC	1436	1
T-cells	ACCCACTGTCGATTGT	1436	1
T-cells	ACCGTAACATAACCTG	1436	1
T-cells	ACCGTAAGTCAACTGT	1436	1
T-cells	ACCGTAAGTTAAGGGC	1436	1
T-cells	ACCTTTAAGTTAAGTG	1436	1
T-cells	ACCTTTACACCCATGG	1436	1
T-cells	ACCTTTACAGCATGAG	1436	1
T-cells	ACCTTTATCATTATCC	1436	1
T-cells	ACGAGCCGTTGCTCCT	1436	1
T-cells	ACGAGCCGTTGTCGCG	1436	1
T-cells	ACGAGCCTCCGCAGTG	1436	1
T-cells	ACGAGGATCCGTCATC	1436	1
T-cells	ACGATACAGCTGAAAT	1436	1
T-cells	ACGATACAGTTCGCAT	1436	1
T-cells	ACGATGTCAACACGCC	1436	1
T-cells	ACGATGTGTACATCCA	1436	1
T-cells	ACGATGTGTGGCAAAC	1436	1
T-cells	ACGATGTTCGACAGCC	1436	1
T-cells	ACGCAGCCACTGAAGG	1436	1
T-cells	ACGCAGCCAGGATCGA	1436	1
T-cells	ACGCAGCTCTGCAGTA	1436	1
T-cells	ACGCCAGCATTGTGCA	1436	1
T-cells	ACGCCGAAGACATAAC	1436	1
T-cells	ACGCCGAAGTGAAGTT	1436	1
T-cells	ACGCCGATCAACGGGA	1436	1
T-cells	ACGCCGATCGAATGGG	1436	1
T-cells	ACGGAGAAGTGCCATT	1436	1
T-cells	ACGGAGACAGGCAGTA	1436	1
T-cells	ACGGAGAGTAAAGGAG	1436	1
T-cells	ACGGAGATCATCATTC	1436	1
T-cells	ACGGCCAGTCAGAGGT	1436	1
T-cells	ACGGCCAGTCTCCACT	1436	1
T-cells	ACGGCCAGTGCTAGCC	1436	1
T-cells	ACGGCCAGTGTTTGTG	1436	1
T-cells	ACGGGCTAGACTAAGT	1436	1
T-cells	ACGGGCTAGTCTCGGC	1436	1
T-cells	ACGGGCTCACAGTCGC	1436	1
T-cells	ACGGGCTCACGGATAG	1436	1
T-cells	ACGGGCTGTAATCACC	1436	1
T-cells	ACGGGTCCAGGAATCG	1436	1
T-cells	ACGTCAAAGCTTATCG	1436	1
T-cells	ACTATCTCAGGATCGA	1436	1
T-cells	ACTGAACAGCTTCGCG	1436	1
T-cells	ACTGAACCACGGTGTC	1436	1
T-cells	ACTGAACCATGGGAAC	1436	1
T-cells	ACTGAGTAGTCCGGTC	1436	1
T-cells	ACTGAGTCAATTGCTG	1436	1
T-cells	ACTGAGTCAGCTTCGG	1436	1
T-cells	ACTGATGAGCAGGCTA	1436	1
T-cells	ACTGATGGTACGACCC	1436	1
T-cells	ACTGATGGTCGCCATG	1436	1
T-cells	ACTGATGGTGCTAGCC	1436	1
T-cells	ACTGATGTCAGCGACC	1436	1
T-cells	ACTGCTCAGGCTCTTA	1436	1
T-cells	ACTGCTCCATGGTCAT	1436	1
T-cells	ACTGCTCTCAGGATCT	1436	1
T-cells	ACTGCTCTCATTGCGA	1436	1
T-cells	ACTGCTCTCCAGATCA	1436	1
T-cells	ACTGTCCAGAAGGACA	1436	1
T-cells	ACTGTCCAGGTGCTTT	1436	1
T-cells	ACTGTCCCACATTTCT	1436	1
T-cells	ACTGTCCCAGGGATTG	1436	1
T-cells	ACTGTCCGTGTCCTCT	1436	1
T-cells	ACTGTCCTCATCGGAT	1436	1
T-cells	ACTGTCCTCGTGGGAA	1436	1
T-cells	ACTGTCCTCTGCTGTC	1436	1
T-cells	ACTTACTAGGTGATAT	1436	1
T-cells	ACTTACTCACGTCAGC	1436	1
T-cells	ACTTACTCAGCTCGCA	1436	1
T-cells	ACTTACTGTAATCACC	1436	1
T-cells	ACTTGTTCAAACTGTC	1436	1
T-cells	ACTTGTTGTCATATCG	1436	1
T-cells	ACTTGTTGTGCAGGTA	1436	1
T-cells	ACTTTCAAGTACCGGA	1436	1
T-cells	ACTTTCACAAGGTTTC	1436	1
T-cells	AGAATAGAGTGGCACA	1436	1
T-cells	AGAATAGCATTTCACT	1436	1
T-cells	AGAATAGGTGACCAAG	1436	1
T-cells	AGAATAGTCATGTCTT	1436	1
T-cells	AGAGCGAAGAAACCTA	1436	1
T-cells	AGAGCGAAGCCCGAAA	1436	1
T-cells	AGAGCGACAGTAACGG	1436	1
T-cells	AGAGCGATCCCGGATG	1436	1
T-cells	AGAGCTTCAGACTCGC	1436	1
T-cells	AGAGCTTTCCAGTAGT	1436	1
T-cells	AGAGCTTTCTGTCTAT	1436	1
T-cells	AGAGTGGCAATGTAAG	1436	1
T-cells	AGATCTGGTAGCGTCC	1436	1
T-cells	AGATCTGTCTGCGGCA	1436	1
T-cells	AGATTGCCATTTCACT	1436	1
T-cells	AGATTGCTCATCATTC	1436	1
T-cells	AGCAGCCCACCAACCG	1436	1
T-cells	AGCATACAGAACTGTA	1436	1
T-cells	AGCATACCACGTAAGG	1436	1
T-cells	AGCATACCAGCTCGCA	1436	1
T-cells	AGCATACTCAACACAC	1436	1
T-cells	AGCATACTCACCACCT	1436	1
T-cells	AGCCTAAAGGTGGGTT	1436	1
T-cells	AGCCTAACAATCCGAT	1436	1
T-cells	AGCGGTCCAGCATACT	1436	1
T-cells	AGCGGTCGTTCGTTGA	1436	1
T-cells	AGCGTATAGTTTAGGA	1436	1
T-cells	AGCGTATCATCTGGTA	1436	1
T-cells	AGCGTATGTCTGGAGA	1436	1
T-cells	AGCGTATTCGGCCGAT	1436	1
T-cells	AGCGTATTCTTCATGT	1436	1
T-cells	AGCTCCTAGCCGTCGT	1436	1
T-cells	AGCTCCTAGTGCTGCC	1436	1
T-cells	AGCTCCTTCAAACCGT	1436	1
T-cells	AGCTCTCGTCCGAATT	1436	1
T-cells	AGCTTGAAGGCTCATT	1436	1
T-cells	AGCTTGAGTGCGATAG	1436	1
T-cells	AGCTTGAGTGTTGAGG	1436	1
T-cells	AGGCCACCACGGCCAT	1436	1
T-cells	AGGCCACGTTACGCGC	1436	1
T-cells	AGGCCGTAGCCACCTG	1436	1
T-cells	AGGCCGTCACGACTCG	1436	1
T-cells	AGGCCGTGTTAAGATG	1436	1
T-cells	AGGGAGTCACCAGTTA	1436	1
T-cells	AGGGAGTTCATCGCTC	1436	1
T-cells	AGGGATGAGCAATCTC	1436	1
T-cells	AGGGATGCACATTTCT	1436	1
T-cells	AGGGATGGTACAGACG	1436	1
T-cells	AGGGATGGTATCACCA	1436	1
T-cells	AGGGATGTCGGGAGTA	1436	1
T-cells	AGGGTGAAGAGGTAGA	1436	1
T-cells	AGGGTGAAGTTAGCGG	1436	1
T-cells	AGGGTGAGTCTAGTGT	1436	1
T-cells	AGGTCATCACGACGAA	1436	1
T-cells	AGGTCATGTTATGCGT	1436	1
T-cells	AGGTCATGTTCGAATC	1436	1
T-cells	AGGTCATTCATGCATG	1436	1
T-cells	AGGTCATTCGCCGTGA	1436	1
T-cells	AGGTCATTCTTGCATT	1436	1
T-cells	AGGTCCGCACAGCCCA	1436	1
T-cells	AGGTCCGGTTACTGAC	1436	1
T-cells	AGTAGTCCAAGTAGTA	1436	1
T-cells	AGTAGTCCACGGCCAT	1436	1
T-cells	AGTAGTCCATGCATGT	1436	1
T-cells	AGTAGTCGTCAATACC	1436	1
T-cells	AGTAGTCGTTGATTGC	1436	1
T-cells	AGTCTTTCAACCGCCA	1436	1
T-cells	AGTCTTTCAAGTAGTA	1436	1
T-cells	AGTCTTTCAGATGGGT	1436	1
T-cells	AGTCTTTGTCCAACTA	1436	1
T-cells	AGTCTTTGTGATGCCC	1436	1
T-cells	AGTCTTTTCGCGCCAA	1436	1
T-cells	AGTCTTTTCTGCTGTC	1436	1
T-cells	AGTGAGGAGAGCTATA	1436	1
T-cells	AGTGAGGAGGATGCGT	1436	1
T-cells	AGTGGGACAGGTGCCT	1436	1
T-cells	AGTGTCAAGAACTGTA	1436	1
T-cells	AGTTGGTAGCCGATTT	1436	1
T-cells	AGTTGGTCACGTTGGC	1436	1
T-cells	AGTTGGTTCACAATGC	1436	1
T-cells	ATAACGCCATTCTTAC	1436	1
T-cells	ATAACGCTCCCAGGTG	1436	1
T-cells	ATAACGCTCGTTGACA	1436	1
T-cells	ATAAGAGAGGACTGGT	1436	1
T-cells	ATAAGAGAGTTCGCAT	1436	1
T-cells	ATAAGAGGTAACGCGA	1436	1
T-cells	ATAAGAGTCGGTGTTA	1436	1
T-cells	ATAGACCAGCTGAACG	1436	1
T-cells	ATAGACCCATGGTTGT	1436	1
T-cells	ATAGACCGTGACCAAG	1436	1
T-cells	ATCACGAAGCTGAAAT	1436	1
T-cells	ATCACGACACGAAATA	1436	1
T-cells	ATCACGAGTCGCATCG	1436	1
T-cells	ATCACGAGTCTAACGT	1436	1
T-cells	ATCACGAGTGAGCGAT	1436	1
T-cells	ATCATCTAGGCGATAC	1436	1
T-cells	ATCATCTAGTGGGCTA	1436	1
T-cells	ATCATCTCAGCTCCGA	1436	1
T-cells	ATCATCTCAGGTCGTC	1436	1
T-cells	ATCATGGAGTAACCCT	1436	1
T-cells	ATCATGGGTTAAGTAG	1436	1
T-cells	ATCATGGTCCCAGGTG	1436	1
T-cells	ATCCACCAGCGTAGTG	1436	1
T-cells	ATCCACCGTCAACATC	1436	1
T-cells	ATCCGAAAGGTGCAAC	1436	1
T-cells	ATCCGAATCTGCAGTA	1436	1
T-cells	ATCGAGTGTCATATGC	1436	1
T-cells	ATCGAGTGTGAAATCA	1436	1
T-cells	ATCGAGTGTTGGTAAA	1436	1
T-cells	ATCTACTGTCGCGGTT	1436	1
T-cells	ATCTACTGTTATCCGA	1436	1
T-cells	ATCTACTTCCGCGGTA	1436	1
T-cells	ATCTACTTCTGCAAGT	1436	1
T-cells	ATCTGCCTCATATCGG	1436	1
T-cells	ATCTGCCTCTCCAACC	1436	1
T-cells	ATGAGGGAGAGATGAG	1436	1
T-cells	ATGAGGGAGATGTCGG	1436	1
T-cells	ATGAGGGGTTGGACCC	1436	1
T-cells	ATGAGGGTCAGCTTAG	1436	1
T-cells	ATGAGGGTCGGTCTAA	1436	1
T-cells	ATGAGGGTCTCAACTT	1436	1
T-cells	ATGCGATAGGCACATG	1436	1
T-cells	ATGCGATGTAGTACCT	1436	1
T-cells	ATGCGATGTCAGTGGA	1436	1
T-cells	ATGCGATGTCTAAACC	1436	1
T-cells	ATGGGAGAGGCCATAG	1436	1
T-cells	ATGGGAGCAAGGACTG	1436	1
T-cells	ATGGGAGCATATGCTG	1436	1
T-cells	ATGGGAGCATCTCCCA	1436	1
T-cells	ATGTGTGTCTGGTTCC	1436	1
T-cells	ATTACTCAGCCCAACC	1436	1
T-cells	ATTACTCAGGAATCGC	1436	1
T-cells	ATTACTCCATCGATTG	1436	1
T-cells	ATTACTCGTCGTTGTA	1436	1
T-cells	ATTACTCTCCATGAGT	1436	1
T-cells	ATTATCCAGACTAGAT	1436	1
T-cells	ATTCTACGTCTTGTCC	1436	1
T-cells	ATTCTACGTTACAGAA	1436	1
T-cells	ATTCTACTCCAGAGGA	1436	1
T-cells	ATTGGACGTCTCCACT	1436	1
T-cells	ATTGGACTCTATCCCG	1436	1
T-cells	ATTTCTGGTAAAGTCA	1436	1
T-cells	ATTTCTGTCCGTCATC	1436	1
T-cells	ATTTCTGTCTATGTGG	1436	1
T-cells	CAACCAATCAGGATCT	1436	1
T-cells	CAACCAATCCTACAGA	1436	1
T-cells	CAACCTCAGTCAAGCG	1436	1
T-cells	CAACCTCCAAGTTCTG	1436	1
T-cells	CAACTAGAGTCAAGCG	1436	1
T-cells	CAACTAGGTCGCGAAA	1436	1
T-cells	CAAGAAACAAGTTCTG	1436	1
T-cells	CAAGATCAGTTGAGAT	1436	1
T-cells	CAAGATCCAAGCCGTC	1436	1
T-cells	CAAGGCCGTAGCTGCC	1436	1
T-cells	CAAGGCCGTCAATGTC	1436	1
T-cells	CAAGGCCGTCGGATCC	1436	1
T-cells	CAAGTTGGTCATACTG	1436	1
T-cells	CACACAAAGCCCAACC	1436	1
T-cells	CACACAAAGGCCCTTG	1436	1
T-cells	CACACAAGTTGTTTGG	1436	1
T-cells	CACACAATCAGCGATT	1436	1
T-cells	CACACCTAGTGCAAGC	1436	1
T-cells	CACACCTGTTAAGAAC	1436	1
T-cells	CACACCTGTTTAGCTG	1436	1
T-cells	CACACCTTCTTCATGT	1436	1
T-cells	CACACTCAGGAACTGC	1436	1
T-cells	CACACTCCATAAGACA	1436	1
T-cells	CACACTCCATTTCACT	1436	1
T-cells	CACACTCTCGTTTGCC	1436	1
T-cells	CACAGGCCACAACGCC	1436	1
T-cells	CACAGGCCAGCATACT	1436	1
T-cells	CACAGTAAGAACTCGG	1436	1
T-cells	CACAGTACATCCGGGT	1436	1
T-cells	CACAGTACATGAACCT	1436	1
T-cells	CACATAGAGTAGATGT	1436	1
T-cells	CACATAGCACGGCTAC	1436	1
T-cells	CACATAGGTACCATCA	1436	1
T-cells	CACATAGTCCAGAGGA	1436	1
T-cells	CACATAGTCTATGTGG	1436	1
T-cells	CACATTTCAAGCGTAG	1436	1
T-cells	CACCACTAGGCATTGG	1436	1
T-cells	CACCACTGTCAATACC	1436	1
T-cells	CACCACTTCCTAGGGC	1436	1
T-cells	CACCACTTCTATGTGG	1436	1
T-cells	CACCAGGGTCTAGCCG	1436	1
T-cells	CACCAGGTCTCACATT	1436	1
T-cells	CACCTTGAGATGCCAG	1436	1
T-cells	CACCTTGAGTACATGA	1436	1
T-cells	CACCTTGAGTACGCGA	1436	1
T-cells	CACCTTGCACGAAGCA	1436	1
T-cells	CACCTTGGTGATGTCT	1436	1
T-cells	CACCTTGGTGGGTCAA	1436	1
T-cells	CACTCCAGTATGCTTG	1436	1
T-cells	CACTCCAGTTACCGAT	1436	1
T-cells	CACTCCATCGTCGTTC	1436	1
T-cells	CAGAATCAGAATCTCC	1436	1
T-cells	CAGAATCCAACCGCCA	1436	1
T-cells	CAGAATCCACCTCGTT	1436	1
T-cells	CAGAATCCACGGCTAC	1436	1
T-cells	CAGAATCCAGCTCGCA	1436	1
T-cells	CAGAATCCATCCGCGA	1436	1
T-cells	CAGAATCGTAGAAGGA	1436	1
T-cells	CAGAGAGCAGCTGTTA	1436	1
T-cells	CAGAGAGGTTCTGGTA	1436	1
T-cells	CAGAGAGTCACAACGT	1436	1
T-cells	CAGATCAAGGCAGTCA	1436	1
T-cells	CAGATCACAATCGGTT	1436	1
T-cells	CAGATCAGTCATATCG	1436	1
T-cells	CAGATCAGTCATGCCG	1436	1
T-cells	CAGCAGCAGGATATAC	1436	1
T-cells	CAGCAGCAGTAACCCT	1436	1
T-cells	CAGCAGCTCTCTAGGA	1436	1
T-cells	CAGCATACACGCTTTC	1436	1
T-cells	CAGCATACAGTGGAGT	1436	1
T-cells	CAGCATAGTATGAATG	1436	1
T-cells	CAGCCGAAGAGCTGGT	1436	1
T-cells	CAGCCGAAGCGTAATA	1436	1
T-cells	CAGCCGAGTTTGACAC	1436	1
T-cells	CAGCGACAGATGTTAG	1436	1
T-cells	CAGCGACAGCGTGAGT	1436	1
T-cells	CAGCGACCATCGACGC	1436	1
T-cells	CAGCGACGTAAATGAC	1436	1
T-cells	CAGCGACTCAACGAAA	1436	1
T-cells	CAGCTAAAGTAGGCCA	1436	1
T-cells	CAGCTAAGTGTGCGTC	1436	1
T-cells	CAGCTAATCGTCTGAA	1436	1
T-cells	CAGCTGGAGGCTAGGT	1436	1
T-cells	CAGCTGGTCATGCAAC	1436	1
T-cells	CAGCTGGTCCCACTTG	1436	1
T-cells	CAGCTGGTCTTTACGT	1436	1
T-cells	CAGGTGCCAATCAGAA	1436	1
T-cells	CAGGTGCGTGCGGTAA	1436	1
T-cells	CAGGTGCGTTGCGTTA	1436	1
T-cells	CAGTAACCATGGTCAT	1436	1
T-cells	CAGTCCTAGGCTATCT	1436	1
T-cells	CAGTCCTCACATAACC	1436	1
T-cells	CAGTCCTGTGCGCTTG	1436	1
T-cells	CAGTCCTTCGGAGGTA	1436	1
T-cells	CAGTCCTTCTTTAGTC	1436	1
T-cells	CATATGGAGCTAGTCT	1436	1
T-cells	CATATGGCAAGCCGTC	1436	1
T-cells	CATATTCAGCATCATC	1436	1
T-cells	CATATTCAGCTGAAAT	1436	1
T-cells	CATCAAGAGCTAAACA	1436	1
T-cells	CATCAAGAGTGCCAGA	1436	1
T-cells	CATCAAGGTTCAGGCC	1436	1
T-cells	CATCAAGTCGTACCGG	1436	1
T-cells	CATCAGAGTAACGACG	1436	1
T-cells	CATCAGAGTCTGCCAG	1436	1
T-cells	CATCAGATCAACGAAA	1436	1
T-cells	CATCCACAGTCTCAAC	1436	1
T-cells	CATCCACCAGGTGGAT	1436	1
T-cells	CATCCACTCCACGCAG	1436	1
T-cells	CATCGGGGTAAGGGCT	1436	1
T-cells	CATCGGGGTTCGCGAC	1436	1
T-cells	CATCGGGGTTGGACCC	1436	1
T-cells	CATGACAAGAAGGTGA	1436	1
T-cells	CATGACAAGCAGATCG	1436	1
T-cells	CATGACAAGTGTACCT	1436	1
T-cells	CATGACACACAGAGGT	1436	1
T-cells	CATGACATCCTAGTGA	1436	1
T-cells	CATGACATCTGCCAGG	1436	1
T-cells	CATGCCTAGATAGGAG	1436	1
T-cells	CATGCCTAGCGGCTTC	1436	1
T-cells	CATGCCTCAATGTTGC	1436	1
T-cells	CATGCCTGTGTAAGTA	1436	1
T-cells	CATGCCTTCCGCATCT	1436	1
T-cells	CATGGCGGTCTTGCGG	1436	1
T-cells	CATGGCGGTGTGACGA	1436	1
T-cells	CATGGCGTCCGAAGAG	1436	1
T-cells	CATTATCAGCGATGAC	1436	1
T-cells	CATTATCCACGAGGTA	1436	1
T-cells	CATTATCCACTCTGTC	1436	1
T-cells	CATTATCGTAGCTTGT	1436	1
T-cells	CATTATCGTGCCTGGT	1436	1
T-cells	CATTATCTCTCCGGTT	1436	1
T-cells	CATTCGCAGCTGAACG	1436	1
T-cells	CATTCGCCATGCCTAA	1436	1
T-cells	CATTCGCGTCTGCCAG	1436	1
T-cells	CCAATCCTCAGTTTGG	1436	1
T-cells	CCACCTAAGACTTTCG	1436	1
T-cells	CCACCTACAGTCGATT	1436	1
T-cells	CCACCTAGTATCACCA	1436	1
T-cells	CCACCTATCGCTAGCG	1436	1
T-cells	CCACGGAAGCTAGTTC	1436	1
T-cells	CCACGGAGTGCCTGCA	1436	1
T-cells	CCACGGATCAGTTGAC	1436	1
T-cells	CCACGGATCGTGACAT	1436	1
T-cells	CCACGGATCTTAACCT	1436	1
T-cells	CCACTACCAGTATAAG	1436	1
T-cells	CCACTACGTGCCTGGT	1436	1
T-cells	CCACTACGTTGTTTGG	1436	1
T-cells	CCACTACTCATTGCCC	1436	1
T-cells	CCACTACTCGGAATCT	1436	1
T-cells	CCACTACTCTACTTAC	1436	1
T-cells	CCAGCGACACTGTGTA	1436	1
T-cells	CCAGCGAGTCATACTG	1436	1
T-cells	CCATGTCGTCTGGAGA	1436	1
T-cells	CCATGTCTCAAGCCTA	1436	1
T-cells	CCATTCGAGGTGTGGT	1436	1
T-cells	CCATTCGAGTACCGGA	1436	1
T-cells	CCATTCGCACCGAAAG	1436	1
T-cells	CCATTCGCACTGTGTA	1436	1
T-cells	CCATTCGCAGGGAGAG	1436	1
T-cells	CCCAATCAGACTACAA	1436	1
T-cells	CCCAATCAGTCCTCCT	1436	1
T-cells	CCCAATCCACTTACGA	1436	1
T-cells	CCCAATCGTCTAAAGA	1436	1
T-cells	CCCAATCGTGCTAGCC	1436	1
T-cells	CCCAGTTTCATCGCTC	1436	1
T-cells	CCCTCCTAGGCAGGTT	1436	1
T-cells	CCCTCCTAGGTGATAT	1436	1
T-cells	CCCTCCTAGTGACATA	1436	1
T-cells	CCCTCCTCACCAGGCT	1436	1
T-cells	CCCTCCTCACGGCCAT	1436	1
T-cells	CCCTCCTGTGGTACAG	1436	1
T-cells	CCGGGATAGAATCTCC	1436	1
T-cells	CCGGGATCATCGGAAG	1436	1
T-cells	CCGGGATTCAGAGGTG	1436	1
T-cells	CCGGGATTCGTCTGCT	1436	1
T-cells	CCGTACTGTTTGACAC	1436	1
T-cells	CCGTGGACACAGACTT	1436	1
T-cells	CCGTGGACATCACCCT	1436	1
T-cells	CCGTGGACATGACGGA	1436	1
T-cells	CCGTGGAGTATATGGA	1436	1
T-cells	CCGTTCAAGCGTGTCC	1436	1
T-cells	CCGTTCAGTACCGGCT	1436	1
T-cells	CCTACACGTGACAAAT	1436	1
T-cells	CCTACCACATGACATC	1436	1
T-cells	CCTACCAGTCATACTG	1436	1
T-cells	CCTACCATCATCGGAT	1436	1
T-cells	CCTACCATCGCCTGTT	1436	1
T-cells	CCTAGCTAGACTGTAA	1436	1
T-cells	CCTAGCTCAGTAAGCG	1436	1
T-cells	CCTATTATCGCATGGC	1436	1
T-cells	CCTCAGTAGCGTCTAT	1436	1
T-cells	CCTCAGTGTCGAATCT	1436	1
T-cells	CCTCTGAAGAGTGACC	1436	1
T-cells	CCTCTGAAGGATTCGG	1436	1
T-cells	CCTCTGACAGACTCGC	1436	1
T-cells	CCTTACGGTCCGAGTC	1436	1
T-cells	CCTTACGGTTCTGAAC	1436	1
T-cells	CCTTCCCGTAATCACC	1436	1
T-cells	CCTTCCCGTCATATCG	1436	1
T-cells	CCTTCCCTCATAAAGG	1436	1
T-cells	CCTTCCCTCTTGTATC	1436	1
T-cells	CCTTCGAAGATAGGAG	1436	1
T-cells	CCTTCGAAGCTAGTTC	1436	1
T-cells	CCTTCGACAAGGTGTG	1436	1
T-cells	CCTTCGACAATGAAAC	1436	1
T-cells	CCTTCGACAGGAATCG	1436	1
T-cells	CCTTCGAGTGGACGAT	1436	1
T-cells	CCTTCGATCGTAGGTT	1436	1
T-cells	CCTTCGATCTGTTGAG	1436	1
T-cells	CCTTTCTCAGCTGTTA	1436	1
T-cells	CCTTTCTCAGTCAGAG	1436	1
T-cells	CCTTTCTGTCAGCTAT	1436	1
T-cells	CGAACATAGCTGCGAA	1436	1
T-cells	CGAACATAGTTATCGC	1436	1
T-cells	CGAATGTAGCCTATGT	1436	1
T-cells	CGAATGTCACCACCAG	1436	1
T-cells	CGACTTCAGCCAACAG	1436	1
T-cells	CGACTTCCAAAGGAAG	1436	1
T-cells	CGACTTCGTGACTCAT	1436	1
T-cells	CGAGCACAGAAAGTGG	1436	1
T-cells	CGAGCACCACGGTAGA	1436	1
T-cells	CGAGCACGTCATTAGC	1436	1
T-cells	CGAGCCAAGAGTCGGT	1436	1
T-cells	CGAGCCAGTCCGAACC	1436	1
T-cells	CGAGCCAGTTCCCTTG	1436	1
T-cells	CGATCGGTCCGTACAA	1436	1
T-cells	CGATCGGTCTTTAGGG	1436	1
T-cells	CGATGGCAGAGTCTGG	1436	1
T-cells	CGATGGCCACCAGCAC	1436	1
T-cells	CGATGGCGTCATGCCG	1436	1
T-cells	CGATGGCTCAAAGACA	1436	1
T-cells	CGATGTAGTCTGATCA	1436	1
T-cells	CGATGTAGTGCATCTA	1436	1
T-cells	CGATGTAGTTAAGAAC	1436	1
T-cells	CGATGTATCGGACAAG	1436	1
T-cells	CGATTGAGTGTTTGTG	1436	1
T-cells	CGCCAAGCACCAGGCT	1436	1
T-cells	CGCCAAGCAGCCTGTG	1436	1
T-cells	CGCGGTAAGACCACGA	1436	1
T-cells	CGCGGTACAGCGTTCG	1436	1
T-cells	CGCGGTACATAACCTG	1436	1
T-cells	CGCGGTAGTCAATGTC	1436	1
T-cells	CGCGGTAGTCTAAACC	1436	1
T-cells	CGCGTTTAGCTAGGCA	1436	1
T-cells	CGCGTTTAGTTTAGGA	1436	1
T-cells	CGCGTTTGTCCCTACT	1436	1
T-cells	CGCGTTTTCACCCGAG	1436	1
T-cells	CGCGTTTTCTCTGAGA	1436	1
T-cells	CGCTATCAGACTGTAA	1436	1
T-cells	CGCTATCGTCAAGCGA	1436	1
T-cells	CGCTATCTCAGGATCT	1436	1
T-cells	CGCTGGAAGAATCTCC	1436	1
T-cells	CGCTGGACAAACGCGA	1436	1
T-cells	CGCTGGACACATCCGG	1436	1
T-cells	CGCTGGAGTCTCAACA	1436	1
T-cells	CGCTTCATCTGGCGAC	1436	1
T-cells	CGGACACAGTAGCGGT	1436	1
T-cells	CGGACGTGTATCTGCA	1436	1
T-cells	CGGACGTGTCTCTTAT	1436	1
T-cells	CGGACGTGTGACGCCT	1436	1
T-cells	CGGACGTGTTATCGGT	1436	1
T-cells	CGGACGTTCAGTTTGG	1436	1
T-cells	CGGACGTTCGTCTGAA	1436	1
T-cells	CGGACTGCATCTCGCT	1436	1
T-cells	CGGACTGTCCAAACAC	1436	1
T-cells	CGGAGCTAGAGACTAT	1436	1
T-cells	CGGAGCTAGCTAACTC	1436	1
T-cells	CGGAGCTCATCGGACC	1436	1
T-cells	CGGAGCTGTCATATCG	1436	1
T-cells	CGGAGCTGTGCACCAC	1436	1
T-cells	CGGAGTCAGAAACGCC	1436	1
T-cells	CGGAGTCAGATCCGAG	1436	1
T-cells	CGGAGTCAGTGGTAAT	1436	1
T-cells	CGGAGTCAGTGTGGCA	1436	1
T-cells	CGGAGTCTCAGATAAG	1436	1
T-cells	CGGAGTCTCTGCGGCA	1436	1
T-cells	CGGCTAGAGGTGCTTT	1436	1
T-cells	CGGCTAGAGTCCCACG	1436	1
T-cells	CGGCTAGGTTATGTGC	1436	1
T-cells	CGGGTCACACCGGAAA	1436	1
T-cells	CGGGTCACACCTATCC	1436	1
T-cells	CGGGTCAGTTTGGCGC	1436	1
T-cells	CGGTTAAAGCATCATC	1436	1
T-cells	CGGTTAAAGCCCGAAA	1436	1
T-cells	CGGTTAACAAACCTAC	1436	1
T-cells	CGGTTAACACCACCAG	1436	1
T-cells	CGGTTAACAGCCTTGG	1436	1
T-cells	CGTAGCGCAATAAGCA	1436	1
T-cells	CGTAGCGCAGGAATCG	1436	1
T-cells	CGTAGCGGTCATGCCG	1436	1
T-cells	CGTAGCGGTTGCCTCT	1436	1
T-cells	CGTAGGCAGCTAGCCC	1436	1
T-cells	CGTAGGCAGGATGTAT	1436	1
T-cells	CGTAGGCAGGCATTGG	1436	1
T-cells	CGTAGGCCAATCCGAT	1436	1
T-cells	CGTAGGCCAATGTTGC	1436	1
T-cells	CGTAGGCGTAGAGGAA	1436	1
T-cells	CGTCACTAGCCAGAAC	1436	1
T-cells	CGTCCATAGATTACCC	1436	1
T-cells	CGTCCATCATCCGGGT	1436	1
T-cells	CGTCCATTCGTATCAG	1436	1
T-cells	CGTCTACAGTAGCCGA	1436	1
T-cells	CGTGTAAAGCTGCAAG	1436	1
T-cells	CGTGTAACAAGTTCTG	1436	1
T-cells	CGTGTAACAATGGATA	1436	1
T-cells	CGTGTAATCGATAGAA	1436	1
T-cells	CGTGTCTGTTCCCGAG	1436	1
T-cells	CGTGTCTTCAGGATCT	1436	1
T-cells	CGTTAGAGTCTCTTTA	1436	1
T-cells	CGTTAGATCTATCCCG	1436	1
T-cells	CGTTCTGAGACACGAC	1436	1
T-cells	CGTTCTGAGCTAGTCT	1436	1
T-cells	CGTTCTGCAAAGTCAA	1436	1
T-cells	CGTTCTGCAGCATACT	1436	1
T-cells	CGTTCTGCAGTATAAG	1436	1
T-cells	CGTTCTGCATCCCACT	1436	1
T-cells	CGTTGGGAGCCTCGTG	1436	1
T-cells	CGTTGGGCACCGTTGG	1436	1
T-cells	CGTTGGGCAGTCACTA	1436	1
T-cells	CGTTGGGCATTCACTT	1436	1
T-cells	CGTTGGGTCTCGTATT	1436	1
T-cells	CTAACTTAGCTAGTGG	1436	1
T-cells	CTAACTTGTCGGATCC	1436	1
T-cells	CTAACTTTCGGACAAG	1436	1
T-cells	CTAACTTTCTGGAGCC	1436	1
T-cells	CTAAGACAGTCCGTAT	1436	1
T-cells	CTAAGACAGTGCTGCC	1436	1
T-cells	CTAAGACCAAGTTGTC	1436	1
T-cells	CTAAGACCAGCATGAG	1436	1
T-cells	CTAAGACGTAGCGCTC	1436	1
T-cells	CTAATGGCAACGATGG	1436	1
T-cells	CTAATGGGTAATCGTC	1436	1
T-cells	CTAATGGTCCTTGACC	1436	1
T-cells	CTACACCAGATCGGGT	1436	1
T-cells	CTACACCGTACACCGC	1436	1
T-cells	CTACATTCAGCCTGTG	1436	1
T-cells	CTACATTTCTCTTATG	1436	1
T-cells	CTACATTTCTTGTTTG	1436	1
T-cells	CTACCCAAGACAGAGA	1436	1
T-cells	CTACCCAAGACTGGGT	1436	1
T-cells	CTACCCACAGGGTATG	1436	1
T-cells	CTACCCAGTGGCCCTA	1436	1
T-cells	CTACCCATCCCAAGAT	1436	1
T-cells	CTACCCATCGCATGAT	1436	1
T-cells	CTACCCATCGTTTGCC	1436	1
T-cells	CTACGTCGTTACCGAT	1436	1
T-cells	CTACGTCTCGCCAGCA	1436	1
T-cells	CTAGAGTCATGGGACA	1436	1
T-cells	CTAGAGTGTGGCAAAC	1436	1
T-cells	CTAGCCTAGATCACGG	1436	1
T-cells	CTAGCCTAGTGATCGG	1436	1
T-cells	CTAGCCTCAACGCACC	1436	1
T-cells	CTAGCCTCATAGTAAG	1436	1
T-cells	CTAGCCTGTACAGACG	1436	1
T-cells	CTAGCCTGTCGGATCC	1436	1
T-cells	CTAGCCTTCCGCATAA	1436	1
T-cells	CTAGTGAAGTACGTAA	1436	1
T-cells	CTAGTGACATCGGGTC	1436	1
T-cells	CTCACACAGGTGTGGT	1436	1
T-cells	CTCACACCATGCTAGT	1436	1
T-cells	CTCAGAAAGGGTTCCC	1436	1
T-cells	CTCAGAACACCGGAAA	1436	1
T-cells	CTCATTACAAAGTGCG	1436	1
T-cells	CTCATTATCCCGGATG	1436	1
T-cells	CTCATTATCTCATTCA	1436	1
T-cells	CTCCTAGCACCAGGTC	1436	1
T-cells	CTCCTAGTCAGATAAG	1436	1
T-cells	CTCCTAGTCTGCAGTA	1436	1
T-cells	CTCGAAACACGAGAGT	1436	1
T-cells	CTCGAAATCCAGTATG	1436	1
T-cells	CTCGAAATCGTTACAG	1436	1
T-cells	CTCGAGGGTACTCGCG	1436	1
T-cells	CTCGAGGGTCACCTAA	1436	1
T-cells	CTCGAGGGTCTAGAGG	1436	1
T-cells	CTCGAGGTCAAGAAGT	1436	1
T-cells	CTCGGAGCAAGCTGTT	1436	1
T-cells	CTCGGAGCATCGGAAG	1436	1
T-cells	CTCGGAGCATTCCTCG	1436	1
T-cells	CTCGGGAAGCTGATAA	1436	1
T-cells	CTCGGGACACGGACAA	1436	1
T-cells	CTCGGGAGTCTCCATC	1436	1
T-cells	CTCGTACCAGCGATCC	1436	1
T-cells	CTCGTACCAGGATCGA	1436	1
T-cells	CTCGTACGTACGCTGC	1436	1
T-cells	CTCGTCAAGGCATTGG	1436	1
T-cells	CTCGTCACATACTACG	1436	1
T-cells	CTCTAATAGCTAACAA	1436	1
T-cells	CTCTAATAGCTCCTCT	1436	1
T-cells	CTCTAATAGGATTCGG	1436	1
T-cells	CTCTACGAGGTACTCT	1436	1
T-cells	CTCTACGGTTCCATGA	1436	1
T-cells	CTCTGGTGTGGTAACG	1436	1
T-cells	CTCTGGTGTTCAGTAC	1436	1
T-cells	CTCTGGTGTTGCTCCT	1436	1
T-cells	CTCTGGTTCGTTACAG	1436	1
T-cells	CTGAAACGTCTTGCGG	1436	1
T-cells	CTGAAACGTTCCCTTG	1436	1
T-cells	CTGAAACTCTGGCGTG	1436	1
T-cells	CTGAAGTCAGGCAGTA	1436	1
T-cells	CTGAAGTTCGCGATCG	1436	1
T-cells	CTGATAGAGGATTCGG	1436	1
T-cells	CTGATAGGTACAGCAG	1436	1
T-cells	CTGATAGGTCTAGCCG	1436	1
T-cells	CTGATAGGTCTCACCT	1436	1
T-cells	CTGATAGTCATTTGGG	1436	1
T-cells	CTGATAGTCCCATTTA	1436	1
T-cells	CTGATCCAGGTGATTA	1436	1
T-cells	CTGATCCCACCTGGTG	1436	1
T-cells	CTGCCTATCACGACTA	1436	1
T-cells	CTGCCTATCCAGTAGT	1436	1
T-cells	CTGCCTATCTGTCTAT	1436	1
T-cells	CTGCCTATCTTGACGA	1436	1
T-cells	CTGCGGATCGTCACGG	1436	1
T-cells	CTGCTGTGTGGTACAG	1436	1
T-cells	CTGTGCTAGACAAAGG	1436	1
T-cells	CTGTGCTAGACTTGAA	1436	1
T-cells	CTGTGCTAGCGCCTCA	1436	1
T-cells	CTGTTTAAGCTAGTCT	1436	1
T-cells	CTGTTTAAGGCCCTTG	1436	1
T-cells	CTGTTTAAGTCTTGCA	1436	1
T-cells	CTGTTTAGTGCTGTAT	1436	1
T-cells	CTTAACTAGGGTTTCT	1436	1
T-cells	CTTAACTAGTGCGATG	1436	1
T-cells	CTTACCGAGTCCTCCT	1436	1
T-cells	CTTACCGGTCCATCCT	1436	1
T-cells	CTTAGGAAGACTGTAA	1436	1
T-cells	CTTAGGAAGCAGATCG	1436	1
T-cells	CTTAGGAAGGTGCTAG	1436	1
T-cells	CTTAGGACAAACGTGG	1436	1
T-cells	CTTAGGAGTATAAACG	1436	1
T-cells	CTTCTCTCAGATGGGT	1436	1
T-cells	CTTCTCTCATTGTGCA	1436	1
T-cells	CTTCTCTGTTATTCTC	1436	1
T-cells	CTTCTCTTCTGGCGTG	1436	1
T-cells	CTTTGCGCAGGATCGA	1436	1
T-cells	CTTTGCGTCGTTTGCC	1436	1
T-cells	GAAACTCAGCCTATGT	1436	1
T-cells	GAAACTCGTTTGTGTG	1436	1
T-cells	GAAATGAAGAGTCGGT	1436	1
T-cells	GAAATGACAAATACAG	1436	1
T-cells	GAACATCCACATCCGG	1436	1
T-cells	GAACATCGTGAGTATA	1436	1
T-cells	GAACATCGTGTCGCTG	1436	1
T-cells	GAACATCGTTAAGAAC	1436	1
T-cells	GAACATCTCTAACCGA	1436	1
T-cells	GAACATCTCTCAAGTG	1436	1
T-cells	GAACCTAAGGGTGTGT	1436	1
T-cells	GAACCTACAATAAGCA	1436	1
T-cells	GAACCTACAATCCGAT	1436	1
T-cells	GAACCTACATAACCTG	1436	1
T-cells	GAACCTAGTAAGTGTA	1436	1
T-cells	GAACCTAGTTGTTTGG	1436	1
T-cells	GAACCTATCACTCTTA	1436	1
T-cells	GAAGCAGAGACTTTCG	1436	1
T-cells	GAAGCAGAGATGCGAC	1436	1
T-cells	GAAGCAGAGCGCCTCA	1436	1
T-cells	GAAGCAGAGGGAGTAA	1436	1
T-cells	GAAGCAGGTGGTAACG	1436	1
T-cells	GAATAAGAGACAATAC	1436	1
T-cells	GAATAAGAGAGCTGGT	1436	1
T-cells	GAATAAGCATCCCACT	1436	1
T-cells	GAATAAGGTCTGCGGT	1436	1
T-cells	GAATGAACACACCGAC	1436	1
T-cells	GAATGAACATTCCTGC	1436	1
T-cells	GAATGAAGTGGCAAAC	1436	1
T-cells	GAATGAATCCATGAGT	1436	1
T-cells	GACACGCGTACGCTGC	1436	1
T-cells	GACAGAGGTTCGTTGA	1436	1
T-cells	GACAGAGTCTGTACGA	1436	1
T-cells	GACCAATGTCGAACAG	1436	1
T-cells	GACCAATTCTCCAACC	1436	1
T-cells	GACCTGGAGAAACCTA	1436	1
T-cells	GACCTGGAGAGACGAA	1436	1
T-cells	GACCTGGCAATGGACG	1436	1
T-cells	GACGCGTAGATGAGAG	1436	1
T-cells	GACGCGTAGTGCCAGA	1436	1
T-cells	GACGCGTGTCACCTAA	1436	1
T-cells	GACGGCTCAAATCCGT	1436	1
T-cells	GACGGCTCACACCGCA	1436	1
T-cells	GACGTGCCACCGATAT	1436	1
T-cells	GACGTGCGTAAAGTCA	1436	1
T-cells	GACGTGCGTACTTAGC	1436	1
T-cells	GACGTTAGTACGCACC	1436	1
T-cells	GACGTTAGTCTGCCAG	1436	1
T-cells	GACGTTAGTTCCGTCT	1436	1
T-cells	GACTAACGTCCATCCT	1436	1
T-cells	GACTAACGTGCAGTAG	1436	1
T-cells	GACTACACATGGGAAC	1436	1
T-cells	GACTACATCACTGGGC	1436	1
T-cells	GACTGCGGTCTCCCTA	1436	1
T-cells	GAGCAGAAGTCTCGGC	1436	1
T-cells	GAGCAGAAGTGTGGCA	1436	1
T-cells	GAGCAGACAATAGAGT	1436	1
T-cells	GAGGTGAAGGTTCCTA	1436	1
T-cells	GAGGTGACAATAGAGT	1436	1
T-cells	GAGGTGACACGAAATA	1436	1
T-cells	GAGGTGAGTCTCTCTG	1436	1
T-cells	GAGGTGATCCTATGTT	1436	1
T-cells	GAGGTGATCGTATCAG	1436	1
T-cells	GAGGTGATCGTGACAT	1436	1
T-cells	GAGTCCGAGGTGCTAG	1436	1
T-cells	GATCAGTAGCTGCCCA	1436	1
T-cells	GATCAGTAGGCGATAC	1436	1
T-cells	GATCAGTCATCGGGTC	1436	1
T-cells	GATCAGTTCAGCCTAA	1436	1
T-cells	GATCAGTTCTACCTGC	1436	1
T-cells	GATCGATTCAGGCGAA	1436	1
T-cells	GATCGCGAGATGTGTA	1436	1
T-cells	GATCGCGCAATGTAAG	1436	1
T-cells	GATCGCGCATTATCTC	1436	1
T-cells	GATCGTATCAGGCCCA	1436	1
T-cells	GATCTAGAGCCACGTC	1436	1
T-cells	GATCTAGCAACACGCC	1436	1
T-cells	GATCTAGGTGTGACGA	1436	1
T-cells	GATGAAACAATCAGAA	1436	1
T-cells	GATGAAAGTACGAAAT	1436	1
T-cells	GATGAAAGTCTCCACT	1436	1
T-cells	GATGAGGAGGCCATAG	1436	1
T-cells	GATGAGGAGTACGTTC	1436	1
T-cells	GATGAGGCACTTACGA	1436	1
T-cells	GATGAGGGTGCGGTAA	1436	1
T-cells	GATGAGGTCACTTATC	1436	1
T-cells	GATGAGGTCAGTGTTG	1436	1
T-cells	GATGCTAAGAGTCTGG	1436	1
T-cells	GATGCTAAGATGTGTA	1436	1
T-cells	GATGCTACACGAAATA	1436	1
T-cells	GATGCTATCCAGAAGG	1436	1
T-cells	GATGCTATCTCAAACG	1436	1
T-cells	GATTCAGCACTCAGGC	1436	1
T-cells	GATTCAGCATGTAGTC	1436	1
T-cells	GATTCAGGTGTTCTTT	1436	1
T-cells	GATTCAGGTTAAGTAG	1436	1
T-cells	GATTCAGTCAACCAAC	1436	1
T-cells	GATTCAGTCAATCTCT	1436	1
T-cells	GATTCAGTCCCTTGCA	1436	1
T-cells	GCAAACTCACGAAACG	1436	1
T-cells	GCAAACTCATGCTAGT	1436	1
T-cells	GCAATCAAGTAGTGCG	1436	1
T-cells	GCAATCAAGTGTGGCA	1436	1
T-cells	GCAATCACAAAGAATC	1436	1
T-cells	GCAATCACACGTAAGG	1436	1
T-cells	GCACATAAGACAAAGG	1436	1
T-cells	GCACATACACGCATCG	1436	1
T-cells	GCAGCCAAGGCCCTTG	1436	1
T-cells	GCAGTTAAGGACGAAA	1436	1
T-cells	GCAGTTACAATGGATA	1436	1
T-cells	GCAGTTATCGATAGAA	1436	1
T-cells	GCATACAAGTTTGCGT	1436	1
T-cells	GCATACACAAGCCGCT	1436	1
T-cells	GCATACACAATGGAAT	1436	1
T-cells	GCATACACATCGACGC	1436	1
T-cells	GCATGATAGCTGTCTA	1436	1
T-cells	GCATGATAGTCCGGTC	1436	1
T-cells	GCATGATGTACTTGAC	1436	1
T-cells	GCATGATTCCTATTCA	1436	1
T-cells	GCATGCGAGCCAGAAC	1436	1
T-cells	GCATGCGGTGGGTATG	1436	1
T-cells	GCATGTAAGAGGTAGA	1436	1
T-cells	GCATGTAAGCCAACAG	1436	1
T-cells	GCATGTAAGCTATGCT	1436	1
T-cells	GCATGTACATGTTGAC	1436	1
T-cells	GCATGTAGTACTTGAC	1436	1
T-cells	GCATGTATCGCAAGCC	1436	1
T-cells	GCCAAATAGACCACGA	1436	1
T-cells	GCCAAATAGCGTGAGT	1436	1
T-cells	GCCAAATCAAATTGCC	1436	1
T-cells	GCCAAATCAACTGGCC	1436	1
T-cells	GCCAAATCATGGTCAT	1436	1
T-cells	GCCTCTACACACATGT	1436	1
T-cells	GCCTCTACATGTCTCC	1436	1
T-cells	GCCTCTAGTGTCTGAT	1436	1
T-cells	GCCTCTAGTTGAGTTC	1436	1
T-cells	GCGACCAAGCTGTTCA	1436	1
T-cells	GCGACCAAGTAGATGT	1436	1
T-cells	GCGACCAAGTGAACGC	1436	1
T-cells	GCGACCAGTTGAGGTG	1436	1
T-cells	GCGACCATCTGACCTC	1436	1
T-cells	GCGAGAAAGTCCATAC	1436	1
T-cells	GCGAGAACAGTAGAGC	1436	1
T-cells	GCGAGAAGTAATCGTC	1436	1
T-cells	GCGCAACAGCGTCAAG	1436	1
T-cells	GCGCAACAGGACATTA	1436	1
T-cells	GCGCAACGTACAGTTC	1436	1
T-cells	GCGCAACGTTTAGCTG	1436	1
T-cells	GCGCAGTAGCGTCAAG	1436	1
T-cells	GCGCAGTCAAGCCCAC	1436	1
T-cells	GCGCAGTGTTCTGAAC	1436	1
T-cells	GCGCAGTTCCCTGACT	1436	1
T-cells	GCGCCAATCGATGAGG	1436	1
T-cells	GCGCGATCAGCTCGAC	1436	1
T-cells	GCGCGATTCAACACAC	1436	1
T-cells	GCGGGTTAGCGTAGTG	1436	1
T-cells	GCTCCTACATTCCTCG	1436	1
T-cells	GCTCCTAGTATATGAG	1436	1
T-cells	GCTCCTAGTGTAATGA	1436	1
T-cells	GCTCCTATCAGCACAT	1436	1
T-cells	GCTCTGTCAAAGAATC	1436	1
T-cells	GCTCTGTCAACACCCG	1436	1
T-cells	GCTCTGTCAGATGGCA	1436	1
T-cells	GCTCTGTGTCATACTG	1436	1
T-cells	GCTCTGTGTCTCACCT	1436	1
T-cells	GCTCTGTGTTGTGGCC	1436	1
T-cells	GCTCTGTTCAAGCCTA	1436	1
T-cells	GCTGCAGAGACCCACC	1436	1
T-cells	GCTGCAGGTCCGAATT	1436	1
T-cells	GCTGCAGTCGGATGGA	1436	1
T-cells	GCTGCGAGTCGCTTCT	1436	1
T-cells	GCTGCGAGTGATAAGT	1436	1
T-cells	GCTGCGATCATCGCTC	1436	1
T-cells	GCTGCTTAGAGTGAGA	1436	1
T-cells	GCTGCTTAGTGGCACA	1436	1
T-cells	GCTGCTTCAAACTGTC	1436	1
T-cells	GCTGCTTCAGTCACTA	1436	1
T-cells	GCTGCTTGTCATTAGC	1436	1
T-cells	GCTGCTTGTTGGAGGT	1436	1
T-cells	GCTGCTTTCGGTCCGA	1436	1
T-cells	GCTGCTTTCTGCGACG	1436	1
T-cells	GCTGGGTAGCGCTCCA	1436	1
T-cells	GCTGGGTAGGATGGAA	1436	1
T-cells	GCTGGGTCATTCTTAC	1436	1
T-cells	GCTGGGTGTTAGTGGG	1436	1
T-cells	GCTGGGTGTTCAGCGC	1436	1
T-cells	GCTTCCAAGCCCAACC	1436	1
T-cells	GCTTCCAAGTACGACG	1436	1
T-cells	GCTTCCACATGAACCT	1436	1
T-cells	GCTTCCAGTAGCGTCC	1436	1
T-cells	GCTTGAACAATCACAC	1436	1
T-cells	GCTTGAACAATGGACG	1436	1
T-cells	GCTTGAACACGTGAGA	1436	1
T-cells	GCTTGAACACTTCTGC	1436	1
T-cells	GCTTGAAGTCTAGCGC	1436	1
T-cells	GCTTGAAGTGCACCAC	1436	1
T-cells	GGAAAGCAGGGATCTG	1436	1
T-cells	GGAAAGCCAATGGAAT	1436	1
T-cells	GGAAAGCCATAACCTG	1436	1
T-cells	GGAAAGCGTACAGCAG	1436	1
T-cells	GGAAAGCGTCATATGC	1436	1
T-cells	GGAACTTAGACAGAGA	1436	1
T-cells	GGAACTTAGCTAACAA	1436	1
T-cells	GGAACTTGTACAGACG	1436	1
T-cells	GGAACTTGTGATGCCC	1436	1
T-cells	GGAACTTGTTGTTTGG	1436	1
T-cells	GGAATAAGTTTAGCTG	1436	1
T-cells	GGAATAATCCTTTCGG	1436	1
T-cells	GGACAAGTCATAACCG	1436	1
T-cells	GGACAGACAGTGGGAT	1436	1
T-cells	GGACAGACATGACATC	1436	1
T-cells	GGACAGAGTAATCGTC	1436	1
T-cells	GGACAGAGTCGGCACT	1436	1
T-cells	GGACAGAGTGTAAGTA	1436	1
T-cells	GGACATTCATTTCACT	1436	1
T-cells	GGACATTGTGGAAAGA	1436	1
T-cells	GGACATTTCAACGGGA	1436	1
T-cells	GGACGTCTCCGTTGTC	1436	1
T-cells	GGAGCAATCACATACG	1436	1
T-cells	GGATGTTAGTGAAGTT	1436	1
T-cells	GGATGTTCACTATCTT	1436	1
T-cells	GGATGTTGTTACGCGC	1436	1
T-cells	GGATGTTTCAACGCTA	1436	1
T-cells	GGATGTTTCTTTCCTC	1436	1
T-cells	GGATTACCATTAGGCT	1436	1
T-cells	GGCAATTGTGATAAGT	1436	1
T-cells	GGCCGATAGCAAATCA	1436	1
T-cells	GGCGACTAGCGTAGTG	1436	1
T-cells	GGCGACTAGGATATAC	1436	1
T-cells	GGCGACTAGTGACATA	1436	1
T-cells	GGCGACTGTCTAGAGG	1436	1
T-cells	GGCGTGTTCTGGGCCA	1436	1
T-cells	GGCTCGAGTACTCAAC	1436	1
T-cells	GGCTCGATCTAGCACA	1436	1
T-cells	GGCTGGTTCTCGGACG	1436	1
T-cells	GGGAATGAGTTCGCAT	1436	1
T-cells	GGGAATGTCAAACCGT	1436	1
T-cells	GGGACCTAGTGGCACA	1436	1
T-cells	GGGACCTCATTGGGCC	1436	1
T-cells	GGGACCTGTTGTGGCC	1436	1
T-cells	GGGAGATAGATGGGTC	1436	1
T-cells	GGGAGATAGTGTTGAA	1436	1
T-cells	GGGAGATCACACATGT	1436	1
T-cells	GGGAGATCAGGCTGAA	1436	1
T-cells	GGGATGAAGCCAACAG	1436	1
T-cells	GGGATGACACCCAGTG	1436	1
T-cells	GGGATGAGTACAGACG	1436	1
T-cells	GGGATGAGTCTGCGGT	1436	1
T-cells	GGGATGAGTGCTGTAT	1436	1
T-cells	GGGATGAGTGTGACGA	1436	1
T-cells	GGGATGAGTTCAGCGC	1436	1
T-cells	GGGCACTAGACCGGAT	1436	1
T-cells	GGGCATCAGAGCTATA	1436	1
T-cells	GGGCATCCAAGGGTCA	1436	1
T-cells	GGGCATCCATGCCTTC	1436	1
T-cells	GGGTCTGCAAGCCGTC	1436	1
T-cells	GGGTTGCGTACGCTGC	1436	1
T-cells	GGGTTGCTCGGCGCAT	1436	1
T-cells	GGTATTGAGATATGGT	1436	1
T-cells	GGTATTGCACGACTCG	1436	1
T-cells	GGTATTGGTATAGGGC	1436	1
T-cells	GGTGAAGGTAAAGGAG	1436	1
T-cells	GGTGCGTGTTAAAGAC	1436	1
T-cells	GGTGCGTTCTCCAACC	1436	1
T-cells	GGTGTTAAGCTAGTTC	1436	1
T-cells	GGTGTTAAGTTGTCGT	1436	1
T-cells	GGTGTTAGTTGATTCG	1436	1
T-cells	GTAACGTTCGGACAAG	1436	1
T-cells	GTAACGTTCTCGTATT	1436	1
T-cells	GTAACTGCACATAACC	1436	1
T-cells	GTAACTGCACTGAAGG	1436	1
T-cells	GTAACTGGTGACCAAG	1436	1
T-cells	GTAACTGTCATATCGG	1436	1
T-cells	GTAACTGTCGTCTGAA	1436	1
T-cells	GTACGTAAGGGATCTG	1436	1
T-cells	GTACGTACAGCTGCTG	1436	1
T-cells	GTACGTAGTCAACATC	1436	1
T-cells	GTACTCCCAATGTAAG	1436	1
T-cells	GTACTTTAGACAAAGG	1436	1
T-cells	GTACTTTAGGCCCTCA	1436	1
T-cells	GTACTTTCATGGAATA	1436	1
T-cells	GTAGGCCAGCCCAGCT	1436	1
T-cells	GTAGGCCCAAGCTGTT	1436	1
T-cells	GTAGGCCCACAACGTT	1436	1
T-cells	GTAGGCCCATGCCACG	1436	1
T-cells	GTAGGCCGTTGTGGAG	1436	1
T-cells	GTAGGCCTCAAACCAC	1436	1
T-cells	GTAGTCAGTCGAACAG	1436	1
T-cells	GTATCTTTCAGCACAT	1436	1
T-cells	GTATTCTCAGACAAGC	1436	1
T-cells	GTATTCTGTTCATGGT	1436	1
T-cells	GTCAAGTGTACGCTGC	1436	1
T-cells	GTCAAGTTCCAGTAGT	1436	1
T-cells	GTCACAAAGGGTTCCC	1436	1
T-cells	GTCACAACACCAGGTC	1436	1
T-cells	GTCACAAGTCCGTGAC	1436	1
T-cells	GTCACAATCAGTACGT	1436	1
T-cells	GTCACAATCATTTGGG	1436	1
T-cells	GTCACGGAGAAGGCCT	1436	1
T-cells	GTCACGGGTACTTCTT	1436	1
T-cells	GTCATTTAGATCCCGC	1436	1
T-cells	GTCATTTCATACCATG	1436	1
T-cells	GTCATTTCATCTACGA	1436	1
T-cells	GTCATTTGTTGCCTCT	1436	1
T-cells	GTCATTTTCGTCCAGG	1436	1
T-cells	GTCCTCAAGAAGGACA	1436	1
T-cells	GTCCTCAAGATATGGT	1436	1
T-cells	GTCCTCACAATCGGTT	1436	1
T-cells	GTCCTCAGTCGCTTTC	1436	1
T-cells	GTCCTCAGTGTATGGG	1436	1
T-cells	GTCCTCAGTTAGATGA	1436	1
T-cells	GTCCTCATCGCACTCT	1436	1
T-cells	GTCGGGTTCCTTAATC	1436	1
T-cells	GTCGTAAAGACTTGAA	1436	1
T-cells	GTCGTAACAGCGAACA	1436	1
T-cells	GTCTCGTAGTTCGCAT	1436	1
T-cells	GTCTTCGAGTCACGCC	1436	1
T-cells	GTCTTCGCACCAGGCT	1436	1
T-cells	GTGAAGGCACCATGTA	1436	1
T-cells	GTGAAGGCAGGGATTG	1436	1
T-cells	GTGAAGGCATATGAGA	1436	1
T-cells	GTGAAGGTCATGTCCC	1436	1
T-cells	GTGCAGCTCACAGTAC	1436	1
T-cells	GTGCAGCTCGCCATAA	1436	1
T-cells	GTGCAGCTCGGCTTGG	1436	1
T-cells	GTGCATAAGATTACCC	1436	1
T-cells	GTGCATACACGCGAAA	1436	1
T-cells	GTGCATAGTACGCTGC	1436	1
T-cells	GTGCATATCACCCGAG	1436	1
T-cells	GTGCGGTCATCCGTGG	1436	1
T-cells	GTGCGGTCATGGGAAC	1436	1
T-cells	GTGCGGTGTTCCGGCA	1436	1
T-cells	GTGCGGTTCTCTTATG	1436	1
T-cells	GTGCTTCGTCAGCTAT	1436	1
T-cells	GTGCTTCGTCCGTCAG	1436	1
T-cells	GTGCTTCTCGTCCGTT	1436	1
T-cells	GTGGGTCAGACCTAGG	1436	1
T-cells	GTGGGTCAGGCGACAT	1436	1
T-cells	GTGGGTCAGTTAGGTA	1436	1
T-cells	GTGGGTCGTGGACGAT	1436	1
T-cells	GTGGGTCGTTACGACT	1436	1
T-cells	GTGGGTCGTTCGCTAA	1436	1
T-cells	GTGGGTCTCAAAGACA	1436	1
T-cells	GTGGGTCTCAACACTG	1436	1
T-cells	GTGGGTCTCTTCCTTC	1436	1
T-cells	GTGTGCGCACCATGTA	1436	1
T-cells	GTGTGCGGTCACTTCC	1436	1
T-cells	GTGTTAGCAGGGAGAG	1436	1
T-cells	GTGTTAGGTAGTACCT	1436	1
T-cells	GTGTTAGGTCGGATCC	1436	1
T-cells	GTGTTAGGTGGTCCGT	1436	1
T-cells	GTTAAGCAGCGATATA	1436	1
T-cells	GTTAAGCGTAGCTGCC	1436	1
T-cells	GTTACAGAGAAGGACA	1436	1
T-cells	GTTACAGCACAGACTT	1436	1
T-cells	GTTACAGCATGCGCAC	1436	1
T-cells	TAAACCGAGTCGATAA	1436	1
T-cells	TAAACCGCATCACCCT	1436	1
T-cells	TAAACCGTCGCACTCT	1436	1
T-cells	TAAGAGACAGGACGTA	1436	1
T-cells	TAAGAGAGTAGGGTAC	1436	1
T-cells	TAAGCGTCAGGGCATA	1436	1
T-cells	TACACGAAGTAGTGCG	1436	1
T-cells	TACACGAGTCTCCACT	1436	1
T-cells	TACAGTGCAGACTCGC	1436	1
T-cells	TACAGTGCAGTTTACG	1436	1
T-cells	TACAGTGCATCGGGTC	1436	1
T-cells	TACAGTGTCTGGTATG	1436	1
T-cells	TACCTATTCCAGAAGG	1436	1
T-cells	TACCTATTCTACCAGA	1436	1
T-cells	TACCTTACAAGCGTAG	1436	1
T-cells	TACCTTAGTCAGATAA	1436	1
T-cells	TACCTTAGTCGTTGTA	1436	1
T-cells	TACGGATAGAGTACAT	1436	1
T-cells	TACGGATTCGTACCGG	1436	1
T-cells	TACGGGCAGCTATGCT	1436	1
T-cells	TACGGGCTCGGCGCAT	1436	1
T-cells	TACGGTACAAAGCGGT	1436	1
T-cells	TACGGTACAAGAGGCT	1436	1
T-cells	TACGGTACAGCGAACA	1436	1
T-cells	TACGGTATCCAGGGCT	1436	1
T-cells	TACTCATCAAGCCCAC	1436	1
T-cells	TACTCGCAGGACAGAA	1436	1
T-cells	TACTCGCCACGCTTTC	1436	1
T-cells	TACTCGCTCTGATTCT	1436	1
T-cells	TACTTACAGATCTGAA	1436	1
T-cells	TACTTACCAAGACGTG	1436	1
T-cells	TACTTACCATCATCCC	1436	1
T-cells	TACTTGTAGCCACGTC	1436	1
T-cells	TACTTGTAGTGAAGAG	1436	1
T-cells	TACTTGTTCACCTCGT	1436	1
T-cells	TAGACCAAGACAGGCT	1436	1
T-cells	TAGACCAAGTTAAGTG	1436	1
T-cells	TAGACCAGTCTTGCGG	1436	1
T-cells	TAGAGCTAGTGTTGAA	1436	1
T-cells	TAGCCGGAGAAGGTTT	1436	1
T-cells	TAGCCGGGTCCTCCAT	1436	1
T-cells	TAGCCGGTCGGAGCAA	1436	1
T-cells	TAGCCGGTCTGCGACG	1436	1
T-cells	TAGGCATAGCGCCTCA	1436	1
T-cells	TAGGCATAGTAGGCCA	1436	1
T-cells	TAGGCATTCGTTTGCC	1436	1
T-cells	TAGGCATTCTACCTGC	1436	1
T-cells	TAGTGGTAGTGAACAT	1436	1
T-cells	TAGTTGGCACGAGGTA	1436	1
T-cells	TAGTTGGCAGGTGCCT	1436	1
T-cells	TAGTTGGCATTATCTC	1436	1
T-cells	TAGTTGGGTGTAACGG	1436	1
T-cells	TAGTTGGTCGCTTGTC	1436	1
T-cells	TATCAGGAGGTAAACT	1436	1
T-cells	TATCAGGCACGGCCAT	1436	1
T-cells	TATCAGGCATTCTCAT	1436	1
T-cells	TATCAGGGTCTGCAAT	1436	1
T-cells	TATCAGGGTCTTCGTC	1436	1
T-cells	TATCTCACAAACTGTC	1436	1
T-cells	TATCTCACACGACGAA	1436	1
T-cells	TATCTCAGTTGCGCAC	1436	1
T-cells	TATCTCATCCATGCTC	1436	1
T-cells	TATGCCCAGCTGATAA	1436	1
T-cells	TATGCCCAGGTGCTAG	1436	1
T-cells	TATGCCCGTCTGCGGT	1436	1
T-cells	TATGCCCGTCTTTCAT	1436	1
T-cells	TATGCCCTCCACGTTC	1436	1
T-cells	TATGCCCTCGGAAATA	1436	1
T-cells	TATGCCCTCGTACGGC	1436	1
T-cells	TATTACCCATTCTCAT	1436	1
T-cells	TATTACCTCCAATGGT	1436	1
T-cells	TATTACCTCCACTGGG	1436	1
T-cells	TATTACCTCTTGCCGT	1436	1
T-cells	TCAACGACATCGATGT	1436	1
T-cells	TCAACGAGTGAGGGAG	1436	1
T-cells	TCAACGAGTGTCAATC	1436	1
T-cells	TCACAAGTCTGCTGTC	1436	1
T-cells	TCACGAACACATTCGA	1436	1
T-cells	TCACGAACATTAGGCT	1436	1
T-cells	TCACGAACATTTGCCC	1436	1
T-cells	TCACGAATCGACAGCC	1436	1
T-cells	TCAGATGAGCTAAACA	1436	1
T-cells	TCAGATGCAGGGTTAG	1436	1
T-cells	TCAGATGGTTCAGACT	1436	1
T-cells	TCAGCAAAGACGCTTT	1436	1
T-cells	TCAGCAAGTTGAGGTG	1436	1
T-cells	TCAGCTCAGACACGAC	1436	1
T-cells	TCAGCTCCAGACTCGC	1436	1
T-cells	TCAGCTCGTCTTGTCC	1436	1
T-cells	TCAGCTCTCCGCAGTG	1436	1
T-cells	TCAGGATAGAGACGAA	1436	1
T-cells	TCAGGATCAGTGGGAT	1436	1
T-cells	TCAGGTAAGGGTCGAT	1436	1
T-cells	TCAGGTAAGGTGACCA	1436	1
T-cells	TCAGGTACACACGCTG	1436	1
T-cells	TCATTACCAGCGTAAG	1436	1
T-cells	TCATTACGTGGCCCTA	1436	1
T-cells	TCATTACTCGAATGGG	1436	1
T-cells	TCCACACCACAGCGTC	1436	1
T-cells	TCCACACCACGCATCG	1436	1
T-cells	TCCACACTCCTGTAGA	1436	1
T-cells	TCCACACTCGCAAGCC	1436	1
T-cells	TCGAGGCTCACAACGT	1436	1
T-cells	TCGAGGCTCCTCTAGC	1436	1
T-cells	TCGCGAGGTGCACTTA	1436	1
T-cells	TCGCGAGTCGATAGAA	1436	1
T-cells	TCGCGTTAGAGACTTA	1436	1
T-cells	TCGGGACAGATGGCGT	1436	1
T-cells	TCGGGACCACTTGGAT	1436	1
T-cells	TCGGGACTCACCGTAA	1436	1
T-cells	TCGGGACTCCATGAAC	1436	1
T-cells	TCGGTAACATCCAACA	1436	1
T-cells	TCGGTAAGTCGGCACT	1436	1
T-cells	TCGGTAATCGGCGGTT	1436	1
T-cells	TCGTACCTCTGCAAGT	1436	1
T-cells	TCGTAGAAGTACGACG	1436	1
T-cells	TCGTAGACACATTAGC	1436	1
T-cells	TCGTAGAGTAAGCACG	1436	1
T-cells	TCTATTGAGCTAGTCT	1436	1
T-cells	TCTATTGAGGGTGTGT	1436	1
T-cells	TCTATTGCACACGCTG	1436	1
T-cells	TCTATTGGTTGGTTTG	1436	1
T-cells	TCTATTGTCAGCTTAG	1436	1
T-cells	TCTATTGTCGTCTGCT	1436	1
T-cells	TCTATTGTCTATGTGG	1436	1
T-cells	TCTATTGTCTTAACCT	1436	1
T-cells	TCTCTAACAATGGAGC	1436	1
T-cells	TCTCTAAGTGCAACGA	1436	1
T-cells	TCTGAGAAGCGCCTTG	1436	1
T-cells	TCTGAGACAAAGGAAG	1436	1
T-cells	TCTGGAAAGAACTCGG	1436	1
T-cells	TCTGGAACAATGGAAT	1436	1
T-cells	TCTGGAACATCGATGT	1436	1
T-cells	TCTGGAAGTACATGTC	1436	1
T-cells	TCTGGAAGTGGGTCAA	1436	1
T-cells	TCTTCGGCACACGCTG	1436	1
T-cells	TCTTTCCGTGTGACGA	1436	1
T-cells	TGAAAGAAGCGAAGGG	1436	1
T-cells	TGAAAGAGTTCAGTAC	1436	1
T-cells	TGAAAGATCAGCTCTC	1436	1
T-cells	TGAAAGATCCTTGCCA	1436	1
T-cells	TGACAACAGGATGGAA	1436	1
T-cells	TGACAACAGGCTAGCA	1436	1
T-cells	TGACAACCACACCGCA	1436	1
T-cells	TGACAACTCGTACGGC	1436	1
T-cells	TGACGGCAGCCACTAT	1436	1
T-cells	TGACGGCCAGACACTT	1436	1
T-cells	TGACGGCGTATTCTCT	1436	1
T-cells	TGACGGCTCTCTGCTG	1436	1
T-cells	TGACTAGAGCCCAGCT	1436	1
T-cells	TGACTAGAGTTTAGGA	1436	1
T-cells	TGACTAGGTGTTGGGA	1436	1
T-cells	TGACTAGTCGTTGACA	1436	1
T-cells	TGACTAGTCTTATCTG	1436	1
T-cells	TGACTTTAGTACTTGC	1436	1
T-cells	TGACTTTGTCCTCTTG	1436	1
T-cells	TGAGAGGCAGCCTGTG	1436	1
T-cells	TGAGAGGTCACTGGGC	1436	1
T-cells	TGAGCATAGACCTAGG	1436	1
T-cells	TGAGCATCATCACAAC	1436	1
T-cells	TGAGCATGTTAGTGGG	1436	1
T-cells	TGAGCCGCATAGTAAG	1436	1
T-cells	TGAGCCGGTTCCCGAG	1436	1
T-cells	TGAGCCGGTTGACGTT	1436	1
T-cells	TGAGCCGTCAACACCA	1436	1
T-cells	TGAGGGATCGGAATCT	1436	1
T-cells	TGATTTCAGATCTGCT	1436	1
T-cells	TGATTTCCATGAAGTA	1436	1
T-cells	TGATTTCGTGGGTCAA	1436	1
T-cells	TGCACCTCACAAGCCC	1436	1
T-cells	TGCACCTCACAGGTTT	1436	1
T-cells	TGCACCTCATCTACGA	1436	1
T-cells	TGCACCTGTAAATGTG	1436	1
T-cells	TGCACCTTCGTTTGCC	1436	1
T-cells	TGCACCTTCTCCGGTT	1436	1
T-cells	TGCCAAAAGCAATATG	1436	1
T-cells	TGCCCATAGGTGCTAG	1436	1
T-cells	TGCCCATCATGCCACG	1436	1
T-cells	TGCCCATGTCAGTGGA	1436	1
T-cells	TGCCCATGTGAGGGTT	1436	1
T-cells	TGCCCTACATAACCTG	1436	1
T-cells	TGCCCTATCCTGTAGA	1436	1
T-cells	TGCGCAGAGCCACCTG	1436	1
T-cells	TGCGCAGGTGCCTGTG	1436	1
T-cells	TGCGGGTTCATATCGG	1436	1
T-cells	TGCGGGTTCGTAGGAG	1436	1
T-cells	TGCGTGGGTCACTTCC	1436	1
T-cells	TGCTACCAGGACAGCT	1436	1
T-cells	TGCTACCCAATGTAAG	1436	1
T-cells	TGCTACCGTTCCACGG	1436	1
T-cells	TGCTACCTCCGAAGAG	1436	1
T-cells	TGCTGCTAGTCGCCGT	1436	1
T-cells	TGCTGCTGTAAATGAC	1436	1
T-cells	TGCTGCTGTTTGACAC	1436	1
T-cells	TGGACGCCAACACCTA	1436	1
T-cells	TGGACGCCATCACGAT	1436	1
T-cells	TGGCCAGAGGATGTAT	1436	1
T-cells	TGGCCAGCAAATCCGT	1436	1
T-cells	TGGCCAGGTTACAGAA	1436	1
T-cells	TGGCCAGGTTGAGTTC	1436	1
T-cells	TGGCGCACATCTACGA	1436	1
T-cells	TGGCGCAGTCAGGACA	1436	1
T-cells	TGGCGCAGTGACCAAG	1436	1
T-cells	TGGCGCATCGGAGCAA	1436	1
T-cells	TGGCTGGCAATAGCGG	1436	1
T-cells	TGGCTGGGTAGTGAAT	1436	1
T-cells	TGGCTGGGTCATTAGC	1436	1
T-cells	TGGGAAGAGCTACCTA	1436	1
T-cells	TGGGAAGGTAGGACAC	1436	1
T-cells	TGGGAAGGTCAATGTC	1436	1
T-cells	TGGGAAGTCACCAGGC	1436	1
T-cells	TGGGAAGTCACGACTA	1436	1
T-cells	TGGGAAGTCGTCACGG	1436	1
T-cells	TGGGCGTAGCTGTTCA	1436	1
T-cells	TGGGCGTCATCTGGTA	1436	1
T-cells	TGGGCGTCATTGCGGC	1436	1
T-cells	TGGGCGTCATTGGCGC	1436	1
T-cells	TGGGCGTGTACCGCTG	1436	1
T-cells	TGGGCGTTCTATCCCG	1436	1
T-cells	TGGTTAGAGCAACGGT	1436	1
T-cells	TGGTTAGCATATACCG	1436	1
T-cells	TGGTTAGGTCTCCATC	1436	1
T-cells	TGGTTAGTCGTCTGCT	1436	1
T-cells	TGGTTCCAGTGGTAAT	1436	1
T-cells	TGGTTCCCACTTGGAT	1436	1
T-cells	TGGTTCCCAGACAAGC	1436	1
T-cells	TGGTTCCCATTCACTT	1436	1
T-cells	TGGTTCCTCCTGTACC	1436	1
T-cells	TGTATTCCAAACCCAT	1436	1
T-cells	TGTATTCCATTATCTC	1436	1
T-cells	TGTATTCGTAAATACG	1436	1
T-cells	TGTATTCGTCTTTCAT	1436	1
T-cells	TGTATTCGTTTGGGCC	1436	1
T-cells	TGTATTCTCTTGAGAC	1436	1
T-cells	TGTCCCAAGGACAGCT	1436	1
T-cells	TGTCCCAGTTGGTTTG	1436	1
T-cells	TGTCCCATCGGTCTAA	1436	1
T-cells	TGTGGTAAGGCCATAG	1436	1
T-cells	TGTGGTAGTGGCTCCA	1436	1
T-cells	TGTGGTAGTTCTGGTA	1436	1
T-cells	TGTGGTATCACCACCT	1436	1
T-cells	TGTGGTATCACCAGGC	1436	1
T-cells	TGTGGTATCTCACATT	1436	1
T-cells	TGTGTTTAGACCCACC	1436	1
T-cells	TGTGTTTAGATCCCAT	1436	1
T-cells	TGTGTTTCAAACTGTC	1436	1
T-cells	TGTGTTTGTACACCGC	1436	1
T-cells	TGTGTTTTCAGAGCTT	1436	1
T-cells	TGTGTTTTCCGGCACA	1436	1
T-cells	TGTTCCGAGGATTCGG	1436	1
T-cells	TGTTCCGAGGCTCATT	1436	1
T-cells	TGTTCCGCAAGCTGTT	1436	1
T-cells	TTAACTCGTGCAACTT	1436	1
T-cells	TTAGGACCACGAGGTA	1436	1
T-cells	TTAGGACGTGCACTTA	1436	1
T-cells	TTAGGACTCCCTTGTG	1436	1
T-cells	TTAGGCAAGGGTCTCC	1436	1
T-cells	TTAGTTCCAAAGCAAT	1436	1
T-cells	TTATGCTAGATCCTGT	1436	1
T-cells	TTATGCTCAAAGTCAA	1436	1
T-cells	TTATGCTCACCAGGTC	1436	1
T-cells	TTCCCAGCAATCGAAA	1436	1
T-cells	TTCCCAGGTGAAAGAG	1436	1
T-cells	TTCGAAGCATAACCTG	1436	1
T-cells	TTCGAAGTCGCAGGCT	1436	1
T-cells	TTCGGTCCAATAGAGT	1436	1
T-cells	TTCGGTCTCGGAATCT	1436	1
T-cells	TTCTACAAGTTCGATC	1436	1
T-cells	TTCTCAACATGGTTGT	1436	1
T-cells	TTCTCAAGTCTAAAGA	1436	1
T-cells	TTCTCAAGTTCCACGG	1436	1
T-cells	TTCTCCTGTTCTGGTA	1436	1
T-cells	TTCTTAGCAGGGAGAG	1436	1
T-cells	TTCTTAGCATCGTCGG	1436	1
T-cells	TTCTTAGGTAACGTTC	1436	1
T-cells	TTCTTAGGTAGGCATG	1436	1
T-cells	TTCTTAGTCAATACCG	1436	1
T-cells	TTGAACGTCACGACTA	1436	1
T-cells	TTGAACGTCGGATGGA	1436	1
T-cells	TTGACTTTCCAAATGC	1436	1
T-cells	TTGCCGTAGAGCTGGT	1436	1
T-cells	TTGCCGTTCCTCAACC	1436	1
T-cells	TTGCGTCAGGCATGTG	1436	1
T-cells	TTGCGTCCATACTCTT	1436	1
T-cells	TTGCGTCCATCCAACA	1436	1
T-cells	TTGCGTCGTCCAGTTA	1436	1
T-cells	TTGCGTCTCTTCGAGA	1436	1
T-cells	TTGGAACGTGCAGTAG	1436	1
T-cells	TTGGAACGTTGTGGCC	1436	1
T-cells	TTGGCAAGTCAACATC	1436	1
T-cells	TTGGCAAGTCAGAATA	1436	1
T-cells	TTGGCAATCCATGAAC	1436	1
T-cells	TTGTAGGCATCCGGGT	1436	1
T-cells	TTTACTGGTTCAGGCC	1436	1
T-cells	TTTATGCCACAACGCC	1436	1
T-cells	TTTATGCGTCGCTTTC	1436	1
T-cells	TTTATGCGTTAAGAAC	1436	1
T-cells	TTTATGCGTTATTCTC	1436	1
T-cells	TTTATGCTCGTCTGCT	1436	1
T-cells	TTTCCTCAGTTTGCGT	1436	1
T-cells	TTTCCTCCACGAAACG	1436	1
T-cells	TTTCCTCGTAGGGACT	1436	1
T-cells	TTTGCGCAGCCAACAG	1436	1
T-cells	TTTGCGCCAGCCAGAA	1436	1
T-cells	TTTGCGCGTAAGTGTA	1436	1
T-cells	TTTGCGCGTACAGCAG	1436	1
T-cells	TTTGGTTAGATGCCTT	1436	1
T-cells	TTTGGTTCATTCCTGC	1436	1
T-cells	TTTGGTTGTCGTCTTC	1436	1
T-cells	TTTGGTTGTTCTCATT	1436	1
T-cells	TTTGTCATCGCATGGC	1436	1
Monocytes	AAACCTGGTTTGACTG	569	2
Monocytes	AAACGGGGTAGCACGA	569	2
Monocytes	AAAGATGAGAAACGAG	569	2
Monocytes	AAAGATGAGGTGCAAC	569	2
Monocytes	AAAGATGGTGCACCAC	569	2
Monocytes	AAATGCCAGTCCAGGA	569	2
Monocytes	AAATGCCCATGCGCAC	569	2
Monocytes	AAGACCTCACGACTCG	569	2
Monocytes	AAGCCGCTCATGTAGC	569	2
Monocytes	AAGGCAGCACTCGACG	569	2
Monocytes	AAGGCAGTCATGTAGC	569	2
Monocytes	AAGGTTCCAAGCCGTC	569	2
Monocytes	AAGTCTGTCTTGCCGT	569	2
Monocytes	AATCCAGAGCCCTAAT	569	2
Monocytes	AATCGGTCATTAGGCT	569	2
Monocytes	AATCGGTGTTTAGCTG	569	2
Monocytes	AATCGGTTCGGTTCGG	569	2
Monocytes	ACACCAAAGATCTGAA	569	2
Monocytes	ACACCAACACCGAATT	569	2
Monocytes	ACACCCTCACCAACCG	569	2
Monocytes	ACACTGACATTCCTGC	569	2
Monocytes	ACAGCCGGTCAGAGGT	569	2
Monocytes	ACAGCTAGTAAACCTC	569	2
Monocytes	ACATGGTAGTTAGGTA	569	2
Monocytes	ACCAGTAGTGTGACGA	569	2
Monocytes	ACCAGTATCGTGGACC	569	2
Monocytes	ACCCACTAGTTAGGTA	569	2
Monocytes	ACCTTTACAGCCACCA	569	2
Monocytes	ACCTTTATCGACGGAA	569	2
Monocytes	ACGAGGACAATGTAAG	569	2
Monocytes	ACGAGGATCGGAGGTA	569	2
Monocytes	ACGATACCACCGAATT	569	2
Monocytes	ACGATACCAGTATCTG	569	2
Monocytes	ACGCAGCGTAAGGGCT	569	2
Monocytes	ACGCAGCGTTCGAATC	569	2
Monocytes	ACGCCAGAGAGACTTA	569	2
Monocytes	ACGCCAGCAGGGAGAG	569	2
Monocytes	ACGCCGAAGTCCTCCT	569	2
Monocytes	ACGGGCTGTAGCAAAT	569	2
Monocytes	ACGGGTCGTACCGCTG	569	2
Monocytes	ACGGGTCGTCTGATTG	569	2
Monocytes	ACTGATGCAGACGCTC	569	2
Monocytes	ACTGATGTCGGTCTAA	569	2
Monocytes	ACTTACTAGTTAAGTG	569	2
Monocytes	ACTTACTCAAGCGTAG	569	2
Monocytes	ACTTACTCACCAGATT	569	2
Monocytes	ACTTGTTAGTCACGCC	569	2
Monocytes	ACTTTCACAATGGATA	569	2
Monocytes	ACTTTCAGTCTGATTG	569	2
Monocytes	AGAATAGAGGGAACGG	569	2
Monocytes	AGAATAGTCGCAAGCC	569	2
Monocytes	AGACGTTCAATGGACG	569	2
Monocytes	AGAGCGAGTTATGTGC	569	2
Monocytes	AGCAGCCAGCGCTCCA	569	2
Monocytes	AGCATACCATCATCCC	569	2
Monocytes	AGCATACGTGGACGAT	569	2
Monocytes	AGCATACTCTGGTTCC	569	2
Monocytes	AGCGGTCTCAGTTGAC	569	2
Monocytes	AGCGGTCTCTGGCGAC	569	2
Monocytes	AGCGGTCTCTGTCAAG	569	2
Monocytes	AGCGTATCAGAGCCAA	569	2
Monocytes	AGCGTATTCCAATGGT	569	2
Monocytes	AGCTCCTAGGTGATTA	569	2
Monocytes	AGCTCCTGTGAAAGAG	569	2
Monocytes	AGCTCCTGTGTGAAAT	569	2
Monocytes	AGCTCCTTCCGCGGTA	569	2
Monocytes	AGCTTGAAGGGATACC	569	2
Monocytes	AGGCCACTCCCTTGCA	569	2
Monocytes	AGGCCGTCAACGATGG	569	2
Monocytes	AGGGATGCACCCAGTG	569	2
Monocytes	AGGGTGAAGTGGGATC	569	2
Monocytes	AGGGTGATCCGTAGGC	569	2
Monocytes	AGGTCATTCGTCTGAA	569	2
Monocytes	AGTAGTCTCAATCTCT	569	2
Monocytes	AGTGAGGAGCATGGCA	569	2
Monocytes	AGTGGGAGTTGCGTTA	569	2
Monocytes	AGTGTCAAGCTAACTC	569	2
Monocytes	AGTGTCAAGGGATCTG	569	2
Monocytes	ATAACGCGTAAGTGTA	569	2
Monocytes	ATAAGAGAGCCACGTC	569	2
Monocytes	ATAAGAGAGGTGCTAG	569	2
Monocytes	ATAAGAGGTGTAAGTA	569	2
Monocytes	ATAAGAGTCCGTACAA	569	2
Monocytes	ATAGACCAGTCGCCGT	569	2
Monocytes	ATAGACCCATTTGCCC	569	2
Monocytes	ATAGACCGTTCGGGCT	569	2
Monocytes	ATCACGAGTAAACGCG	569	2
Monocytes	ATCACGAGTCTTGCGG	569	2
Monocytes	ATCATCTGTACCGAGA	569	2
Monocytes	ATCATGGAGCGACGTA	569	2
Monocytes	ATCATGGGTAAATGAC	569	2
Monocytes	ATCCACCGTCCGCTGA	569	2
Monocytes	ATCGAGTTCTCACATT	569	2
Monocytes	ATCTACTTCCTATTCA	569	2
Monocytes	ATCTGCCAGGGTTTCT	569	2
Monocytes	ATGCGATCATCTACGA	569	2
Monocytes	ATGCGATTCACTCTTA	569	2
Monocytes	ATGGGAGCAGGTCGTC	569	2
Monocytes	ATGTGTGCATGATCCA	569	2
Monocytes	ATTACTCAGATGTGTA	569	2
Monocytes	ATTACTCAGGCACATG	569	2
Monocytes	ATTACTCCACTCTGTC	569	2
Monocytes	ATTACTCCAGCTGGCT	569	2
Monocytes	ATTACTCTCATTATCC	569	2
Monocytes	ATTATCCTCAGATAAG	569	2
Monocytes	ATTCTACCAAACCCAT	569	2
Monocytes	ATTGGTGAGTACGTTC	569	2
Monocytes	ATTGGTGTCGTTTAGG	569	2
Monocytes	ATTTCTGGTCGATTGT	569	2
Monocytes	CAACCTCCAATCAGAA	569	2
Monocytes	CAACCTCCAGGACGTA	569	2
Monocytes	CAACCTCTCGAACTGT	569	2
Monocytes	CAAGAAATCCTTAATC	569	2
Monocytes	CAAGGCCCAATCACAC	569	2
Monocytes	CAAGGCCCAGCCTATA	569	2
Monocytes	CAAGGCCCATTCACTT	569	2
Monocytes	CAAGGCCGTCTGGTCG	569	2
Monocytes	CAAGGCCGTCTTGTCC	569	2
Monocytes	CAAGGCCTCTATGTGG	569	2
Monocytes	CAAGTTGAGAATGTTG	569	2
Monocytes	CAAGTTGCAAAGTGCG	569	2
Monocytes	CAAGTTGCAGTAAGCG	569	2
Monocytes	CACAAACCACCAGTTA	569	2
Monocytes	CACAAACGTCAGCTAT	569	2
Monocytes	CACACCTCACGGTAAG	569	2
Monocytes	CACACCTGTCGGATCC	569	2
Monocytes	CACACCTGTCTCACCT	569	2
Monocytes	CACACCTTCCGTCAAA	569	2
Monocytes	CACAGGCTCTACTATC	569	2
Monocytes	CACAGTAAGTCGTTTG	569	2
Monocytes	CACAGTAGTCTGCAAT	569	2
Monocytes	CACATAGCACCAGGTC	569	2
Monocytes	CACATAGCAGTGGGAT	569	2
Monocytes	CACATAGTCACATGCA	569	2
Monocytes	CACATTTAGAACAACT	569	2
Monocytes	CACATTTAGCGTTGCC	569	2
Monocytes	CACATTTTCGAGGTAG	569	2
Monocytes	CACCAGGCAAGCGAGT	569	2
Monocytes	CACCTTGAGTCAAGCG	569	2
Monocytes	CACCTTGTCATAACCG	569	2
Monocytes	CACCTTGTCGGCATCG	569	2
Monocytes	CACTCCATCACCGTAA	569	2
Monocytes	CAGAATCGTCAAGCGA	569	2
Monocytes	CAGAGAGAGATCGATA	569	2
Monocytes	CAGCAGCCATGAACCT	569	2
Monocytes	CAGCAGCTCGTAGGAG	569	2
Monocytes	CAGCAGCTCGTTTGCC	569	2
Monocytes	CAGCATAAGACTACAA	569	2
Monocytes	CAGCATAAGGATGGTC	569	2
Monocytes	CAGCATACATCACCCT	569	2
Monocytes	CAGCATAGTATAATGG	569	2
Monocytes	CAGCCGAGTCACAAGG	569	2
Monocytes	CAGCGACCAAGGTTTC	569	2
Monocytes	CAGCTAAGTTGATTCG	569	2
Monocytes	CAGCTGGGTAGATTAG	569	2
Monocytes	CAGGTGCAGAGACTTA	569	2
Monocytes	CAGTAACAGCAAATCA	569	2
Monocytes	CAGTCCTAGTGATCGG	569	2
Monocytes	CAGTCCTCAGCTGCAC	569	2
Monocytes	CATATGGAGACTCGGA	569	2
Monocytes	CATATGGAGAGGTTGC	569	2
Monocytes	CATATGGCAGTAAGAT	569	2
Monocytes	CATATGGTCTTCATGT	569	2
Monocytes	CATATTCCACCACCAG	569	2
Monocytes	CATATTCTCCCAAGAT	569	2
Monocytes	CATCAAGTCGTTTAGG	569	2
Monocytes	CATCCACCAGATTGCT	569	2
Monocytes	CATCGGGAGCGAAGGG	569	2
Monocytes	CATCGGGAGGCACATG	569	2
Monocytes	CATGCCTAGGATGGAA	569	2
Monocytes	CATGCCTCAAGAAGAG	569	2
Monocytes	CATGCCTTCGGCTACG	569	2
Monocytes	CATTCGCAGAGTAATC	569	2
Monocytes	CATTCGCCACAAGCCC	569	2
Monocytes	CATTCGCGTCTAACGT	569	2
Monocytes	CCACCTAGTCGAAAGC	569	2
Monocytes	CCACCTAGTCTGCGGT	569	2
Monocytes	CCACGGATCCTGCAGG	569	2
Monocytes	CCACTACTCAACACCA	569	2
Monocytes	CCAGCGAAGGGATCTG	569	2
Monocytes	CCATGTCAGCCAACAG	569	2
Monocytes	CCATGTCGTTTGTTTC	569	2
Monocytes	CCATTCGCAATAGAGT	569	2
Monocytes	CCCAATCAGGAGTAGA	569	2
Monocytes	CCCAATCTCTACCAGA	569	2
Monocytes	CCCAGTTAGCTCTCGG	569	2
Monocytes	CCCAGTTCAGGTCGTC	569	2
Monocytes	CCCATACCACCTCGGA	569	2
Monocytes	CCGGGATGTGGTCTCG	569	2
Monocytes	CCGGGATTCAACGAAA	569	2
Monocytes	CCGGTAGAGACGCAAC	569	2
Monocytes	CCGTGGACACCAGCAC	569	2
Monocytes	CCGTGGAGTTCACCTC	569	2
Monocytes	CCGTTCACACCGTTGG	569	2
Monocytes	CCGTTCAGTTTCCACC	569	2
Monocytes	CCTAAAGGTAAGTTCC	569	2
Monocytes	CCTACCATCCCTTGCA	569	2
Monocytes	CCTATTACACACATGT	569	2
Monocytes	CCTATTACAGCTGTAT	569	2
Monocytes	CCTATTATCACCAGGC	569	2
Monocytes	CCTTCCCTCTCAAACG	569	2
Monocytes	CCTTCGACATGATCCA	569	2
Monocytes	CCTTCGATCTATCGCC	569	2
Monocytes	CGAACATGTTCTGGTA	569	2
Monocytes	CGAACATGTTGAACTC	569	2
Monocytes	CGAACATTCGAATCCA	569	2
Monocytes	CGAATGTAGTCTCAAC	569	2
Monocytes	CGACCTTGTGGGTCAA	569	2
Monocytes	CGACTTCGTTGATTGC	569	2
Monocytes	CGAGAAGAGGTGCTAG	569	2
Monocytes	CGAGAAGAGTAACCCT	569	2
Monocytes	CGAGAAGTCAGCAACT	569	2
Monocytes	CGAGCACCAAGCTGGA	569	2
Monocytes	CGAGCCAGTATCGCAT	569	2
Monocytes	CGATCGGTCCGTCAAA	569	2
Monocytes	CGATGTAGTGAAAGAG	569	2
Monocytes	CGATGTAGTGAGTGAC	569	2
Monocytes	CGCCAAGGTACATCCA	569	2
Monocytes	CGCCAAGTCAAAGTAG	569	2
Monocytes	CGCGGTAAGATCCCGC	569	2
Monocytes	CGCGGTAGTATAGGTA	569	2
Monocytes	CGCGGTATCTTAACCT	569	2
Monocytes	CGCGTTTGTCGGATCC	569	2
Monocytes	CGCTGGAAGCAGCGTA	569	2
Monocytes	CGCTGGAGTTCCAACA	569	2
Monocytes	CGCTTCAAGTCCATAC	569	2
Monocytes	CGCTTCACAAACTGCT	569	2
Monocytes	CGGACGTAGAATTCCC	569	2
Monocytes	CGGACGTCACCAGCAC	569	2
Monocytes	CGGAGCTCAGCTGTGC	569	2
Monocytes	CGGAGTCCACAACGCC	569	2
Monocytes	CGGAGTCTCCTGCTTG	569	2
Monocytes	CGGAGTCTCTAGCACA	569	2
Monocytes	CGGCTAGAGAAGCCCA	569	2
Monocytes	CGGCTAGGTTCGCTAA	569	2
Monocytes	CGGGTCAAGTTAGCGG	569	2
Monocytes	CGGGTCATCGTTTAGG	569	2
Monocytes	CGGTTAACACTCGACG	569	2
Monocytes	CGGTTAACACTTAAGC	569	2
Monocytes	CGGTTAACATGCGCAC	569	2
Monocytes	CGGTTAAGTCTAGGTT	569	2
Monocytes	CGTAGCGAGTCATCCA	569	2
Monocytes	CGTAGCGCAGTTTACG	569	2
Monocytes	CGTAGGCAGTGTTTGC	569	2
Monocytes	CGTAGGCCACGCTTTC	569	2
Monocytes	CGTCACTAGGCAAAGA	569	2
Monocytes	CGTCACTAGTCAAGGC	569	2
Monocytes	CGTCACTCATGTAAGA	569	2
Monocytes	CGTCACTTCCTGCTTG	569	2
Monocytes	CGTCACTTCTTGCATT	569	2
Monocytes	CGTCAGGCAATAGCAA	569	2
Monocytes	CGTCAGGTCGGTGTCG	569	2
Monocytes	CGTCCATTCACCTTAT	569	2
Monocytes	CGTCTACCAGAAGCAC	569	2
Monocytes	CGTGAGCCAAGAAAGG	569	2
Monocytes	CGTGAGCGTTGACGTT	569	2
Monocytes	CGTTGGGCAGCCTATA	569	2
Monocytes	CGTTGGGCAGTCTTCC	569	2
Monocytes	CGTTGGGTCCTAGGGC	569	2
Monocytes	CTAAGACAGCTAGGCA	569	2
Monocytes	CTACCCATCCCAAGTA	569	2
Monocytes	CTACGTCGTAATTGGA	569	2
Monocytes	CTACGTCGTCAGTGGA	569	2
Monocytes	CTAGAGTTCAGTGCAT	569	2
Monocytes	CTAGCCTAGTATCGAA	569	2
Monocytes	CTAGCCTTCATCACCC	569	2
Monocytes	CTAGCCTTCGGAAACG	569	2
Monocytes	CTAGTGAGTCGAATCT	569	2
Monocytes	CTCACACAGAGAACAG	569	2
Monocytes	CTCACACAGTGCCATT	569	2
Monocytes	CTCACACGTTTCGCTC	569	2
Monocytes	CTCACACTCAGCGACC	569	2
Monocytes	CTCACACTCGGTCCGA	569	2
Monocytes	CTCAGAATCTCCAACC	569	2
Monocytes	CTCCTAGAGGTGTGGT	569	2
Monocytes	CTCGAAATCACGCGGT	569	2
Monocytes	CTCGTCAAGCTAGTCT	569	2
Monocytes	CTCTAATAGCTAGTTC	569	2
Monocytes	CTCTAATTCAAACAAG	569	2
Monocytes	CTCTAATTCTCCTATA	569	2
Monocytes	CTCTACGAGGGCTCTC	569	2
Monocytes	CTGAAACCACCCATGG	569	2
Monocytes	CTGAAACCAGGATTGG	569	2
Monocytes	CTGAAGTTCCGCGGTA	569	2
Monocytes	CTGATAGAGGCAGGTT	569	2
Monocytes	CTGATAGGTAGCACGA	569	2
Monocytes	CTGATAGGTTCCCGAG	569	2
Monocytes	CTGATCCAGTCTTGCA	569	2
Monocytes	CTGCCTAGTCACTTCC	569	2
Monocytes	CTGCCTATCCTCCTAG	569	2
Monocytes	CTGCGGACAAGCGTAG	569	2
Monocytes	CTGCGGAGTTAAGGGC	569	2
Monocytes	CTTAGGACACAGCGTC	569	2
Monocytes	CTTCTCTTCCCACTTG	569	2
Monocytes	CTTGGCTTCTCGGACG	569	2
Monocytes	GAAACTCTCGCTTGTC	569	2
Monocytes	GAAATGACACTCAGGC	569	2
Monocytes	GAACCTACATAGAAAC	569	2
Monocytes	GAACCTAGTGGTCCGT	569	2
Monocytes	GAAGCAGGTTAAGAAC	569	2
Monocytes	GAAGCAGTCTTCCTTC	569	2
Monocytes	GAATAAGAGTGACTCT	569	2
Monocytes	GAATGAAAGCTAAGAT	569	2
Monocytes	GACACGCAGGCGTACA	569	2
Monocytes	GACCTGGGTCGTCTTC	569	2
Monocytes	GACGCGTGTTCAGGCC	569	2
Monocytes	GACGCGTTCCTATTCA	569	2
Monocytes	GACGCGTTCGATGAGG	569	2
Monocytes	GACGGCTAGCTCCTCT	569	2
Monocytes	GACGGCTGTGGCGAAT	569	2
Monocytes	GACGTGCAGGCACATG	569	2
Monocytes	GACGTGCTCACATACG	569	2
Monocytes	GACTAACAGAGTGACC	569	2
Monocytes	GACTAACAGTGTACCT	569	2
Monocytes	GACTAACGTAATAGCA	569	2
Monocytes	GACTAACGTTTAGGAA	569	2
Monocytes	GACTACACAACACCCG	569	2
Monocytes	GAGCAGAGTCTCCATC	569	2
Monocytes	GAGGTGATCAGCACAT	569	2
Monocytes	GATCAGTAGTGTCCAT	569	2
Monocytes	GATCAGTGTCGGCACT	569	2
Monocytes	GATCGATGTCTGGTCG	569	2
Monocytes	GATCTAGCACCCATTC	569	2
Monocytes	GATCTAGGTTCAGTAC	569	2
Monocytes	GATGAAATCAACACTG	569	2
Monocytes	GATGAGGAGACTAGAT	569	2
Monocytes	GATGCTACAGATGAGC	569	2
Monocytes	GATGCTACAGGGCATA	569	2
Monocytes	GATTCAGTCACAATGC	569	2
Monocytes	GCAAACTAGGAATTAC	569	2
Monocytes	GCACATACAGGCTCAC	569	2
Monocytes	GCACATATCCGCAGTG	569	2
Monocytes	GCACTCTAGCGTCTAT	569	2
Monocytes	GCACTCTAGTCAATAG	569	2
Monocytes	GCACTCTGTCAATGTC	569	2
Monocytes	GCACTCTGTTGTACAC	569	2
Monocytes	GCAGTTAAGAATAGGG	569	2
Monocytes	GCATACAAGGGCTTGA	569	2
Monocytes	GCATGATCAGTAGAGC	569	2
Monocytes	GCATGCGCAAGTAGTA	569	2
Monocytes	GCATGCGGTCCGTCAG	569	2
Monocytes	GCCTCTAAGGCATGGT	569	2
Monocytes	GCCTCTACACGAGAGT	569	2
Monocytes	GCGAGAAAGACAAGCC	569	2
Monocytes	GCGCAACAGGAATGGA	569	2
Monocytes	GCGCAACCAGGTCTCG	569	2
Monocytes	GCGCCAACACGTTGGC	569	2
Monocytes	GCGCCAAGTGGCGAAT	569	2
Monocytes	GCGCGATGTGACTACT	569	2
Monocytes	GCGGGTTGTGCCTTGG	569	2
Monocytes	GCTCCTAAGAACTCGG	569	2
Monocytes	GCTCTGTGTTTGGGCC	569	2
Monocytes	GCTGCAGCAGCTTAAC	569	2
Monocytes	GCTGCAGGTTAAGAAC	569	2
Monocytes	GCTGCAGTCTGAAAGA	569	2
Monocytes	GCTGCGACAGTATGCT	569	2
Monocytes	GCTGCTTAGCGCCTCA	569	2
Monocytes	GCTGCTTGTTCCACGG	569	2
Monocytes	GCTGCTTTCGGTGTCG	569	2
Monocytes	GCTGGGTAGGGCATGT	569	2
Monocytes	GCTGGGTAGTCCGGTC	569	2
Monocytes	GCTGGGTCATGTTGAC	569	2
Monocytes	GCTGGGTTCCCAGGTG	569	2
Monocytes	GGAAAGCAGAATTCCC	569	2
Monocytes	GGAACTTTCGCCAGCA	569	2
Monocytes	GGACAAGCAGCTGCTG	569	2
Monocytes	GGACAAGGTTGTACAC	569	2
Monocytes	GGACAGAAGTACGCCC	569	2
Monocytes	GGACAGATCTTGTATC	569	2
Monocytes	GGAGCAAGTGTGGTTT	569	2
Monocytes	GGATTACAGATAGTCA	569	2
Monocytes	GGATTACCAGCGATCC	569	2
Monocytes	GGATTACGTGTAAGTA	569	2
Monocytes	GGCGACTCACCGAATT	569	2
Monocytes	GGCGACTTCAGCCTAA	569	2
Monocytes	GGCTGGTCATGCCCGA	569	2
Monocytes	GGGAATGGTACCGGCT	569	2
Monocytes	GGGATGATCAACGGCC	569	2
Monocytes	GGGATGATCGTGGGAA	569	2
Monocytes	GGGCACTGTTGCGCAC	569	2
Monocytes	GGGCATCCACATCCAA	569	2
Monocytes	GGGCATCTCCTCCTAG	569	2
Monocytes	GGGTCTGAGAAGGTGA	569	2
Monocytes	GGGTTGCCATGGTCAT	569	2
Monocytes	GGGTTGCGTATAGTAG	569	2
Monocytes	GGGTTGCTCTGTCTCG	569	2
Monocytes	GGTGAAGTCAATAAGG	569	2
Monocytes	GGTGCGTTCTTTAGGG	569	2
Monocytes	GGTGTTAAGTAATCCC	569	2
Monocytes	GGTGTTACATAGACTC	569	2
Monocytes	GTAACTGAGTCCATAC	569	2
Monocytes	GTAACTGCAAGCGAGT	569	2
Monocytes	GTAACTGTCTGCGTAA	569	2
Monocytes	GTACGTACAAGCTGAG	569	2
Monocytes	GTACGTAGTCTCAACA	569	2
Monocytes	GTACGTATCACATGCA	569	2
Monocytes	GTACTCCAGTTGAGTA	569	2
Monocytes	GTACTCCGTTTGTTTC	569	2
Monocytes	GTACTTTCACGGTGTC	569	2
Monocytes	GTACTTTGTACCGTAT	569	2
Monocytes	GTAGGCCAGATCTGAA	569	2
Monocytes	GTAGGCCAGCTCCTTC	569	2
Monocytes	GTAGTCACAAAGGAAG	569	2
Monocytes	GTAGTCACACGAAATA	569	2
Monocytes	GTAGTCAGTAAAGTCA	569	2
Monocytes	GTAGTCAGTATATGAG	569	2
Monocytes	GTAGTCATCCGTACAA	569	2
Monocytes	GTATCTTAGTATGACA	569	2
Monocytes	GTATTCTAGACTACAA	569	2
Monocytes	GTATTCTAGGAGTTTA	569	2
Monocytes	GTCAAGTAGATCGGGT	569	2
Monocytes	GTCACAACAGATGGCA	569	2
Monocytes	GTCACAAGTACCTACA	569	2
Monocytes	GTCACAAGTCGAGATG	569	2
Monocytes	GTCACGGAGAGACGAA	569	2
Monocytes	GTCATTTAGCGAAGGG	569	2
Monocytes	GTCATTTCATAGACTC	569	2
Monocytes	GTCATTTGTCGACTAT	569	2
Monocytes	GTCCTCAGTAAGGGAA	569	2
Monocytes	GTCCTCAGTCAACTGT	569	2
Monocytes	GTCTTCGCACATCCAA	569	2
Monocytes	GTCTTCGGTGGTTTCA	569	2
Monocytes	GTGAAGGCATCACAAC	569	2
Monocytes	GTGAAGGGTTACTGAC	569	2
Monocytes	GTGCAGCAGTCCAGGA	569	2
Monocytes	GTGCAGCGTTCCATGA	569	2
Monocytes	GTGCGGTCATGTAAGA	569	2
Monocytes	GTGTGCGCAGACACTT	569	2
Monocytes	GTGTGCGGTCGGCATC	569	2
Monocytes	GTGTGCGGTCTAGCGC	569	2
Monocytes	GTGTTAGAGTGGTAAT	569	2
Monocytes	GTTAAGCAGACTGGGT	569	2
Monocytes	GTTACAGTCAGAGCTT	569	2
Monocytes	GTTCGGGCAATTGCTG	569	2
Monocytes	GTTCGGGGTCCAACTA	569	2
Monocytes	GTTTCTAGTGCACGAA	569	2
Monocytes	TAAACCGCAGTCCTTC	569	2
Monocytes	TAAACCGGTAGTACCT	569	2
Monocytes	TAAGAGACATCGTCGG	569	2
Monocytes	TAAGAGAGTCTGGAGA	569	2
Monocytes	TAAGAGAGTGATGTCT	569	2
Monocytes	TAAGCGTGTTCTGGTA	569	2
Monocytes	TAAGCGTTCTGTACGA	569	2
Monocytes	TAAGTGCTCGGTGTCG	569	2
Monocytes	TAAGTGCTCTTATCTG	569	2
Monocytes	TACACGATCCGTCATC	569	2
Monocytes	TACCTATCACGGTGTC	569	2
Monocytes	TACCTATCATGTAAGA	569	2
Monocytes	TACCTATGTGCAGGTA	569	2
Monocytes	TACCTTAGTAGGGTAC	569	2
Monocytes	TACGGATTCATGTCTT	569	2
Monocytes	TACGGGCCAAGCGTAG	569	2
Monocytes	TACGGGCTCCGATATG	569	2
Monocytes	TACGGTAAGGAGTTTA	569	2
Monocytes	TACTCATTCCCAAGAT	569	2
Monocytes	TACTCGCGTATAGTAG	569	2
Monocytes	TACTTGTAGCCCGAAA	569	2
Monocytes	TACTTGTCACGCCAGT	569	2
Monocytes	TACTTGTCATTGTGCA	569	2
Monocytes	TACTTGTTCGAGAACG	569	2
Monocytes	TAGACCACATGGTTGT	569	2
Monocytes	TAGAGCTCAGACGTAG	569	2
Monocytes	TAGCCGGAGCAACGGT	569	2
Monocytes	TAGTTGGAGCGTGAGT	569	2
Monocytes	TAGTTGGCAAGTTGTC	569	2
Monocytes	TATCAGGAGCGTCTAT	569	2
Monocytes	TATCAGGCATGATCCA	569	2
Monocytes	TATCAGGTCACAATGC	569	2
Monocytes	TATCAGGTCCCAAGAT	569	2
Monocytes	TATCTCAGTCATATCG	569	2
Monocytes	TATCTCAGTGAGTGAC	569	2
Monocytes	TATGCCCAGAGCTTCT	569	2
Monocytes	TATGCCCGTAAGTTCC	569	2
Monocytes	TATTACCGTGCGGTAA	569	2
Monocytes	TATTACCGTTGGTTTG	569	2
Monocytes	TCAATCTGTGAACCTT	569	2
Monocytes	TCACAAGCACGACGAA	569	2
Monocytes	TCACAAGTCCACGCAG	569	2
Monocytes	TCACGAAAGTGTCCAT	569	2
Monocytes	TCAGATGCAGGTCCAC	569	2
Monocytes	TCAGATGCATATACGC	569	2
Monocytes	TCAGCAAAGGGTATCG	569	2
Monocytes	TCAGCTCAGCTCCTCT	569	2
Monocytes	TCAGGATAGCTCAACT	569	2
Monocytes	TCAGGATTCCGCAAGC	569	2
Monocytes	TCAGGTAGTAAGAGAG	569	2
Monocytes	TCAGGTATCGGCGGTT	569	2
Monocytes	TCAGGTATCTCTGCTG	569	2
Monocytes	TCATTACGTTTCGCTC	569	2
Monocytes	TCCACACAGAAAGTGG	569	2
Monocytes	TCCACACAGGTGATAT	569	2
Monocytes	TCCACACGTTCAGGCC	569	2
Monocytes	TCCCGATAGCTGCGAA	569	2
Monocytes	TCCCGATCAATACGCT	569	2
Monocytes	TCCCGATCACTAAGTC	569	2
Monocytes	TCGAGGCAGTTATCGC	569	2
Monocytes	TCGAGGCGTAGATTAG	569	2
Monocytes	TCGAGGCTCCACGCAG	569	2
Monocytes	TCGCGAGTCGTATCAG	569	2
Monocytes	TCGCGTTAGCGTAATA	569	2
Monocytes	TCGCGTTTCAGGCCCA	569	2
Monocytes	TCGCGTTTCGTCGTTC	569	2
Monocytes	TCGGGACGTTTGGCGC	569	2
Monocytes	TCGGGACTCACAATGC	569	2
Monocytes	TCGGTAATCATGTCTT	569	2
Monocytes	TCGTAGACAAGAAGAG	569	2
Monocytes	TCTCATATCCCGGATG	569	2
Monocytes	TCTCTAAAGCTATGCT	569	2
Monocytes	TCTCTAACATGGTCTA	569	2
Monocytes	TCTCTAATCTTAGAGC	569	2
Monocytes	TCTGAGAAGTTGTAGA	569	2
Monocytes	TCTGAGATCGTCCAGG	569	2
Monocytes	TCTGGAACATACGCCG	569	2
Monocytes	TCTTCGGCAACGATGG	569	2
Monocytes	TCTTCGGGTCGCATCG	569	2
Monocytes	TGAAAGACACATGTGT	569	2
Monocytes	TGAAAGAGTTGGGACA	569	2
Monocytes	TGACGGCTCAGTTCGA	569	2
Monocytes	TGACGGCTCATAAAGG	569	2
Monocytes	TGACTAGCATCGATTG	569	2
Monocytes	TGACTAGTCCTTTCTC	569	2
Monocytes	TGACTTTAGAGACGAA	569	2
Monocytes	TGACTTTTCAGCTGGC	569	2
Monocytes	TGACTTTTCAGTCAGT	569	2
Monocytes	TGAGCATCAGCCTTGG	569	2
Monocytes	TGAGGGAGTGTATGGG	569	2
Monocytes	TGATTTCCACAGCCCA	569	2
Monocytes	TGCGGGTAGTGCGATG	569	2
Monocytes	TGCGGGTAGTGTGAAT	569	2
Monocytes	TGCGGGTCAGTCAGCC	569	2
Monocytes	TGCGGGTTCTGGCGTG	569	2
Monocytes	TGCGTGGTCAGTGTTG	569	2
Monocytes	TGCGTGGTCCCTCAGT	569	2
Monocytes	TGCTACCGTTGAGTTC	569	2
Monocytes	TGCTGCTCAAGTACCT	569	2
Monocytes	TGGACGCCATTAGGCT	569	2
Monocytes	TGGCGCAGTCATCGGC	569	2
Monocytes	TGGCTGGCAAGGCTCC	569	2
Monocytes	TGGCTGGGTACAAGTA	569	2
Monocytes	TGGCTGGGTATTCTCT	569	2
Monocytes	TGGGCGTTCTCCAACC	569	2
Monocytes	TGGTTCCCAAACTGCT	569	2
Monocytes	TGGTTCCCATGCCCGA	569	2
Monocytes	TGTATTCCATGACGGA	569	2
Monocytes	TGTGTTTAGATGTTAG	569	2
Monocytes	TGTTCCGCAGTACACT	569	2
Monocytes	TTAACTCAGCCTTGAT	569	2
Monocytes	TTAGGACTCGAATGCT	569	2
Monocytes	TTAGGCAAGAGGTTAT	569	2
Monocytes	TTAGTTCCAATAGCAA	569	2
Monocytes	TTAGTTCCAGGCAGTA	569	2
Monocytes	TTAGTTCCAGTCAGCC	569	2
Monocytes	TTAGTTCGTTTGACAC	569	2
Monocytes	TTATGCTTCGCGTTTC	569	2
Monocytes	TTCCCAGGTGTATGGG	569	2
Monocytes	TTCGAAGTCCTTTCGG	569	2
Monocytes	TTCGGTCGTATGGTTC	569	2
Monocytes	TTCTACAGTGATAAGT	569	2
Monocytes	TTCTCAAAGCACAGGT	569	2
Monocytes	TTCTCCTCAGATAATG	569	2
Monocytes	TTCTCCTGTCAGATAA	569	2
Monocytes	TTGAACGCATTGGGCC	569	2
Monocytes	TTGAACGTCAGTACGT	569	2
[truncated: 2,006 more rows]
