# Supplementary material for: scQCEA: a framework for annotation and quality control report of single-cell RNA-sequencing data
Source: BMC Genomics. 2023 Jul 6;24:381. doi: 10.1186/s12864-023-09447-6 (PMC10327311; doi:10.1186/s12864-023-09447-6)
Supplement: Supplementary file 2 — Additional file 2: Supplementary file 2. To demonstrate the utility of scQCEA, we apply the workflow to the sixteen gene expression profiles of eight patients with metastatic melanoma, prepared from pre- and post-treatment experimental batches. You can find the QC interactive report at: https://github.com/isarnassiri/scQCEA/tree/Example-of-Application. Download and unzip the OGC_Interactive_QC_Report_P180121.zip file. You can open CLICK_ME.html file without using rStudio/R. [file 12864_2023_9447_MOESM2_ESM.zip › Inputs/10X-gex/500667_40/P180121-keep_500667_40_Celltype_assignment_toCells.txt]

geneSet	cell
B-cells	AAACCTGAGTGGGATC
B-cells	AAACGGGTCTCCTATA
B-cells	AAAGATGAGTGGAGAA
B-cells	AAAGCAACACTGTTAG
B-cells	AACACGTCATCACCCT
B-cells	AACTCCCCAAAGAATC
B-cells	AACTTTCGTATATGAG
B-cells	AAGACCTAGGGAGTAA
B-cells	AAGGCAGCAGGTGCCT
B-cells	ACACCCTAGCGATGAC
B-cells	ACACTGAAGTTCGCAT
B-cells	ACACTGATCAGCAACT
B-cells	ACATGGTTCTATCCTA
B-cells	ACCGTAACAAGGACTG
B-cells	ACGAGGACATGTAGTC
B-cells	ACGAGGATCATGTCTT
B-cells	ACGCCGAAGTGATCGG
B-cells	ACGCCGAGTCTGGTCG
B-cells	ACGGGCTAGCCCAGCT
B-cells	ACGGGTCAGACTCGGA
B-cells	ACTATCTGTCGACTGC
B-cells	ACTGAACGTAGTAGTA
B-cells	ACTGAGTAGCTCAACT
B-cells	ACTGCTCCATGCCCGA
B-cells	ACTTGTTCATGTCTCC
B-cells	ACTTTCAGTTGACGTT
B-cells	AGAATAGCAAATTGCC
B-cells	AGAGCGACAGACGTAG
B-cells	AGAGCTTTCCTGCTTG
B-cells	AGAGTGGTCGCTGATA
B-cells	AGCAGCCTCCTGTACC
B-cells	AGCCTAACAAGTTAAG
B-cells	AGCTCCTGTCCAAGTT
B-cells	AGGCCGTAGGTGCTAG
B-cells	AGGCCGTAGTGGGCTA
B-cells	AGGCCGTGTCTTCGTC
B-cells	AGGGAGTAGCTAGCCC
B-cells	AGGGATGAGGTTCCTA
B-cells	AGGGATGTCACTTATC
B-cells	AGGGATGTCGCCGTGA
B-cells	AGGTCATCAAAGGAAG
B-cells	AGTAGTCCACGTCAGC
B-cells	AGTCTTTGTCAGGACA
B-cells	AGTGAGGAGAGGGCTT
B-cells	AGTGGGATCCGCGTTT
B-cells	AGTGGGATCGCTGATA
B-cells	ATAACGCGTCTGATCA
B-cells	ATAAGAGGTGACGCCT
B-cells	ATAAGAGTCTCGCATC
B-cells	ATAGACCTCTGAAAGA
B-cells	ATCCACCGTATGAATG
B-cells	ATCCACCGTCGCTTTC
B-cells	ATCCACCGTGCCTGGT
B-cells	ATCCACCTCCCAAGTA
B-cells	ATCGAGTGTTACGGAG
B-cells	ATGCGATAGGTAGCCA
B-cells	ATGCGATCACTGTCGG
B-cells	ATGCGATTCAACCATG
B-cells	ATGGGAGAGGTAAACT
B-cells	ATGTGTGGTAGCGCAA
B-cells	ATTACTCCAGACACTT
B-cells	ATTACTCGTCTTCAAG
B-cells	ATTACTCTCCGCAGTG
B-cells	ATTATCCTCCGTAGGC
B-cells	ATTCTACCAGATCTGT
B-cells	ATTGGACGTTTGTGTG
B-cells	ATTGGTGGTGTTCTTT
B-cells	CAACCAAAGGTGCTTT
B-cells	CAACTAGCAGTATGCT
B-cells	CAAGAAAGTTACTGAC
B-cells	CAAGAAATCCCGGATG
B-cells	CAAGATCAGCTACCGC
B-cells	CAAGGCCCAGCTCGAC
B-cells	CAAGGCCGTCAGATAA
B-cells	CACACAACACCGATAT
B-cells	CACAGTAAGACTACAA
B-cells	CACATTTAGATCACGG
B-cells	CACATTTTCTAACTCT
B-cells	CACCACTAGCTAAACA
B-cells	CACCACTGTTAGATGA
B-cells	CACCTTGCATGCTAGT
B-cells	CACCTTGTCTTCAACT
B-cells	CAGAATCAGAGACTTA
B-cells	CAGAGAGCATTGGGCC
B-cells	CAGCAGCTCAACGAAA
B-cells	CAGCAGCTCCGAAGAG
B-cells	CAGCCGACACGCCAGT
B-cells	CAGCCGACAGTATGCT
B-cells	CAGCTAAGTCGCTTTC
B-cells	CAGCTAATCTCAAACG
B-cells	CAGGTGCGTATTACCG
B-cells	CAGGTGCTCAGGCCCA
B-cells	CATATGGCATACGCTA
B-cells	CATATTCCACCAACCG
B-cells	CATCGGGCATTCCTGC
B-cells	CCAATCCTCATGTGGT
B-cells	CCACGGAGTGCACTTA
B-cells	CCCAGTTAGCGAAGGG
B-cells	CCCATACTCAGTCAGT
B-cells	CCCTCCTCAGACGCAA
B-cells	CCGGGATAGACAGGCT
B-cells	CCGGGATAGATCCCAT
B-cells	CCGGTAGCAGGTCGTC
B-cells	CCGTTCAGTAGCTGCC
B-cells	CCTACACTCTAGAGTC
B-cells	CCTCAGTTCCCAAGAT
B-cells	CCTCTGAGTCTTGCGG
B-cells	CCTTACGGTGCATCTA
B-cells	CCTTCCCCAGCGAACA
B-cells	CCTTCCCGTTTGGCGC
B-cells	CCTTCCCTCAATCTCT
B-cells	CGAACATCATATACCG
B-cells	CGAACATGTAGGACAC
B-cells	CGAATGTAGCGATATA
B-cells	CGACTTCTCATCTGCC
B-cells	CGAGCACAGACGCACA
B-cells	CGAGCCAAGGCATGTG
B-cells	CGATTGACACAGTCGC
B-cells	CGCTATCTCCTTTCGG
B-cells	CGGACACAGCCTCGTG
B-cells	CGGACGTGTTGCGTTA
B-cells	CGGACTGCAGTAAGAT
B-cells	CGGACTGCATGCTGGC
B-cells	CGGAGCTAGTGAAGAG
B-cells	CGGAGCTTCCTAAGTG
B-cells	CGGAGTCTCTCTTATG
B-cells	CGGCTAGTCCTTGACC
B-cells	CGTAGGCAGTCGTACT
B-cells	CGTCCATAGAAACCAT
B-cells	CGTCCATTCAGTTCGA
B-cells	CGTCTACAGCTTTGGT
B-cells	CGTGAGCAGAGATGAG
B-cells	CGTGAGCTCGTATCAG
B-cells	CGTGTAACAGCGTTCG
B-cells	CGTTAGACAGCTCGAC
B-cells	CGTTGGGAGTACCGGA
B-cells	CTAAGACAGAAGCCCA
B-cells	CTAAGACCATCTCGCT
B-cells	CTACACCCAGGATTGG
B-cells	CTACACCTCAACGCTA
B-cells	CTACATTAGAAGCCCA
B-cells	CTACATTAGCGATGAC
B-cells	CTACATTTCAGCGATT
B-cells	CTACCCAAGCGCCTTG
B-cells	CTAGCCTTCTCGTATT
B-cells	CTAGTGAAGTTGTAGA
B-cells	CTCACACCAACGATCT
B-cells	CTCGGAGGTTTGACAC
B-cells	CTCTACGCACACCGAC
B-cells	CTGAAGTAGGGCTCTC
B-cells	CTGGTCTAGATTACCC
B-cells	CTGTGCTAGGTTACCT
B-cells	CTGTTTAAGACTGGGT
B-cells	CTTAACTAGAGGACGG
B-cells	CTTCTCTGTAGCACGA
B-cells	GAAACTCCAAGCTGAG
B-cells	GAAATGATCACCTTAT
B-cells	GAACGGACATTATCTC
B-cells	GAAGCAGTCGGAAATA
B-cells	GAATAAGGTCTCCCTA
B-cells	GAATGAAAGCCCAATT
B-cells	GACAGAGTCCGCAGTG
B-cells	GACCAATAGGGTCGAT
B-cells	GACCTGGGTTACGCGC
B-cells	GACCTGGGTTTGTGTG
B-cells	GACCTGGTCTACCAGA
B-cells	GACGTTAGTCGAAAGC
B-cells	GACTACAGTCGCTTCT
B-cells	GACTACATCATGCTCC
B-cells	GAGGTGAAGGTAGCTG
B-cells	GAGTCCGCACTCTGTC
B-cells	GAGTCCGTCGCCATAA
B-cells	GATCAGTAGACACGAC
B-cells	GATCAGTAGGAGTTGC
B-cells	GATCAGTCAGGTGGAT
B-cells	GATCGATGTCTCAACA
B-cells	GATCGCGTCTTATCTG
B-cells	GATCTAGAGAGCTGGT
B-cells	GATGAAAAGGCTCTTA
B-cells	GATGCTATCGTGGTCG
B-cells	GATGCTATCTTGCATT
B-cells	GCAGTTATCGGCATCG
B-cells	GCATACAAGTCAAGGC
B-cells	GCATGATTCTTGGGTA
B-cells	GCGAGAAGTAATCACC
B-cells	GCGCAACAGGATGGTC
B-cells	GCGCAACCACTTCGAA
B-cells	GCGCAGTCACAACTGT
B-cells	GCGCAGTGTCTCATCC
B-cells	GCGCCAACAAGGCTCC
B-cells	GCTCCTACAAATCCGT
B-cells	GCTCCTATCATGCTCC
B-cells	GCTCTGTCACCAGTTA
B-cells	GCTCTGTCAGAGCCAA
B-cells	GCTCTGTGTTCCACAA
B-cells	GCTGCAGTCTGATACG
B-cells	GCTGCTTGTATATGAG
B-cells	GCTGCTTTCGTCCGTT
B-cells	GCTTCCACAGGCGATA
B-cells	GCTTCCAGTACATCCA
B-cells	GGAACTTTCCATGCTC
B-cells	GGAATAATCGCACTCT
B-cells	GGACAAGGTACCGAGA
B-cells	GGACAAGTCCGCGTTT
B-cells	GGACATTTCTAAGCCA
B-cells	GGACGTCCAACACCTA
B-cells	GGAGCAAAGCCAGAAC
B-cells	GGATGTTGTGGTCTCG
B-cells	GGATTACTCCGTCAAA
B-cells	GGCAATTTCGTCACGG
B-cells	GGGAATGAGAATTGTG
B-cells	GGGACCTTCGCTTGTC
B-cells	GGGAGATGTCTCTTTA
B-cells	GGGAGATTCAGTGTTG
B-cells	GTAACTGAGGGCTCTC
B-cells	GTAACTGCATTCCTCG
B-cells	GTAACTGGTCAACTGT
B-cells	GTACTTTCACACTGCG
B-cells	GTAGGCCTCTTGACGA
B-cells	GTAGTCATCCCAGGTG
B-cells	GTAGTCATCCCGGATG
B-cells	GTAGTCATCGCGCCAA
B-cells	GTATTCTCATATACGC
B-cells	GTCACAAAGCACAGGT
B-cells	GTCACGGCATACGCCG
B-cells	GTCATTTAGTTAGGTA
B-cells	GTCATTTTCCCGACTT
B-cells	GTCGGGTCAGCCTATA
B-cells	GTCGTAACAATAAGCA
B-cells	GTCTTCGTCATAGCAC
B-cells	GTGAAGGGTACAGTTC
B-cells	GTGAAGGTCGCTAGCG
B-cells	GTGCAGCGTAGGGTAC
B-cells	GTTACAGTCAACCATG
B-cells	GTTACAGTCTGCTTGC
B-cells	TAAGAGAGTGACCAAG
B-cells	TAAGAGATCTCCCTGA
B-cells	TACAGTGCAAACTGTC
B-cells	TACAGTGGTAAACACA
B-cells	TACAGTGGTATAGGTA
B-cells	TACCTATCAGATGGGT
B-cells	TACCTTAGTTAAAGTG
B-cells	TACGGATTCCCTTGCA
B-cells	TACGGTAAGCTGCAAG
B-cells	TACGGTACAGTTTACG
B-cells	TACTCATTCAGGTAAA
B-cells	TACTCGCAGGTGATTA
B-cells	TACTCGCTCTATGTGG
B-cells	TACTTACAGTTCGATC
B-cells	TACTTACCACCTCGGA
B-cells	TACTTGTGTAGATTAG
B-cells	TAGACCAGTAGAAGGA
B-cells	TAGAGCTAGTACTTGC
B-cells	TAGAGCTGTAGGCATG
B-cells	TAGGCATGTGTGACGA
B-cells	TATCTCACAAGGTTTC
B-cells	TATTACCAGGGTGTGT
B-cells	TATTACCCATGCAACT
B-cells	TCAATCTTCACTGGGC
B-cells	TCAGATGGTCTCACCT
B-cells	TCAGATGTCAAACGGG
B-cells	TCAGCAAAGTCAATAG
B-cells	TCAGCTCAGGGATGGG
B-cells	TCAGCTCTCGGTTCGG
B-cells	TCAGGATGTCACAAGG
B-cells	TCAGGTAGTGTAATGA
B-cells	TCATTACTCGAACTGT
B-cells	TCCACACGTCAGATAA
B-cells	TCCCGATCATGCTAGT
B-cells	TCGCGAGAGGAACTGC
B-cells	TCGCGAGTCTCGAGTA
B-cells	TCGCGTTTCTCGATGA
B-cells	TCGGTAATCGCCAGCA
B-cells	TCTCTAAAGCGCCTTG
B-cells	TCTGAGAGTTCAACCA
B-cells	TCTGGAATCCATGAGT
B-cells	TCTTCGGCAGCCACCA
B-cells	TGAAAGACACCAGCAC
B-cells	TGACAACTCGTTGACA
B-cells	TGAGAGGCAACACCTA
B-cells	TGAGAGGCAAGAGTCG
B-cells	TGAGCCGCAATGGAGC
B-cells	TGAGCCGTCACTTACT
B-cells	TGATTTCAGTCGTACT
B-cells	TGATTTCGTAGCTCCG
B-cells	TGCACCTTCAATAAGG
B-cells	TGCCAAATCAGCGATT
B-cells	TGCCCTAAGTGGACGT
B-cells	TGCTACCGTCCGAGTC
B-cells	TGGACGCTCATAGCAC
B-cells	TGGCCAGAGAAGAAGC
B-cells	TGGCCAGCAGTGACAG
B-cells	TGGGCGTAGCTGCGAA
B-cells	TGGGCGTGTACCAGTT
B-cells	TGGTTAGAGGATGGAA
B-cells	TGGTTCCGTAGGGTAC
B-cells	TGTCCCAGTAAGTGTA
B-cells	TGTGGTACATCGGGTC
B-cells	TTAGGCAGTAGGACAC
B-cells	TTCCCAGCACTGCCAG
B-cells	TTCCCAGGTAGCCTAT
B-cells	TTCGAAGCATACTACG
B-cells	TTCGAAGTCCGCTGTT
B-cells	TTCTCAATCTGCAAGT
B-cells	TTCTTAGAGTGTCCAT
B-cells	TTCTTAGGTTGTCTTT
B-cells	TTGACTTTCTGTCTCG
B-cells	TTGCCGTAGCCAGGAT
B-cells	TTGGAACCAAGTCTGT
B-cells	TTGTAGGGTGAGGGAG
B-cells	TTGTAGGTCGTCGTTC
B-cells	TTTATGCCATTGAGCT
B-cells	TTTCCTCGTTATGTGC
B-cells	TTTGGTTGTAGTGAAT
B-cells	TTTGTCACATTCCTCG
B-cells	TTTGTCAGTCTCTTAT
Dendritic	AAACCTGAGCGATGAC
Dendritic	AACCATGAGAGAACAG
Dendritic	AACCGCGCACCAGATT
Dendritic	AACCGCGGTTATCGGT
Dendritic	AAGACCTGTACCCAAT
Dendritic	AAGGCAGTCATGCTCC
Dendritic	AAGGCAGTCTCGTTTA
Dendritic	AAGGTTCGTTCGGGCT
Dendritic	AAGTCTGTCCACGTTC
Dendritic	AATCGGTAGCCCTAAT
Dendritic	ACCTTTATCACCGGGT
Dendritic	ACGCCGAGTTTGTTGG
Dendritic	ACGGCCATCGAGAACG
Dendritic	ACTATCTTCCGGGTGT
Dendritic	ACTGTCCTCAAACGGG
Dendritic	AGACGTTCATGCCTTC
Dendritic	AGAGTGGTCCAAACTG
Dendritic	AGCCTAAGTTTGGGCC
Dendritic	AGGCCACAGCCGCCTA
Dendritic	AGGGTGATCGGAATCT
Dendritic	AGGTCATGTTGTGGAG
Dendritic	AGTGAGGGTCTCTTTA
Dendritic	AGTGAGGTCATTGCCC
Dendritic	AGTTGGTAGTAGCGGT
Dendritic	ATCGAGTTCTGGTTCC
Dendritic	ATCTGCCGTTAAGACA
Dendritic	CAACCAAGTATAAACG
Dendritic	CAACCAATCGTAGATC
Dendritic	CAAGAAAGTAGCGATG
Dendritic	CAAGTTGGTGTAATGA
Dendritic	CACAAACGTGGCAAAC
Dendritic	CACACCTAGAGGACGG
Dendritic	CACAGGCCAAACGTGG
Dendritic	CACAGGCGTCGCATCG
Dendritic	CACATTTGTAACGACG
Dendritic	CACTCCACATCCCACT
Dendritic	CAGAATCGTCATACTG
Dendritic	CAGCAGCTCATGTCTT
Dendritic	CAGGTGCCAAACTGCT
Dendritic	CAGGTGCTCGGCATCG
Dendritic	CATTATCGTAGAGGAA
Dendritic	CATTATCGTGTAAGTA
Dendritic	CCACCTACAAGTCATC
Dendritic	CCATGTCCAGCTGCTG
Dendritic	CCATTCGGTGTTCTTT
Dendritic	CCCAATCCACCTCGGA
Dendritic	CCGGGATAGACAGACC
Dendritic	CCGTACTGTTAAAGAC
Dendritic	CCTCAGTGTGTGCGTC
Dendritic	CCTCTGAAGCGTTCCG
Dendritic	CCTTCCCTCGTACGGC
Dendritic	CGAGAAGGTAGGGACT
Dendritic	CGATGGCAGTGTCCCG
Dendritic	CGCGGTAAGACGCACA
Dendritic	CGCTTCAAGGTAGCCA
Dendritic	CGGACGTCACTTACGA
Dendritic	CGGACTGAGGACAGCT
Dendritic	CGGAGTCGTCTTCAAG
Dendritic	CGGTTAAAGTGATCGG
Dendritic	CGTAGGCCACATCCGG
Dendritic	CGTCTACCAGTCAGCC
Dendritic	CGTGTAACAGTAAGCG
Dendritic	CGTTAGAGTTAGTGGG
Dendritic	CGTTCTGAGGATGCGT
Dendritic	CGTTGGGAGTGGGATC
Dendritic	CGTTGGGCACGCGAAA
Dendritic	CGTTGGGTCCCTAACC
Dendritic	CTAACTTGTTAGAACA
Dendritic	CTAAGACAGCAGATCG
Dendritic	CTACCCAGTACCCAAT
Dendritic	CTCATTATCGTGGGAA
Dendritic	CTCGAAAGTAAAGTCA
Dendritic	CTCGTACCATACTACG
Dendritic	CTCGTCAGTACCGCTG
Dendritic	CTCTGGTAGACGCTTT
Dendritic	CTGAAGTAGTGTCCCG
Dendritic	CTGTGCTAGACTCGGA
Dendritic	CTTACCGTCCTGTACC
Dendritic	CTTACCGTCGCTTAGA
Dendritic	GAAATGATCTCGCTTG
Dendritic	GAACATCGTAGAGGAA
Dendritic	GAAGCAGTCCAGTATG
Dendritic	GACAGAGGTGAGCGAT
Dendritic	GACGGCTTCGGTGTCG
Dendritic	GACGTTATCGCCTGAG
Dendritic	GACTACATCTCGCATC
Dendritic	GAGCAGAAGTGGTCCC
Dendritic	GAGGTGAAGGATATAC
Dendritic	GAGGTGACACACATGT
Dendritic	GATGCTACACCTCGTT
Dendritic	GATGCTATCAACACAC
Dendritic	GCAGCCAGTGCCTGTG
Dendritic	GCGCAACCAAGGACAC
Dendritic	GCGCAACCATGGTCAT
Dendritic	GCTCTGTCACGGTGTC
Dendritic	GCTGCGAAGCAGGTCA
Dendritic	GCTGCTTCAGGGTATG
Dendritic	GCTGCTTCATCTCGCT
Dendritic	GGACAAGAGTTAAGTG
Dendritic	GGACAGAGTGATGATA
Dendritic	GGATTACAGAACTGTA
Dendritic	GGATTACGTGATAAGT
Dendritic	GGCAATTAGATAGGAG
Dendritic	GGGCACTTCGCTTGTC
Dendritic	GGGCATCAGAAGGTTT
Dendritic	GTAACGTAGAGCAATT
Dendritic	GTAACGTAGGCCCTCA
Dendritic	GTAACGTGTTCACCTC
Dendritic	GTAACTGTCGAACGGA
Dendritic	GTACGTAAGAGGTTAT
Dendritic	GTACGTAGTGTTGGGA
Dendritic	GTCGTAATCCAGAAGG
Dendritic	GTGAAGGCATTAGCCA
Dendritic	GTGCGGTTCTACCTGC
Dendritic	GTTCATTAGCTGCCCA
Dendritic	TAAGAGAAGGGCACTA
Dendritic	TACAGTGCACCGAAAG
Dendritic	TACCTATCAGTGAGTG
Dendritic	TACCTATGTCAGAAGC
Dendritic	TACGGATCACCACGTG
Dendritic	TACGGATGTTAAGATG
Dendritic	TACGGGCAGACGACGT
Dendritic	TACGGGCTCCAGTATG
Dendritic	TAGAGCTAGTACGTTC
Dendritic	TAGCCGGGTGACCAAG
Dendritic	TAGTGGTAGAGCTTCT
Dendritic	TAGTTGGAGTACGCCC
Dendritic	TATGCCCTCGGACAAG
Dendritic	TCAGATGAGTATCGAA
Dendritic	TCAGGATGTGAAAGAG
Dendritic	TCATTACGTAATAGCA
Dendritic	TCCCGATGTGAAAGAG
Dendritic	TCGGGACAGTATCGAA
Dendritic	TGAGCCGCAGCTATTG
Dendritic	TGAGCCGTCATTATCC
Dendritic	TGAGGGACAGTCGTGC
Dendritic	TGCGGGTGTAGGCTGA
Dendritic	TGGACGCTCAGGCCCA
Dendritic	TGGGCGTGTTGAACTC
Dendritic	TGTCCCAAGACTACAA
Dendritic	TTAGGACCAGGACGTA
Dendritic	TTATGCTGTTGGGACA
Dendritic	TTCTACAAGGCTATCT
Dendritic	TTGACTTAGATGTAAC
Dendritic	TTGACTTGTCCCGACA
Dendritic	TTGGCAACAGACAAAT
Dendritic	TTGTAGGAGGTAGCCA
Granulocytes	AAACCTGTCGGCGCTA
Granulocytes	AAACGGGCACGGATAG
Granulocytes	AAAGATGTCAGTCAGT
Granulocytes	AAAGATGTCATTTGGG
Granulocytes	AAAGCAACAAATCCGT
Granulocytes	AAAGTAGAGGGCTCTC
Granulocytes	AAAGTAGGTCTAGTCA
Granulocytes	AAATGCCAGCGCTTAT
Granulocytes	AACACGTCATGCAACT
Granulocytes	AACCGCGAGGACGAAA
Granulocytes	AACCGCGGTGGAAAGA
Granulocytes	AACGTTGTCTTGGGTA
Granulocytes	AACTCAGGTGACGGTA
Granulocytes	AACTCCCAGCGTTCCG
Granulocytes	AACTCCCTCGGTTAAC
Granulocytes	AACTCCCTCTTCGGTC
Granulocytes	AACTCTTAGGGTTCCC
Granulocytes	AACTCTTGTCCGAGTC
Granulocytes	AACTCTTGTCGGATCC
Granulocytes	AACTGGTGTTCCCGAG
Granulocytes	AAGACCTAGTAAGTAC
Granulocytes	AAGACCTAGTTGTCGT
Granulocytes	AAGACCTCACAGTCGC
Granulocytes	AAGCCGCGTAATAGCA
Granulocytes	AAGGCAGGTCCGTCAG
Granulocytes	AAGGCAGTCCACGCAG
Granulocytes	AAGTCTGCAGGCGATA
Granulocytes	AAGTCTGTCACCTTAT
Granulocytes	AATCGGTCAGGCTGAA
Granulocytes	ACACCCTTCAGCGACC
Granulocytes	ACACCGGGTCCAGTGC
Granulocytes	ACACCGGTCAGAGGTG
Granulocytes	ACAGCCGAGCTGAACG
Granulocytes	ACAGCCGCAGCTGGCT
Granulocytes	ACAGCCGGTACCGTAT
Granulocytes	ACAGCCGGTCATCGGC
Granulocytes	ACAGCCGTCTACGAGT
Granulocytes	ACAGCTACAGCTGTTA
Granulocytes	ACATACGTCTCTTATG
Granulocytes	ACATCAGGTGCCTTGG
Granulocytes	ACCAGTACATCTATGG
Granulocytes	ACCTTTACACTGAAGG
Granulocytes	ACCTTTAGTTCCCGAG
Granulocytes	ACGATACTCAGCTCGG
Granulocytes	ACGATGTTCATGCATG
Granulocytes	ACGCAGCGTTACGACT
Granulocytes	ACGCAGCTCCCTCTTT
Granulocytes	ACGCCAGAGTCCGTAT
Granulocytes	ACGCCAGCAATTCCTT
Granulocytes	ACGCCAGTCCAGGGCT
Granulocytes	ACGCCGAAGAGGGCTT
Granulocytes	ACGCCGAAGCACACAG
Granulocytes	ACGCCGAGTTAAAGTG
Granulocytes	ACGCCGATCACAGTAC
Granulocytes	ACGGCCAAGGGATCTG
Granulocytes	ACGGCCAGTATGAAAC
Granulocytes	ACGGGCTAGCAGCCTC
Granulocytes	ACGGGCTCATCGGACC
Granulocytes	ACGGGCTTCTGCTGCT
Granulocytes	ACGGGTCAGAGGTTGC
Granulocytes	ACTATCTAGCAATATG
Granulocytes	ACTATCTCAGGCAGTA
Granulocytes	ACTGAGTGTGCACTTA
Granulocytes	ACTGATGAGACAGAGA
Granulocytes	ACTGATGCACTAGTAC
Granulocytes	ACTGATGTCAAGATCC
Granulocytes	ACTGATGTCGGCGCAT
Granulocytes	ACTGCTCAGAAGGTTT
Granulocytes	ACTGCTCAGTCAATAG
Granulocytes	ACTGCTCCATTAACCG
Granulocytes	ACTGCTCGTACATGTC
Granulocytes	ACTGTCCAGCTATGCT
Granulocytes	ACTGTCCGTTGATTGC
Granulocytes	ACTTACTAGCTTCGCG
Granulocytes	ACTTGTTTCCGTACAA
Granulocytes	ACTTTCAAGGCCCTTG
Granulocytes	AGAATAGAGAGGGATA
Granulocytes	AGAGCGAAGAACTCGG
Granulocytes	AGAGCGACAACTGCGC
Granulocytes	AGAGCGACACCAGCAC
Granulocytes	AGAGTGGGTCGAACAG
Granulocytes	AGATCTGAGACAGACC
Granulocytes	AGATCTGGTTGTGGCC
Granulocytes	AGATCTGTCTCTGAGA
Granulocytes	AGATTGCCACGAAGCA
Granulocytes	AGATTGCGTAAATGTG
Granulocytes	AGATTGCTCCTAGAAC
Granulocytes	AGCAGCCAGATATACG
Granulocytes	AGCAGCCAGGCATGTG
Granulocytes	AGCAGCCAGGGTCGAT
Granulocytes	AGCCTAAAGACTACAA
Granulocytes	AGCCTAAAGAGTCGGT
Granulocytes	AGCCTAACAGATGGCA
Granulocytes	AGCCTAACATCTACGA
Granulocytes	AGCCTAATCGCAGGCT
Granulocytes	AGCGGTCGTATCTGCA
Granulocytes	AGCTCCTAGAAACCTA
Granulocytes	AGGCCACAGAGTTGGC
Granulocytes	AGGGAGTAGTGAACAT
Granulocytes	AGGGATGTCCAAGCCG
Granulocytes	AGGGTGAAGTGTTTGC
Granulocytes	AGGGTGATCACATGCA
Granulocytes	AGGTCCGTCAACGCTA
Granulocytes	AGTGTCAGTCACCTAA
Granulocytes	ATAACGCCACAAGTAA
Granulocytes	ATAACGCGTCATCCCT
Granulocytes	ATAAGAGTCTTTCCTC
Granulocytes	ATAGACCCACTAAGTC
Granulocytes	ATAGACCCAGCTGTTA
Granulocytes	ATCACGAAGTGAACAT
Granulocytes	ATCCACCGTAATAGCA
Granulocytes	ATCCACCGTACGACCC
Granulocytes	ATCCGAACACCCTATC
Granulocytes	ATCGAGTTCCTTTCGG
Granulocytes	ATCTACTAGAGTGAGA
Granulocytes	ATGAGGGCAAACGTGG
Granulocytes	ATGCGATCAGCTGTTA
Granulocytes	ATGCGATGTGTGGTTT
Granulocytes	ATGCGATGTTGGAGGT
Granulocytes	ATGGGAGTCTGATACG
Granulocytes	ATGTGTGGTGGCAAAC
Granulocytes	ATGTGTGGTTACCGAT
Granulocytes	ATTACTCTCCAAACTG
Granulocytes	ATTATCCAGGATGGTC
Granulocytes	ATTCTACGTAAGTAGT
Granulocytes	ATTCTACTCATGTGGT
Granulocytes	ATTGGTGGTCTTTCAT
Granulocytes	ATTTCTGAGTGTGAAT
Granulocytes	ATTTCTGCAAGCGATG
Granulocytes	ATTTCTGTCGAATGGG
Granulocytes	CAACCAATCAAACCAC
Granulocytes	CAACCTCGTCTCCACT
Granulocytes	CAACTAGGTAGCACGA
Granulocytes	CAACTAGGTCCGAACC
Granulocytes	CAAGATCGTACATCCA
Granulocytes	CAAGGCCAGATGTCGG
Granulocytes	CACAAACAGCCACCTG
Granulocytes	CACACCTGTCGCATAT
Granulocytes	CACACTCGTAGGAGTC
Granulocytes	CACAGGCAGCCGCCTA
Granulocytes	CACAGGCCAGATCTGT
Granulocytes	CACAGGCTCACAGGCC
Granulocytes	CACAGTAAGTCCAGGA
Granulocytes	CACCACTGTCCGTGAC
Granulocytes	CACCAGGCATGGTCAT
Granulocytes	CACCAGGGTACATGTC
Granulocytes	CACTCCAGTGCAGGTA
Granulocytes	CAGAATCTCGGTCCGA
Granulocytes	CAGAGAGCACCTGGTG
Granulocytes	CAGATCAGTAGAGGAA
Granulocytes	CAGCAGCAGCTATGCT
Granulocytes	CAGCAGCCAAGGGTCA
Granulocytes	CAGCAGCCACAGATTC
Granulocytes	CAGCATATCAGCTCTC
Granulocytes	CAGCGACGTTATCCGA
Granulocytes	CAGCTAAAGCGTGTCC
Granulocytes	CAGCTGGAGCGATATA
Granulocytes	CAGCTGGCACCACCAG
Granulocytes	CAGGTGCTCCTTGACC
Granulocytes	CAGTAACCAGGCTCAC
Granulocytes	CAGTAACGTTGACGTT
Granulocytes	CAGTCCTAGACATAAC
Granulocytes	CAGTCCTCACAAGTAA
Granulocytes	CATATGGCACCGTTGG
Granulocytes	CATCAAGAGAATCTCC
Granulocytes	CATCAAGGTGGTACAG
Granulocytes	CATCAAGTCATAACCG
Granulocytes	CATCAAGTCCGCGCAA
Granulocytes	CATCAAGTCGGTTAAC
Granulocytes	CATCAGAGTAAGAGAG
Granulocytes	CATCAGAGTAGCACGA
Granulocytes	CATCCACGTGCACGAA
Granulocytes	CATCGAAGTCTCTTAT
Granulocytes	CATCGGGCAGTTTACG
Granulocytes	CATGACAAGGATGGAA
Granulocytes	CATGACATCGTGGACC
Granulocytes	CATTATCGTCTTTCAT
Granulocytes	CATTCGCCACGTCAGC
Granulocytes	CCAATCCCAGTCACTA
Granulocytes	CCACCTACACGCATCG
Granulocytes	CCACCTAGTAACGACG
Granulocytes	CCACGGAGTAAGGATT
Granulocytes	CCACTACGTTCACCTC
Granulocytes	CCAGCGAAGACTAGGC
Granulocytes	CCCAGTTCAATCCAAC
Granulocytes	CCCAGTTCACTTAACG
Granulocytes	CCCAGTTTCTTGACGA
Granulocytes	CCCTCCTAGAGTGAGA
Granulocytes	CCCTCCTAGCCACGTC
Granulocytes	CCGGGATCATGCCCGA
Granulocytes	CCGGGATGTTCTCATT
Granulocytes	CCGGTAGAGGTGATTA
Granulocytes	CCGTACTCACGGCGTT
Granulocytes	CCGTACTTCTAACTGG
Granulocytes	CCTAGCTCAGCTGTTA
Granulocytes	CCTCTGAAGTGTACTC
Granulocytes	CCTCTGACAGCCTGTG
Granulocytes	CCTCTGACAGCTTAAC
Granulocytes	CCTCTGAGTGCCTGTG
Granulocytes	CCTTACGGTGTCAATC
Granulocytes	CCTTACGGTGTGGCTC
Granulocytes	CGAACATAGACACGAC
Granulocytes	CGAACATTCGTCCGTT
Granulocytes	CGAATGTCAGGGTACA
Granulocytes	CGACTTCAGCAATATG
Granulocytes	CGAGCCACAAGCGTAG
Granulocytes	CGAGCCAGTAAATGAC
Granulocytes	CGATCGGCATCCGGGT
Granulocytes	CGCGGTAAGACACTAA
Granulocytes	CGCGGTACAGGAATGC
Granulocytes	CGCTGGACACAGGCCT
Granulocytes	CGCTTCAGTTTAAGCC
Granulocytes	CGGACGTCAGGTCCAC
Granulocytes	CGGACTGCAAACCCAT
Granulocytes	CGGACTGGTGTCGCTG
Granulocytes	CGGAGCTCAGACAGGT
Granulocytes	CGGAGCTCATGGATGG
Granulocytes	CGGAGTCCAAACTGTC
Granulocytes	CGGCTAGTCTTTACGT
Granulocytes	CGGTTAAAGAAACGCC
Granulocytes	CGTAGCGCAAACTGCT
Granulocytes	CGTAGCGTCTGGGCCA
Granulocytes	CGTAGGCTCAACGGCC
Granulocytes	CGTCACTCACCACGTG
Granulocytes	CGTCACTGTATCAGTC
Granulocytes	CGTCAGGAGGCAGTCA
Granulocytes	CGTCAGGCAGATCTGT
Granulocytes	CGTCCATAGCCAGTAG
Granulocytes	CGTCCATCAGGTCGTC
Granulocytes	CGTCTACTCAGAGGTG
Granulocytes	CGTGTAATCACCATAG
Granulocytes	CGTTAGAAGAAGATTC
Granulocytes	CGTTAGACACAGCCCA
Granulocytes	CGTTAGACACCTATCC
Granulocytes	CGTTCTGAGCCTATGT
Granulocytes	CGTTCTGGTGATGTCT
Granulocytes	CGTTGGGCAAGCGTAG
Granulocytes	CGTTGGGCAAGGCTCC
Granulocytes	CGTTGGGCACGAGAGT
Granulocytes	CTAACTTGTCATGCCG
Granulocytes	CTAAGACGTAAATGAC
Granulocytes	CTACACCGTATAGGTA
Granulocytes	CTACATTGTCGCGGTT
Granulocytes	CTACATTGTTCGCGAC
Granulocytes	CTACCCAGTCATCGGC
Granulocytes	CTACCCATCGAGCCCA
Granulocytes	CTACGTCTCTGCTGTC
Granulocytes	CTAGAGTGTGCAGTAG
Granulocytes	CTAGAGTTCTCGGACG
Granulocytes	CTAGCCTAGCTATGCT
Granulocytes	CTAGCCTCAATAGCGG
Granulocytes	CTCAGAAGTTACGGAG
Granulocytes	CTCATTAGTAGCAAAT
Granulocytes	CTCCTAGAGAACTGTA
Granulocytes	CTCCTAGTCGGTCCGA
Granulocytes	CTCGAAAGTCAACTGT
Granulocytes	CTCGAGGCACGGTAGA
Granulocytes	CTCGGGAAGTGCAAGC
Granulocytes	CTCGTCATCTGTCTCG
Granulocytes	CTCTAATCAAACTGCT
Granulocytes	CTCTACGGTATCTGCA
Granulocytes	CTCTACGGTCCAAGTT
Granulocytes	CTCTACGTCACCAGGC
Granulocytes	CTCTACGTCTTTACGT
Granulocytes	CTCTGGTCATACGCTA
Granulocytes	CTCTGGTTCCTACAGA
Granulocytes	CTGATAGAGTCCCACG
Granulocytes	CTGATCCTCTGTACGA
Granulocytes	CTGCCTACACGGTTTA
Granulocytes	CTGCCTAGTTACCAGT
Granulocytes	CTGCGGAGTCACCCAG
Granulocytes	CTGGTCTAGTCGATAA
Granulocytes	CTGGTCTCATGCCTTC
Granulocytes	CTGTGCTAGGAGTACC
Granulocytes	CTGTGCTCACACCGCA
Granulocytes	CTGTGCTCAGCTTCGG
Granulocytes	CTGTGCTGTCTAGCGC
Granulocytes	CTGTTTACATGAACCT
Granulocytes	CTGTTTAGTCGACTGC
Granulocytes	CTTAACTCAGACACTT
Granulocytes	CTTAACTGTGTAAGTA
Granulocytes	CTTACCGAGATACACA
Granulocytes	CTTACCGAGCAATATG
Granulocytes	CTTACCGAGTGCGATG
Granulocytes	CTTCTCTAGTACACCT
Granulocytes	CTTTGCGTCCGGCACA
Granulocytes	GAAATGAGTTACGACT
Granulocytes	GAAATGATCAGAGACG
Granulocytes	GAACATCCAAATCCGT
Granulocytes	GAACATCGTCAAAGAT
Granulocytes	GAACCTATCAGAGGTG
Granulocytes	GAAGCAGAGAAGGTTT
Granulocytes	GAAGCAGAGCATCATC
Granulocytes	GAATGAACACATTCGA
Granulocytes	GAATGAAGTCTAAAGA
Granulocytes	GACACGCAGAGGTAGA
Granulocytes	GACACGCGTCTAAAGA
Granulocytes	GACAGAGGTTTAGCTG
Granulocytes	GACCAATCATTCTCAT
Granulocytes	GACGCGTGTACATGTC
Granulocytes	GACGCGTGTGTTGGGA
Granulocytes	GACGCGTTCACAAACC
Granulocytes	GACGCGTTCTATGTGG
Granulocytes	GACGTGCCAATCTGCA
Granulocytes	GACGTGCGTATATCCG
Granulocytes	GACGTGCGTGCTTCTC
Granulocytes	GACGTTAGTGTTTGGT
Granulocytes	GACTAACGTCTAACGT
Granulocytes	GACTAACTCGACGGAA
Granulocytes	GACTGCGGTCCATGAT
Granulocytes	GACTGCGGTCGCTTTC
Granulocytes	GAGGTGAAGGTGCACA
Granulocytes	GAGTCCGGTAAGTTCC
Granulocytes	GAGTCCGTCAGCATGT
Granulocytes	GATCGCGCATGGGAAC
Granulocytes	GATGAAATCCATTCTA
Granulocytes	GATGAGGCAACGCACC
Granulocytes	GATGAGGTCGCAGGCT
Granulocytes	GATGCTAGTCTGCGGT
Granulocytes	GATTCAGCAGTAAGAT
Granulocytes	GATTCAGTCGTCCAGG
Granulocytes	GCAAACTGTCGATTGT
Granulocytes	GCAAACTTCGCGCCAA
Granulocytes	GCACTCTAGTATGACA
Granulocytes	GCACTCTTCAGTGTTG
Granulocytes	GCAGCCAAGCGAGAAA
Granulocytes	GCAGCCAAGGAGCGTT
Granulocytes	GCAGTTACAAGGCTCC
Granulocytes	GCATGATTCGGATGGA
Granulocytes	GCATGCGAGGTGCTAG
Granulocytes	GCATGCGGTACCGTAT
Granulocytes	GCATGTAGTAAGCACG
Granulocytes	GCCAAATCAAATACAG
Granulocytes	GCCAAATCACTAAGTC
Granulocytes	GCCAAATGTCACTTCC
Granulocytes	GCCTCTAAGCGAAGGG
Granulocytes	GCGACCAGTCTGATTG
Granulocytes	GCGAGAAAGATGTTAG
Granulocytes	GCGAGAACAGTCCTTC
Granulocytes	GCGAGAAGTGAGTATA
Granulocytes	GCGCAACAGCGTTCCG
Granulocytes	GCGCAACAGTAGATGT
Granulocytes	GCGCAACTCGCCTGAG
Granulocytes	GCGCAGTTCTCGAGTA
Granulocytes	GCTCTGTGTGTCGCTG
Granulocytes	GCTGCAGAGAAGAAGC
Granulocytes	GCTGCGAGTCTCTTAT
Granulocytes	GCTGCTTCAGGTCTCG
Granulocytes	GCTTCCATCCCATTTA
Granulocytes	GCTTCCATCTAGCACA
Granulocytes	GCTTGAACAAGGTGTG
Granulocytes	GGAACTTAGCTGATAA
Granulocytes	GGAACTTGTACAGTGG
Granulocytes	GGACAAGTCACCTTAT
Granulocytes	GGACAGAAGGCAGGTT
Granulocytes	GGACATTAGAAACCAT
Granulocytes	GGACGTCAGGCTCAGA
Granulocytes	GGACGTCCATCAGTCA
Granulocytes	GGATGTTCAAGCCCAC
Granulocytes	GGATTACCATGATCCA
Granulocytes	GGATTACGTGTTTGTG
Granulocytes	GGATTACTCCAGTATG
Granulocytes	GGCAATTCAATAGCGG
Granulocytes	GGCAATTGTCTTGCGG
Granulocytes	GGCGTGTTCCCTTGTG
Granulocytes	GGCTCGACAGATAATG
Granulocytes	GGGAATGGTACGAAAT
Granulocytes	GGGAATGGTGGTTTCA
Granulocytes	GGGAATGGTTGAGTTC
Granulocytes	GGGAATGTCGTCGTTC
Granulocytes	GGGACCTCAGCGTCCA
Granulocytes	GGGACCTGTACTTCTT
Granulocytes	GGGAGATAGAGTGAGA
Granulocytes	GGGAGATCAGACTCGC
Granulocytes	GGGAGATTCACAGTAC
Granulocytes	GGGATGAAGGCTCAGA
Granulocytes	GGGATGAGTGTGGCTC
Granulocytes	GGGCATCTCTTTAGTC
Granulocytes	GGTATTGAGTAATCCC
Granulocytes	GTAACGTCAGTTCCCT
Granulocytes	GTAACGTCATGCATGT
Granulocytes	GTAACGTTCTGTCTAT
Granulocytes	GTAACTGCAGATCTGT
Granulocytes	GTACGTATCTGGCGTG
Granulocytes	GTACTCCAGAACAACT
Granulocytes	GTAGGCCAGTAGCCGA
Granulocytes	GTAGTCAAGGGCATGT
Granulocytes	GTAGTCACAGCGATCC
Granulocytes	GTATCTTCATTAGGCT
Granulocytes	GTATTCTTCAACACTG
Granulocytes	GTCAAGTCATAGACTC
Granulocytes	GTCAAGTGTGACCAAG
Granulocytes	GTCAAGTTCAGTCCCT
Granulocytes	GTCAAGTTCTCAAGTG
Granulocytes	GTCACAAAGGGTATCG
Granulocytes	GTCACAACAGTCGATT
Granulocytes	GTCACGGCACCTATCC
Granulocytes	GTCACGGTCTAACTCT
Granulocytes	GTCCTCATCATATCGG
Granulocytes	GTCGGGTTCAAGCCTA
Granulocytes	GTCGGGTTCGGTTAAC
Granulocytes	GTCGTAAAGAATGTGT
Granulocytes	GTCGTAAAGAATGTTG
Granulocytes	GTCTCGTTCTAACTGG
Granulocytes	GTGAAGGCAGGTCTCG
Granulocytes	GTGAAGGCAGGTGCCT
Granulocytes	GTGCAGCCAGCCTATA
Granulocytes	GTGCAGCCAGGCTCAC
Granulocytes	GTGTGCGCAAGACACG
Granulocytes	GTGTTAGGTAAATGTG
Granulocytes	GTGTTAGGTTGGTTTG
Granulocytes	GTGTTAGTCCGCATCT
Granulocytes	GTTAAGCAGAGGTAGA
Granulocytes	GTTAAGCAGTTAACGA
Granulocytes	GTTAAGCCAATTGCTG
Granulocytes	GTTAAGCCACCATGTA
Granulocytes	GTTACAGGTCAAAGCG
Granulocytes	GTTCTCGCAAGGACTG
Granulocytes	GTTCTCGGTTTGACTG
Granulocytes	GTTTCTACATCACGTA
Granulocytes	TAAACCGCATGATCCA
Granulocytes	TAAACCGTCAACTCTT
Granulocytes	TAAGAGAAGTGTACCT
Granulocytes	TAAGAGAGTACACCGC
Granulocytes	TAAGTGCTCCTTCAAT
Granulocytes	TACAGTGAGGATGCGT
Granulocytes	TACCTATTCCTTGACC
Granulocytes	TACCTTAGTACAGCAG
Granulocytes	TACGGATGTTGTTTGG
Granulocytes	TACGGGCAGTGAATTG
Granulocytes	TACGGTACATTGAGCT
Granulocytes	TACGGTAGTAAGTAGT
Granulocytes	TACTCATCAGTACACT
Granulocytes	TACTTACCAATGAATG
Granulocytes	TACTTACTCAAACAAG
Granulocytes	TACTTGTCAATAGCAA
Granulocytes	TAGACCACAGTGAGTG
Granulocytes	TAGAGCTTCATTGCCC
Granulocytes	TAGCCGGGTAAGTGGC
Granulocytes	TAGCCGGTCTTGACGA
Granulocytes	TAGGCATGTGGTGTAG
Granulocytes	TAGTGGTAGACTCGGA
Granulocytes	TAGTGGTTCAACACAC
Granulocytes	TAGTTGGAGTCGAGTG
Granulocytes	TAGTTGGCAGAGTGTG
Granulocytes	TATCAGGAGTGTTGAA
Granulocytes	TATCAGGCACCGATAT
Granulocytes	TATCAGGGTTACCGAT
Granulocytes	TATCTCAAGACTTGAA
Granulocytes	TATCTCAAGATATGCA
Granulocytes	TATTACCAGTTAGCGG
Granulocytes	TATTACCGTAGCGTAG
Granulocytes	TATTACCGTTACGTCA
Granulocytes	TCAATCTCAGCGTTCG
Granulocytes	TCACGAACACCAGCAC
Granulocytes	TCAGATGCAATAGCGG
Granulocytes	TCAGGATAGACCTTTG
Granulocytes	TCAGGATAGTATCGAA
Granulocytes	TCAGGTAAGACTAAGT
Granulocytes	TCAGGTAAGGCATTGG
Granulocytes	TCAGGTACAAGGTGTG
Granulocytes	TCAGGTACATCAGTCA
Granulocytes	TCAGGTATCCTTTACA
Granulocytes	TCATTACGTGCAACGA
Granulocytes	TCCACACTCCAATGGT
Granulocytes	TCCCGATAGCTGCAAG
Granulocytes	TCGCGAGAGACAGACC
Granulocytes	TCGCGAGCATTCTCAT
Granulocytes	TCGCGTTGTTCGAATC
Granulocytes	TCGGGACCAAGTTAAG
Granulocytes	TCGGTAAGTAACGTTC
Granulocytes	TCGTACCAGGCGTACA
Granulocytes	TCGTACCAGTGGGCTA
Granulocytes	TCGTACCTCAATCTCT
Granulocytes	TCTATTGCACAGATTC
Granulocytes	TCTTCGGAGAATGTTG
Granulocytes	TCTTCGGCATGACATC
Granulocytes	TCTTTCCAGATATGCA
Granulocytes	TCTTTCCCAATCGGTT
Granulocytes	TCTTTCCTCAGCAACT
Granulocytes	TGACAACAGCCTATGT
Granulocytes	TGACGGCAGGACTGGT
Granulocytes	TGACGGCTCACCCTCA
Granulocytes	TGACGGCTCCTTTCTC
Granulocytes	TGACTAGAGGTGCAAC
Granulocytes	TGACTAGGTGTAACGG
Granulocytes	TGACTTTGTAAACCTC
Granulocytes	TGAGAGGAGAGGGCTT
Granulocytes	TGAGCATCATACTCTT
Granulocytes	TGAGCATTCAGAGGTG
Granulocytes	TGAGCATTCTTGGGTA
Granulocytes	TGAGCCGCATGTAGTC
Granulocytes	TGATTTCTCTAGAGTC
Granulocytes	TGCCAAAGTAGGCTGA
Granulocytes	TGCCCTACACAGAGGT
Granulocytes	TGCCCTAGTCTCTCGT
Granulocytes	TGCGCAGGTTCAACCA
Granulocytes	TGCGCAGTCAGGCCCA
Granulocytes	TGCGTGGTCTTACCGC
Granulocytes	TGCTGCTAGTTACCCA
Granulocytes	TGCTGCTGTCTCGTTC
Granulocytes	TGCTGCTTCACTCTTA
Granulocytes	TGGACGCTCAACACTG
Granulocytes	TGGCCAGAGTTAGGTA
Granulocytes	TGGCGCACAAGTTGTC
Granulocytes	TGGCTGGTCTAACTCT
Granulocytes	TGGGAAGAGATATACG
Granulocytes	TGGTTAGCATACTACG
Granulocytes	TGGTTCCGTCATATCG
Granulocytes	TGGTTCCTCGCGTTTC
Granulocytes	TGTATTCAGAGACGAA
Granulocytes	TGTATTCGTGTGACCC
Granulocytes	TGTCCCATCGGCGGTT
Granulocytes	TGTGGTAAGATGTGGC
Granulocytes	TGTTCCGCAGATCTGT
Granulocytes	TGTTCCGGTGCGATAG
Granulocytes	TTAACTCGTCTTGATG
Granulocytes	TTAGGACGTTAAGACA
Granulocytes	TTAGTTCCAAACAACA
Granulocytes	TTAGTTCTCTTGAGAC
Granulocytes	TTATGCTCAATGGAGC
Granulocytes	TTATGCTGTAAGTGGC
Granulocytes	TTCCCAGGTAGCGTAG
Granulocytes	TTCGGTCTCTCTGAGA
Granulocytes	TTCTACAAGACAGAGA
Granulocytes	TTCTACAGTTGATTGC
Granulocytes	TTCTCAACATCCGGGT
Granulocytes	TTCTCAATCAGAGCTT
Granulocytes	TTCTCCTAGACGCTTT
Granulocytes	TTCTCCTAGATAGGAG
Granulocytes	TTCTTAGGTTCCCTTG
Granulocytes	TTCTTAGTCTCTAAGG
Granulocytes	TTGAACGGTAGCGTGA
Granulocytes	TTGAACGGTGTCTGAT
Granulocytes	TTGACTTTCAAGGCTT
Granulocytes	TTGCGTCAGGCTCTTA
Granulocytes	TTGCGTCTCCACGTGG
Granulocytes	TTGGAACAGCCACTAT
Granulocytes	TTTATGCGTATTCGTG
Granulocytes	TTTGCGCCAAGGTGTG
Granulocytes	TTTGGTTGTCGACTGC
Granulocytes	TTTGTCAGTCTCATCC
MAIT	AAAGATGAGCACCGTC
MAIT	AAATGCCCAAGTCTAC
MAIT	AAATGCCTCTGGAGCC
MAIT	AACACGTTCTCGATGA
MAIT	AACTCAGTCGTCCAGG
MAIT	AACTCCCAGTGAAGAG
MAIT	AACTGGTGTAGTACCT
MAIT	AAGCCGCTCGCCCTTA
MAIT	AAGGCAGCATTCCTCG
MAIT	AAGGTTCCAGTTAACC
MAIT	AATCCAGAGGACTGGT
MAIT	ACACCAATCCACGAAT
MAIT	ACACCGGAGAAGATTC
MAIT	ACACTGATCTGAGTGT
MAIT	ACAGCCGAGTACTTGC
MAIT	ACATACGTCCAAACAC
MAIT	ACCAGTACACTAGTAC
MAIT	ACCCACTCAGACTCGC
MAIT	ACCGTAAAGTGTCCAT
MAIT	ACGAGCCAGGAGTAGA
MAIT	ACGAGCCAGGCCCGTT
MAIT	ACGAGGAAGCGTCAAG
MAIT	ACGAGGACACTTACGA
MAIT	ACGAGGAGTAGAGTGC
MAIT	ACGAGGAGTATTCGTG
MAIT	ACGAGGAGTTAGTGGG
MAIT	ACGATACCAGCTGTGC
MAIT	ACGATGTCATGGATGG
MAIT	ACGCAGCCACCGTTGG
MAIT	ACGCCAGCACTGCCAG
MAIT	ACGCCAGCATCGACGC
MAIT	ACGGAGAAGGCTATCT
MAIT	ACGGGTCTCACTATTC
MAIT	ACGGGTCTCTCAAACG
MAIT	ACGTCAAGTCTAGCCG
MAIT	ACTATCTCACATTAGC
MAIT	ACTGAACGTACATGTC
MAIT	ACTGAACTCGTTGCCT
MAIT	ACTGATGTCTCACATT
MAIT	ACTGCTCCAATCCGAT
MAIT	ACTGTCCCATCACAAC
MAIT	ACTTTCAAGACTAGGC
MAIT	AGAGCGAGTACTCAAC
MAIT	AGCAGCCAGTGCGATG
MAIT	AGCATACAGCTAAGAT
MAIT	AGCCTAACATGCCACG
MAIT	AGCTCTCTCGTTGACA
MAIT	AGGCCACCAGGAACGT
MAIT	AGGCCGTAGGTAAACT
MAIT	AGGGAGTAGTCCCACG
MAIT	AGGGAGTCAGCTCGCA
MAIT	AGGGAGTTCTTAGCCC
MAIT	AGGGATGAGGACATTA
MAIT	AGTGAGGAGTTTGCGT
MAIT	AGTGAGGGTGATGTGG
MAIT	AGTGAGGTCGCAAGCC
MAIT	AGTTGGTGTGCCTTGG
MAIT	ATAACGCAGCTATGCT
MAIT	ATAACGCTCAGTTTGG
MAIT	ATCACGATCAAACGGG
MAIT	ATCATGGGTGCCTTGG
MAIT	ATCCGAATCCGTTGTC
MAIT	ATCTGCCCATTATCTC
MAIT	ATGAGGGCACATTAGC
MAIT	ATGGGAGGTGACGGTA
MAIT	ATTATCCGTCATCCCT
MAIT	ATTATCCTCTCGATGA
MAIT	ATTCTACCAATGAAAC
MAIT	CAACCAAGTCACCTAA
MAIT	CAAGAAACATGTTGAC
MAIT	CAAGAAATCAGTGTTG
MAIT	CAAGATCAGAGACTTA
MAIT	CAAGGCCTCGTCGTTC
MAIT	CAAGTTGCACGAAATA
MAIT	CAAGTTGCATTATCTC
MAIT	CACAAACAGATGAGAG
MAIT	CACAGGCGTCTAGCGC
MAIT	CACATTTAGGCGATAC
MAIT	CACCACTGTAAGTTCC
MAIT	CACCAGGCAGCCTTGG
MAIT	CACTCCAAGTCGCCGT
MAIT	CAGCAGCCAAACCCAT
MAIT	CAGCGACAGATAGCAT
MAIT	CAGCTGGAGTCCATAC
MAIT	CAGTCCTAGGAACTGC
MAIT	CAGTCCTTCGTGGACC
MAIT	CATATGGAGCTTTGGT
MAIT	CATATGGTCGTAGGTT
MAIT	CATCAAGCAGCGTAAG
MAIT	CATCAGACATAGGATA
MAIT	CATGGCGAGAAACCAT
MAIT	CCACTACCATTCACTT
MAIT	CCAGCGAAGCGTTTAC
MAIT	CCAGCGATCTTCATGT
MAIT	CCATTCGTCGCCAAAT
MAIT	CCCAGTTGTCTAAACC
MAIT	CCCTCCTAGTTGAGTA
MAIT	CCGGTAGAGATAGGAG
MAIT	CCGGTAGTCTTGCAAG
MAIT	CCGTGGAAGAAACGAG
MAIT	CCTAAAGAGCTGAACG
MAIT	CCTACACAGAGTGAGA
MAIT	CCTATTATCCGCGTTT
MAIT	CCTTACGCAAAGGAAG
MAIT	CCTTTCTTCTTGCCGT
MAIT	CGAACATAGGCTAGGT
MAIT	CGAATGTCATCACCCT
MAIT	CGAGCACGTGTAAGTA
MAIT	CGATCGGCACAGGAGT
MAIT	CGATCGGGTTCTGTTT
MAIT	CGATGGCAGCAGGCTA
MAIT	CGATGTACAATACGCT
MAIT	CGCGGTAGTCTAGCGC
MAIT	CGCTATCGTATGGTTC
MAIT	CGGACACCAAATCCGT
MAIT	CGGACACGTAGCACGA
MAIT	CGGACGTAGTATCGAA
MAIT	CGGCTAGTCTTGCATT
MAIT	CGTAGGCCACCAGTTA
MAIT	CGTCACTGTACCATCA
MAIT	CGTCAGGAGTAGTGCG
MAIT	CGTCCATAGGAGTACC
MAIT	CGTGTAACAGACAGGT
MAIT	CGTTGGGTCCTGCCAT
MAIT	CTAGAGTAGGCCGAAT
MAIT	CTCACACAGGACAGCT
MAIT	CTCACACTCACGAAGG
MAIT	CTCATTAGTCTAGCCG
MAIT	CTCCTAGCATCCGCGA
MAIT	CTCCTAGGTTTGGGCC
MAIT	CTCGAGGAGAGCTGGT
MAIT	CTCTACGTCAACCATG
MAIT	CTCTGGTTCATACGGT
MAIT	CTCTGGTTCTCTTGAT
MAIT	CTGAAGTCACTTAACG
MAIT	CTGATCCTCTATCCCG
MAIT	CTGCCTATCAAAGACA
MAIT	CTGGTCTAGTTAGCGG
MAIT	CTGTTTAAGACTTTCG
MAIT	CTGTTTATCACTTCAT
MAIT	CTGTTTATCATCGGAT
MAIT	CTTCTCTAGTCGATAA
MAIT	CTTCTCTCAGCTTCGG
MAIT	GAAATGAAGATGTTAG
MAIT	GAAATGAGTACTTAGC
MAIT	GAACATCTCTAGCACA
MAIT	GAACCTACAAGTACCT
MAIT	GAAGCAGGTGACGCCT
MAIT	GAAGCAGTCACGACTA
MAIT	GAATAAGTCCGCAGTG
MAIT	GACCTGGGTGAAGGCT
MAIT	GACGTGCAGTACGTAA
MAIT	GACGTGCCAAGTACCT
MAIT	GACTAACCAGTTAACC
MAIT	GACTACATCCCTAATT
MAIT	GACTGCGAGGGAACGG
MAIT	GACTGCGCAGATCCAT
MAIT	GAGGTGACAGTATAAG
MAIT	GATCGATTCTCTTGAT
MAIT	GATCGCGGTCCGCTGA
MAIT	GATCGTACATTCGACA
MAIT	GATGAGGAGCGTCTAT
MAIT	GCACTCTGTACGCACC
MAIT	GCACTCTTCCAGGGCT
MAIT	GCATGTAGTACAGTGG
MAIT	GCCTCTATCATTATCC
MAIT	GCGCAACAGAAAGTGG
MAIT	GCGCCAAAGACCTAGG
MAIT	GCGCCAAGTACTCGCG
MAIT	GCGCCAATCACTGGGC
MAIT	GCGCGATTCTACGAGT
MAIT	GCTCCTAAGGAGCGTT
MAIT	GCTCTGTCAAGTTCTG
MAIT	GCTCTGTGTAATAGCA
MAIT	GCTGCAGAGCAGATCG
MAIT	GCTGCAGTCCTGTACC
MAIT	GCTGCGAAGTACGATA
MAIT	GCTGCTTAGCCTCGTG
MAIT	GCTTCCAAGTCCGGTC
MAIT	GGAACTTGTTGCGTTA
MAIT	GGATGTTTCTGCCAGG
MAIT	GGATTACCAGTAGAGC
MAIT	GGCAATTCAAGGCTCC
MAIT	GGCGACTAGACTCGGA
MAIT	GGCGACTTCCGTTGCT
MAIT	GGCGTGTTCTCTGCTG
MAIT	GGCTCGAGTCGGCATC
MAIT	GGGAATGCAATGACCT
MAIT	GGGAATGCACAGCGTC
MAIT	GGGCATCAGATCGGGT
MAIT	GGGTCTGGTGATGTGG
MAIT	GGTATTGCAGTGAGTG
MAIT	GGTATTGTCTTGTTTG
MAIT	GGTGAAGAGGCAAAGA
MAIT	GGTGAAGCAAACCCAT
MAIT	GGTGAAGCATTGGGCC
MAIT	GTACTTTAGAACTCGG
MAIT	GTAGGCCAGAATGTGT
MAIT	GTAGGCCAGCGATAGC
MAIT	GTAGGCCCACTATCTT
MAIT	GTAGGCCGTCTAGGTT
MAIT	GTAGTCACAAGTAATG
MAIT	GTGCAGCGTCCGTGAC
MAIT	GTGCGGTGTGCCTTGG
MAIT	GTGCGGTTCAACACAC
MAIT	GTGTTAGAGCTGTTCA
MAIT	GTTAAGCAGAGGTTGC
MAIT	GTTACAGTCATAGCAC
MAIT	GTTACAGTCTACTCAT
MAIT	GTTCATTTCAAGAAGT
MAIT	TACACGACAGTGGGAT
MAIT	TACAGTGTCTGTCTCG
MAIT	TACGGGCGTGATGTGG
MAIT	TACGGGCTCCCAAGAT
MAIT	TACGGGCTCGCCTGTT
MAIT	TACGGTATCCGAATGT
MAIT	TACTCATTCTTCGGTC
MAIT	TACTCGCCACCCATTC
MAIT	TACTCGCGTGATAAAC
MAIT	TACTTGTGTAAACGCG
MAIT	TAGTGGTTCGCAGGCT
MAIT	TAGTTGGAGGGCTCTC
MAIT	TAGTTGGCAGATAATG
MAIT	TATCAGGCAAGTCTGT
MAIT	TATCTCAGTCGACTGC
MAIT	TCAATCTTCTGATTCT
MAIT	TCAGATGCAAAGTGCG
MAIT	TCAGATGGTATTCGTG
MAIT	TCAGCAAAGTAAGTAC
MAIT	TCAGCAATCAAACAAG
MAIT	TCAGCAATCTCAAACG
MAIT	TCAGGATTCGCCATAA
MAIT	TCATTACGTAGGCATG
MAIT	TCATTTGAGTCACGCC
MAIT	TCGAGGCGTTATCACG
MAIT	TCGCGTTTCCTAAGTG
MAIT	TCGGGACGTCTTCGTC
MAIT	TCGGTAAGTCTTGTCC
MAIT	TCGTACCAGAGGGCTT
MAIT	TCGTAGAAGTGCGATG
MAIT	TCTCTAAAGTAATCCC
MAIT	TCTGAGACATGCATGT
MAIT	TCTTCGGAGCGATGAC
MAIT	TGACGGCTCGTATCAG
MAIT	TGACGGCTCTCTAAGG
MAIT	TGACTAGAGGGTATCG
MAIT	TGAGAGGCACATGGGA
MAIT	TGAGAGGGTCAATACC
MAIT	TGAGCATAGTAGGTGC
MAIT	TGAGCCGCAGCTGCTG
MAIT	TGAGCCGTCTTTAGGG
MAIT	TGCCAAACAGCGTAAG
MAIT	TGCCCATGTCTCATCC
MAIT	TGCCCTATCTGCTGTC
MAIT	TGCGTGGTCACGAAGG
MAIT	TGCTGCTGTCCTAGCG
MAIT	TGGCGCAAGATGCCTT
MAIT	TGGCTGGAGGAGTAGA
MAIT	TGGCTGGTCCTTGACC
MAIT	TGGGCGTTCATGTCTT
MAIT	TGGGCGTTCGTAGGTT
MAIT	TGGTTAGCAGCTTCGG
MAIT	TGGTTCCAGGTCGGAT
MAIT	TGGTTCCTCCGTAGGC
MAIT	TGTATTCGTGTATGGG
MAIT	TGTATTCTCTCTAAGG
MAIT	TGTTCCGTCCGCATAA
MAIT	TTAGGACGTTGCGTTA
MAIT	TTATGCTTCGCACTCT
MAIT	TTCCCAGCATCAGTAC
MAIT	TTCCCAGTCTTGCCGT
MAIT	TTCGAAGAGATGGGTC
MAIT	TTCGAAGGTCCGAACC
MAIT	TTCGGTCGTATCACCA
MAIT	TTCGGTCGTCTAGCCG
MAIT	TTCTCCTGTAAGGATT
MAIT	TTCTTAGCACGAAACG
MAIT	TTGACTTGTTCGCGAC
MAIT	TTGGAACTCAACGGCC
MAIT	TTGGAACTCTGCTTGC
MAIT	TTGGCAACATTGGGCC
MAIT	TTTACTGGTTCCACGG
MAIT	TTTATGCCAGTAGAGC
MAIT	TTTGCGCTCGTATCAG
Monocytes	AAACCTGGTTTGACTG
Monocytes	AAACGGGGTAGCACGA
Monocytes	AAAGATGAGAAACGAG
Monocytes	AAAGATGAGGTGCAAC
Monocytes	AAAGATGGTGCACCAC
Monocytes	AAATGCCAGTCCAGGA
Monocytes	AAATGCCCATGCGCAC
Monocytes	AAGACCTCACGACTCG
Monocytes	AAGCCGCTCATGTAGC
Monocytes	AAGGCAGCACTCGACG
Monocytes	AAGGCAGTCATGTAGC
Monocytes	AAGGTTCCAAGCCGTC
Monocytes	AAGTCTGTCTTGCCGT
Monocytes	AATCCAGAGCCCTAAT
Monocytes	AATCGGTCATTAGGCT
Monocytes	AATCGGTGTTTAGCTG
Monocytes	AATCGGTTCGGTTCGG
Monocytes	ACACCAAAGATCTGAA
Monocytes	ACACCAACACCGAATT
Monocytes	ACACCCTCACCAACCG
Monocytes	ACACTGACATTCCTGC
Monocytes	ACAGCCGGTCAGAGGT
Monocytes	ACAGCTAGTAAACCTC
Monocytes	ACATGGTAGTTAGGTA
Monocytes	ACCAGTAGTGTGACGA
Monocytes	ACCAGTATCGTGGACC
Monocytes	ACCCACTAGTTAGGTA
Monocytes	ACCTTTACAGCCACCA
Monocytes	ACCTTTATCGACGGAA
Monocytes	ACGAGGACAATGTAAG
Monocytes	ACGAGGATCGGAGGTA
Monocytes	ACGATACCACCGAATT
Monocytes	ACGATACCAGTATCTG
Monocytes	ACGCAGCGTAAGGGCT
Monocytes	ACGCAGCGTTCGAATC
Monocytes	ACGCCAGAGAGACTTA
Monocytes	ACGCCAGCAGGGAGAG
Monocytes	ACGCCGAAGTCCTCCT
Monocytes	ACGGGCTGTAGCAAAT
Monocytes	ACGGGTCGTACCGCTG
Monocytes	ACGGGTCGTCTGATTG
Monocytes	ACTGATGCAGACGCTC
Monocytes	ACTGATGTCGGTCTAA
Monocytes	ACTTACTAGTTAAGTG
Monocytes	ACTTACTCAAGCGTAG
Monocytes	ACTTACTCACCAGATT
Monocytes	ACTTGTTAGTCACGCC
Monocytes	ACTTTCACAATGGATA
Monocytes	ACTTTCAGTCTGATTG
Monocytes	AGAATAGAGGGAACGG
Monocytes	AGAATAGTCGCAAGCC
Monocytes	AGACGTTCAATGGACG
Monocytes	AGAGCGAGTTATGTGC
Monocytes	AGCAGCCAGCGCTCCA
Monocytes	AGCATACCATCATCCC
Monocytes	AGCATACGTGGACGAT
Monocytes	AGCATACTCTGGTTCC
Monocytes	AGCGGTCTCAGTTGAC
Monocytes	AGCGGTCTCTGGCGAC
Monocytes	AGCGGTCTCTGTCAAG
Monocytes	AGCGTATCAGAGCCAA
Monocytes	AGCGTATTCCAATGGT
Monocytes	AGCTCCTAGGTGATTA
Monocytes	AGCTCCTGTGAAAGAG
Monocytes	AGCTCCTGTGTGAAAT
Monocytes	AGCTCCTTCCGCGGTA
Monocytes	AGCTTGAAGGGATACC
Monocytes	AGGCCACTCCCTTGCA
Monocytes	AGGCCGTCAACGATGG
Monocytes	AGGGATGCACCCAGTG
Monocytes	AGGGTGAAGTGGGATC
Monocytes	AGGGTGATCCGTAGGC
Monocytes	AGGTCATTCGTCTGAA
Monocytes	AGTAGTCTCAATCTCT
Monocytes	AGTGAGGAGCATGGCA
Monocytes	AGTGGGAGTTGCGTTA
Monocytes	AGTGTCAAGCTAACTC
Monocytes	AGTGTCAAGGGATCTG
Monocytes	ATAACGCGTAAGTGTA
Monocytes	ATAAGAGAGCCACGTC
Monocytes	ATAAGAGAGGTGCTAG
Monocytes	ATAAGAGGTGTAAGTA
Monocytes	ATAAGAGTCCGTACAA
Monocytes	ATAGACCAGTCGCCGT
Monocytes	ATAGACCCATTTGCCC
Monocytes	ATAGACCGTTCGGGCT
Monocytes	ATCACGAGTAAACGCG
Monocytes	ATCACGAGTCTTGCGG
Monocytes	ATCATCTGTACCGAGA
Monocytes	ATCATGGAGCGACGTA
Monocytes	ATCATGGGTAAATGAC
Monocytes	ATCCACCGTCCGCTGA
Monocytes	ATCGAGTTCTCACATT
Monocytes	ATCTACTTCCTATTCA
Monocytes	ATCTGCCAGGGTTTCT
Monocytes	ATGCGATCATCTACGA
Monocytes	ATGCGATTCACTCTTA
Monocytes	ATGGGAGCAGGTCGTC
Monocytes	ATGTGTGCATGATCCA
Monocytes	ATTACTCAGATGTGTA
Monocytes	ATTACTCAGGCACATG
Monocytes	ATTACTCCACTCTGTC
Monocytes	ATTACTCCAGCTGGCT
Monocytes	ATTACTCTCATTATCC
Monocytes	ATTATCCTCAGATAAG
Monocytes	ATTCTACCAAACCCAT
Monocytes	ATTGGTGAGTACGTTC
Monocytes	ATTGGTGTCGTTTAGG
Monocytes	ATTTCTGGTCGATTGT
Monocytes	CAACCTCCAATCAGAA
Monocytes	CAACCTCCAGGACGTA
Monocytes	CAACCTCTCGAACTGT
Monocytes	CAAGAAATCCTTAATC
Monocytes	CAAGGCCCAATCACAC
Monocytes	CAAGGCCCAGCCTATA
Monocytes	CAAGGCCCATTCACTT
Monocytes	CAAGGCCGTCTGGTCG
Monocytes	CAAGGCCGTCTTGTCC
Monocytes	CAAGGCCTCTATGTGG
Monocytes	CAAGTTGAGAATGTTG
Monocytes	CAAGTTGCAAAGTGCG
Monocytes	CAAGTTGCAGTAAGCG
Monocytes	CACAAACCACCAGTTA
Monocytes	CACAAACGTCAGCTAT
Monocytes	CACACCTCACGGTAAG
Monocytes	CACACCTGTCGGATCC
Monocytes	CACACCTGTCTCACCT
Monocytes	CACACCTTCCGTCAAA
Monocytes	CACAGGCTCTACTATC
Monocytes	CACAGTAAGTCGTTTG
Monocytes	CACAGTAGTCTGCAAT
Monocytes	CACATAGCACCAGGTC
Monocytes	CACATAGCAGTGGGAT
Monocytes	CACATAGTCACATGCA
Monocytes	CACATTTAGAACAACT
Monocytes	CACATTTAGCGTTGCC
Monocytes	CACATTTTCGAGGTAG
Monocytes	CACCAGGCAAGCGAGT
Monocytes	CACCTTGAGTCAAGCG
Monocytes	CACCTTGTCATAACCG
Monocytes	CACCTTGTCGGCATCG
Monocytes	CACTCCATCACCGTAA
Monocytes	CAGAATCGTCAAGCGA
Monocytes	CAGAGAGAGATCGATA
Monocytes	CAGCAGCCATGAACCT
Monocytes	CAGCAGCTCGTAGGAG
Monocytes	CAGCAGCTCGTTTGCC
Monocytes	CAGCATAAGACTACAA
Monocytes	CAGCATAAGGATGGTC
Monocytes	CAGCATACATCACCCT
Monocytes	CAGCATAGTATAATGG
Monocytes	CAGCCGAGTCACAAGG
Monocytes	CAGCGACCAAGGTTTC
Monocytes	CAGCTAAGTTGATTCG
Monocytes	CAGCTGGGTAGATTAG
Monocytes	CAGGTGCAGAGACTTA
Monocytes	CAGTAACAGCAAATCA
Monocytes	CAGTCCTAGTGATCGG
Monocytes	CAGTCCTCAGCTGCAC
Monocytes	CATATGGAGACTCGGA
Monocytes	CATATGGAGAGGTTGC
Monocytes	CATATGGCAGTAAGAT
Monocytes	CATATGGTCTTCATGT
Monocytes	CATATTCCACCACCAG
Monocytes	CATATTCTCCCAAGAT
Monocytes	CATCAAGTCGTTTAGG
Monocytes	CATCCACCAGATTGCT
Monocytes	CATCGGGAGCGAAGGG
Monocytes	CATCGGGAGGCACATG
Monocytes	CATGCCTAGGATGGAA
Monocytes	CATGCCTCAAGAAGAG
Monocytes	CATGCCTTCGGCTACG
Monocytes	CATTCGCAGAGTAATC
Monocytes	CATTCGCCACAAGCCC
Monocytes	CATTCGCGTCTAACGT
Monocytes	CCACCTAGTCGAAAGC
Monocytes	CCACCTAGTCTGCGGT
Monocytes	CCACGGATCCTGCAGG
Monocytes	CCACTACTCAACACCA
Monocytes	CCAGCGAAGGGATCTG
Monocytes	CCATGTCAGCCAACAG
Monocytes	CCATGTCGTTTGTTTC
Monocytes	CCATTCGCAATAGAGT
Monocytes	CCCAATCAGGAGTAGA
Monocytes	CCCAATCTCTACCAGA
Monocytes	CCCAGTTAGCTCTCGG
Monocytes	CCCAGTTCAGGTCGTC
Monocytes	CCCATACCACCTCGGA
Monocytes	CCGGGATGTGGTCTCG
Monocytes	CCGGGATTCAACGAAA
Monocytes	CCGGTAGAGACGCAAC
Monocytes	CCGTGGACACCAGCAC
Monocytes	CCGTGGAGTTCACCTC
Monocytes	CCGTTCACACCGTTGG
Monocytes	CCGTTCAGTTTCCACC
Monocytes	CCTAAAGGTAAGTTCC
Monocytes	CCTACCATCCCTTGCA
Monocytes	CCTATTACACACATGT
Monocytes	CCTATTACAGCTGTAT
Monocytes	CCTATTATCACCAGGC
Monocytes	CCTTCCCTCTCAAACG
Monocytes	CCTTCGACATGATCCA
Monocytes	CCTTCGATCTATCGCC
Monocytes	CGAACATGTTCTGGTA
Monocytes	CGAACATGTTGAACTC
Monocytes	CGAACATTCGAATCCA
Monocytes	CGAATGTAGTCTCAAC
Monocytes	CGACCTTGTGGGTCAA
Monocytes	CGACTTCGTTGATTGC
Monocytes	CGAGAAGAGGTGCTAG
Monocytes	CGAGAAGAGTAACCCT
Monocytes	CGAGAAGTCAGCAACT
Monocytes	CGAGCACCAAGCTGGA
Monocytes	CGAGCCAGTATCGCAT
Monocytes	CGATCGGTCCGTCAAA
Monocytes	CGATGTAGTGAAAGAG
Monocytes	CGATGTAGTGAGTGAC
Monocytes	CGCCAAGGTACATCCA
Monocytes	CGCCAAGTCAAAGTAG
Monocytes	CGCGGTAAGATCCCGC
Monocytes	CGCGGTAGTATAGGTA
Monocytes	CGCGGTATCTTAACCT
Monocytes	CGCGTTTGTCGGATCC
Monocytes	CGCTGGAAGCAGCGTA
Monocytes	CGCTGGAGTTCCAACA
Monocytes	CGCTTCAAGTCCATAC
Monocytes	CGCTTCACAAACTGCT
Monocytes	CGGACGTAGAATTCCC
Monocytes	CGGACGTCACCAGCAC
Monocytes	CGGAGCTCAGCTGTGC
Monocytes	CGGAGTCCACAACGCC
Monocytes	CGGAGTCTCCTGCTTG
Monocytes	CGGAGTCTCTAGCACA
Monocytes	CGGCTAGAGAAGCCCA
Monocytes	CGGCTAGGTTCGCTAA
Monocytes	CGGGTCAAGTTAGCGG
Monocytes	CGGGTCATCGTTTAGG
Monocytes	CGGTTAACACTCGACG
Monocytes	CGGTTAACACTTAAGC
Monocytes	CGGTTAACATGCGCAC
Monocytes	CGGTTAAGTCTAGGTT
Monocytes	CGTAGCGAGTCATCCA
Monocytes	CGTAGCGCAGTTTACG
Monocytes	CGTAGGCAGTGTTTGC
Monocytes	CGTAGGCCACGCTTTC
Monocytes	CGTCACTAGGCAAAGA
Monocytes	CGTCACTAGTCAAGGC
Monocytes	CGTCACTCATGTAAGA
Monocytes	CGTCACTTCCTGCTTG
Monocytes	CGTCACTTCTTGCATT
Monocytes	CGTCAGGCAATAGCAA
Monocytes	CGTCAGGTCGGTGTCG
Monocytes	CGTCCATTCACCTTAT
Monocytes	CGTCTACCAGAAGCAC
Monocytes	CGTGAGCCAAGAAAGG
Monocytes	CGTGAGCGTTGACGTT
Monocytes	CGTTGGGCAGCCTATA
Monocytes	CGTTGGGCAGTCTTCC
Monocytes	CGTTGGGTCCTAGGGC
Monocytes	CTAAGACAGCTAGGCA
Monocytes	CTACCCATCCCAAGTA
Monocytes	CTACGTCGTAATTGGA
Monocytes	CTACGTCGTCAGTGGA
Monocytes	CTAGAGTTCAGTGCAT
Monocytes	CTAGCCTAGTATCGAA
Monocytes	CTAGCCTTCATCACCC
Monocytes	CTAGCCTTCGGAAACG
Monocytes	CTAGTGAGTCGAATCT
Monocytes	CTCACACAGAGAACAG
Monocytes	CTCACACAGTGCCATT
Monocytes	CTCACACGTTTCGCTC
Monocytes	CTCACACTCAGCGACC
Monocytes	CTCACACTCGGTCCGA
Monocytes	CTCAGAATCTCCAACC
Monocytes	CTCCTAGAGGTGTGGT
Monocytes	CTCGAAATCACGCGGT
Monocytes	CTCGTCAAGCTAGTCT
Monocytes	CTCTAATAGCTAGTTC
Monocytes	CTCTAATTCAAACAAG
Monocytes	CTCTAATTCTCCTATA
Monocytes	CTCTACGAGGGCTCTC
Monocytes	CTGAAACCACCCATGG
Monocytes	CTGAAACCAGGATTGG
Monocytes	CTGAAGTTCCGCGGTA
Monocytes	CTGATAGAGGCAGGTT
Monocytes	CTGATAGGTAGCACGA
Monocytes	CTGATAGGTTCCCGAG
Monocytes	CTGATCCAGTCTTGCA
Monocytes	CTGCCTAGTCACTTCC
Monocytes	CTGCCTATCCTCCTAG
Monocytes	CTGCGGACAAGCGTAG
Monocytes	CTGCGGAGTTAAGGGC
Monocytes	CTTAGGACACAGCGTC
Monocytes	CTTCTCTTCCCACTTG
Monocytes	CTTGGCTTCTCGGACG
Monocytes	GAAACTCTCGCTTGTC
Monocytes	GAAATGACACTCAGGC
Monocytes	GAACCTACATAGAAAC
Monocytes	GAACCTAGTGGTCCGT
Monocytes	GAAGCAGGTTAAGAAC
Monocytes	GAAGCAGTCTTCCTTC
Monocytes	GAATAAGAGTGACTCT
Monocytes	GAATGAAAGCTAAGAT
Monocytes	GACACGCAGGCGTACA
Monocytes	GACCTGGGTCGTCTTC
Monocytes	GACGCGTGTTCAGGCC
Monocytes	GACGCGTTCCTATTCA
Monocytes	GACGCGTTCGATGAGG
Monocytes	GACGGCTAGCTCCTCT
Monocytes	GACGGCTGTGGCGAAT
Monocytes	GACGTGCAGGCACATG
Monocytes	GACGTGCTCACATACG
Monocytes	GACTAACAGAGTGACC
Monocytes	GACTAACAGTGTACCT
Monocytes	GACTAACGTAATAGCA
Monocytes	GACTAACGTTTAGGAA
Monocytes	GACTACACAACACCCG
Monocytes	GAGCAGAGTCTCCATC
Monocytes	GAGGTGATCAGCACAT
Monocytes	GATCAGTAGTGTCCAT
Monocytes	GATCAGTGTCGGCACT
Monocytes	GATCGATGTCTGGTCG
Monocytes	GATCTAGCACCCATTC
Monocytes	GATCTAGGTTCAGTAC
Monocytes	GATGAAATCAACACTG
Monocytes	GATGAGGAGACTAGAT
Monocytes	GATGCTACAGATGAGC
Monocytes	GATGCTACAGGGCATA
Monocytes	GATTCAGTCACAATGC
Monocytes	GCAAACTAGGAATTAC
Monocytes	GCACATACAGGCTCAC
Monocytes	GCACATATCCGCAGTG
Monocytes	GCACTCTAGCGTCTAT
Monocytes	GCACTCTAGTCAATAG
Monocytes	GCACTCTGTCAATGTC
Monocytes	GCACTCTGTTGTACAC
Monocytes	GCAGTTAAGAATAGGG
Monocytes	GCATACAAGGGCTTGA
Monocytes	GCATGATCAGTAGAGC
Monocytes	GCATGCGCAAGTAGTA
Monocytes	GCATGCGGTCCGTCAG
Monocytes	GCCTCTAAGGCATGGT
Monocytes	GCCTCTACACGAGAGT
Monocytes	GCGAGAAAGACAAGCC
Monocytes	GCGCAACAGGAATGGA
Monocytes	GCGCAACCAGGTCTCG
Monocytes	GCGCCAACACGTTGGC
Monocytes	GCGCCAAGTGGCGAAT
Monocytes	GCGCGATGTGACTACT
Monocytes	GCGGGTTGTGCCTTGG
Monocytes	GCTCCTAAGAACTCGG
Monocytes	GCTCTGTGTTTGGGCC
Monocytes	GCTGCAGCAGCTTAAC
Monocytes	GCTGCAGGTTAAGAAC
Monocytes	GCTGCAGTCTGAAAGA
Monocytes	GCTGCGACAGTATGCT
Monocytes	GCTGCTTAGCGCCTCA
Monocytes	GCTGCTTGTTCCACGG
Monocytes	GCTGCTTTCGGTGTCG
Monocytes	GCTGGGTAGGGCATGT
Monocytes	GCTGGGTAGTCCGGTC
Monocytes	GCTGGGTCATGTTGAC
Monocytes	GCTGGGTTCCCAGGTG
Monocytes	GGAAAGCAGAATTCCC
Monocytes	GGAACTTTCGCCAGCA
Monocytes	GGACAAGCAGCTGCTG
Monocytes	GGACAAGGTTGTACAC
Monocytes	GGACAGAAGTACGCCC
Monocytes	GGACAGATCTTGTATC
Monocytes	GGAGCAAGTGTGGTTT
Monocytes	GGATTACAGATAGTCA
Monocytes	GGATTACCAGCGATCC
Monocytes	GGATTACGTGTAAGTA
Monocytes	GGCGACTCACCGAATT
Monocytes	GGCGACTTCAGCCTAA
Monocytes	GGCTGGTCATGCCCGA
Monocytes	GGGAATGGTACCGGCT
Monocytes	GGGATGATCAACGGCC
Monocytes	GGGATGATCGTGGGAA
Monocytes	GGGCACTGTTGCGCAC
Monocytes	GGGCATCCACATCCAA
Monocytes	GGGCATCTCCTCCTAG
Monocytes	GGGTCTGAGAAGGTGA
Monocytes	GGGTTGCCATGGTCAT
Monocytes	GGGTTGCGTATAGTAG
Monocytes	GGGTTGCTCTGTCTCG
Monocytes	GGTGAAGTCAATAAGG
Monocytes	GGTGCGTTCTTTAGGG
Monocytes	GGTGTTAAGTAATCCC
Monocytes	GGTGTTACATAGACTC
Monocytes	GTAACTGAGTCCATAC
Monocytes	GTAACTGCAAGCGAGT
Monocytes	GTAACTGTCTGCGTAA
Monocytes	GTACGTACAAGCTGAG
Monocytes	GTACGTAGTCTCAACA
Monocytes	GTACGTATCACATGCA
Monocytes	GTACTCCAGTTGAGTA
Monocytes	GTACTCCGTTTGTTTC
Monocytes	GTACTTTCACGGTGTC
Monocytes	GTACTTTGTACCGTAT
Monocytes	GTAGGCCAGATCTGAA
Monocytes	GTAGGCCAGCTCCTTC
Monocytes	GTAGTCACAAAGGAAG
Monocytes	GTAGTCACACGAAATA
Monocytes	GTAGTCAGTAAAGTCA
Monocytes	GTAGTCAGTATATGAG
Monocytes	GTAGTCATCCGTACAA
Monocytes	GTATCTTAGTATGACA
Monocytes	GTATTCTAGACTACAA
Monocytes	GTATTCTAGGAGTTTA
Monocytes	GTCAAGTAGATCGGGT
Monocytes	GTCACAACAGATGGCA
Monocytes	GTCACAAGTACCTACA
Monocytes	GTCACAAGTCGAGATG
Monocytes	GTCACGGAGAGACGAA
Monocytes	GTCATTTAGCGAAGGG
Monocytes	GTCATTTCATAGACTC
Monocytes	GTCATTTGTCGACTAT
Monocytes	GTCCTCAGTAAGGGAA
Monocytes	GTCCTCAGTCAACTGT
Monocytes	GTCTTCGCACATCCAA
Monocytes	GTCTTCGGTGGTTTCA
Monocytes	GTGAAGGCATCACAAC
Monocytes	GTGAAGGGTTACTGAC
Monocytes	GTGCAGCAGTCCAGGA
Monocytes	GTGCAGCGTTCCATGA
Monocytes	GTGCGGTCATGTAAGA
Monocytes	GTGTGCGCAGACACTT
Monocytes	GTGTGCGGTCGGCATC
Monocytes	GTGTGCGGTCTAGCGC
Monocytes	GTGTTAGAGTGGTAAT
Monocytes	GTTAAGCAGACTGGGT
Monocytes	GTTACAGTCAGAGCTT
Monocytes	GTTCGGGCAATTGCTG
Monocytes	GTTCGGGGTCCAACTA
Monocytes	GTTTCTAGTGCACGAA
Monocytes	TAAACCGCAGTCCTTC
Monocytes	TAAACCGGTAGTACCT
Monocytes	TAAGAGACATCGTCGG
Monocytes	TAAGAGAGTCTGGAGA
Monocytes	TAAGAGAGTGATGTCT
Monocytes	TAAGCGTGTTCTGGTA
Monocytes	TAAGCGTTCTGTACGA
Monocytes	TAAGTGCTCGGTGTCG
Monocytes	TAAGTGCTCTTATCTG
Monocytes	TACACGATCCGTCATC
Monocytes	TACCTATCACGGTGTC
Monocytes	TACCTATCATGTAAGA
Monocytes	TACCTATGTGCAGGTA
Monocytes	TACCTTAGTAGGGTAC
Monocytes	TACGGATTCATGTCTT
Monocytes	TACGGGCCAAGCGTAG
Monocytes	TACGGGCTCCGATATG
Monocytes	TACGGTAAGGAGTTTA
Monocytes	TACTCATTCCCAAGAT
Monocytes	TACTCGCGTATAGTAG
Monocytes	TACTTGTAGCCCGAAA
Monocytes	TACTTGTCACGCCAGT
Monocytes	TACTTGTCATTGTGCA
Monocytes	TACTTGTTCGAGAACG
Monocytes	TAGACCACATGGTTGT
Monocytes	TAGAGCTCAGACGTAG
Monocytes	TAGCCGGAGCAACGGT
Monocytes	TAGTTGGAGCGTGAGT
Monocytes	TAGTTGGCAAGTTGTC
Monocytes	TATCAGGAGCGTCTAT
Monocytes	TATCAGGCATGATCCA
Monocytes	TATCAGGTCACAATGC
Monocytes	TATCAGGTCCCAAGAT
Monocytes	TATCTCAGTCATATCG
Monocytes	TATCTCAGTGAGTGAC
Monocytes	TATGCCCAGAGCTTCT
Monocytes	TATGCCCGTAAGTTCC
Monocytes	TATTACCGTGCGGTAA
Monocytes	TATTACCGTTGGTTTG
Monocytes	TCAATCTGTGAACCTT
Monocytes	TCACAAGCACGACGAA
Monocytes	TCACAAGTCCACGCAG
Monocytes	TCACGAAAGTGTCCAT
Monocytes	TCAGATGCAGGTCCAC
Monocytes	TCAGATGCATATACGC
Monocytes	TCAGCAAAGGGTATCG
Monocytes	TCAGCTCAGCTCCTCT
Monocytes	TCAGGATAGCTCAACT
Monocytes	TCAGGATTCCGCAAGC
Monocytes	TCAGGTAGTAAGAGAG
Monocytes	TCAGGTATCGGCGGTT
Monocytes	TCAGGTATCTCTGCTG
Monocytes	TCATTACGTTTCGCTC
Monocytes	TCCACACAGAAAGTGG
Monocytes	TCCACACAGGTGATAT
Monocytes	TCCACACGTTCAGGCC
Monocytes	TCCCGATAGCTGCGAA
Monocytes	TCCCGATCAATACGCT
Monocytes	TCCCGATCACTAAGTC
Monocytes	TCGAGGCAGTTATCGC
Monocytes	TCGAGGCGTAGATTAG
Monocytes	TCGAGGCTCCACGCAG
Monocytes	TCGCGAGTCGTATCAG
Monocytes	TCGCGTTAGCGTAATA
Monocytes	TCGCGTTTCAGGCCCA
Monocytes	TCGCGTTTCGTCGTTC
Monocytes	TCGGGACGTTTGGCGC
Monocytes	TCGGGACTCACAATGC
Monocytes	TCGGTAATCATGTCTT
Monocytes	TCGTAGACAAGAAGAG
Monocytes	TCTCATATCCCGGATG
Monocytes	TCTCTAAAGCTATGCT
Monocytes	TCTCTAACATGGTCTA
Monocytes	TCTCTAATCTTAGAGC
Monocytes	TCTGAGAAGTTGTAGA
Monocytes	TCTGAGATCGTCCAGG
Monocytes	TCTGGAACATACGCCG
Monocytes	TCTTCGGCAACGATGG
Monocytes	TCTTCGGGTCGCATCG
Monocytes	TGAAAGACACATGTGT
Monocytes	TGAAAGAGTTGGGACA
Monocytes	TGACGGCTCAGTTCGA
Monocytes	TGACGGCTCATAAAGG
Monocytes	TGACTAGCATCGATTG
Monocytes	TGACTAGTCCTTTCTC
Monocytes	TGACTTTAGAGACGAA
Monocytes	TGACTTTTCAGCTGGC
Monocytes	TGACTTTTCAGTCAGT
Monocytes	TGAGCATCAGCCTTGG
Monocytes	TGAGGGAGTGTATGGG
Monocytes	TGATTTCCACAGCCCA
Monocytes	TGCGGGTAGTGCGATG
Monocytes	TGCGGGTAGTGTGAAT
Monocytes	TGCGGGTCAGTCAGCC
Monocytes	TGCGGGTTCTGGCGTG
Monocytes	TGCGTGGTCAGTGTTG
Monocytes	TGCGTGGTCCCTCAGT
Monocytes	TGCTACCGTTGAGTTC
Monocytes	TGCTGCTCAAGTACCT
Monocytes	TGGACGCCATTAGGCT
Monocytes	TGGCGCAGTCATCGGC
Monocytes	TGGCTGGCAAGGCTCC
Monocytes	TGGCTGGGTACAAGTA
Monocytes	TGGCTGGGTATTCTCT
Monocytes	TGGGCGTTCTCCAACC
Monocytes	TGGTTCCCAAACTGCT
Monocytes	TGGTTCCCATGCCCGA
Monocytes	TGTATTCCATGACGGA
Monocytes	TGTGTTTAGATGTTAG
Monocytes	TGTTCCGCAGTACACT
Monocytes	TTAACTCAGCCTTGAT
Monocytes	TTAGGACTCGAATGCT
Monocytes	TTAGGCAAGAGGTTAT
Monocytes	TTAGTTCCAATAGCAA
Monocytes	TTAGTTCCAGGCAGTA
Monocytes	TTAGTTCCAGTCAGCC
Monocytes	TTAGTTCGTTTGACAC
Monocytes	TTATGCTTCGCGTTTC
Monocytes	TTCCCAGGTGTATGGG
Monocytes	TTCGAAGTCCTTTCGG
Monocytes	TTCGGTCGTATGGTTC
Monocytes	TTCTACAGTGATAAGT
Monocytes	TTCTCAAAGCACAGGT
Monocytes	TTCTCCTCAGATAATG
Monocytes	TTCTCCTGTCAGATAA
Monocytes	TTGAACGCATTGGGCC
Monocytes	TTGAACGTCAGTACGT
Monocytes	TTGCCGTCAGATGAGC
Monocytes	TTTATGCAGCCGTCGT
Monocytes	TTTATGCCAGCATGAG
Monocytes	TTTCCTCGTTCTGGTA
Monocytes	TTTCCTCGTTGACGTT
Monocytes	TTTGGTTTCATCGCTC
NK-cells	AAAGATGGTGATGCCC
NK-cells	AAAGTAGCACTAGTAC
NK-cells	AAAGTAGGTGCATCTA
NK-cells	AAATGCCGTGTCGCTG
NK-cells	AACACGTCATGGTCTA
NK-cells	AACACGTGTGGGTATG
NK-cells	AACCATGCAGACTCGC
NK-cells	AACCGCGTCGCATGGC
NK-cells	AACTCAGAGTGTCCCG
NK-cells	AACTGGTAGCGTTCCG
NK-cells	AACTGGTAGGAGTTTA
NK-cells	AACTGGTTCAGCTTAG
NK-cells	AAGACCTGTTACCGAT
NK-cells	AAGCCGCGTAAGTAGT
NK-cells	AAGGAGCTCCAAAGTC
NK-cells	AAGGCAGCACGAAAGC
NK-cells	AAGGCAGCATTTCAGG
NK-cells	AAGGCAGGTTACCAGT
NK-cells	AAGTCTGAGCGTAGTG
NK-cells	AATCCAGAGAGTAAGG
NK-cells	AATCGGTAGACAAGCC
NK-cells	AATCGGTAGCGTAGTG
NK-cells	ACACCGGGTGCCTGTG
NK-cells	ACAGCCGAGCTAGCCC
NK-cells	ACAGCTAGTAAATGAC
NK-cells	ACCGTAACATACGCTA
NK-cells	ACCGTAACATCGGTTA
NK-cells	ACCTTTAAGCGATAGC
NK-cells	ACGATACTCCACGACG
NK-cells	ACGATGTTCGCAGGCT
NK-cells	ACGGCCACATATACCG
NK-cells	ACGTCAAGTTCCACTC
NK-cells	ACTATCTAGCACACAG
NK-cells	ACTGAACCATGGGACA
NK-cells	ACTGAGTGTCAGAAGC
NK-cells	ACTGTCCCATGTTCCC
NK-cells	ACTTACTTCCAGAGGA
NK-cells	ACTTGTTCAACGATGG
NK-cells	ACTTTCATCAGTCAGT
NK-cells	AGAATAGCAATAACGA
NK-cells	AGATTGCTCGGAGGTA
NK-cells	AGCAGCCTCCAGAGGA
NK-cells	AGCATACGTTAAGAAC
NK-cells	AGCGGTCAGATACACA
NK-cells	AGCGTATTCGGAAACG
NK-cells	AGGCCACGTCCAGTGC
NK-cells	AGGCCGTCAAGCCGCT
NK-cells	AGGGATGCAAGCCGCT
NK-cells	AGGGATGGTATCAGTC
NK-cells	AGGTCATGTGGGTATG
NK-cells	AGTCTTTAGGTCGGAT
NK-cells	AGTGAGGAGAGTAATC
NK-cells	AGTGAGGGTTGCCTCT
NK-cells	AGTTGGTAGCTAGTCT
NK-cells	AGTTGGTTCAGGCGAA
NK-cells	ATAAGAGAGAAACCAT
NK-cells	ATAAGAGGTTCGGCAC
NK-cells	ATGTGTGAGCGACGTA
NK-cells	ATTGGTGGTATAGGGC
NK-cells	ATTGGTGTCTGGTTCC
NK-cells	ATTTCTGGTTAAAGAC
NK-cells	CAACCAAGTGCTTCTC
NK-cells	CAACCAATCCTGCAGG
NK-cells	CAACCTCGTTTGTTTC
NK-cells	CAACTAGCAGTTCATG
NK-cells	CAAGGCCCATGAGCGA
NK-cells	CACAGTAGTAGCGCTC
NK-cells	CACCAGGCAGGAATGC
NK-cells	CACCTTGTCTCGCTTG
NK-cells	CACTCCACACGTAAGG
NK-cells	CAGCAGCAGCGTTGCC
NK-cells	CAGCGACAGTGCGATG
NK-cells	CAGGTGCCAATGAATG
NK-cells	CATATGGCACTTGGAT
NK-cells	CATCAAGCAGTAACGG
NK-cells	CATCAGACACATTAGC
NK-cells	CATCAGAGTTGTGGAG
NK-cells	CATCGAACACTTAAGC
NK-cells	CATCGGGAGATAGGAG
NK-cells	CATGCCTAGGGAACGG
NK-cells	CATGGCGGTCGAAAGC
NK-cells	CCAATCCCACGCTTTC
NK-cells	CCACGGAAGAAGATTC
NK-cells	CCATGTCAGAACTGTA
NK-cells	CCATTCGGTCCAGTGC
NK-cells	CCCAATCGTCCTCCAT
NK-cells	CCCAGTTCATTGTGCA
NK-cells	CCCTCCTAGGGATCTG
NK-cells	CCGGGATAGACTAAGT
NK-cells	CCGTGGAGTAGCAAAT
NK-cells	CCGTTCATCCGCATCT
NK-cells	CCTAAAGGTTACCGAT
NK-cells	CCTACACAGACAAAGG
NK-cells	CCTCTGAGTGCCTTGG
NK-cells	CCTTACGAGAGGGCTT
NK-cells	CCTTACGTCGCCATAA
NK-cells	CCTTCGAAGCCAACAG
NK-cells	CCTTCGATCGGCGCTA
NK-cells	CCTTTCTGTGAAATCA
NK-cells	CGACCTTCAGCTCCGA
NK-cells	CGAGAAGGTCCAAGTT
NK-cells	CGAGAAGGTTAAAGTG
NK-cells	CGATGGCGTTCGTGAT
NK-cells	CGCTGGACACAGGTTT
NK-cells	CGCTGGATCCGTACAA
NK-cells	CGCTTCACAAGCGATG
NK-cells	CGGAGTCAGCCACTAT
NK-cells	CGGCTAGGTACCCAAT
NK-cells	CGGCTAGTCAACCAAC
NK-cells	CGTAGGCGTACAAGTA
NK-cells	CGTAGGCTCGGATGTT
NK-cells	CGTCACTAGTGTCCCG
NK-cells	CGTCAGGGTTTGGCGC
NK-cells	CGTCTACCACGAGAGT
NK-cells	CGTGTAATCGGAAACG
NK-cells	CGTGTCTGTGCCTGGT
NK-cells	CGTTAGAAGAGACGAA
NK-cells	CGTTAGACAAACTGTC
NK-cells	CTAATGGAGGCTATCT
NK-cells	CTAATGGCACCCATTC
NK-cells	CTACATTTCTAACTGG
NK-cells	CTAGAGTTCATCGATG
NK-cells	CTAGCCTTCACTCCTG
NK-cells	CTAGCCTTCATTGCGA
NK-cells	CTAGTGAAGACTACAA
NK-cells	CTCACACAGCCAGTAG
NK-cells	CTCACACGTTACAGAA
NK-cells	CTCATTATCTAGAGTC
NK-cells	CTCGAAAAGAGGGATA
NK-cells	CTCGTCAGTGCTAGCC
NK-cells	CTCGTCAGTTATGTGC
NK-cells	CTCGTCATCAACGAAA
NK-cells	CTGATAGGTGCTTCTC
NK-cells	CTGATAGGTGTCCTCT
NK-cells	CTGATAGTCTGTCTAT
NK-cells	CTGCCTAGTCTGATTG
NK-cells	CTGCGGAAGGCCCGTT
NK-cells	CTGTTTACAAGCTGAG
NK-cells	CTGTTTACACCTGGTG
NK-cells	CTGTTTATCACAATGC
NK-cells	CTTGGCTCACATGACT
[truncated: 2,006 more rows]
